# Supplementary material for: Multiomic Analysis Reveals Disruption of Cholesterol Homeostasis by Cannabidiol in Human Cell Lines
Source: Mol Cell Proteomics. 2022 Jun 24;21(10):100262. doi: 10.1016/j.mcpro.2022.100262 (PMC9525918; doi:10.1016/j.mcpro.2022.100262)
Supplement: supp-2 [file mmc2.xlsx]

## Sheet: Sheet1
	Time	compound	Alanine	Arginine	Asparagine	Aspartate	Glutamate	Glutamine	Glycine	Histidine	Leucine	Lysine	Methionine	Proline	Serine	Threonine	Tryptophan	Tyrosine	Valine	ATP	dAMP	Adenine	GTP	GMP	CTP	Cytidine	UTP	UMP	Uracil	IDP	Hypoxanthine	Xanthine	Allantoate	5'-Phosphoribosyl-N-formylglycinamide	Pyridoxal	Pyridoxamine 5'-phosphate	Nicotinamide	UDP-glucose	Phosphate	D-Glucose	D-Glucose 6-phosphate	D-Glyceraldehyde 3-phosphate/Glycerone phosphate	2-3-Bisphosphoglycerate	Pyruvate	Lactate	Citrate	2-Oxoglutarate	Succinate	Fumarate
1	-60	Vehicle	10875250	809420	67135.7	521896	9998796	7837446	1361768	695072	32099520	3151478	1604557	47114990	213201	1990012	24698240	4414436	19552940	4418834	67698.4	1043702	222150	8571.36	66349.6	1089857	421664	6441.52	74445	11447690	3321339	792926	62291.5	103321	63669.1	92560.4	1144456	881093	4928766	9245060	1568736	202788	408150	3409236	8049628	4742622	7498746	5171206	4467156
2	-60	Vehicle	11532460	723633	57421.5	541048	10103350	8264428	1344949	868462	42689530	3387405	1918498	58761840	263663	2147122	28029260	4449114	20770090	2657677	43217.7	1255234	288251	15707.6	261354	848101	7528908	3929.08	77163.6	9317577	2534069	902928	56756.6	72527.5	50938.3	112195	1135365	605286	4573854	7460840	1180381	141601	1167539	4198555	6473560	2467061	6569004	4858491	3807528
3	-60	Vehicle	12939220	1085550	298012	472955	11143270	9673683	1390943	1239145	52916810	4509510	2474314	62583300	195137	2365295	38102410	7096988	26150810	2001163	21917.6	1720735	91454.3	22566.8	57426.1	1063436	407977	5897.45	259125	12216590	3485974	1094392	86455.4	89654	87216.2	150012	1581488	1463810	6755281	11799480	1871763	255109	833158	7249161	13492870	6547420	8722186	666863	5219912
4	-60	Vehicle	10969200	585419	70343.5	633618	10676390	7771726	1346343	680703	33728760	3253880	1249856	54891900	248828	2201326	25035960	4045713	18846680	2351835	50524	1327290	114077	10730.4	54843.4	1044152	442412	0	50049	8296010	3071409	980606	50476.4	180705	38456.8	65461.8	1127846	752574	4253914	9590253	1440610	530572	207318	3342468	3852300	4133549	7159724	594997	4250889
5	-60	Vehicle	12391000	773093	117542	419898	11892400	9589907	1435555	853915	44213160	3863967	1653659	57562250	273948	2518685	35587900	4974812	22320700	4917577	53785.6	1179232	244232	5914.99	54762.2	1277088	490200	0	58371.3	10591130	3167791	949938	33693.6	107121	38333.8	176024	1255354	1425674	5867462	10224150	1509337	275670	132850	5514583	13898660	7321176	8425098	523882	5267569
6	-60	Vehicle	12401670	976342	57331.5	522446	11437260	9256232	1327553	989747	51337730	4535904	2318120	60903040	267491	2390131	35824880	5734312	24947100	4359511	5652.48	1689767	162710	6906.95	40089.8	824532	461424	9577.24	189565	12296950	2140920	1107622	30647.4	91044.6	64712.1	127893	1000178	1697620	5709882	9308065	1824559	259065	1124933	4630842	3919000	3028742	6336708	3780369	4086057
7	-60	Drug	12301790	1180056	343956	457466	10638020	10454190	1328568	1001094	53096030	5501003	2416422	52916240	309287	2068309	37733420	6229876	26247540	2415850	12254.2	1576574	257215	6997.24	127249	720470	3868474	5205.92	126172	9823543	3126777	857684	118424	94971.3	37739.2	121150	1462039	1087213	6110646	14906660	1448698	221502	1468286	7660883	10147060	3841287	6862344	4901134	4597142
8	-60	Drug	13715030	936807	271489	612272	11572800	9901497	1322762	1087778	44639090	4563623	2080511	56748640	275206	2399156	32678080	6162308	23483460	3257686	5211	1085184	79168.1	30919.2	21685.9	1874943	500420	0	54950.9	11086080	3993914	1076498	42181.2	260098	84686.2	69029.4	1166329	1377350	6017470	14141770	1575124	173848	102099	5251818	13578980	7969300	9886290	1290246	5629042
9	-60	Drug	14977700	1163282	341997	469581	13298740	11687420	1731802	1094287	69014010	6190948	2268382	67532890	269276	2861912	42526800	7303834	30134510	4352380	89230	1495694	314677	6741.3	16852.2	1314201	559521	6632.19	87005.7	12320120	4790402	1250555	65614.7	101149	32330.3	157232	1522303	1573789	7940764	14666360	2038177	289133	109275	7534416	18282020	10876670	10953600	4286634	6715613
10	-60	Drug	13703700	789560	104517	640832	12319880	9496442	1460927	1004648	33799220	3695326	1855705	67114790	271437	2410846	26218700	4476250	22722450	4617883	27514.7	1454714	269015	0	176253	51535.8	6686288	0	60468.9	10521670	3040069	1013848	56136.2	90393	33144.9	119493	980829	383929	4583059	9823220	1103328	209108	1138832	4074556	3249734	3154194	7542962	3640534	4663190
11	-60	Drug	13071040	842258	60248.9	542310	11834600	10051770	1330499	1105278	47945460	4913258	2331526	62680130	224333	2621713	36160370	5611230	24522300	5158876	64966.9	1263511	98272.4	0	42116.4	1109325	596801	5133.55	129512	11496830	3624684	1115148	102271	109540	42432	138389	1384282	1230762	6177136	12341040	1642642	218939	146696	5539926	9747320	8329184	8814297	1188517	5833347
12	-60	Drug	16846950	939909	212418	485881	12969970	11207020	1585981	1072128	61085080	5086970	2669396	77975780	210994	2968727	45043040	6093976	27158670	2374931	12850.7	1193199	112867	24077.6	91036	3045638	516828	6911.89	107902	12618210	6006112	1077936	79757.1	82800.4	103731	104892	1413056	3743020	10748140	17531730	2867532	301854	46808.1	8085979	23779970	22106840	14334720	5591888	8949709
13	-55	Vehicle	10830080	794273	123634	528173	9403067	8472133	1384300	745698	29761090	3363747	1418656	45567730	208965	2151338	19924550	4120274	18873040	1724212	0	839533	85711.8	0	13752.2	1673958	437209	0	99003.1	11301790	3205082	762336	45475.1	39716.3	42513.4	53921	1046930	799729	4435229	12150110	1246178	349387	70211.6	5016572	11588640	5210933	5981608	5096602	3737394
14	-55	Vehicle	11971970	1041770	170772	468650	9839889	8823638	1482064	786195	32489330	3811152	1931954	58130770	225040	2117348	22755030	3990518	22108770	2697610	4342.62	1227128	28795.5	9676.84	2359651	640450	8828640	0	47410.9	10338610	1842189	787215	69616.9	68404.6	80764.6	98244.1	1126444	274042	3510260	9843351	947791	296603	716716	4285916	4870688	1035520	4204821	678897	2283669
15	-55	Vehicle	10653500	944050	150651	297393	8512604	8160596	1449336	798441	41462130	4256136	1679151	46167520	217330	2079733	28471150	5309316	21189410	4131960	52538.4	1061500	372547	20748.5	112325	1022008	3843350	5725.89	93513.4	11708920	3484550	940216	28699	70856	74393	124940	1324960	513787	4229428	11328760	1307089	760417	1299579	5944540	14629040	4338050	6399939	4515397	4289836
16	-55	Vehicle	10287190	704814	54977	443154	8879556	8168268	1120560	710604	33709710	3435447	1761927	47060140	177631	2042842	22131410	4611852	18055110	1212948	7998.34	1147198	40671.6	16690.5	37058.5	2063572	369598	10225.3	70938.2	10097320	3889826	640523	71358.9	80457.4	50359.5	110128	1124464	1827565	6395594	16708160	2270880	426821	43902.8	5929110	21286700	10671790	7898394	4816414	4721396
17	-55	Vehicle	10637440	913303	110982	413684	8561128	8058122	1174362	827329	38317580	3836398	1726148	51925220	204098	2253168	23743700	3960931	20025090	5685984	32351.2	1090874	392510	35524.3	98123.6	866422	1901472	4137.18	87951.8	9729152	2903372	749897	76479.5	110136	35501.8	108185	1192782	495355	3947132	10632420	1228415	143948	1238357	5204129	9319920	3522262	5758858	4612022	3289500
18	-55	Vehicle	9099100	985385	114408	342316	7748812	8175726	1037581	814998	45326660	4178475	1404181	42729290	128651	2051524	27184600	4890046	19151660	2570826	55785.7	1328385	246926	12958.8	403861	622766	9628406	4779.76	130906	11426030	2604053	698147	82629.4	83728.7	26875.9	108450	1186981	574927	4908666	9427391	1167526	174314	1261280	5515698	6907300	3521372	5679134	716338	3914467
19	-55	Drug	13134000	1048984	155834	432131	11087030	10481440	1531580	878009	37431430	5124446	2134524	55191860	386578	2658912	23835720	4930500	23630620	1674400	6199.53	1343701	4209.58	7793.09	2471855	81099.8	7679372	6659.15	98018	11592860	2118248	822977	72070.9	59078.7	111374	86721.4	1230391	196909	3433598	13972800	1021298	162760	652816	5821866	10394060	933786	4058727	3254296	2520413
20	-55	Drug	11083250	1117685	144709	260599	7531924	8174610	1275144	776233	36033790	4995610	1622454	44667810	252367	2112340	20787510	4178757	21767170	1314502	4570.88	1462886	0	0	2100120	411096	6640519	7112.76	141470	13585210	1414822	622879	86889.8	59729	31166.1	68153.5	1210400	155335	2663682	11027640	717998	221585	302776	5903173	9974196	309891	2872180	2922920	1652758
21	-55	Drug	13222130	1239748	229603	475900	10466210	11156200	1548122	1167913	49495280	6081238	2549440	59367370	266216	2764953	31795560	6148710	29042790	5098726	46126.2	1498080	407834	19881.5	774467	841500	9567619	12214.3	115127	15419660	3770929	908727	82750.4	64507	46077.2	103366	1392653	326720	5177087	15388840	1121615	660431	1236730	7732092	19226580	3227882	6921466	6628306	4122699
22	-55	Drug	10170260	897182	55431.4	507567	8301570	7828414	1380428	750332	28437940	4316269	1466177	44168460	201013	2234744	19371460	3911987	17994610	3580894	41014.9	954376	289114	0	103076	929918	2639921	0	87309	10803580	2638700	714975	50817.8	137558	39014.1	64808.9	1176312	347260	3556684	12083700	969280	210668	1019923	5351942	12934030	2216554	4956508	1975905	2856834
23	-55	Drug	10572630	842106	113737	396983	7506536	7697640	1205271	654212	31472490	4022525	1319341	46276950	175762	1848313	22870910	4163257	21804230	2802894	24789.5	1042124	275783	18068.5	89983.5	815903	2637312	0	96333.2	11209600	2161986	774247	69798.9	172692	53140.8	49714.9	1120112	375292	3770762	12355900	999331	216165	990819	5661184	15065460	2717909	5101616	4446413	2819258
24	-55	Drug	11498500	1021243	289738	324036	9050167	9028589	1272296	798088	38432270	5007173	1865347	51870550	232705	2397157	29637430	4634032	24170020	2061594	18062.9	1733214	10803.6	8445.79	2365046	487763	7783848	8668.43	161683	9748337	1334617	906218	67975.9	58769.2	39791.9	114527	1298085	228162	2820077	10968720	795404	163195	536693	5208121	4050344	327556	3454415	3282692	1753170
25	-50	Vehicle	11307100	704589	84256.7	448606	9954612	8868601	1245802	967516	32197670	3133652	1694296	59063500	200076	1997446	21762710	4058930	19351820	3714766	18065.3	1468530	254169	0	795485	36867	9400973	0	49510.7	9452211	2800698	852983	36670.1	76983.3	76871.4	102589	1099042	295024	3915152	7793696	1161226	177510	1183158	3898769	4228052	2072869	6457714	432850	3546414
26	-50	Vehicle	12185010	734060	6622.63	395030	10301650	8867441	1379946	698879	41995380	3427764	1629825	64476420	190594	2373882	26746400	4394028	20481220	4810740	8054.98	1474766	389852	38640.8	167476	1024459	5923900	0	62489.9	12124810	3651556	1048287	39957.2	77412.2	46417	112034	1253572	488214	4951294	8724789	1184241	118238	1490391	4047410	10676220	4189054	8109937	568194	4580568
27	-50	Vehicle	16503790	855932	250921	491214	11953370	11797120	1582219	1333871	50246690	4526036	2521293	76625280	219157	2795246	37820610	6781084	25914620	3832988	31775.2	931785	181185	31756.3	16518.1	2199052	514625	0	37007.8	12353240	5033708	1304602	36288	282723	57343.8	100515	1306621	1734211	7171524	14025000	2123018	616661	78915.7	6284420	16238000	11608380	12507080	4423898	7584674
28	-50	Vehicle	15508080	612275	226600	678279	12426470	10190640	1821704	999878	43776660	3483247	2386086	72791540	274520	2635154	31614010	5292842	23445980	261497	30508.8	1001407	12581.1	0	15468.4	3078210	305526	0	41696.1	13130160	6069691	1032628	39813.4	150770	49035.9	204284	1196737	4493129	10629560	23129050	3468490	307116	80423.8	6882957	24468860	25923480	15173050	573885	9558527
29	-50	Vehicle	12017000	681140	108808	493025	10707260	9309629	1512874	967537	42882320	3558485	1773669	59709930	234591	2371607	30560790	4804828	21432230	5052456	52108.8	1245986	222464	0	43240.2	1291986	511094	5213.85	87606.8	11103140	4106098	1020197	15219	101262	70350.4	110523	1224304	1245049	6224044	10206680	1647523	164211	148756	4686918	12142400	8278042	9916730	3761892	5836912
30	-50	Vehicle	16834660	1074551	283497	588767	14266600	12094900	1950761	1082102	58634370	5161342	2911272	77218120	255451	2973377	33137050	8750536	25542760	1560248	26547.3	767158	107190	8755.13	76170.4	2598609	440765	0	83110.6	13129840	5715819	1336880	109978	90396.2	160773	85694	1566885	2914995	8953704	17355810	2968120	186130	43040.4	8147364	31869790	17869510	15080360	5620231	8776323
31	-50	Drug	17223550	783026	111683	576924	12752460	10899490	1670706	1089177	41761730	4256982	2687513	73095710	248235	2968002	32630950	5658606	25097810	719955	27393.4	810668	84764.1	16629.7	84677.1	3276892	435911	0	54822	13032520	5670983	1006952	83511.8	92961.8	74781.7	136411	1114641	2003892	7859811	18897380	2933584	169854	45719.2	5198456	32381360	16333870	12619350	6252772	7141820
32	-50	Drug	16609770	914770	165024	588861	13278200	11577010	1666796	1039812	48630330	3771547	2390484	78235050	350471	2652728	35099780	5064578	26620450	5437844	50087.2	1303828	333530	0	161744	96422	5029920	0	48739.9	10396640	4458626	1060589	89361.8	106300	60837.9	124102	1223191	427747	5140868	10571880	1820891	202540	1297910	4401900	11826520	5032378	9251787	674031	5767090
33	-50	Drug	18812680	845659	424030	722926	14226780	12531330	1744922	1277032	55049480	4785066	2976667	82204920	279826	3143395	40641810	7121828	26091010	1929080	66356.1	1207420	93292.8	14509.2	66870.1	3016544	391913	4335.04	90380.5	11365200	8317482	1391832	59949.7	118917	107326	132459	1292391	3248960	10132840	18024600	3686764	657426	35925.2	6610666	31115000	25343010	17917780	799060	10533630
34	-50	Drug	14760680	891959	234802	567544	13163010	11016380	1648139	961641	30751520	4207840	2166634	65641570	317272	2630106	24563370	4979322	21895600	3120514	5842.48	891647	143572	8330.81	2530.91	2048581	416775	5452.38	45110.4	9795355	4805196	976054	75273.3	100038	22946.2	95314.5	1215352	1119762	5717530	13874750	1721773	242330	71808.8	5295972	11983390	9831500	11283730	4916964	6328679
35	-50	Drug	15148880	717782	241122	557395	12793000	10559480	1564072	857903	37392170	4094361	2441772	73912390	288540	2513996	28274830	5181298	23724220	4764284	58327	1242849	154945	6190.97	12955.1	1269179	432855	0	67240.3	11178000	4165823	1005896	54842.1	252408	87996	58767.7	1128364	617794	4970034	12353440	1585987	146008	120035	4524611	4003206	5470922	9233143	5290122	5259042
36	-50	Drug	15804040	1013880	203682	638258	13836190	11867200	1669641	1134266	50947260	4374140	2692192	76950860	204162	2925543	36416710	6001364	25232290	5302378	89635	1577007	128903	0	46342.5	130938	466946	0	38679.8	12179340	4430262	1354891	47249.8	100000	33571	164144	1337508	598781	5725928	12406340	1862806	130510	195937	5468682	12036620	6560652	10599300	522664	6273794
37	-45	Vehicle	14782590	1030934	90591	711152	12528590	12006150	1793385	999741	54746130	5464218	2066993	67747910	294558	2888169	40730260	6218868	25240160	6565388	70209.6	1432432	393106	14890.1	41457.9	585408	409705	0	69110.8	11932940	3404653	1099193	104527	87379.1	106505	147936	1439474	1032084	6589180	11756370	1496979	127063	616735	6548924	10992650	7988702	8981056	4374684	6004839
38	-45	Vehicle	15340600	927102	301056	532134	12008460	11834780	1766107	1147839	52329920	5962698	2659387	74902860	306632	2466674	35343980	6117466	26421400	2265487	36785.1	1046090	79933.2	21868.7	23077.4	2040933	452836	0	117800	14994360	4792039	1219729	96637.6	317970	106463	66511.6	1306685	1820552	6837799	17986530	1939754	219883	78209.9	7103101	25937500	12731160	11887360	615571	7058503
39	-45	Vehicle	16538600	1027877	325375	513413	13167410	12468990	1776705	1276697	63024890	5571770	3004035	76050550	273896	2974074	45784790	7345474	30291750	2929028	11973.6	1231935	66706	20119.4	33314.5	2314075	512263	5360.86	92655.7	14310510	4322828	1210623	133139	295087	115865	100561	1461590	1959640	7268797	18178060	2234353	325913	80013.7	8575061	27802440	14589980	12971760	4666856	7732237
40	-45	Vehicle	13427480	955360	279486	553234	12330200	11172370	1421169	780472	47853170	4008475	2118630	66000070	284937	2612582	37655550	5805764	24900310	5289952	75756.6	1263352	360946	7674.49	232785	1092391	6466838	3920.69	42821.1	12420610	4044517	892494	52678.6	68863.1	91844.7	141732	1332452	805161	5598040	12496980	1637220	254147	985558	5321152	4890972	6265521	8686437	4672379	5719866
41	-45	Vehicle	13977480	825675	117346	561673	10914430	9483121	1501763	946359	48925990	5232600	2067398	67871420	267160	2473198	35251110	5812316	22923890	2881573	11753.7	1044769	103857	23062	3186.91	2289998	535588	0	113103	10824680	4775370	1046191	44524.1	91369.1	49812.2	86690.7	1354700	2450914	8394289	15564780	2585964	186075	65222.3	7673079	26728700	17365530	12698300	5446468	7750112
42	-45	Vehicle	15381430	1067699	228800	423465	12544400	12198620	1611290	1216027	56819620	4628046	2601556	75285950	262556	3070772	36148340	6578958	25654280	7002630	60214.8	1377879	121779	7749.56	47027.4	1738260	492232	4252.58	139986	11985700	4746689	1004315	38253	117400	60598.8	128788	1530108	1388291	6670544	13527540	2371512	235813	135981	6101320	16499620	9511505	11230890	1449823	6350139
43	-45	Drug	17074300	702922	199362	663855	14100580	12835200	1702239	1266807	45518590	4093858	2465555	75021100	341486	2873567	32218520	5593752	24588210	7358848	36259.3	1531350	397334	0	96187	1083631	2787545	0	41383.5	12022350	4329408	1113387	68019.7	85528.5	73856.1	115281	1316504	786826	6982829	10990740	1983314	236660	1524813	4820674	6706896	7516110	9346134	144175	6969195
44	-45	Drug	20666520	1214365	192987	754726	17855480	15051520	2084675	1302537	46208860	4916259	3598049	87849660	348537	3583075	44533850	6729606	31881130	1192182	44542.9	814156	32298.8	20635.3	91342.4	3298378	437470	0	37966.2	15231490	7126244	1238046	118544	79180.5	158609	114193	1404004	2413314	9210056	23021100	3003440	243871	23792.4	6753578	32744750	19163070	15799530	4988592	8544242
45	-45	Drug	18769570	1117677	124783	647010	15540500	13742740	1889219	1336864	63366690	5205414	3277812	88840210	367366	3349181	44497210	7172932	30523260	4091731	21287.2	1592586	261468	22561.1	185815	928351	5549680	0	121323	14051530	2971428	1364549	119869	94003.6	84925.2	158310	1482246	634556	5649394	14487020	1715304	313366	1135569	6631392	9327860	3279764	8934411	4584826	4720558
46	-45	Drug	15646230	971569	368312	569569	12691020	11030350	1753772	1192080	43342460	4358240	2580854	72272000	239940	2689317	30513600	5525198	25434700	2134289	11581.2	1137642	66872.8	8148.25	41257.7	2130696	469188	0	105064	13227550	4705240	1010139	62529	61528.4	108046	96009.4	1314757	1498501	6705740	17041470	1860226	8009858	22148.4	6079734	23346590	3785028	10524540	4966486	6202173
47	-45	Drug	17517670	983782	293882	606922	14339440	12779750	1833234	1135523	52905540	5025218	3250471	80500660	372109	2991853	40451360	6677378	28603320	3777140	73641.8	1324479	173165	46155.9	47030.7	1503933	519772	13588.8	33507.9	13739010	4828291	1349532	54045.5	173589	137744	137891	1492944	902341	5750742	13779300	1952592	209692	165465	6034086	16540800	7729686	10628630	5780507	6487588
48	-45	Drug	19278880	1236039	347004	673335	14938260	13803300	2145211	1463715	51459870	5030991	3983119	94343680	377591	3398040	37394600	7503512	32311060	0	114921	87430.6	0	16613.7	4226.82	4448634	147695	5049.83	168802	15748020	7757720	1196374	93229.7	323066	169358	224784	1695323	6438216	14614500	32758250	5480013	321478	42049	12346160	51444670	49167760	21899820	7788392	11925290
49	-40	Vehicle	19619540	1118453	192569	984060	16035320	14401000	2277519	991888	40479940	4089883	2733106	87068600	418200	3326625	31903260	5464712	29307360	3790366	4568.11	1192166	99820.9	18736	13409.4	1731516	369796	0	84679.9	10453620	5267748	1030496	65328.6	263436	43325.7	67953.4	1277334	622579	4991864	17964240	1547962	260795	142518	6237328	16465020	6840508	10342250	4718788	6101662
50	-40	Vehicle	20296460	1072988	256504	739139	16281980	14041860	2507135	1127523	51804160	5966294	3639670	97573340	417579	3620935	39973380	7027822	30239710	5024008	60047.6	1243182	94983.2	9575.68	36871.1	1606425	353151	4332.25	44404.4	12934680	4489658	1295610	55680.6	339450	86832	70645.5	1378776	470979	4911677	17050490	1341436	368361	331393	8317070	19980380	5994874	10488060	883086	5992483
51	-40	Vehicle	20899200	1388679	372815	764717	15454110	14392390	2233009	1146399	58757480	5634838	3521599	85490580	501846	3757353	39834230	8761670	31166540	800506	75356.3	1075057	53733.6	31955.4	36892.6	3340535	358393	6856.18	102769	15500330	7526632	1276476	76331.2	96392.5	83066.9	188784	1657340	3113268	10349810	30765410	3662680	1101224	18399	12450430	54276530	25904270	17436130	583989	9990489
52	-40	Vehicle	19313970	1239581	293089	915889	17857160	14401740	2155934	1298747	48008190	5341448	2876847	88461000	378964	3680985	38135620	6877050	28837740	2990141	15812.6	957208	113236	4965.25	38198.1	2434418	430434	4146.08	57807.3	13730140	6618938	1458187	68134.9	85137	174508	137781	1438312	1516805	6660263	18693790	2359594	322177	64151.9	6815805	22250930	13045100	13627130	628098	8049767
53	-40	Vehicle	19890490	1396918	313023	691090	16831770	15234010	1868910	1304186	57782430	6857602	3873845	85209460	403841	3515622	52014930	7248538	35167180	4649572	59740.4	1093251	239972	13268	52981.5	1923409	502886	0	105951	16159480	5029405	1609264	92581.7	467565	177241	89524	1637889	1338790	6374611	25254490	1776131	553297	61087.9	10911780	44266500	10381430	11943810	515946	7801209
54	-40	Vehicle	22050040	1355806	393888	772711	18160690	16403570	2441271	1362774	59778640	6807658	4559502	99513150	416800	4048663	40969640	7909748	36406010	1512364	39191.3	749738	78757.7	27039.9	61862.1	2795262	380379	6386.61	90752.5	14998790	6071126	1335412	79923.5	125839	158068	102225	1883125	2643577	9579452	28882680	2519290	586005	28951	11299830	45054140	17120190	14503950	5458138	8223108
55	-40	Drug	18592320	1313628	393231	740523	13740900	13163940	1848934	1151699	42304360	5129078	3240543	67412160	380182	2966980	31048790	6057476	28176580	1788572	11479.8	1047990	64393.9	0	42762.1	2096072	374949	5231.26	114648	12465620	5888971	960231	82740.7	76292.6	77028.4	109308	1366440	647607	4965114	23473730	1604377	508102	66186.5	8806590	34378820	8169228	10140410	4649687	5927652
56	-40	Drug	17883740	1202604	333890	682376	15189220	12838690	1772460	1172533	43532800	4654828	2974898	81036990	284805	3450537	34533630	6042952	26363260	2756296	36546.6	1386028	101119	0	1852904	198477	10117280	0	66075.2	13354200	3447090	1074671	61048.6	100051	142648	138304	1400242	295574	4201392	14375930	979571	644624	747842	5708020	19210240	2132194	7565444	4038752	4447102
57	-40	Drug	20303590	1280777	280699	761370	15770520	14300160	1982360	968546	62635620	5387287	3895549	81254790	335638	3420907	39424350	6314368	30107760	3125306	28805.7	1516422	104323	5246.01	1413559	120596	9576204	4673.18	136437	13865390	3579424	1085556	59644.4	72165.6	73689.7	142741	1503822	340382	4479261	16324110	1630578	766669	800892	6466560	11646820	2390399	8543434	1223906	4528738
58	-40	Drug	17830430	1066965	265121	689227	13359600	11901240	1947920	1203683	40518420	4800086	2543094	72210060	303541	2752259	25984120	6096250	27371330	896247	62128.3	972588	60617.6	0	7396.97	2657521	295280	5379.61	38199.8	11451760	6398498	1271394	68780.5	105600	90190.4	122378	1220399	1408855	6596114	22404680	2523467	633838	20111.7	6768310	36746220	15377120	12110310	3993334	7440587
59	-40	Drug	16501140	1554980	337175	597040	13260150	10972520	1630206	953549	49224180	5846706	2462535	77107700	429928	3011996	32244810	5644250	28033590	4103430	71036.9	1446493	195802	5055.93	2181595	1254147	9905406	6615.37	87069.2	13868190	4528054	1121082	79246	66327.1	36808.8	108746	1510926	258699	4524193	14195540	1149257	454623	677459	6594119	10315770	3278708	9337672	4540760	5239805
60	-40	Drug	19342960	1364307	406115	873766	16106990	13849960	2268606	1399623	44416790	4813856	3920325	89301220	378952	3640600	31914510	6556938	35041040	0	108079	195462	0	8238.48	18790.7	2784287	164471	0	87709.6	16722960	7395750	985286	80942	368832	233413	200066	1407410	4242838	12777720	32890670	4441564	849794	34123.4	13045880	64663150	39298740	18540940	1034306	8877620
61	-35	Vehicle	15627270	1772493	379775	594245	10947580	13441470	1551620	1247791	60815070	8922648	3341767	63000750	293996	2952338	43489680	7821466	33266570	3985837	47872.4	1503265	224888	43534.4	24993.9	1180508	483601	22620.6	204951	19058550	5791760	1201968	164005	137676	50358.2	119491	1900609	863952	6930616	26115960	1584250	340362	108746	14859380	23975710	7934378	10900110	7299410	5932664
62	-35	Vehicle	19360390	2130042	563909	701011	13404970	13799630	1986335	1421157	63664630	9193727	3569880	79650840	402510	3202519	44163400	7001856	34653490	6581950	40140	1557472	254920	11741.8	136444	946429	5660568	33696.1	147308	19840250	5509765	1576120	77823.6	86790.4	37776.9	137794	1969551	417257	5327208	25213710	1227855	291784	1018290	13552040	22311020	5257233	10298370	1976522	6075162
63	-35	Vehicle	22590710	1755812	596689	624668	14616100	15359280	2211062	1527478	69037660	9796623	4628126	93432950	597961	3986538	49167670	10564170	40079100	3600463	10402.8	1214751	111665	29334.8	7248.96	2330903	508759	7244.38	105762	15987850	6284664	1297896	133206	309912	50694.8	101968	2283046	1209754	7893327	29907870	2715747	548419	74076.2	15561470	27727940	14308880	14069930	7581109	8306900
64	-35	Vehicle	19483810	1386341	184355	908057	17199720	15786040	2224336	1324317	50912420	6003124	3921920	85634620	468663	3512224	42835860	7469928	30460980	1993170	21812.9	1093033	120333	18106.5	6684.11	2687098	398366	13137.4	70960.4	13110960	6898960	751071	99055.1	91845.1	141893	109781	1725742	1501007	7432168	25257630	2822229	278102	36090	10424420	32140510	14850840	14559050	818529	8043278
65	-35	Vehicle	22328420	2482516	648889	836454	16070510	17270460	2454141	1394675	85316860	9794112	4692034	94346430	473134	4240194	48324680	8955868	41092400	4565274	82425.2	1325722	218120	42481.2	49406.8	1646286	877112	20330.9	108909	21229500	6276838	1535350	101880	104600	91701.9	181291	2063304	523830	6704978	24937540	1893947	168409	1004487	14151510	31874520	7359354	12015830	846484	7268402
66	-35	Vehicle	24259070	1865980	489880	682331	16540580	18700380	2227722	1895942	80091060	8528525	5613228	96739650	514035	4807538	56451280	10762570	44295800	2583373	22576.5	1604213	264763	17915.6	125224	779277	5217103	19831	104469	19216290	4467765	1379755	141448	80356.6	101650	148280	2021516	615085	6189010	29968410	2223771	247346	1038081	14963490	24626550	5045348	9178348	6022082	5369591
67	-35	Drug	20642920	1834218	487780	790476	16257330	15409880	2170366	1400946	50433940	5798694	4087164	88350210	457706	3879418	46042090	7173642	32184340	3433786	86266.9	1174224	235480	0	225260	1412376	6614041	23081.2	70329.7	16731270	5107454	1313141	123196	114234	181510	171147	1768446	278926	4484538	22046890	1597886	145542	929543	9457002	21893960	3304557	9896045	5040544	5279822
68	-35	Drug	24440180	1784359	442864	858943	18860550	17724410	2758193	1549557	57433480	7552110	4099777	97578230	449676	4272168	46219650	7235978	37080140	1410474	94080.4	1048900	81686.7	8403.6	21413.2	2035246	372271	0	114330	18457350	6858319	1056663	120647	366340	48581.6	72456.7	1730680	548138	5668591	26083960	2245635	410350	142538	13149670	31429570	8388848	13771630	1131505	7512980
69	-35	Drug	24180400	1694526	568953	982349	19515070	17413210	2401671	1536390	56217550	7758860	4327842	96835000	449002	4351002	48030980	7175716	36750000	3111230	18766.3	1453841	75100.6	8630.82	526100	1135147	8846865	11384.9	106593	17558210	3887678	1206666	111723	77024.3	102560	137276	1936626	337164	3748931	24030550	1492186	267199	746205	9764944	22448360	1758128	8764646	5332528	4495325
70	-35	Drug	19457250	1843918	270761	606019	12953410	13762640	1818478	1537045	58049500	7642712	3859840	75739420	417120	3298138	41204800	6594630	35890260	7074016	65524.8	1150823	310481	15155.2	54005.5	1125592	1217562	25588.9	195443	17697060	5552786	1070939	133145	73245.5	73902.2	133126	1693674	439662	6475913	23487430	1675373	184239	979893	13042420	25211180	5599680	10345210	5345922	5972854
71	-35	Drug	20962920	1391330	407207	749466	16397280	15475090	2215224	1309972	56199120	6061212	3616309	87440020	356646	4037734	37913520	7500270	33927000	3033022	6159.71	1068697	83146.8	15817.1	48785.1	2123168	470775	5843.42	105363	17888180	5998790	1334223	104979	76684.5	111162	117565	1786615	1023826	6800494	26518060	2107632	197279	71168.5	11606830	39574480	13071050	14217500	1277157	7817133
72	-35	Drug	27810420	2537013	616631	825912	17922330	19946310	2707922	2146112	92278110	10776480	6380896	104278900	531633	5002260	58921890	10690500	50942040	3609238	23460.8	1515949	273888	16738.5	184458	919729	6477798	36631	121764	25395900	6993861	1333038	168225	116255	92118.3	129078	2449099	425132	6819166	33676330	1875913	124158	870297	16020720	37328660	5831040	12639570	1256533	7148852
73	-30	Vehicle	18923850	2526007	810643	538839	12693380	17607140	1956600	1485514	104422100	13562420	4871712	66348750	480203	4168087	68454390	11903020	41561840	1355210	31306.7	1273740	76119.9	94739.8	71395.6	2743687	446502	90393.4	252480	28346820	7576156	1444380	177496	104900	252890	198935	3114233	4405358	16786470	53672120	3411305	238825	78869.5	32020100	107717200	35485540	17135030	977154	9641911
74	-30	Vehicle	20047690	2656947	769404	486503	12423640	17980480	2241126	1854207	111915400	13614910	4686514	73809820	342404	4614957	76062110	13250430	47006240	1298545	12584.4	1183246	106022	48111.8	111696	2574448	512663	76966.5	282906	23372750	7700882	1568127	233412	132833	167641	167561	3497032	4179384	16452370	50076430	3370618	442146	22723	30500450	94105150	35597320	18477110	9841963	10317200
75	-30	Vehicle	21959140	2671748	596467	610955	12820460	17650010	2148321	1560164	119258400	12935640	5172152	78305760	433244	4032231	72847190	11915820	46840030	1514448	73500.5	1192778	54814.7	64659.1	76790.1	2885177	480132	67284.3	318446	29398780	7356158	1110870	182251	143294	190966	238598	3299229	4927980	16570790	56982780	3243812	259104	54461.5	31517310	103479700	37315560	18086800	1539802	9989685
76	-30	Vehicle	19490830	1462856	252845	663827	14645700	16149590	2177024	1303841	79228580	7980150	4309042	77818070	599841	3749367	55623250	9160736	39112190	1507373	63131.2	1112030	115118	61306.8	73577.5	3668339	474043	23463.2	210480	19267990	7163456	1182399	126756	135906	145972	220147	1997239	4485928	14002740	35109080	3956446	262130	57387.5	18971520	59524260	31146860	17205950	1959687	9685442
77	-30	Vehicle	17013960	1747702	485214	592164	12749970	15099590	2107324	1709073	74705190	7623264	3811583	66753620	354142	3729177	59046760	10479470	36516320	2299592	11627.2	1246367	89512.4	51806.3	73517.3	2844254	476703	9075.33	177367	19709180	7599340	1428824	152958	77349.1	99602.9	130552	2240327	3663052	12546400	35091500	3025164	216596	29624.4	16582250	55088030	26570570	17348280	1656656	9903680
78	-30	Vehicle	17786300	1636758	243898	705059	13334980	14580020	1666824	1400315	86840520	8272140	4625056	73245020	325880	3528494	60062850	10130200	41111280	0	76301.3	452744	0	15411.8	10109.9	3212606	73859.9	39559.5	133880	19870340	7261654	900651	173203	291326	90551.2	417646	2486145	8805758	20669620	47125180	5370552	259028	22667	27960130	118066800	56687230	19985270	2536396	11374790
79	-30	Drug	16856180	1771098	347366	641799	14006400	15054880	1891321	1561585	64132640	7646676	3572325	74610160	362690	3828888	43637680	7266388	35494950	4220193	50399.3	1236922	184120	74281.8	33802.7	1763430	501352	0	192972	20715150	5356836	1290737	137950	252779	81651.3	81939.7	1933053	1161954	6800345	24687090	2050198	206740	98456.2	14387400	31489540	10581820	11743550	7216874	6532946
80	-30	Drug	17911900	1817919	509160	444032	12498470	14400120	1891222	1472578	74294700	9349841	4051515	72943480	483037	3481304	47159550	9353300	37888230	2278125	8762.46	1179522	131436	58226.6	44401.9	1793845	489610	29985.3	156222	19430670	6141932	1245326	106440	314348	148058	79421.2	1976540	1703976	8068184	30393860	2592297	593902	66495.7	16167530	34019810	15378980	13930500	9646244	7840307
81	-30	Drug	18558210	2296495	648640	491221	13067670	15357780	1758168	1482703	96772360	8367714	4036159	73737870	305642	3686023	74234060	11681280	40875710	3861320	23025.9	1758578	174165	54858.8	32066.9	84538.9	465740	50150.9	131891	23436690	3166404	1177948	152560	106862	86345.7	187357	2530766	1219327	8087714	24974880	2031749	303136	426881	16323700	40837500	6298244	8944708	7627826	4985524
82	-30	Drug	18866180	2391582	632124	673548	13447250	18330290	2044296	1861891	95482880	11284420	5376880	76293610	409988	4195050	71478440	11125610	44968260	2409044	6944.47	741357	83271.4	55873.6	61440.5	2929556	463269	32009.2	162184	25396360	7640073	1231668	141320	63079.7	160564	142584	2443266	2916135	11664170	53524140	2749845	217633	25217.2	27358170	94406180	25808000	15861630	11987100	8825511
83	-30	Drug	19042310	2480374	384678	453550	11318410	17390710	1634513	1740206	117049000	13880900	5666260	71941800	411239	3932381	75592270	12935070	47101480	4565560	51096.1	1329248	250130	43447.1	56374.7	1479390	571240	89241.8	173313	25745190	6030224	1434612	161393	99119.3	133727	214658	2936836	1664008	10707130	37565170	1837605	190554	68078.3	24832980	69395950	17219260	12515510	1001531	7157108
84	-30	Drug	18346960	2009328	558281	511544	10948380	15898730	1852524	1507338	118734600	10096270	4447750	65338910	376957	3640253	85572040	13132930	44178120	7632724	46115	1571753	337786	44300	4480.34	1341024	615063	62901	277846	22717020	5887564	1350701	149966	88220.2	152986	201694	3103377	2017098	12602300	29968850	2446299	106025	88001.3	20384320	53426910	20811850	15071860	7947390	8463352
85	-25	Vehicle	14263080	1687653	159650	404972	9529269	14074980	1493789	1206180	94113700	9491422	3611604	59130140	412654	3441708	72121320	9938305	36786960	2595511	6394.64	1043940	156021	42512.8	91324.1	1843633	587624	46999.1	216903	19297990	6257155	1195752	167548	50259.8	52027.3	160099	2497714	3886144	13639470	31821140	2940107	173456	67960	20169700	58791100	28417660	14900320	8847056	7658181
86	-25	Vehicle	13082350	2299644	693048	234748	8716237	15475790	1499153	1680604	118916900	12073880	4679552	45887620	217915	3296338	75955840	11179300	39992720	1535158	8853.28	844577	33250.8	60189.7	9041.12	2193186	400330	79917.6	281462	27623490	6642447	1023174	196071	140190	52175.9	291422	3685504	5356491	21012500	47426530	3927218	110021	102625	31473640	82178780	45733310	17209390	12822850	9791081
87	-25	Vehicle	12420950	2124426	705143	222496	8399899	14443400	1160382	1519152	140440700	11447260	3982855	41146210	338128	3175753	102104700	14210950	42149150	5884970	43736.7	1720350	409022	12164.1	95430.8	44760.5	654229	122342	290298	23711770	4522743	1162154	183710	96557.3	51711.7	241754	3891477	3026088	14181110	27976440	1888950	255545	87343.9	21040400	37391180	22430060	10576940	1424549	7050196
88	-25	Vehicle	12397070	1300893	136100	170622	9336104	10690840	1277326	759058	85225660	6279248	2945941	57709700	279128	2877156	55261440	7906646	30042780	3166424	5751.42	1724674	135108	24383.2	61067.4	713598	501372	7181.67	131194	15039570	2338747	787425	146685	78557.9	33175.7	183464	1894186	2300378	7845423	14109380	1977089	137805	178012	9950844	14167970	6583092	8032474	6064923	4869136
89	-25	Vehicle	12831800	1765452	464071	381884	9502068	11920080	1492706	1411553	111844300	8923495	3359591	53033440	297028	3014069	78382940	10738430	36943350	4118032	9746.3	1902121	202011	22370.7	18713	175506	505460	46318.6	224759	19053010	2683090	1276051	128234	108037	216916	213164	2662320	2964375	10107110	20043960	2227793	186993	124880	14140410	22397100	9782090	9061276	6944672	5258159
90	-25	Vehicle	11384500	1767652	315789	285055	7125212	12065920	1274980	1199481	111070800	10983180	3328044	41743240	272552	2453490	90069350	12474750	35836790	7218722	5614.83	1493059	422052	61920.6	86396.5	112480	565986	72892.7	288878	18529750	4410706	1047707	184351	89585.8	59228.1	194086	2910119	2703320	12357320	21508570	2134213	148325	108738	18464410	37491170	18147500	10411620	3049597	6824353
91	-25	Drug	14035500	1863842	381542	474482	8044022	13408130	1440481	1249898	92697560	9853445	4630728	61312330	345576	3098395	66353600	10387700	45393760	933802	5742.01	985507	57333.5	13526.6	34143.8	2205774	378894	59702.7	264503	22089910	6226536	877158	173594	124913	124499	288442	3507817	5647840	17279500	46028620	3446896	311538	164083	30413100	92022530	41525610	15702740	10234890	9562463
92	-25	Drug	12963420	1926073	635585	279933	8594685	14205210	1359725	1210534	112998600	8980386	3549223	50068690	256939	3388904	86435830	11326740	40268380	7654196	51924.2	1451331	295253	29292.8	99678.6	972275	609720	107479	202643	20231350	3974640	1336641	186136	81328	52804	218253	3107048	3049610	12451570	24991440	2218929	213525	91012.2	21785270	46235580	24300460	12344330	9796548	7569197
93	-25	Drug	11649280	1519861	173905	320158	8840844	11787230	1278123	1260396	104907200	9130135	2319223	40686460	361073	2832007	66172990	13007430	32055220	2378446	35411.7	1002037	96267.6	54518.7	76336.1	1212748	553126	30881.5	238846	17643970	4124068	991407	98186	299415	129792	130734	2581993	2992144	10299580	21194260	1871126	353029	97290.3	17243180	28441760	21991830	11608660	1352158	7167570
94	-25	Drug	14463840	1910397	216001	367714	9459121	15679330	1600880	1360028	102719800	11714790	3585780	52930240	267748	3431475	71149950	12068340	38390810	1099049	13461.9	1191711	62953	69515.1	55950	2421752	455134	98873.9	281752	20054910	6145932	1046706	168773	96288.8	72354.6	215124	3159083	4645037	18045990	42961500	2751738	476822	50874.8	27358320	86884220	37773480	15811020	14306250	8691668
95	-25	Drug	13129540	2418858	371490	227753	8840499	14887820	1370362	1311541	110189600	11420040	4661233	49332640	314255	3320460	79981420	12033600	44725070	1107918	26165.7	956971	44566.6	44756.2	55136.9	2083541	346245	106651	341640	21635400	6213221	903650	169295	113651	120354	338584	3691215	5354910	21227590	51569180	3477264	315033	156315	33492290	79844060	46899420	17384090	3380724	10008300
96	-25	Drug	13619680	2278295	485612	419963	8184782	14306750	1472239	1395604	124708000	10856330	3932727	45321140	269630	3160301	84812940	13286050	38815540	2025308	6982.88	740942	140193	49376.3	12484	2055166	501372	106512	225754	23390960	6087924	1054419	144717	82602.8	162239	170635	3684696	4378812	17602320	40848940	2729243	237348	53506.6	28583830	76965950	34656700	15133290	13559340	8070850
97	-20	Vehicle	12331040	2296101	316515	281986	6427020	13943730	1168563	1605020	116551400	12507420	4100197	41666200	270020	3425331	78474260	12774110	44319100	3010152	6042.75	940028	212748	147871	82089.1	1236946	513912	114862	373420	25667580	4515179	901697	204039	55933.3	47976.1	123041	3412704	2430466	14004730	42601060	2077326	663784	47691.6	28436600	61184770	25292650	10226120	2397964	6213502
98	-20	Vehicle	12428640	2160389	327958	420947	6843808	13368430	1352472	1330319	102180900	10239120	4063016	48003870	413747	2989879	78555260	10257670	42930380	476027	8926.73	1442898	29057.6	38086.5	50712.2	1830857	225412	72126.6	226655	23758850	5120097	945226	183892	140875	223606	366793	3291850	4556426	17892930	50722130	3171130	341852	110346	32807030	97926400	47023110	14695130	10480410	8231388
99	-20	Vehicle	12941300	2235006	506535	247461	7157546	13324070	1287318	1407556	109600200	10111730	3906339	46160290	310258	3216353	77237700	11231130	40877210	2677287	5350.78	1297122	112652	99647.1	90167.1	1577038	571419	67779.9	220785	26843650	5021279	1003667	181967	81057.8	46670.4	113104	3318849	3641711	14526290	37196460	3070604	583317	79414.6	24659960	66417950	32855780	12786630	10897400	7794062
100	-20	Vehicle	11062940	1586139	360446	234281	7832938	11467760	1238027	913825	82583100	7711700	2256977	42302340	136159	2614426	57651750	8224616	29560440	2915226	0	1281396	171908	36226.7	98700.9	1206713	601026	27585.6	145402	15459340	3287016	907091	135187	53322	106283	177261	2342618	2124448	8879088	19380780	1992050	334985	100538	14646930	41217730	18761760	9370392	6139653	4992970
101	-20	Vehicle	10813510	1191362	126000	349764	7476010	9893351	1177425	1050854	70127450	6855168	1889606	48341580	185353	2228114	46798850	7065162	29706370	3704474	0	1293761	96088.6	72576.5	181984	1392012	658653	19256.5	302350	16766150	3764076	1025404	85202.9	210875	143574	111554	2007689	2302632	8210912	19443170	2042742	264451	96636.3	13515520	35306880	18664060	10772820	863545	6170582
102	-20	Vehicle	11112500	1902072	348586	243278	6550534	10342600	1082678	1278523	114146500	10199260	3099714	41338010	252182	2397977	74437020	10728260	37601950	3017091	6281.11	1329809	177201	81833.2	18074.3	1319674	644583	57139.1	247058	22527010	4463684	1175778	173269	286816	135892	143473	3367320	3446495	13966290	26081940	2828144	357110	105729	19549270	46186370	28297120	11825160	1541661	7025010
103	-20	Drug	12622500	2003829	197827	222183	6754454	11967340	1136760	1193201	92109180	10147680	2585120	46842550	270846	2977053	68637590	8813181	36694960	4081036	5804.01	1120318	190494	58437	125808	1351595	583049	35906.2	303203	24479110	4406742	928458	160699	214144	57251.2	125557	2670801	2513359	11645860	27652830	2237375	296029	89438.1	21476360	43680030	24921520	10664780	13071400	6316014
104	-20	Drug	12753600	1977343	265155	240304	7686198	13722860	1399012	1539663	90634810	9436323	2791146	50011590	381014	3050977	64219580	10254360	40304600	4808628	6698.51	1389601	146591	17304.1	14486.5	713778	458996	77702	311502	24817940	3654816	1089275	201327	106726	47701.1	176229	2599847	1623772	9429996	28241430	1471101	775910	163192	21621190	36599470	12794030	8910020	1661786	5244672
105	-20	Drug	12478400	1892696	157523	155257	7194828	12196220	1302775	1230483	97748160	9799434	3465495	46993150	287749	2548336	70886880	11605100	35833990	3895433	3745.75	1746453	94375.5	35997.6	64390.2	80403.4	476485	49955.2	276907	24426690	2344434	796974	170351	84404.7	50128.1	195212	2902783	1600978	8005236	22797880	1691291	801837	335385	16145330	35509410	6586950	7092608	6179592	3723639
106	-20	Drug	12467360	2313184	553604	293196	6312174	12465500	1403264	1259730	125677600	10811430	3367321	41038060	304710	2875094	83459990	11660650	43743920	3460370	27031.2	1771738	206753	15142.5	57379.7	765518	563540	143888	392171	23621330	4565110	955952	196873	87763.7	143181	220098	3595646	2161416	13965750	30162040	1904112	894373	135524	24099350	38649620	24067900	10902540	13269690	7024440
107	-20	Drug	13882040	3102650	777475	274554	7109264	16103560	1294496	1421748	127990600	15071000	5607268	42602700	427562	3789187	90671370	14692830	54905980	6155220	18709.7	1524913	303270	58259.7	11698.8	802146	594154	136202	415335	27165320	4507159	1051090	174220	101276	165179	191736	4020772	2207105	14256770	39737360	2032941	589657	97532.1	28217580	55920190	26540050	10709030	13882360	6435806
108	-20	Drug	12121850	2123262	468801	270641	7031868	13586220	1332633	1435068	135444000	12155100	3357652	43903380	195315	3081195	85194540	13316700	40235170	5424808	43703	1569168	312696	73880.7	70297.6	1053314	606378	95871.3	251687	22885240	4287134	1166162	158645	85423.8	170646	219537	2996774	2593138	12310850	29615380	2050274	466669	82799.4	23105380	60397820	24412060	10716190	2394870	6587954
109	-15	Vehicle	9999736	1287092	71871.9	253301	6053696	9535589	1109199	938724	91865380	6103558	2670673	35363180	216828	2062065	58100850	8826008	29161700	2116000	0	1237272	133779	25223.7	92500.8	1645017	568572	18179.7	154728	16712910	4303222	747443	95099.1	61442	110191	140678	2416873	4013294	14696930	19820510	3387972	710509	76608.9	14410730	29922560	39892240	12546930	9113540	8429857
110	-15	Vehicle	9048088	1083366	490822	197790	5405495	9205648	991542	834310	80068140	6416520	2337542	28828120	134408	2385798	56221770	7800358	31127260	321751	10030.3	1219646	732.969	0	48123.8	1751050	244119	14281.9	158293	18358440	5448290	691488	143528	115017	76019.4	381713	2824474	5087309	19076560	26319080	3768766	1020942	110229	19119840	48376610	50941920	16107070	11013730	9597450
111	-15	Vehicle	8076244	1292497	219369	264298	5116120	9260507	1136358	868302	99570110	6822278	2127903	32212510	155517	1727664	70326030	9246472	27291310	3825505	0	1005449	213589	10819.6	118341	1244038	555612	20788.8	205571	16596890	2955537	882150	125370	73968.9	60639.9	190287	2522601	3017119	10867490	19975830	2656667	554370	95422.6	15140250	29580260	24685990	9296154	7737646	6517928
112	-15	Vehicle	7607470	1003664	196932	197458	4672042	7830390	931977	791370	72220680	5369732	1529305	29454520	123564	1700022	56373330	6630990	22283740	8520588	17186.2	1496351	445875	29347.7	10203.5	516137	549787	13503.2	217781	9662025	2703354	832182	131632	64568.1	80232.2	210568	2322316	2092536	8172456	12624650	1681983	693258	89364.3	10922490	14736610	14608360	7584141	6319851	5289674
113	-15	Vehicle	7801154	1073884	109790	146825	4444880	7719148	1004863	843323	89112190	6049986	2114373	31525110	207438	1840448	57084610	7603238	25125600	3979242	0	1722993	251391	36014.3	62321.1	100050	533322	16732.8	206713	13607330	1543141	815860	118633	44193.5	46848.1	207144	2444529	1589338	6872268	15556390	1435459	708009	168867	11081050	20424230	4735996	4938854	6410086	3332946
114	-15	Vehicle	8753948	1541866	71588.1	166046	4946882	9862339	1130824	1043904	121427000	7741288	1948652	28670540	166466	1992342	86452160	12784890	31092440	1215541	9144.76	1344108	83758.1	42019.6	56630.6	1368602	410732	75173.4	217730	18097770	4959587	819971	150323	88907.7	73802.1	310445	3590803	4471714	19572240	26451470	3357004	679436	205425	21446460	36227900	42551340	12865560	11257290	8436736
115	-15	Drug	7853938	763552	12891.8	137734	5164612	6936148	995641	634235	51532710	4538375	1317974	32861620	85324.7	1573091	44986230	6142456	20594570	1549832	7933.21	1153279	81720.1	6727.07	82304.4	1360963	488736	8397.19	154770	12957680	3278244	711031	72587.9	63576.2	42419.8	153013	1769080	2985998	10012680	13270600	2459169	461163	77222.2	9753842	22050240	25771130	9457622	6791901	6211804
116	-15	Drug	9475891	1220467	344378	189108	5746206	9005884	1271942	1088137	81459820	7709502	2427665	39272860	218562	1849379	62183120	8015344	30855420	3888884	7824.27	1081541	238157	77690	88914.6	1161812	628309	7356.43	225383	17568540	3990332	998104	135849	256990	88147.8	150330	2481661	3119747	10513490	18986300	2774183	601161	103199	14464680	30677980	26868010	11459450	8933113	7008884
117	-15	Drug	8729510	1194708	60401.1	193265	5660638	9355244	1181909	784357	102239000	6919892	2446426	33443260	159807	1988518	59941180	8476417	27703140	3097244	6433.83	1516482	241789	80500.5	97693	1469377	549304	12400.9	140408	19832170	4048620	855304	123539	68786.2	81777.4	122695	2610627	3321722	13111790	19640260	2542489	6142868	159806	15262040	34923010	86592440	11225870	8488448	6668280
118	-15	Drug	8861544	1140658	131864	239928	6046918	9281872	1040327	827026	75864200	5567422	1973101	36682920	247543	1775452	46252420	7278662	25833010	7940520	18723	1731808	454758	46089.2	20107	621942	599423	0	207632	11703130	3119032	605487	87351.6	76257.2	93586.1	157005	2110160	2340934	8858288	12318940	1955090	527863	111664	10570020	16149390	15935470	8831125	5005432	6099586
119	-15	Drug	8761698	1159648	161173	155370	4435004	8714097	1045791	821116	81739040	6715016	1394931	30465630	229751	1917826	66074890	8754147	25670910	5166868	16329.5	1566484	322718	147585	4617.48	783916	587657	43159.6	171453	15883300	3451644	923553	123503	183998	66989.4	186691	2596735	2344543	9914028	17486170	1694116	443880	93734.7	13915050	24506500	20626770	9445540	719928	5947337
120	-15	Drug	8647865	1269189	4881.26	262398	5857818	8343980	976911	942718	80176770	5351194	1935140	35011090	211632	2063542	62131790	8020584	25441180	2936664	5265.53	1476365	208921	59011.7	96076.9	1272824	633232	17633.4	188466	14954220	3237816	886147	87646.5	230808	73664.1	145191	2350316	3005634	10600480	17551410	2270170	585543	103665	12759520	30481120	24453010	11055010	9087747	6793586
121	-10	Vehicle	11841200	2070306	417325	199314	6235574	13290830	1151402	1544940	149108900	12115800	3281932	37445040	179657	2976123	98319780	14365010	41258640	5280512	9455.24	1747082	381923	19322	53859.7	39904.7	509465	78920.4	322148	23773960	3662581	828591	157239	96470.3	64376.1	251325	3770555	2356496	13551290	27891500	1914801	409175	84720.3	23546950	44913280	23859630	10026660	10874650	6548321
122	-10	Vehicle	11778540	2242308	270056	150759	5507070	13933080	1268130	1478683	131126200	12129860	4530598	34954140	253084	2774016	96893980	13373700	47183860	1913479	5619.39	821573	139204	59366.4	61177.4	1344491	412864	89018.3	232189	30495950	6165989	975322	214728	89608.3	65443.9	268356	4343718	3412076	21995560	48702000	2582854	1580831	55315	35368800	86969890	42049390	13347980	15850430	7911069
123	-10	Vehicle	10652280	2461376	624921	161919	5286004	13647280	971208	1381646	150111500	12525570	3793906	30337260	227285	3049459	118373900	17134580	44071660	3277164	6498.87	1798022	220547	24353.5	29626.8	546133	474521	158953	368584	27998540	2838776	1012259	158167	76803.9	189175	230856	4313896	2346294	15748720	30887200	1603752	421755	80020.2	25976520	42905060	15733360	8677619	2268016	5429933
124	-10	Vehicle	12791960	2765335	587370	179588	5378252	13511750	1171998	1451100	156140800	12183000	3947549	36902920	361511	2891240	112875200	14712490	47774350	2636722	7842.34	1320983	158700	65295	86052.7	1021151	532574	111341	377863	27509520	4668426	870398	205879	214270	69590.4	182162	4152927	2587580	15890280	43641490	2216936	376075	75132.4	32271120	82517500	32776710	10862830	13253830	6456462
125	-10	Vehicle	10876220	2515978	329561	86731.9	3811970	12968760	1073494	1467498	154071600	15637670	4201266	29229130	244021	3022613	104176000	15277870	47595200	2816060	5062.37	1041748	143591	63183.7	57377.2	913777	486084	115752	441503	27690210	5565604	1075728	229114	60776.2	107438	172155	4436502	2193742	19731920	49599650	2133872	451578	95806.7	34745420	76292220	34334970	10069900	16811870	6083112
126	-10	Vehicle	11727840	2755164	728314	152784	5242348	14865550	1353732	1297681	145725600	12225060	4377978	29205670	274948	3110074	119708000	14266780	50334110	2518759	0	824740	182605	60935.2	5008.22	391176	429443	118645	438193	29472100	5331546	923490	249896	45550.4	113176	144022	4531524	2452756	23262420	49245490	2178089	349586	56879.7	37600800	83004160	36348490	11354800	17174850	6638028
127	-10	Drug	13182210	1940404	440679	257012	6638520	13239390	1134847	1498908	151818100	11974840	3967846	40955940	283018	2843864	100715300	14565020	42363800	4684028	4098.59	1904697	156788	34327.1	20028.3	407195	468940	97422.4	309695	24430100	2430412	958618	195930	80172.3	48242.7	260827	3629065	2247246	10484250	28907800	1684696	1082534	98948	22279480	39835060	11119040	7732860	9324015	4539896
128	-10	Drug	13787320	1765434	418421	337461	8731703	12253360	1414766	1325288	97559740	8966637	3687870	52429670	281146	2779017	65001480	10895700	36350740	3593370	7490.03	1234112	216587	42759.8	16479.8	112761	451827	73043.7	307124	19975960	2453083	1051867	143488	89466.1	52667.8	178389	2467614	1778189	7169478	23169490	2072050	796944	247970	14880270	27107360	8051346	7880062	6962635	4588016
129	-10	Drug	11970930	1454592	398653	363694	7471002	11203920	1452057	1242352	86547580	8271364	2509524	44156500	189996	2652582	63542460	10974450	33879120	3181232	5378.98	1150196	114393	22207.6	85647.9	1509455	602479	53043.5	301059	20896820	4075056	839691	147931	69087.5	49093.5	148587	3032092	3106004	11780940	27919200	2376860	731475	60256.9	18919310	60367300	30272400	12192930	8962747	7276960
130	-10	Drug	12283350	2372172	605738	120673	6131082	14351270	1166303	1526195	155984700	12945580	4695710	34445090	357060	3181699	118622900	15389600	46756930	5952716	28777.1	1469546	407832	12847.9	79718.6	756839	626402	131685	289017	25245310	4663579	967146	241390	70770.7	136588	270185	4436729	2890142	16340650	31324130	2333520	276249	77177.6	27662500	44817860	27978730	12111020	14518160	7468964
131	-10	Drug	12808650	2220052	155711	356536	6996000	13265400	1204070	1387587	114698100	10404010	3625309	41853170	290248	2989028	85365500	10685860	41316680	2985231	31782.7	1298467	124638	125328	21875.5	1074404	598109	45249.4	316173	26383780	4394716	1164713	161955	243403	115033	149324	3422650	2864570	12503270	28360460	2392382	347176	90607.6	21598990	43106210	28773960	12471370	10482060	6983372
132	-10	Drug	9868567	2196564	360614	98847.7	5625886	13975230	963574	1410706	151720700	11817290	4430006	27940560	245691	2590122	95969690	14311900	42816250	4007224	5115.38	1764603	168206	15078.3	22503.9	511301	466886	122913	349771	19935280	4325598	822160	204929	92834.1	103006	241080	3817919	2576493	15975200	28562060	1715184	302118	71867.2	26002980	43970620	23790520	11005140	11081020	7047829
133	-5	Vehicle	21226090	917119	204303	730748	14713150	13220910	1969104	1137776	49506590	4481712	3322802	91981420	382719	3431491	34271500	6336010	30542550	3207400	60925.9	1217555	173208	0	31960.3	1500106	470618	0	92167.2	16964980	4877311	1123629	77007.1	226541	40856.3	68809.4	1413368	531441	4339506	14799250	2997290	354510	597619	6095248	21352080	10273850	11264400	4278547	6470279
134	-5	Vehicle	22597680	1829809	571403	919046	15409470	16299560	2478861	1364652	62279040	6961966	3989248	89061020	456258	4125362	37130340	7923888	37345090	2668009	17981.6	1459914	99842	40053.1	10240	2328413	413293	13662.9	107445	24789470	5861500	1320644	141604	97527	192115	98875.8	1725654	829344	5997504	30246790	2507713	1071298	65769.1	13113520	29745860	18561700	14505710	6035256	7748008
135	-5	Vehicle	22945240	2500584	537600	806613	14348930	17663280	2192192	1868494	72440150	11340920	5060660	92410360	490095	4479778	46245520	8861269	46397920	4764336	73890.1	1138204	243114	35751.6	12272.7	1285804	1768938	36310.9	103839	25587210	6153112	1487072	142781	89408.9	134406	128094	2388955	355936	5446284	31906580	1827636	548909	696169	17253050	43762060	8540361	12931710	7303968	6945106
136	-5	Vehicle	19688780	752301	388724	588402	13318680	13269820	2154848	1077083	42301790	3931870	3644592	84772580	297800	3423167	33434250	5375586	30262810	48984.1	74061	762691	5122.5	0	11022.4	3708002	228893	6750.23	52798	15875790	6728737	899213	55545.6	170211	170417	255787	1665914	3465810	7722301	26088900	7837381	561989	69160.9	8348088	56294620	48614610	15209800	5320017	9614104
137	-5	Vehicle	18183250	1456430	319039	649430	12112340	12411320	1647324	1305965	56280380	6941130	3047406	70796350	367330	2884613	42180370	7395222	31226570	2603972	13977.8	1699331	163933	18830.4	453013	632190	6806315	21721.9	125128	19774780	1838274	852793	112490	64367.7	81737.7	137899	1938360	369322	3865802	18107630	2204508	276129	677553	9591368	13922780	2676307	6429626	4812695	3428777
138	-5	Vehicle	17724070	1885971	78596.6	563230	11366390	13678080	1806054	1141009	68072380	8922868	3839429	67926260	421367	3369564	46641780	8055900	36627900	4321434	34188.3	1271014	76606.4	24362.5	7738.77	1444561	403252	38708.5	168243	23386120	4861586	996929	134508	365700	158211	121196	2467665	813271	5422490	28041410	2774126	392669	77782.5	15294050	56908220	13294860	11159000	7121910	5958486
139	-5	Drug	14478610	897141	58297.7	473788	10900190	10339640	1722999	772436	41618250	4561906	2330971	66523660	308600	2678011	27731770	4139390	24168570	3722106	44697.9	1270580	318825	5635.03	86085.4	183689	2311665	3455.01	49405.4	14618090	3803548	809084	55040	95249.3	47737.9	107877	1263036	326524	3781857	11724530	1698434	349530	992133	4391175	10095180	6418975	7902878	4757384	5085160
140	-5	Drug	21661050	2148900	446870	860718	16648680	16153920	2057751	1473150	59330800	8791155	4914116	94109050	408517	4101261	45818780	7523182	37825660	5931254	61574.6	1315830	239752	19359.2	28658.2	1812164	5157976	33534.2	97155.8	23912370	5916787	1479713	89279.4	91890.7	94243.8	165473	2337831	327790	5080141	25570670	2007099	467202	774490	12261800	29187870	8999513	13188130	7662938	7596416
141	-5	Drug	20196360	1949339	757267	617151	12047320	14652070	1923303	1502875	60104120	7119304	4369704	76782970	457085	3509356	42728230	9499559	38359730	614082	22701.1	949108	23924.3	30446.3	63708.3	3505296	291144	55718.4	176840	24687580	7429426	1166700	133237	108229	34473.5	183637	2151370	2466957	9130962	49609130	3427198	521203	24985.7	19925270	97871100	37647300	18009020	7830018	9803352
142	-5	Drug	22844540	1346200	318538	891686	16868580	15003120	2369029	1100830	44085090	5194960	3842030	94713560	500886	3985028	35972740	6993772	34220910	1993438	16384.7	1050047	104676	8118.85	7293.89	2427031	374709	0	124238	15852390	5891788	1045879	47218	80740.6	48997.7	62716.8	1556686	1093676	5896090	22725960	2815848	346182	36586.2	7825216	32607380	21118280	14719010	6134840	8604920
143	-5	Drug	23411990	2438093	563290	715199	15868260	17331700	2316296	1610576	64225220	9210549	5499122	96099960	446947	4433317	50471810	8076410	44135480	5961826	65898.1	830265	268900	59718	57410.4	215107	1552906	25003.3	119269	19872610	5771721	1300331	167792	98743	47683.7	177003	2132579	431883	5324640	30523270	1901339	362627	786811	15750540	46965500	8414999	13596540	8115324	6681479
144	-5	Drug	21248230	2152458	361234	737574	16220540	16510560	2403628	1641366	68678180	8872473	5038428	84136420	460305	4318044	50877320	9741000	41395990	3634524	52591	1229985	155129	31444.4	34123.2	1855086	392957	14363.1	247011	18861860	5356747	1325012	100818	314094	88351	104858	1947625	698982	5730557	31849470	2340075	390741	72815.3	15938760	41954000	13086530	14156600	7573789	7503793
145	0	Vehicle	11058280	1347591	249854	343813	6944806	10456320	1443731	902797	55622980	7651394	2261630	49205590	161169	2442837	41336890	7564914	30647100	3136502	5687.85	950842	181859	97539	57773.5	937051	468559	24700.5	275903	16282700	3123248	748624	120029	152059	146543	97480.9	1861670	1084892	5445189	20518360	1219692	692432	81978	13597980	34587790	9881507	7047425	6542994	4491379
146	0	Vehicle	11784960	1355713	396321	297579	6744176	9446089	1375857	1089712	63268340	7528378	2743318	53360270	256746	2383539	50026680	6931946	32657910	967533	11194.6	934754	59589.5	56247.7	87945.5	1835477	342127	32403.7	216835	15876710	5192218	963548	127824	111595	174764	275030	2147358	3226607	10913600	32659270	2395593	870794	34171.1	20703120	73602590	27537100	11091250	6812498	7251058
147	0	Vehicle	10830560	1306059	223470	209149	6274188	8949392	1261038	893166	58825670	6149846	1900512	47981600	283374	2618738	44967790	5583208	26384290	3166942	15005.8	1177368	243728	13583.8	574711	124764	7551622	30592.3	134172	13277580	2924474	763036	98813	51576.9	94272.4	194996	1731726	717479	5756156	14195740	1246144	571662	1147593	11106050	27451280	7183048	6101852	7850734	3999270
148	0	Vehicle	8080014	1168709	9289.14	221816	4225206	8066910	1061049	899848	67868260	5466152	1479953	33381340	168287	1957430	45384480	5983428	23107260	3353378	0	881624	173366	86265.9	18393.5	660789	506894	16582.6	142760	13458410	2418138	676144	176272	121270	101327	128815	1907740	1148693	5867793	17666750	1232776	875951	99290.2	11742370	29932000	8425079	5567726	1718358	3557905
149	0	Vehicle	9772155	1499216	368323	221598	5083920	8987925	1310135	1098722	64322850	7321198	2603358	38734930	272426	1963857	46091770	7885598	31674000	611141	14812.4	1114361	17426.7	59060	14878.1	1517164	253117	23786.8	215976	18650830	4708584	792052	157935	112924	48372.7	338199	2465142	3146500	13195290	35804410	2809254	885388	72508.3	21509190	74180160	29894170	9956933	8803123	6059308
150	0	Vehicle	8691383	1110344	135479	270273	4283186	8116092	1115869	942622	64336990	7026102	1615835	36895640	169220	2011034	43727620	6733442	26388090	4607464	11820.9	1022541	245680	69078.7	109147	536826	474587	32052.8	286683	13321140	2221274	559970	143356	148319	54523.2	96128.6	1971204	870603	6175688	15442860	1267542	984645	474297	13049700	34057980	6724066	4684282	10906210	3005616
151	0	Drug	10717330	1671125	299225	261092	4988882	10086430	1308103	1064474	68697830	9123093	1817005	35415840	242107	2410888	43465000	6641690	31361660	2236272	0	1173361	139434	29818.5	8667.47	747608	473238	47524.9	200378	19026040	3147662	751236	162788	36447.4	78124.3	135116	2158886	941724	6981122	30423440	1276656	1189053	55866.5	20434470	60777660	10093240	6258048	8776584	3657866
152	0	Drug	14053760	2055876	500411	408175	6731750	12578280	1430172	1490570	80550080	11679580	3308579	49178160	354720	3020875	58296430	11354370	38016010	1244576	18853.4	836817	42804.6	48435.6	62318.8	1684002	373814	76172.5	249988	19786510	5781680	1023132	174591	68450.9	62092.7	154149	3034653	1728670	11622910	44148430	2260026	766708	38292.7	26465850	84587780	21714480	11148250	9786739	6643476
153	0	Drug	13099960	2087476	526962	415800	6851224	12700040	1423852	1274817	89636540	10988270	3357583	53703050	329204	2934837	60603370	10033980	38878460	5259630	41520.8	1335798	336254	24589.1	12279	827141	434671	66939.8	187729	19100380	4316946	904411	174521	74506.9	143841	205817	2591201	1054219	8483673	23317140	1753948	901964	453671	17937600	32834180	12236340	7995850	8422645	5472370
154	0	Drug	10677210	1395318	210193	317356	5450686	9328308	1092183	1244996	67019330	7496578	2303668	40967480	235899	2252395	45693770	6214726	28142920	3543129	5449.18	1636428	129509	41170.7	250086	414631	6637942	42721.4	230525	14332310	1958762	685200	185315	56476	106169	220612	2015846	751395	5460112	17108410	975314	489569	962409	13449450	22518420	3830464	4489144	5809825	2857752
155	0	Drug	12299550	1519053	174338	318910	7611286	10569680	1180598	1112505	71434420	6577530	2377001	53683890	228890	2674511	44762050	7336670	30264470	7342932	14350.1	1620837	317292	48195.1	16503.4	673850	483441	44078	199169	16622800	2893428	843206	113506	58502.4	62735.4	163134	2048199	1020353	7110336	18351760	1480653	383992	1117276	14037070	26521380	9478322	7440388	6913126	5189040
156	0	Drug	12288780	1422242	272493	374616	7164864	9969372	1270438	1116346	66146800	6195768	2446712	50414280	180312	2421482	40019360	7430980	31298440	2049212	6111.66	1319136	68483.1	53365.6	118175	1425171	499571	30910	197944	16464760	3902158	868877	133183	73291.8	54805.9	91928.7	2075553	1459497	7599200	22766920	1928647	785820	69118.4	15325200	40267660	14806670	8202342	7820143	5330948
157	30sec	Vehicle	9274832	1296945	289223	262214	5463306	8018484	1052130	964389	61228580	5530736	2004923	40258120	161958	2121963	46416560	5919966	26310860	3305023	5390.24	1514477	277054	20887.6	520337	349394	8138358	9090.19	138482	13294190	1638788	698570	138685	56980	76974.6	194749	1884345	658392	4720978	15538800	1178299	340206	1064031	10640850	24224010	2361882	4501021	3916932	2489492
158	30sec	Vehicle	8987265	1245608	254779	309949	5745984	8181402	989316	1131463	70041880	7121892	1903978	37580350	161458	2130928	46348220	6828050	27420200	5428650	0	1471316	209893	27315.5	236609	95299.8	5409074	39119.7	200177	13476200	1861241	680542	103158	65905.7	89153.5	191997	2306785	1066865	6147046	14858840	1153966	391587	1107265	11631240	22658890	2945975	5055236	6391387	2931392
159	30sec	Vehicle	9857550	1605751	304076	193802	4680688	9687128	1137875	1140166	88391860	6561704	2056355	36534720	136199	2277069	55347810	7854964	32781900	4018916	19204.2	1221844	210988	63362.4	18653.8	689203	497082	77647.4	284229	17337920	3088846	643423	198746	181377	50168.9	113948	2701693	1250055	8326818	21043650	1460256	455304	144309	15961250	30824470	11116420	6498569	7237565	3849540
160	30sec	Vehicle	9623119	1584811	338445	227565	5532856	9682395	1226494	1245246	83065040	7744008	2187091	38587510	207248	2247399	60832800	8229742	28443860	2741686	7464.27	1043326	259851	91157.1	82463.4	1049558	528167	25620	275566	19698950	3260354	776370	142106	225661	42103.1	125534	2675457	1631718	7780604	23857340	1255766	522006	77479.4	16167200	35349550	12052780	7073139	1178313	4105352
161	30sec	Vehicle	10234100	1666693	266582	292944	6289570	11023960	1104771	852963	78881280	9131649	2253908	41647620	287891	2176569	55394060	7909890	31553820	9248126	12832.8	1573475	415258	9399.58	76850.9	545232	1216652	48413.6	198576	18208660	2980889	616918	117810	59430	83277.6	219563	2230064	947838	7404976	18149090	899036	422211	1043734	13504780	24558900	8187834	5755585	1585187	3926524
162	30sec	Vehicle	8170878	1678085	254518	75713.6	3757237	9143338	1006317	980235	70619790	6858526	1816833	32121370	197259	2200568	51466760	8377904	31889170	5814902	5678.74	1180876	382050	7550.98	815897	40637.9	6962839	49907.3	212025	17546250	2179274	468844	139636	40137.9	119847	193562	2226873	577353	6452344	16929960	826681	415079	830788	13133200	22934530	5110582	4075223	5697386	2606489
163	30sec	Drug	9309588	1169191	5229.87	211325	5675942	8298132	1067635	795343	53735210	6446060	1971713	39952910	257277	1903580	35705550	5691790	26019070	1400165	13825.5	926670	96637.7	36894.3	73390.5	1353243	483238	5871.21	143286	13158100	3798899	718335	101050	66565.1	39658.8	176734	2084328	2590746	10228680	22129620	2110673	693610	41362.2	13842680	50352900	19712870	8549819	6401292	5060296
164	30sec	Drug	11104640	1670181	475103	315579	6964232	9647881	1137012	1265921	63810970	7033450	2482773	47531840	206124	2283104	53043700	7844028	31588190	6386984	36568.9	1525177	360271	58611.5	21305.6	39797.1	566986	15599.3	197491	15224660	2946341	797608	138136	60049.3	102784	161036	2053858	1150987	7082815	15584710	1285217	445536	163210	11760720	27716000	9891205	6538268	1332780	4306574
165	30sec	Drug	8024916	1360934	288254	166967	3934261	8273964	1144953	909162	70101420	6607944	2310132	32966770	180415	1931743	45732190	7095142	26235610	683153	8441.43	1275443	10634.9	11682.9	10624.7	1047338	249442	45283.1	253779	13961850	3348598	613218	89448.4	79896.4	44725.6	230829	2516459	2444252	12407740	28983560	2299488	772434	84689.1	19335300	68724930	21294310	7896099	9235481	4803302
166	30sec	Drug	11246000	1802316	194161	357682	6544228	11522880	1132622	1158151	71475930	8501980	2450317	40728660	213605	2702400	59193700	8891363	35378850	4519734	23341.9	1209516	176000	22874.6	59638.1	768016	485084	24452.8	242799	14413480	3793264	789789	175198	74666.4	160317	192290	2571942	1462450	7868924	24926710	1454508	479667	84953.1	16769250	31601950	13359850	7247856	7645109	4660395
167	30sec	Drug	12793260	1929798	357822	386809	6986368	11296430	1316594	1022702	76218620	9412121	4066729	54371820	337455	3021596	66938820	8438481	38379800	1123602	11578.2	803278	26065.8	0	84200.1	2284518	377109	48787.4	210188	18515680	6625540	1014114	136246	94822.5	103481	272220	2949071	4516571	16263730	40039310	3384730	632729	39784.6	24934140	65754720	34951170	14262010	9097768	8257680
168	30sec	Drug	10781230	1838253	373325	258447	6024634	10316950	1219264	1045991	83965140	9438467	2908804	42990460	224722	2525618	60825960	8204690	32819290	1336986	37181.1	946644	77743.8	62679.7	91451.9	1520527	416152	44921.2	283834	18919160	4656948	800147	151102	43983	69405.5	222315	2808335	3091301	13740700	26790240	2384398	668781	58360.8	19496650	47136670	25172570	9428148	10456020	6213510
169	1min	Vehicle	7847028	1847244	224723	126727	3482159	9790399	981358	1301781	99172770	8059178	2237894	25945180	217211	2229322	71953860	10129370	32201310	5243790	14813.5	1340142	341075	20542.4	48180.7	148333	1168297	52441.8	384676	16472860	2370606	581431	197608	54931.5	183980	230963	2684512	905641	8925858	21440380	950290	414847	966624	18053390	24847580	9058503	4360922	9277206	2962585
170	1min	Vehicle	6981002	1415152	252452	50963.8	3306255	7876498	766688	961965	81849480	7874960	1415878	24450100	107523	1928738	62538200	7499198	30021850	5858232	7767.04	1257547	394801	74148.6	54120.6	481778	475961	33363.3	275313	12900640	2307398	527299	151401	107260	48913.8	165007	2428938	1078408	8587729	17600050	992790	506808	135281	15716620	23572490	9763026	4832996	8336527	3057255
171	1min	Vehicle	5643186	1546344	47529.9	39848.3	1806809	6999352	804680	853421	80878140	7549062	1215928	17094850	136445	1725849	52138140	7843314	25465800	3610274	0	1044686	154740	59943.8	56924.9	302776	437747	44247.9	289581	14668920	1698265	501124	151805	22596.8	50758.7	171236	2329373	731593	8358948	19668770	856981	656830	235439	17237260	38152640	7326062	3279258	8473854	2140589
172	1min	Vehicle	6683718	1738722	234315	106386	2823720	8548367	872945	1091301	89528650	7674030	1892172	20243560	248572	1762357	62398340	8539739	29927020	4735840	14218.1	1061227	244672	108466	8655.12	333018	369977	34672.3	244271	14544330	2449542	524703	184139	97826.8	34370	146549	2935309	940040	10782560	20408920	825242	861548	358382	17771680	37577680	13119710	4343338	10632110	2906058
173	1min	Vehicle	6226960	1900481	339353	52159.7	2512148	7215076	767103	889442	85868620	7792504	2011288	22519660	201458	1759374	63370190	9993945	31741930	3114676	0	1325148	177773	21496.4	2239988	24279.5	6955253	64268.5	313301	15969390	1564803	489150	148004	33775.4	50699.8	217459	2452956	707540	9073108	15815570	761995	972931	661378	15730330	24760580	4812782	3313804	8649514	2246719
174	1min	Vehicle	3877533	1304865	62379.7	7952.41	485674	5638072	676278	479967	78600820	6168782	701511	6942378	69748.2	1366724	53713090	7952914	23267300	183034	0	1250898	0	62426.4	258341	13895.5	987653	59379.5	270289	12199170	503618	239751	112131	6632.94	32955.4	196178	2434055	81638.8	5378536	12841560	108430	826855	0	12537260	31538800	1109177	962817	5683562	503307
175	1min	Drug	7296712	1756582	121612	37448.5	2467439	8455189	895376	1115335	72526740	7346352	1925288	20804740	207132	2266072	49008530	8522588	30038330	3935137	0	1515770	223052	26092.8	2169034	187327	6412332	31601.2	297405	16381020	1396572	436609	158747	37179.4	43241.9	209680	2527252	383552	6221064	19625540	542633	796474	506807	17149800	33587360	3852694	2709326	8554670	1583674
176	1min	Drug	8288272	1816708	397508	107031	3156831	9873637	912570	1292958	89918180	12369210	1955374	27365300	195650	2492702	66079900	8158444	38607490	3878360	4848.76	1085828	300867	46248.4	305701	299147	5724512	67657	336212	17831750	2292158	504355	221002	32945.4	87668.4	204314	2707511	619403	8143400	26764540	792642	627747	727922	21422890	39036060	6762428	3951950	9168006	2238713
177	1min	Drug	6973562	1726983	281793	42047.7	2021014	7862550	902307	935609	95942730	9781503	2203682	18746450	143550	1977618	60503970	10661390	31544590	3648724	7586.77	1579295	243553	15591.1	2236146	184299	6513942	74824	297775	17318370	1571883	474833	187967	33246.5	49812.1	172639	2894838	563861	9442462	19193050	584279	416255	582010	18111470	30145890	6836240	2918655	10556910	2044910
178	1min	Drug	6726788	1496597	316858	76882.6	3038713	7685180	951052	849873	61194660	8886067	1673432	22876810	239244	1864544	42810960	6986232	27736960	4283340	0	953770	125930	69297	11816.6	48938.1	361879	17557.3	221045	13004560	1982460	528723	81364.7	86513.4	67648.9	104345	2703071	659047	6904588	19768950	726859	482868	634125	15286160	29971780	5793150	3833887	9142668	2139340
179	1min	Drug	9410313	2140202	335146	146531	4035385	10091340	830057	1076230	98063180	10720450	3078244	29934510	286992	2358437	71269180	8948169	38760850	1836946	8174.65	977701	171434	48897.8	21404.6	892883	469184	48682.6	426912	18967940	3531662	747921	193351	53296.9	171207	188171	2930022	1724156	12685920	36516310	1557749	1166368	20786.6	26464520	75935520	18565640	7196862	11999420	4271470
180	1min	Drug	5936458	1078686	215454	97500.5	2060681	6022862	939614	685161	65027620	6432918	1319527	20621630	115014	1773564	39110800	6232452	27642480	721657	0	801664	27178	11111.5	31184.2	543612	172992	23322.6	217648	15069700	1706985	433748	124609	53729.9	44216.8	323189	2083205	1111137	8930983	26950680	1134418	1158781	47915	19614820	65769280	10008080	4069919	8240266	2467644
181	5min	Vehicle	9548445	1884611	307401	246390	4631532	9570052	1043240	1158450	70646280	8991828	2277004	35183010	268144	2086654	51821730	7667360	31978940	5948694	3604.74	1435221	435708	19854	150764	38619.1	5554757	58599.3	211088	19081260	3474026	774207	107002	54312.3	50688	181194	2155678	1003293	9212875	16722150	1423056	919016	1201057	16863130	21314070	10303970	6384567	10476230	4484676
182	5min	Vehicle	12221970	1664196	148220	307929	7764766	11459410	1180242	1066525	69397160	9352981	3183699	49845610	156970	2693846	52623230	9229829	34496430	3218299	8958.27	965729	180855	71784.5	37236.4	1206372	471298	45606.8	218136	18659430	3591704	800742	111227	260326	87126.6	134114	2427266	1572928	7001637	24986260	1665248	496831	89720.7	16027610	41938460	10675550	7650577	2063872	4696742
183	5min	Vehicle	12164610	2017635	388521	285582	7196044	11768130	1361368	1405484	88410660	9451133	3020357	46698380	298768	2683514	60257230	9713041	39065740	4223724	6004.05	1517784	303109	28384.7	420699	434932	7360477	82925.5	313704	18527550	2356112	921591	168351	68383.2	27669.8	175956	2619864	722998	6633764	22616890	1584781	668329	1151137	16926230	30185950	3780396	4857811	1802776	3218543
184	5min	Vehicle	10645150	1759169	321294	332556	5740790	11462100	1321150	1118419	69023910	8380562	2077087	39337750	280981	2863155	48654890	6359340	32200990	2633939	4124.49	961257	193467	70583.1	50072.2	787318	548982	30846.4	242758	14374910	3209591	628125	168386	133514	132428	110373	2134956	962142	6746372	27086570	1217910	551082	108950	18069160	48903950	8878500	5928873	7350498	3593252
185	5min	Vehicle	11430250	1535131	362894	298953	6190014	11208520	1223059	963313	82707620	8164600	2317577	42272950	219310	2616315	49562500	8464220	34894830	1923111	4429.94	1308088	101844	20877.1	17658.5	967234	474459	50937.9	236998	18457580	3258370	859669	172147	57873	43349.7	148163	2368604	1143141	6468552	26862010	1295466	568080	82286.7	16496970	34822640	9048304	6809348	7119079	3808655
186	5min	Vehicle	10657870	1942180	472613	258668	5468346	11112960	990239	1393780	99702400	8671025	3003595	41248110	247293	2488308	63912560	10013860	34622630	4255731	4621.11	1181060	265302	107343	15216.5	903384	506842	73993.9	351656	22090200	3986559	690830	202699	175318	76009.9	105884	2963688	1103388	8844470	24637900	1347447	942789	140148	19308410	37993730	9917734	6446754	7217755	3798594
187	5min	Drug	12367660	2121092	553727	394057	6341282	11626420	1219168	1318886	66507590	9331167	2728975	46680220	355872	2658562	50442660	7115770	34905300	5544457	37504	1393962	286864	29681.1	763652	51011.2	9374355	62470.3	182515	19442340	3146551	722979	164776	62149	50106.8	160624	2232930	340291	5761704	23378160	984412	625433	859385	15693350	26144930	4442662	5138857	7624138	3182352
188	5min	Drug	13935180	2359845	411602	277848	7178118	13864810	1508264	1221367	82573590	12766440	3331498	49043310	323961	3155362	61148080	9702323	40208110	614627	8682.41	986526	28907.2	50133.8	25078	1787213	199812	109516	294141	17749780	5760900	869490	179907	111792	274292	362901	3106085	3100043	14221740	54338850	2850935	1263414	43770.1	33885190	125537400	28296970	10684500	9137734	6201005
189	5min	Drug	13365730	3048348	693165	356024	6547066	14752960	1248284	1642205	131856100	13215640	4023529	45987090	317857	3588091	73774060	13995950	48630740	5174912	16279.5	1440908	417113	25725.5	113863	536005	2362534	139437	395795	31682500	4250899	803705	240363	66269.2	129618	195675	3893926	859306	11604730	31453580	1698724	581139	1204101	25011180	47581600	12187520	6865794	10431580	4799466
190	5min	Drug	14253820	2229903	408201	408132	7566700	13249820	1237129	1372972	90771620	11068010	3365968	50279440	341329	3208063	59317810	9880123	41614090	3517746	7315.9	1542066	191347	41872.9	479747	515765	7003878	87624.5	233492	23691510	2628999	945412	164653	68707.5	42956.2	172203	3096683	604947	6086512	29224350	1266470	561042	758178	18930270	16772860	2422564	4476547	7394461	2523594
191	5min	Drug	13347860	2421543	247866	281138	7326254	13701140	1297762	1534790	85379910	13053140	3822626	44191880	255743	3235063	61106880	10429310	41699620	1684679	4898.07	979399	88574.5	73610.1	114105	1480027	412622	83042.9	231619	19499690	5076577	1040489	175179	59219	88573.4	105455	3186140	1784337	11933840	43699960	2228324	623476	24941.3	26454480	81578180	17681250	9547027	10762200	5646509
192	5min	Drug	13827300	2739348	710014	348194	7555204	13834680	1284401	1642564	119033700	12672610	4174837	48180100	277329	3290337	77805190	11578010	44905150	2782767	5110.14	1154854	84088.8	101590	65520.6	1483116	494461	74104.8	402984	24989270	5498162	774332	187193	72153	74203.6	179041	3348669	1736372	11925190	39587400	1846823	1304993	67141.9	26037370	63627440	18708060	9851376	10366200	5800180
193	10m	Vehicle	9213361	1470718	6753.98	284441	5210246	7982372	1025368	890642	43401410	6028096	1748858	40589680	195404	1948222	35273240	5086660	24984060	3326772	10789.3	1476598	332838	45286.5	181480	503096	3464256	13271.1	241937	13725740	2439666	607787	109359	71584.5	55178.1	139886	1653242	400323	4522700	17570730	1041309	865158	884566	11515260	31398910	3621935	4805074	6176407	2552975
194	10m	Vehicle	10129200	1527995	274605	385076	6646774	9811147	1096451	1008324	57524240	7198342	2130331	48133340	277187	2502126	36707950	7524374	26985650	2842956	36992.7	1240707	295036	17450.1	64993.9	699966	988481	50087.5	188747	15400000	2875538	802984	109304	71624.4	100898	134085	1778794	576233	5435100	19263200	1190192	784866	960384	12492130	27091440	5440491	6509199	6129592	3605240
195	10m	Vehicle	8791116	1682968	234669	273345	4878317	8452107	1109976	1088250	68701480	7115318	1681083	34066780	152017	2315124	40106280	8137336	28783190	4318706	11689.9	1427983	296422	23667	961608	431848	7407072	41354.3	252058	16924620	2140147	770157	123437	42467.6	103102	136381	1916624	298874	5261832	18138730	960903	853897	949616	14120960	21519740	3567683	4097978	6909121	2558660
196	10m	Vehicle	9716435	1807034	280732	180921	4692124	9127280	1246595	1105794	62734190	9134583	2469944	38379400	214008	2325612	45417490	6752122	28386030	311464	14052.1	1661061	6319.34	7894.27	35193.6	1308185	221722	33889.1	172029	19476480	3916539	672297	119585	73865.8	60445.6	321694	2471333	1814475	10146270	42765490	2188114	2077283	64594.5	24385650	98527490	17903970	7252219	8122379	4378612
197	10m	Vehicle	9715523	1442876	207609	242946	4043041	9485661	1056054	1006476	66750850	8190490	2524203	34448800	281101	2189928	45521660	8004832	28683610	963417	2710.59	1148640	68737.1	70810.5	88218	1018772	307487	79092.9	379602	19258910	3722048	544831	145785	51822.1	39312.1	196150	2385724	1047986	9509129	37979700	1507426	2093689	45945.5	19884120	48731550	11905530	6374678	6246036	3550936
198	10m	Vehicle	7940556	999640	3827.37	79345	4151826	7176642	1031437	705582	43616130	4975160	988536	32894440	100051	1765077	29109690	5395360	22525350	5192904	21631.7	1328602	327373	28436.8	901303	441584	6270210	27740.9	184794	12380230	1855411	489223	115695	89479	37879.3	69872.2	1582296	321211	4199012	12099560	957455	1558832	901912	9527352	10804160	2903313	3258094	5579878	2047454
199	10m	Drug	8853955	1108225	95275.7	212675	5247330	7844952	996713	970446	46016280	5714958	1605703	38124280	204147	2049240	31425570	4596946	23590240	5691914	5434.34	1065658	264659	60344.6	351387	462046	6423102	9722.93	155080	14384280	2279456	652753	104784	41979.4	91328.7	174393	1905550	391697	4763582	13829340	956544	1388507	894730	9408770	20850110	3681247	4151583	1341170	2528722
200	10m	Drug	9583959	1146162	94770.5	407112	5325746	7523438	1275066	773224	38361710	4464890	1688688	35749890	187674	1973731	19974750	4078707	23187060	0	24216.7	231798	0	28192.1	10860	1260134	158448	8822.44	152530	14729660	3316663	490167	117820	112932	63699.8	149886	1551959	1522504	6865750	30686940	2035811	1085347	43301.6	14673070	73434000	13337960	7029228	4004867	4078134
201	10m	Drug	8079600	1336798	289063	123715	3966035	8572744	1042550	992617	66144600	7681282	1648536	32834590	252926	2234193	39635900	7034002	24561310	1414106	0	1447264	27805.7	37574.5	2336283	190494	5768820	47109.9	246411	15113260	1254986	668386	179657	39257.4	35597.7	157906	2052052	227542	4378460	18070950	838729	566115	396296	13407970	17212100	1004453	2520564	5227085	1645080
202	10m	Drug	12257070	2216306	486054	406153	6083634	11441760	1450340	1079924	54048850	8870824	3408723	37771410	360268	2843523	35913520	7280696	33362300	0	38738.6	272220	0	12063.7	7861.6	1685334	104057	85479.9	273228	24455600	5640373	567707	169751	96452.5	116809	261146	2413278	1589796	10649210	56849260	2170747	507898	40600.8	26463360	106666800	21169740	9353583	7732846	4986316
203	10m	Drug	10174430	1585265	320843	409568	6112496	9706801	1226989	1111206	52396820	6959426	2244764	44711000	298404	2153103	33303190	6646574	28928270	0	28299.1	635037	0	31850.1	7852.35	1478834	160711	33579.7	257003	16746620	4626214	664820	107298	136256	92439.9	240182	2092890	2181685	10706150	38583610	1910154	995446	28645.3	20518460	75351010	20930340	9314904	6325982	5256864
204	10m	Drug	9970098	1484355	384483	261764	5743528	9868345	1163352	1117316	70549210	6122380	2109434	43257740	96111.1	2225437	45978700	8130558	28836960	4381188	7052.49	1005830	190030	85767.8	65863.7	782970	402658	21510	281118	15153970	3157361	680821	98749.3	189937	83248.8	86956.6	1987039	725153	6571398	17018760	1445634	422806	226698	14075200	23423160	5952586	5548338	6557873	3125264
205	20m	Vehicle	12052980	1477717	199228	265206	7889714	10993960	1399481	1025648	53719840	6802622	2631397	51868810	231512	2749548	37947630	6597354	30746090	2442223	5237.91	862741	75753.9	10610.8	33391.3	1610357	537499	7377.71	209727	19763730	4504207	873921	128997	42935.3	89650.9	94945.7	1930320	1038370	6988651	26958240	1643724	518860	58855.7	15500560	54011040	10960580	7365652	6976527	4201211
206	20m	Vehicle	7889684	1490940	235555	57487	3795763	8621066	907386	923219	73946140	7132750	1357810	30155820	197115	2028296	40442240	7081400	27782450	4149084	10001	1229938	331140	17751.6	1331468	341708	7708455	28139.1	263417	18645860	1564929	565636	153120	35847.4	63691.2	153301	2056120	327124	5228026	17503100	799595	486562	1007511	13676070	23191980	2948423	3335734	6368586	1944058
207	20m	Vehicle	8657095	1526282	75002.8	255324	5515062	8992440	1036355	1155622	80483900	8039396	1750086	39699900	262892	2122972	37259720	7938662	29086120	3220216	4638.14	1352293	165145	28576	2968317	353128	8755805	44793.4	240147	18280570	1869253	693764	143333	43732.2	78049	138236	2234698	295397	5594626	15737240	1094157	446102	965018	12326510	18424730	2773752	3998420	5552110	2198422
208	20m	Vehicle	8739767	1354627	66551.1	134960	4396916	8205952	1005911	900292	50123880	6156752	1655778	34014470	213802	1915406	36210800	5485258	26110810	5497340	8854.53	1092657	427874	27148.6	365522	343136	6376940	28881.9	224877	16300610	1996130	523113	134325	43179.7	37962.5	168734	1754176	378447	4513705	15035780	912944	383199	908142	11378950	27101710	3686077	3506576	4504946	2046712
209	20m	Vehicle	8844163	1622624	329064	75551.3	4756270	8909595	1047744	1042404	72040350	7137628	2104568	40167670	254481	2307762	39014940	7125470	31542780	1882748	3831.76	1794175	113414	20183.1	2691474	243437	7142892	36614.2	231910	15811770	1242726	640010	100191	38826.1	92870.9	158643	2010784	223575	3986154	17669270	695576	403908	748392	12285130	12296240	905855	2710869	3987846	1542127
210	20m	Vehicle	7750946	1372893	181382	123003	3755665	7186680	941376	786202	58848530	6201160	1525374	34205290	195094	1936496	39435620	6670228	24850110	4810528	10222.6	1143243	313300	52113.1	1111982	376511	8316666	23971.5	202814	16005750	1898972	491443	73101.4	51323.3	78492	186324	1981273	389185	5233508	13248350	1027979	475773	1165580	10588370	13554880	4094000	3661622	6143084	2399301
211	20m	Drug	8400982	1323546	202685	153137	3885321	7991782	992292	805803	31148170	5276790	1625422	26310980	193542	1986205	24309560	5001074	26388890	183166	13436.1	424842	6994.5	14424.9	44672.2	855186	170958	11643.2	166637	14695860	2689013	446629	132727	66712.9	57703.8	185806	1789352	800277	6178968	33758690	1300505	736816	71056.4	17232340	85782900	8684804	5006198	6239166	2453711
212	20m	Drug	8652581	1808086	299170	125632	3704174	9615796	1126312	1061893	55144340	8665643	1681341	29085400	153999	2284280	36204610	5898856	30606240	2327290	11840.6	1148080	160770	97667.7	2231099	261634	6015069	45261.3	248066	16570720	1708878	577426	157986	25981.9	30366.7	144499	2147459	119314	3764636	21033280	553266	1028901	610737	14304090	29007040	1512510	2716028	6069178	1360752
213	20m	Drug	8650578	1340842	290225	103078	4067826	8331870	1012308	1027618	53803320	6678284	1444805	33939560	252270	2012206	30321350	6028472	25461460	2701330	12487.6	1359295	53630.8	38310.2	2675912	38750.3	6693335	46020.3	248041	14935980	1890568	574425	158955	27955.9	91239.3	121686	1663598	84414.8	4211083	15462730	646426	3625252	508865	10904670	24476580	1152093	3042927	4895006	1711633
214	20m	Drug	8586979	1754400	312352	190825	4505526	8785347	1060010	988627	48220900	6933294	1346246	31267300	191464	2442112	36613400	4575560	26928740	908203	3369.89	1176535	0	15139.6	1814107	208481	5150516	13873.5	176747	14340420	1329822	581501	163105	32173.2	57896.4	159818	1781384	102287	3090189	15216600	440022	1097592	191799	11337340	27395490	606619	2185261	5181202	1175878
215	20m	Drug	10504730	1293104	319399	288144	4978532	9414386	1283804	953559	49373460	6837652	2337523	37786740	271125	2290641	33575060	5425960	31355010	410860	17833.9	161620	18188.9	10839.8	24540.9	1035758	291206	27614.9	150225	19081100	3138411	578862	94183.8	94906.6	78935.7	284206	2021742	1120924	7222797	35203820	1487081	851137	59765.8	19730940	63512900	12196900	6340042	6847275	3326287
216	20m	Drug	7327270	1545853	108110	93720.1	3219868	8130326	841948	747959	56472400	7539944	1776159	30620350	233248	1923810	35267220	5524410	28474640	3217534	5796.43	1266055	269405	79905.3	1270925	385304	6598859	22286.2	198722	16520050	1768895	416653	120423	52172.2	68640	118654	2127124	219473	5140372	17391080	674329	607630	809316	13036700	20123540	2600352	3304481	7125852	1893635
217	40m	Vehicle	8854489	1003417	225236	221610	6705750	8189108	1221103	816817	39929500	4603896	1674612	41886140	194360	2076028	29232750	4561934	23492600	443626	32778.8	938938	17175.3	0	10691.8	1893389	208293	0	118243	20176240	4146326	627229	112450	87501.7	39172.8	226724	1786882	2279931	9442438	21594060	2896978	1344698	121254	12228400	39978690	17286000	9802309	1891197	5842442
218	40m	Vehicle	8587312	1135947	265262	266486	6511934	7944942	1363974	863125	49603650	5522354	1729353	41207720	140710	1975765	36361080	5648310	22594070	5943624	51393.4	1465629	244358	14025.9	6549.65	673338	474416	13994.7	186003	16399280	2835265	674338	83078.2	73305.7	90359.9	143246	1830385	860701	5920131	13035050	1349780	750829	314166	8584292	16734240	5955998	5734106	634382	4013397
219	40m	Vehicle	7451628	1155506	148163	94006.1	4462990	7613656	785535	616975	54791450	5810262	1785320	33833910	189476	1876755	36706380	5958600	23729620	3735888	17645.1	1186060	384381	38106.1	94146.8	531266	1716630	18350.6	138362	17026140	2288571	538804	117153	47989.4	51453.8	178083	1960140	787729	6764804	12653370	1282478	422825	1699589	9469274	17135820	6164563	5082442	8132891	3347982
220	40m	Vehicle	8215472	1046998	153555	140544	5344594	7523052	988093	811122	50074290	5651134	1366628	36299220	170747	1908286	37763560	4102488	23490500	3648892	0	1413375	259456	24952.9	383080	97181.6	6629753	5522.1	158865	15317740	1381044	704652	83679.2	49774.1	105388	173131	1561720	641409	5003042	12218470	983688	616513	1444868	9688468	14292560	1749345	3601981	4853520	2244131
221	40m	Vehicle	9397516	1071504	116653	247687	6803986	8613820	1214723	756714	50857710	5054760	1461532	42204040	160298	2001232	32729430	5736252	21526140	1938832	6593.5	1096712	81769.2	20217.9	37076.3	1547125	394652	6775.05	125509	16019280	3531322	753934	113297	58391.9	72711	127792	1714157	1855425	8571293	16018340	2326766	967852	59607.7	9427214	32133650	13061720	7998008	5537161	5135918
222	40m	Vehicle	9974436	1402194	231142	300019	6125218	9543239	1268555	811152	57773990	6342930	2417897	46953100	191140	1928302	34715870	5630756	27236930	0	28478.2	523982	0	7019.6	10535.9	1912664	139807	11414.4	109410	16317550	4618482	721919	124139	215997	60995.5	278607	2201900	3356930	12225220	30839920	3522336	1435752	0	16442920	71716750	26223130	9948999	5825857	6262951
223	40m	Drug	5568724	917416	141347	73610.3	3106328	5913116	936703	587612	39609120	4328971	864594	23807600	180851	1502398	24386470	3583218	20559670	276562	0	1075352	25082.1	6939.39	5361.89	673318	243792	0	206721	14216180	1984916	377920	75681.8	43466.8	33713.3	206839	1826408	1061825	6696554	20192510	1175821	799833	57839.4	13994770	48802050	7347788	4394492	6428602	2518202
224	40m	Drug	5869382	1051197	299372	40427.2	3419360	6565816	874473	672110	48611680	6155538	938921	22218720	85355.9	1589766	27594000	5153888	22289250	3133045	0	1229280	185339	35936.1	32844.2	410853	312098	15246.8	176741	14296860	1249188	460870	110660	85999.7	40120	59713.9	1953090	417841	4415325	15532680	596823	986488	628844	11428980	20949910	2988414	3119381	5756747	1601515
225	40m	Drug	5436714	1099401	279684	67404.6	2961269	6004670	798620	570030	49944660	4941608	768865	22992830	149371	1632979	31564660	4866660	21265760	1133779	0	1283454	645.547	22689.2	1913305	23639.4	5253244	28041.9	199275	11351220	554832	315808	63700.3	11791.9	89113.9	141989	1524269	213661	3055342	11114300	424434	783092	371508	8917658	11111940	347891	1523681	3560901	893579
226	40m	Drug	8048466	925888	8475.11	173426	5621222	6699356	914115	697070	37602420	4166357	1122782	36417550	200626	1600491	26620750	4859886	19475390	4875268	6627.73	1060447	203068	40538.5	26102.2	598306	402163	4725.79	139140	14095300	1896430	637190	68503.6	88597.8	49714.8	100794	1485199	604220	4204816	10421130	816153	824733	1088492	7285671	16112600	3283360	4462738	4652542	2764572
227	40m	Drug	7086150	976104	147123	215441	4474236	6811342	1068273	775525	43857460	5072250	990946	32384830	174543	1521221	29375990	4220522	20410310	1011911	5684.65	595529	61991.8	17497.7	101240	946440	401266	6777.3	179823	12843600	2780534	476688	93967.6	54751.7	35856.2	152341	1689637	1272979	6550655	18279440	1170047	1146334	47156.9	10948820	44027250	8578515	5561846	9055894	3392034
228	40m	Drug	5814812	1393289	181055	75159.7	3002406	6921690	917897	925941	64967780	7258922	1208238	21728110	164808	1802368	44642680	6283730	26608510	1826948	0	1320250	5421.88	20691.1	2086856	192718	5666508	56570	183864	19664120	834808	517986	137495	21406	113079	172226	1910458	255549	3527958	15811450	559747	506137	492539	11277090	16615020	578687	1602877	4117224	1003674
229	80m	Vehicle	20356620	1132934	465561	1359778	21309930	15532920	1985409	1224518	51118750	5686840	3230369	88996140	432377	3787804	40667640	6222336	31021550	3473727	13100	1171394	75764.1	28768.7	14886.8	2669346	375376	0	62166.3	13330530	6197543	1102427	84478.7	337749	248401	96403.2	1517604	959450	6880942	21624950	2111933	492930	96992.7	7430584	24174400	8573868	11600010	459169	8073752
230	80m	Vehicle	21427270	1283759	510899	956261	19227210	14031310	2162930	1534973	59599360	7992566	3677390	94858710	408944	3390129	44746600	8306910	34661960	2910814	20477.2	936946	99586.8	33704.8	36878.1	2975514	433830	4164.25	82974.8	18346380	5967314	1536975	95816.3	95299.6	144904	106791	1681854	1641038	8148316	25702040	2173228	726241	59011.8	10211090	36489380	11544710	12898460	5190308	8773192
231	80m	Vehicle	17917110	1414723	174912	1003512	18123520	14016960	1996682	1142720	66438440	7281960	3559629	79264980	338259	3438449	47088740	8801140	29864640	4134467	29718.6	894813	191664	57472.3	45693.6	2706624	456812	7555.42	120562	17410180	5926795	1530566	145997	358739	58785.9	115947	1787899	1574836	8608820	20955900	2091730	977178	90053.6	9509276	27119740	11206140	11981850	687395	8621616
232	80m	Vehicle	18778950	931594	388868	1024761	19267280	13756290	1996607	969150	50040080	4730766	3737070	84161400	412011	3568638	42381770	6847818	28726190	2805474	84622	1275753	148208	9361.36	9917.68	1627924	437503	0	113553	15390160	5053983	1324510	75308.4	174034	43263.4	157533	1480570	716687	6716584	15156980	1792946	577818	130750	7324476	13933470	6305318	10543250	681622	7351648
233	80m	Vehicle	20463220	1349825	487875	1198503	19712730	14472040	2245529	1078907	64501860	6513486	3734842	90168230	428112	3836903	48472890	7758008	33005810	1790395	14382	1082864	42978.2	36170.4	7427.51	2822133	403302	0	63778.2	16054230	5413446	1377019	63651.3	362223	70756.1	95554.2	1567079	1568145	9023838	19870550	2509144	978000	57845.1	8392679	33915520	12325040	12818550	8264756	8520819
234	80m	Vehicle	21734060	1536362	406766	1167405	20583810	15928720	2411460	1376908	61659060	6415306	4522420	97035560	427233	3904995	44337190	8318486	37929630	1405100	50659.2	1105865	65602.8	26488.6	6045.57	3556080	378231	14440.7	102948	15687560	7203713	1459455	87950.1	99296.2	153422	114228	1659914	2245806	11016080	28407100	3070537	1287978	42636.7	12008670	46367970	16195590	14887260	6151238	10990920
235	80m	Drug	19301400	1691355	215525	1076362	18848890	14452310	1820612	1532694	59380660	8344854	4268144	79963180	440610	3601091	44832160	8494250	35830840	2753845	27224.6	1178915	88447.4	14470	46313	2560834	441672	12010.2	123144	18038230	7225889	1037885	107606	68517.2	48501.2	75345.9	1879600	1259944	8720692	29691800	2544493	440471	42381.3	12186590	53816830	10942100	13445620	8008613	10237220
236	80m	Drug	20095500	1714280	284230	1015724	16782810	13683210	1846459	1366021	71571210	8010594	4027711	86419890	393636	3261111	53871410	8688047	37086880	2352735	62271.9	1243158	133133	51810.2	37697.6	2187706	440167	17388.5	104278	17691980	4927624	1320200	141175	368158	140100	86487.5	1732562	1132021	6996118	24134740	1633872	942255	74573.7	11222130	52272610	6843663	11184110	5889414	8950741
237	80m	Drug	21411370	1593303	514763	1152229	21198710	16832600	2218255	1480956	79810300	7926196	5084612	93392950	497661	3755470	58576510	10032810	38616840	1581310	54677.5	1010656	85224	38228.9	68286	3878343	445485	13415.8	102633	18505990	7531115	1407867	111216	112046	118708	168625	1837527	2754700	11523730	30564370	2705515	4374726	63788.1	14878080	66240420	16821820	15702700	1334904	13250310
238	80m	Drug	17844720	1468021	325035	1094767	18074800	11526940	1947131	1113703	46539760	5763062	3310257	81674460	402810	3203422	40900520	6714562	28617230	3426022	20786.7	1114806	120666	42780.8	3790.28	2393198	383858	4458.65	158136	13886200	5003201	1106468	106109	298475	46367.1	82616.9	1513863	630205	5905436	18837240	1809566	986450	84770.3	7988542	29713100	4883970	10457440	6194860	7991670
239	80m	Drug	21568980	1442448	353839	1059595	18535060	13494780	2206298	1510909	65780990	6709966	4147157	93502100	453301	3741503	54539120	11432510	36889950	1046764	43884.4	1049706	82623.1	22181.3	18336.6	3370660	410194	19212.8	89932.4	14573490	7740195	1503598	141966	128961	69958.9	196753	1792244	3064470	11634290	28573480	2913510	717007	46762.2	12303800	52279740	16782640	15345770	6735053	13481480
240	80m	Drug	18592170	1596073	344001	1004801	19474530	14111580	2085294	1236378	71874000	8511295	4532260	85885450	409662	3436639	51400820	9424833	37269900	5500184	93817.9	1098965	178670	19285	20985.1	1368907	353148	11917.1	100564	17152730	5550969	1482763	147327	93485.2	136877	184315	1547163	711531	7314018	19198860	1799412	657711	126928	9353355	20011900	5514359	10770160	7242804	10133070
241	2h	Vehicle	18635470	1362443	433590	785113	13731540	14650160	2312760	1419389	70292890	7333756	4349930	76695130	422434	3461690	52939890	9040392	35473300	1047569	69912.5	1108414	62652.1	25800.8	53609.7	3433639	361135	18671.5	242228	16057480	6993986	1233400	139391	109091	108452	173388	2088200	2796563	12226760	34332580	2528494	794897	16842.4	15854330	70771260	27435540	15611830	1134200	9540966
242	2h	Vehicle	17251440	1207420	354288	701766	13718080	12949200	1826843	1248423	72823220	8250954	3456261	79529370	323585	3401140	48062120	8771291	33138960	5162096	66394.4	1239909	261306	116823	60536	1952560	494738	27366.6	84784	16612910	5295512	1540466	126727	250996	109166	131631	2072491	1099307	7764484	22248030	1349441	1276518	52359.2	12024260	30627740	11669480	12179310	7332584	7507744
243	2h	Vehicle	20639740	1610590	321768	975692	15284320	15636540	2077006	1599248	64409300	7995494	4546454	93017960	410337	3392477	51748560	9037255	38341320	1454929	49286.3	1365966	59267.8	22402.9	90546.4	3917031	406745	0	91434.3	14843200	6077571	1106778	109272	120237	189685	165683	2129643	2600505	11449430	29783140	2788901	1018768	33453.5	15047740	57839870	23976200	14509520	1545777	9611748
244	2h	Vehicle	20014530	1690835	384727	686552	14521970	14851760	2075990	1380366	79567560	9572855	4608452	84133540	437576	4206362	54604110	9125209	38038570	4401104	74635.9	1084855	162106	56650.1	12860.5	1984068	508988	20652.7	117018	20755070	4133400	1462126	171188	97757.7	90790.6	169595	1778212	946975	7258144	24600120	1732080	1513502	49256.2	13025860	29218380	10613280	9809221	1361011	6550800
245	2h	Vehicle	20058190	1422982	427611	827034	14653570	14444800	2064341	1368659	61803950	7560664	3534226	90830050	359276	3520869	48614280	8649704	36027270	5762044	84404.6	1272296	279274	72133.1	56709.5	1942474	441074	19377.2	111900	17841680	4786320	1485791	108434	268570	126117	142733	1822580	1042734	7665577	20502020	1472015	1092514	60699.5	10493460	32421420	11078050	11668490	1825986	7420870
246	2h	Vehicle	19781220	1601983	492503	869776	13355410	13539880	1994051	1374597	80629320	7757326	4070928	82256930	357569	3661505	57453870	9087919	35956470	5333181	92684.5	1351056	92962.5	73924.2	67437	2626046	508065	13288.3	74631.8	16697380	5123755	1246324	122314	214644	73528.6	154311	2030126	1155003	8757497	17745680	2330221	1226637	64048.9	11495620	28096050	13103660	12311370	7499562	8959517
247	2h	Drug	21904480	1793009	360063	846372	16154830	14597300	2146558	1527022	73331270	7961784	4455770	93856300	395898	3599617	65235040	10461460	41541720	4239684	44554.1	1361806	200896	19359.6	5206.65	1001526	392810	29788.8	110665	19161970	4823032	1229014	114270	119589	148480	181718	1939210	622052	6769638	20543970	1236135	1324872	167149	11704630	25953410	6561207	11197030	228645	8819810
248	2h	Drug	20734570	1320906	458151	917587	17859240	14336920	2042303	1434829	63043900	7502060	3534413	97265140	450101	3738160	55775920	9060519	33612590	7038126	66537.7	1278264	267564	10675.3	40323.7	1504358	407378	10491.7	129161	16846020	5797664	1309872	94921.9	110835	175975	171505	1689878	676707	6946430	16105610	1329984	1011367	70540.9	8058265	26464990	5742745	11254670	1908982	9181312
249	2h	Drug	18872710	1306003	343519	863521	17729060	13524650	2041120	1221045	73696890	6992400	3735509	87487770	311309	3357128	52590780	8499970	31844530	3978474	68980.6	1527124	62751.3	88230.8	8993.91	1985512	436036	5684.2	72581.2	15544770	5494502	1457923	87348.4	260818	79207.7	125219	1370761	1083842	6637708	16298580	1641184	409865	47759.9	7196846	23850170	6500280	12366650	1120792	10116960
250	2h	Drug	21656150	1148972	179054	762567	17315330	14144200	2212669	1511838	65901820	7349480	4521174	91555260	304618	3684027	45818230	9192806	35638920	1808640	21728.7	970673	102353	18514.4	64132.9	3047869	451530	5923.02	64839.7	16979400	5762052	1486013	83021.6	75348.1	71504.2	88893.2	1697534	1773344	8415542	24960310	1952564	976282	17595.5	10487440	32101280	14323990	14408030	1070398	10144440
251	2h	Drug	18650060	1340466	315471	1091760	18259740	12662410	2139318	1307314	57246520	5524512	4260369	86292140	447936	3363121	46443390	7081768	32431430	0	127407	549070	0	0	22222.6	3587598	188327	10093	80054.1	18163620	6892611	1265334	149642	340353	44553.1	303538	1668054	5353540	16938990	31940790	3393942	1078583	80960.1	13394460	82047780	34341160	16713390	6640515	12562920
252	2h	Drug	19382970	1325006	138756	871908	14727670	12615490	1819964	1464771	73020680	5876038	4088409	83478780	373306	3061180	56433510	8450804	34840900	3171344	82312.6	1123284	81552.6	33485.1	49609.1	2082309	446872	11829.8	64586.1	16578560	5282640	1321772	76274.1	332887	75909.7	107229	1579864	1255866	6921623	18856170	1543814	1790088	68901.3	8822462	31632080	8094046	11450700	672966	9419322
253	3h	Vehicle	13394810	1070001	308472	593516	10761440	10740430	1562314	1021000	58302080	5572028	3377897	68047770	294623	2559960	42325990	6401510	27870430	991604	24525.5	582054	38373.9	10734.6	52575.1	3355092	276494	4688.98	103219	13648370	6098340	1010169	57758.8	131280	86174.2	195588	1638665	3205722	11343340	25071720	2381244	1173203	43719.2	12327790	46428030	30993090	15583620	6588364	9293699
254	3h	Vehicle	15375660	985445	212803	704113	12367300	11569400	1795576	1005286	59333220	6212322	2683778	70976840	386247	2870451	51739570	7417396	25917830	6741796	64482.6	1545828	186005	6299.58	21505.2	1742744	498382	10774.4	99625.5	12481680	4325565	1234617	48904.4	107005	163046	177444	1561009	1197869	7504397	13257320	1572688	490164	71988.4	7989417	16567340	13201160	11640490	1086818	8137825
255	3h	Vehicle	17193610	1119879	322164	601197	12313510	12017530	1417906	1338722	68655080	5633212	2921692	77153100	320076	2856553	53432690	7822592	31487850	5383072	75336.7	1635553	257147	13043.9	4424.45	1257323	490367	11843.4	90171.4	12357060	3869334	1134474	91469.2	96515.5	48423.3	179872	1573296	1190704	7857336	12640660	1805606	680113	102773	8928812	16231920	12104240	10575060	747298	7853637
256	3h	Vehicle	16060180	1263417	280510	585760	9892000	11498980	1738122	1172990	82735320	8010036	3342802	63593170	382225	2592016	60904780	10249240	34481950	1962802	11995	1043802	138900	48466.9	81971.4	2800742	452104	12144.9	168090	12486900	5754673	1183950	174521	90394.5	141600	112799	2077597	3101531	13273810	24380380	2822264	1232993	16964	14204880	48139900	27922670	14233330	883848	9869511
257	3h	Vehicle	14902340	1277374	206613	436939	10139160	10533800	1371981	934473	70760740	6949310	2791078	66631470	294408	2654653	59295310	8951275	31328340	1928372	20665	1280235	129626	35065.1	42690.4	1724796	504637	6312.88	128851	12738870	4344077	1326326	114774	313495	47130.8	136241	1834874	2057156	8234157	17356400	2146432	901703	73571.9	10516650	33469470	17578750	12582750	6938247	8734058
258	3h	Vehicle	15697090	1271498	423927	538431	10349470	11649710	1455210	1416376	90925940	7278554	3220027	70238460	367168	2729175	59019140	8436692	32618120	3955558	86101.6	1466186	167836	50474.6	65592.4	1813545	528989	28786.3	206350	13378730	5067201	1333220	155437	148989	69971.4	129889	2145579	1554368	9167784	18529310	2053327	677956	54039.7	12411250	34418220	15991480	12829290	1320287	8565404
259	3h	Drug	16964970	1245190	471245	600575	13886610	11332560	1787842	1136267	60045060	5881386	3354404	82366760	322902	2827492	47793090	8312266	30266220	3385640	49662.3	1423944	247041	5245.1	34674.4	1222407	991260	10823.1	96047.5	13034200	5260216	1165648	74063	73036.7	163809	170502	1406497	685458	5453657	12319470	1453475	318532	983706	6588099	19070220	4897904	10464680	661749	8984185
260	3h	Drug	20442680	1350546	326687	795232	15946870	14165280	2095038	1469696	62851020	8200064	4445152	96219080	405333	3493198	57521020	8473527	36019270	4732575	61998.4	1208737	164952	28938.2	11703.3	1643174	421197	21879.3	155512	13089450	4812288	1646504	128660	98626.2	185974	195289	1746073	1498016	7467541	19256510	1637824	286346	38969	10363500	20957330	7944410	12409010	833859	9680164
261	3h	Drug	21329430	1344629	277482	796021	17680710	15165560	2099791	1594804	83091450	7505714	3981548	90072570	425268	3508626	66559020	9884933	34990380	1534833	59969.4	1254240	95611.8	15385.8	94960.8	3649945	340462	8737.43	55604.6	14309640	6755359	1636338	87582.2	100773	79858.4	143033	1822396	3175715	11427960	23908040	3546830	1403882	29742	11719340	47167840	17979340	18156200	1404581	14839680
262	3h	Drug	17189780	1258381	196030	634657	12906330	11722800	1907951	1302005	68228230	5963318	2980643	78518280	389957	2801846	56268180	8001806	28588580	2707872	21886.4	1176800	76618.8	52837.7	129580	3128353	487034	6573.59	92226.4	14029260	5077254	1327787	143312	56514.2	84477.2	121776	1742642	2098492	8979026	22415350	2067953	520883	24998.6	9540630	37884060	13105830	13358420	5232155	10534070
263	3h	Drug	18714860	1351482	296541	566011	14954290	13418010	1938598	1283787	68942640	7657752	3862780	93166500	273270	3228915	53571700	9406703	34599830	1743540	17943.3	904346	76666.6	18914.2	46516.6	3479055	325835	19146.7	175640	15011270	6268801	1237729	93843.8	102894	54047.7	146906	1632275	3342064	11268570	24134960	2094673	1413821	27788.3	11223970	40698620	19075340	17342940	7614157	14380740
264	3h	Drug	20474720	1308048	345250	712066	14992930	13001360	1731401	1370312	84560950	6496642	3885428	97508540	431199	3178622	58742610	10016480	35370520	6872804	59447.6	1408819	265321	0	25190.2	1518264	409586	9296.11	131102	13471060	4716856	1222903	110495	108091	89529.2	164839	1594609	1225150	7253635	14708670	1978874	961813	124917	7334388	20676800	7748432	11720150	417823	11243490
265	6h	Vehicle	26856530	1899140	445760	1276517	20112920	17867360	2534232	1581763	57017400	7480870	5142260	103936600	562530	4578778	41186560	8705175	38328070	0	118443	195298	0	0	8557.56	4431114	118155	12687.9	98492	16336540	7339034	1129309	100329	297915	154446	251675	1680567	3749018	12737190	43479940	3997262	461494	24805.1	19699790	162284700	54678520	25699600	1064372	13770820
266	6h	Vehicle	33625200	1850044	740656	1240266	24589590	21456800	3445084	1557099	57296850	5867772	5706870	128797900	623570	5926194	45403170	9772745	42706690	1061036	96617.9	1081092	53445.2	11270.3	41907.4	4421408	340353	9808.69	94970	14533720	7452512	1338348	90181.9	82148.5	33817.8	111083	1763478	1083167	8736824	30878040	2940525	385556	11202.4	14337840	86831040	29308380	22951110	8220624	12301140
267	6h	Vehicle	28734310	1893653	438390	1029890	20731750	19445640	2822244	1483895	65851880	6935978	5056582	118746900	570873	5164748	42520140	8631699	39557810	2458129	51939.1	1476068	139699	17284	412152	1258750	7388284	9777.8	67119.8	12932170	4378286	1474153	142839	85891.7	50780.2	123656	1508628	173337	4083284	17601960	1702141	820958	617546	9512129	24051840	1811513	12166070	7416622	7002206
268	6h	Vehicle	26912280	1571354	326256	867398	18409200	18057400	2382356	1616930	72573690	8401526	5527562	101250800	458460	5040682	52498020	10215200	39434440	3281420	112625	1144151	224024	28511	36784.8	1680172	289141	30390.8	164036	13133570	5493326	1456748	133792	70689.8	79261	139279	1684775	283512	5853470	20832030	1779040	524465	379127	11706300	30199630	7780592	14700440	7091636	8295461
269	6h	Vehicle	30388800	1697391	421537	1188966	21859250	20885640	2997689	1529709	65009320	8131786	5476588	121436100	549653	5211374	53480610	8382426	42514240	4135021	102567	1188326	260235	20742.2	11197.2	1800287	355405	8474.42	83871.3	14120670	5004295	1261481	94883.9	121801	112112	162975	1753079	276365	5077770	20736440	1830124	284260	493181	11604660	36924510	6726850	14887150	1143584	8474316
270	6h	Vehicle	25075020	1544032	358993	964918	16747420	16595650	2646033	1537192	62053380	7184854	5028648	110359300	499606	4619210	40269170	8720922	38760120	16364.4	119436	532382	4219.87	8517.18	5119.22	4023783	159240	17567.4	152676	12330580	7241564	1118562	111736	217688	47853.7	263591	1772681	2488758	10913670	33817330	3790890	768429	51145.2	18120200	115221300	46166540	23499520	6591765	11976520
271	6h	Drug	41038560	2283263	393334	961520	26819300	22052430	3966543	2480809	74486230	7522634	7400658	170783400	719673	6483944	55595580	9878593	50108290	4145886	119759	1238282	218280	11166.7	672116	1402743	6952774	14383.2	107978	15944070	8801472	1686885	114986	56338.1	29483.7	152952	1873450	143011	3693205	22425580	1271521	425886	312306	10197260	42634620	1774726	13676600	8497169	10359580
272	6h	Drug	36671910	2019336	622128	1100271	26254450	20914420	3412524	1790034	61685510	7509626	5782990	174697400	839343	5666818	54139440	10145000	43146600	2399325	87917.4	1352004	125540	9253.93	60466.5	1963699	1052408	0	111938	15683140	8110653	1472190	80664	229872	119610	78662.6	1911919	145955	4202939	23971920	1762238	1016528	334913	10257550	63480610	3338584	15040940	1060391	11389740
273	6h	Drug	38377380	2052704	614495	1030240	26711130	21846610	3738361	2311147	79064340	7344344	6599682	186237900	610279	6002954	55153440	11027540	47902380	1754850	61527	1546212	0	0	2396798	135007	5587131	15013.8	65251.7	12854910	3898575	1589084	124860	60995.2	73059.3	159761	1665659	76960.2	2253642	19593260	1330280	498917	211088	8618536	44920830	129236	7058044	6836188	4724158
274	6h	Drug	34701300	1671674	525965	786867	26090250	20871660	3279527	1897240	63479720	5916104	5627930	165746100	447656	5952336	53406380	8481643	42873690	984868	52281	1607308	0	6281.32	2037700	1020734	6046492	5268.93	95054	15010930	4004836	1513179	102874	57577.4	31387.7	156512	1562479	102294	2386717	19900480	1082033	179523	82354.2	8774963	25726620	280730	8216429	976880	4647201
275	6h	Drug	34889420	1789458	627944	1089429	22977250	19734490	3556480	2013923	66338600	7638784	6417342	164098800	525973	5619928	41423640	11024590	43707700	955677	57949.5	987442	40224.9	0	38057.8	4332020	259775	8724.4	113098	13691760	9199976	1598268	109625	83538.7	42683.8	153758	1585451	1057667	6886456	33531960	3028667	497012	18175.1	12956660	87291970	15271030	20137990	2923624	14152940
276	6h	Drug	27123950	1758789	359561	943833	20573990	17353720	3069136	1929130	67096900	7239084	4496962	136368600	457482	4958783	42472640	8344260	36059770	1128723	71724.1	1368052	18154.2	0	2504422	1219294	5760234	6339.23	98522.8	12504580	4845003	1278785	79774.7	69171.6	140355	159589	1381644	139704	2451186	17386000	895278	282065	292672	7596251	27219660	504045	8292744	7627898	5476994
277	9h	Vehicle	18376170	913858	354977	490611	12168410	10143840	1617820	1070977	32454380	4090283	3231508	80688570	327190	2868296	24685660	4902600	25043360	679352	28681.8	711673	30929.1	0	11077.8	2190579	218410	3466.16	66254.9	8456396	4161920	831815	99186.1	86317.2	85990.6	154252	1110594	713917	5223158	21975550	2274178	706692	7948.18	10027590	74773890	17905440	15614430	5980484	6391274
278	9h	Vehicle	12036970	777394	121242	283376	8850901	7681136	1175866	824690	25029420	3563344	1534394	54669980	114086	2038580	20348100	3622514	21282220	1869812	45209.9	1178440	113334	0	1918809	859922	4979864	0	112552	6716156	2160975	571908	89033.6	46067.8	58881.4	105978	895228	61854.6	2463174	8628532	1107913	1016754	430220	5769700	18613220	1786173	5615078	5665757	3160506
279	9h	Vehicle	13955360	930767	86783.2	431291	9180283	7783704	1369042	895887	36230460	3685370	2135998	64420200	250558	2491102	24502070	4673576	21919300	3519210	55080.5	1120362	217589	7860.98	1263667	1052165	5983800	5159.94	62583	7731410	3167056	578291	62875.6	51201.6	112853	95235.6	1280394	110570	3322344	9283214	1178177	579776	618720	6858016	19030940	3472620	8374672	6221232	4531078
280	9h	Vehicle	14991610	934406	59518.1	351713	9758478	9526981	1458200	924991	34576360	4442958	1995428	68580280	148206	2422915	23066940	3992956	23426100	1059213	10931.2	1290780	3485.5	7224.41	1898769	106393	4562786	4215.67	83410.4	6590508	1795060	595520	55348.8	56784.3	32736.1	104455	1232850	88408.2	2677786	9240153	778907	418267	154164	6283408	16532430	1053088	6155052	3943654	2923717
281	9h	Vehicle	22875580	970592	537382	706375	15527270	13750130	2195127	1359546	56056550	5797750	3618773	101953200	359854	3663886	40041150	6095626	32120450	2747098	36215.3	1155446	155521	6880.78	1707921	117702	8414962	10295.1	67809.4	10081540	4375575	1241766	70673.4	100089	56745.7	156431	1417210	216042	4304531	12247120	1304126	345540	620676	8623218	19955980	5769540	12765810	5364119	6544051
282	9h	Vehicle	15350790	1014446	49166.3	427257	9743895	9870583	1205271	1132604	49918140	4568588	2621158	73214090	225303	2745403	34668210	6386410	23459520	4727178	78582.8	1216304	286991	6614.85	526883	139431	5851773	4707.33	117268	7094880	2919628	918774	134316	71601.9	50477.6	141560	1370725	281576	4661762	10968600	1790950	338015	797543	8632852	14301320	6897316	9602012	5051598	5207912
283	9h	Drug	27973670	1045894	392104	774816	19873000	14703260	2654647	1148937	42010280	4471228	4797352	154868000	435099	4488375	32911190	6882764	34360910	772673	54779.6	1045123	61266.2	6952.66	18532.6	3009078	172069	4263.22	79790.4	10320740	8680040	995140	53611.1	25845.3	153770	55734	1312698	299231	4277548	22387630	2340573	492150	20070.7	7657977	60023390	8016557	15953870	5649270	10242990
284	9h	Drug	11014640	524667	21568.7	239987	7359676	6256812	1271728	543230	22802220	2431369	1160491	66046640	155527	2007443	15314550	3015843	17830380	375231	42989.5	1018570	1637.43	4276.55	1270575	750982	2839746	0	75851.3	5880134	2389300	414376	37514.9	63538	33933.8	37044.8	866016	31463.2	1583442	8457765	699508	808459	49170.2	4078654	18023820	496753	4671440	878524	2450554
285	9h	Drug	18051250	859190	254031	677245	14917910	11463200	2150576	960212	33482090	3275025	3166703	114922700	321729	3163772	23009330	4908415	27646140	0	111188	2143002	0	0	13536	2365087	74416.5	0	94128.6	9257133	7239366	798046	54248.7	143347	222746	201774	977057	1363071	6055164	21265640	3249214	686868	35103.3	10741800	95565310	18216940	13802670	5644439	8972429
286	9h	Drug	30269910	1419052	325257	772193	21997760	15640790	2948001	1532211	50074820	5176980	5704036	178349600	545510	4225582	40074900	7729476	37103210	1433243	91120.5	880861	26914.9	0	6478.28	3827928	298317	8448.23	62551.7	10415890	9309395	1237844	91428.5	82664	296233	133416	1447749	489895	4885582	21679290	2447684	457050	29764.3	7605570	39945070	9479210	17970960	1127771	11895480
287	9h	Drug	14185320	759605	150478	480643	10225980	8462881	1523144	922658	28534960	3602611	1878661	97347350	222927	2460454	22022500	3845624	21685340	609506	53707.9	1103744	0	0	1586244	1020929	4158312	0	46874.4	8527139	3650190	642762	66567.2	27900.5	88626.3	104763	1110144	67738.1	2149037	8783075	1038928	667392	102056	5055973	16108870	862613	7203414	3199177	4451353
288	9h	Drug	13038080	739827	310297	200390	9034277	7291872	1297091	921322	33762130	3236210	1747612	86193500	198607	1925776	22693490	4554202	21076240	1603734	61260.5	1015495	32913.8	6205.95	1994513	1045107	4625554	3926.04	40776.8	7156246	4243430	824929	51709.5	36254.8	79285.3	88628.7	1047195	86558.7	2411302	7962472	797691	525369	231742	4656682	14716580	1337426	7537951	4369944	4247690
289	12.75h	Vehicle	32446140	1477408	664203	740821	19513640	15988070	2594109	1631372	68590970	6924848	5357245	127980400	409152	5081196	51854450	9143662	38489060	2385629	96875.8	1339721	73970.8	19778.2	17336.2	1771741	258056	16860.6	74863.4	11691320	5812190	1393746	98784.6	287038	187221	109291	1744315	439329	5364630	22144780	2160813	409977	61141.6	13378960	42892480	14371070	17544880	2034018	9409683
290	12.75h	Vehicle	31804350	1515681	562855	696464	17250270	16881470	2485770	1756991	73501790	7987150	5825918	118370800	462252	4560420	50888140	11153730	47526040	935942	87082.4	785297	66227.6	31587.3	73846.1	4804252	354264	29822.3	170173	15024390	9909646	1453333	131278	98154.6	209355	173137	1860799	2173176	11057300	41737850	4059739	1235314	5104.08	25143080	129241400	48604380	25081580	8037952	14504750
291	12.75h	Vehicle	26007620	1055913	484642	687518	17188700	15045020	2515904	1535477	69955730	7060532	4423590	108082300	389572	4013586	48136980	8563563	37033960	3493722	50736.6	1525394	58392.5	39837.3	41841.6	2396811	344094	9932.83	56255.5	9655610	6994442	1525346	82227.6	328969	92110.7	92826.9	1892073	897539	5924720	20313300	2796064	937413	45289.2	12782310	52032110	21517720	19137040	7084451	9263965
292	12.75h	Vehicle	33098550	1485311	408334	858914	18439910	17743580	2834741	1587268	69949480	8757909	5820210	123463900	452580	5178056	60624690	12114110	46063840	383580	80144.9	794391	14868.3	7827.17	5793.22	4395654	277818	33924	80012.3	13063610	7830562	1217342	114032	182308	261170	315714	1969582	3317430	11326090	38531930	4392370	1339465	43263.4	23471560	115001600	50667370	24942280	7475791	13041630
293	12.75h	Vehicle	30183120	1589219	567903	766527	17017830	18809800	2554399	1743299	95701320	8824073	4851050	114269900	337566	4818836	67752810	11985500	38294100	3243296	70088.5	1146270	116642	29848.1	11430.5	2282073	344416	22008.3	186322	11269520	6618777	1599551	163347	536005	106152	91929.3	2043649	1554614	8516847	26444090	2810388	1072159	35412.9	18004000	57656640	28460700	19800470	2123811	11419150
294	12.75h	Vehicle	23813880	1329885	357444	554264	15993510	15658600	2235777	1288639	56801630	7913914	3475524	95091100	380562	3910811	59768970	9348023	33060470	3351588	69275.3	1045811	175296	22003.1	12725.3	2000851	402725	26970.4	86348.2	10758840	4875141	1287350	91102.2	289788	98896.6	95540.6	1818135	1120532	6969848	18849090	2779810	711314	50176.6	15201740	38724990	22610740	17481050	5838292	8523515
295	12.75h	Drug	37378080	1256328	708190	828041	24180070	18907010	3219075	1762797	60090270	6796250	6972830	205927200	671830	5367938	50545160	8906777	47431120	3670466	181788	1370341	259644	4843.1	247707	2039794	4835938	17929.3	85934.9	12169340	9044260	1468238	76763.6	51913.1	315146	137903	1936229	237555	4471444	18043790	1397784	667836	396876	10451880	40878740	3918003	15836930	4520580	10795000
296	12.75h	Drug	29686220	1299485	257157	632550	18046080	13690910	2657077	1571650	65580720	5045595	5192046	168668600	397054	4293110	48640640	8441291	34829820	3259593	136710	1163816	244561	9369.73	740708	392967	6963031	5826.2	61410.2	12577960	8118250	1626827	115202	71459.3	162492	122206	1496574	204608	3893038	15548560	1608460	1609430	433985	9555404	35025390	2925696	14653090	926310	8913074
297	12.75h	Drug	29828670	1337697	572226	603913	18927480	16081260	2698936	1372274	71239340	6503266	5940734	174946600	387878	4388934	48000340	9185193	39883880	2073331	130237	957745	71398.2	12668.9	5914.1	2937076	300036	19304.5	167674	12025480	8371086	1463016	121262	180735	152581	88118.5	1628324	500000	4626530	19865310	2441034	785992	60379.4	11497610	42944000	7443935	17101720	4509181	11105320
298	12.75h	Drug	29965050	1492373	309020	810644	20566020	16036160	2759926	1740103	57202540	7730872	5630188	178489500	554164	4784618	50873890	10068540	39547000	3230016	128230	1178404	64608.4	8098.8	15300.8	2532032	234762	10375.9	58308.3	13306470	12235690	1289910	100922	209800	192226	68063.4	2030038	448559	4561248	21382770	2461063	806486	80003.4	12002350	58196580	7588316	20094400	1018256	12832430
299	12.75h	Drug	28020120	1271598	440798	622428	17795100	14196730	2727813	1280378	57022180	6054302	5104116	167095400	437607	4108831	48953950	7414688	38194490	2828988	153519	1181192	60194.6	6263.84	49376.2	2207332	263204	12168	93310.5	12433300	7982152	1219386	91447.5	215422	175638	98697.1	1571649	389399	4076880	19790250	1690412	801973	84207.3	11046610	54863420	6064621	14571080	5166588	9461300
300	12.75h	Drug	28199050	1252101	299247	511424	17094110	13493990	2215067	1363900	52931720	4934360	4834206	160399500	338098	4132736	42357180	7737502	38407240	2895258	121570	1270864	176444	0	1692192	1310820	8078526	10315.6	49422.9	12010240	6951010	1313083	88748.1	52872.8	82150.1	142687	1346200	239590	3917661	15960990	1457332	621108	443305	9382444	38478260	2743824	14851000	1243451	7877128
301	15h	Vehicle	13738870	1242710	52653.8	145338	6594018	10378980	1195316	1005604	88920610	7979292	2136290	52507600	214454	2760453	58884650	8973096	35176900	7051686	12491.9	1308526	103097	26494.1	13268.8	62307.3	355012	46594	176420	12467480	3678480	739648	143750	55977.3	108183	162906	2148505	883728	8473404	16514540	1165736	657114	157529	15866390	35237950	15693940	10692970	933164	5612233
302	15h	Vehicle	10091120	2059716	221524	45778.8	2882839	8594969	960249	1312882	130570200	9916785	2459976	26755190	187489	2576277	78679920	12011310	39124000	1759418	0	1014628	120859	82384.2	81639.2	644076	393765	179860	319360	17503810	3965780	654342	203801	51768.8	148398	150669	3805417	1089883	21073120	33608830	1230976	1404087	28950.6	34528250	101563500	26664590	10941140	11831300	5013030
303	15h	Vehicle	11543080	1537360	321452	194268	4716082	9419112	1104217	1033075	79304860	9918545	2720420	41977900	166047	2657373	70189390	11010370	36632360	3184774	16180.8	1094617	185062	104541	24919.8	858796	462516	116592	329459	14109540	3093607	710495	211306	197910	47354.4	153970	3128387	1236246	9442812	22989630	1417200	581759	44707.7	24849700	68079490	19711370	10308480	2717369	5342216
304	15h	Vehicle	11387790	1221800	246305	97107.2	5088786	8414832	1175650	910665	57085450	5921470	1910403	45656160	150154	2243716	42628920	6963798	26361590	6449734	28860.9	1247242	179557	13236.1	44101.6	496006	292927	19910.8	190293	9253429	2450345	587162	126221	35444.5	46120.2	182764	1721863	490668	5673857	13772400	1557556	4171284	453072	14119500	33868960	8336878	8165680	1343128	4224934
305	15h	Vehicle	10100550	1102590	186452	47711.9	4403448	7538054	796374	969538	75106900	6532196	1592965	35211980	173873	2108948	43584560	7162644	28604030	3696188	15106.1	1355688	157733	42409.4	71801	551827	426104	79456.6	192893	8422209	2571538	552431	172882	62438.1	56327.6	184235	2050422	711872	6836770	14505680	1207634	332168	115062	15521010	34568100	11571780	8385928	6746824	4147206
306	15h	Vehicle	11161830	2611712	662389	78908.7	3114642	11911620	954298	1191713	154311200	13607700	3062269	27204830	259182	2844072	100387900	16846800	43459370	2381073	5837.1	1209112	84132.2	266252	9483.93	470634	394030	225886	632078	12841520	4236756	610114	250034	138419	204119	133648	4476094	725447	16046210	31310900	1043255	375518	88539.2	38891440	95978430	22793270	8786172	15064220	4199698
307	15h	Drug	16552900	2872874	729251	158665	5876650	13436750	1454930	1753901	141209700	15285860	6600174	62199740	255805	3489313	112544400	16519470	55935180	971366	57625.3	952764	40803.9	32682.1	57570.3	2192050	272668	259259	455515	21551030	10107100	1110610	300689	65297	222428	339759	4475849	3024985	25514390	61448070	2909976	754807	79180.3	48624150	187282500	38933240	20188720	13179640	12776150
308	15h	Drug	11176160	1286558	177352	52721.9	4365394	9204645	1077239	1026065	79754020	8687359	2642416	50220610	172139	2201044	64520660	8537185	35250770	4476717	46835.6	1424058	172579	146874	28846.2	732772	380388	93158.1	315475	11314500	3661262	694989	169992	81207.1	106029	192297	2607063	922732	7934361	17851250	990489	1070087	84538.9	17180620	57019170	9578891	9386116	465426	5732027
309	15h	Drug	14670460	1589740	200080	179626	6487670	11129220	1408549	1032206	128262800	9752937	4108370	61473840	172716	2982692	86863360	12093630	38752600	235895	124048	945256	7756.32	18069.9	45017.3	2533120	236965	150276	293855	15880740	8145947	1117239	172340	106580	156735	467181	3333468	4203488	19179770	35877450	3673555	687802	55848.2	30616360	124821300	35062640	20050710	10926470	13121690
310	15h	Drug	18026980	2021188	496192	254254	7986114	12385700	1612783	1431767	99091820	10002370	3695711	85977410	274515	3295524	69519540	10677710	44593560	4849072	90574.4	1332756	286467	42902.5	31375.1	995675	467276	110405	212054	18506740	5466446	921664	201020	50399.9	150972	191698	2832365	1301922	9418843	26392050	1302753	307748	54688.5	22411610	75058590	16289780	12511960	2253562	12089390
311	15h	Drug	12408740	1792227	226028	126809	4940706	8968340	1230718	1160695	89842250	10212720	3605824	52572540	265750	2425150	78389020	10379160	36893420	1964109	35618.9	1296495	69594.5	75258.2	84697.5	1209853	474516	93941.1	306946	16574860	6078005	837813	161457	33739.7	83706	147854	3042349	1876214	13441430	24528530	1801460	503052	34585.8	23659820	64997180	20998070	13480800	8778467	9616962
312	15h	Drug	12036390	1591759	360769	85389.4	4841886	8930903	1209766	1253374	104558800	10311810	2914741	47435580	159394	2612538	73451180	12784740	35831260	1926652	66619.6	991948	125000	60352.3	16018.7	1586303	372869	110476	255076	14595390	7894060	918672	156400	46353	116154	156964	3182069	2424525	15999590	27654210	2281584	753565	67222.9	25931460	97640740	24581480	16657110	10376150	10562200
313	19h	Vehicle	41712220	1551505	633042	989406	21184270	19990580	3050319	2047813	86563820	8766105	6712088	165136300	459202	5819320	52944340	11869440	46153450	4147474	115226	1538141	150686	5139.27	12416.2	1690882	347999	35057.1	65896.1	10524660	6180483	1932373	57828.8	97424.1	60228.5	131708	1640943	280713	4759596	20546310	1802645	953103	41380.7	13405430	59119680	8703014	16209650	5360154	8934620
314	19h	Vehicle	38321460	1522036	622473	1182753	21829500	19053520	3367551	1885250	89463210	10412890	5900848	148191400	441434	5994112	62168240	12190580	47522720	1322624	106361	1161795	64754.1	15277.4	7480	3706394	408600	38742.7	140295	15043140	8091164	1782417	147355	364494	296114	97511.1	2032283	1005016	8605965	25060260	2121335	479618	29302.3	19119350	74287300	27332080	24613640	8890560	13373900
315	19h	Vehicle	27446110	1264881	450664	672639	17724410	15591090	2385147	1342763	68396010	5871344	4868886	126510600	344660	4837686	53367680	10247480	38306840	2895269	87732	1405932	204953	6494.44	100245	1051231	2220510	36513.8	76683.1	10435920	3122384	1448227	122546	81174	201897	157284	1902443	255984	4262295	14643550	1343914	353346	616310	11366520	29570430	3562916	12337110	4814494	5485742
316	19h	Vehicle	41410030	1855527	708630	880521	20059450	18814130	3274273	2313838	90279140	8584319	6687194	142589200	434781	6033094	66963150	13072500	49555600	2414854	109247	1318899	98980.8	45286.7	8074.91	2956506	309656	40926.2	130970	11269880	7373543	1808286	152330	378420	161186	75812.9	2114988	500019	6754152	26342920	2091969	375743	27404.4	19016330	78568800	18092140	19725070	1754869	11111290
317	19h	Vehicle	39238410	1628470	624276	1007447	21539090	18933240	2802167	1796229	72865320	6833330	6385336	158739100	387214	5892902	52439880	10109900	45530460	4824790	113443	1381238	267428	11714.2	17130.7	1684385	315438	31540.2	42192.5	11515440	6499306	1744068	123866	126563	247993	138417	1796649	206198	4885376	19305730	1783102	434545	85479.5	15030190	61974420	5891284	17138160	6453397	9459844
318	19h	Vehicle	30529740	1220114	375415	738704	18689650	17328060	2809017	1769056	93093400	7535566	5250830	132102600	481255	5113644	65214440	12080400	43054980	2833048	97483.9	1076304	93910.9	17575.3	39115.7	3047340	379480	40804.1	182354	11153380	6890158	1444203	123500	118778	101743	169162	1977083	1172042	7459048	23888620	2198394	590905	35892.7	19167010	77865790	25516800	20722780	7551276	10796330
319	19h	Drug	44946280	1577600	309285	970880	24485570	21100370	4145176	2384912	71246980	7146590	8373978	230064100	678343	7245314	59338460	10966540	49986140	3206370	206801	1038789	240787	16853	154714	2158413	4827168	24483.6	72006	10426360	11974500	1715816	139791	50114.5	242113	202699	1850630	130442	2796234	20120070	1180687	641850	459567	11857740	64634020	1443526	15271830	4524756	11171480
320	19h	Drug	39359970	1352398	482926	703340	19996160	15688540	3463102	1656916	59909100	6623638	6384750	211254000	509842	5342634	50087620	10119900	47445220	2652482	186660	827582	138158	33772.2	37930.4	3187036	303482	7159.84	31548.7	10967140	11459860	1412756	94442.9	207525	253874	70829.2	1537961	307648	4018907	18789460	1834801	413182	33110.8	11170300	71394500	5608041	19112580	5346372	12719940
321	19h	Drug	47299840	1601219	566843	990714	25144380	21467450	4116647	2213787	77053270	7310362	9469700	257254800	716978	6613832	58826350	12764590	55244300	2459809	223789	1086544	183295	8885.73	12367.1	3270971	315265	16166.2	84847.6	12063260	12262110	2085681	77266.2	368758	257368	37240.9	1972389	204874	4853262	20208160	2227436	859929	51735.4	13725820	67901060	4298837	18864470	5788316	12792150
322	19h	Drug	42783140	1901935	500068	762235	21063480	18897490	3519253	1959234	81445270	9307857	7970608	211956000	653446	5402958	57846270	11614910	51603420	2489173	188767	774253	86624.7	17013.9	3715.08	3342032	292656	21862.7	118983	14046480	11268450	1322600	108856	183664	227786	80073.2	1744866	338848	4868250	24336560	1662209	475478	26705.2	14616300	80274750	5584800	18056200	5461539	12819530
323	19h	Drug	37952880	1449710	280379	859096	21352720	17530770	3720270	1767071	53589790	6272738	7134300	217586800	601500	5245142	48391100	9145450	45537990	177303	218717	1726176	1735.48	0	28552.8	5507872	196536	23008.9	80328.5	13106520	14366080	1394554	99086.9	137178	183067	273884	1633512	1740744	7822279	36812080	3174624	510083	22984.7	18135540	213495200	18357080	25099500	5185408	16683710
324	19h	Drug	39070520	1290702	233085	817945	21685750	18114220	3612596	1873573	74644640	7396652	6387174	201932900	457200	5685268	47548080	11560450	45132840	1430513	181227	1070296	49709.7	0	22518.5	3475739	262821	14739.4	60342.8	11272400	12511160	1804876	111337	80590.5	148944	102843	2017486	444262	4498308	22215800	1614538	436136	25075.3	13945280	98701470	7585534	21641980	4733568	13735680
325	24h	Vehicle	38395240	1551460	529104	748857	19929820	19533850	3077139	2032080	94059180	9776752	5902902	153449600	429038	6068750	60212150	11938850	45196090	3724152	93480.5	1341238	136341	40920.8	8497.44	1276729	1529036	54811.3	51501.7	13378260	6162614	1920645	164895	94800.6	369048	139012	1916878	399399	6325405	24471660	2203888	364896	543180	21019680	38170370	11091970	17534220	1341148	8920652
326	24h	Vehicle	35622930	1667137	500655	694308	17187520	15750300	3153954	1722293	74735180	8679953	5590991	142801800	452066	5240556	57486740	10623370	42665430	1594272	83714.3	935611	79977.1	17685.6	21499.3	3180798	258646	24987	105970	15327320	8302990	1468914	141505	91881.7	238665	116836	1769949	1416798	9266263	32687620	2518982	625629	6485.84	26168420	166300900	35167740	28426510	7927008	12617580
327	24h	Vehicle	26230620	1092743	277892	490486	14013190	12769080	2406126	1569305	58148130	6805652	3921648	114809300	238963	4084442	41617780	7903806	33709580	990963	96247.9	1537430	8350.7	4614.36	2027504	781433	6074058	24709.3	138932	9623707	3477156	1095956	154483	74038	130765	149710	1802010	150212	3224264	14227220	1002736	476169	308651	13523000	21219070	1883328	11365600	4928848	4263910
328	24h	Vehicle	32152510	1410184	427426	674519	17669050	17475130	2602517	1869700	63196080	8443907	5738816	132062700	341351	5729602	56294860	9206491	43776280	2595159	74518.5	1318990	74571.4	12940.4	15292.8	2265273	313784	49008.8	102957	11242630	5772296	1630399	134281	92299.9	151574	142806	1856112	488085	5620780	22335040	2037533	507784	362381	18597990	65919440	13770320	18056050	7593190	8749534
329	24h	Vehicle	34552680	1527887	942028	796108	18899210	17888560	3063044	1647536	83248810	9232056	5874802	149908000	447687	5591812	69720120	11466350	43667500	3063317	121287	1238384	37052.3	39660.3	30912.2	2659884	333958	36576.8	73672.5	12709810	7392951	1429565	120911	332963	212467	128719	2136986	1064333	7536190	22003500	2310866	544519	34514.6	20636130	82166370	23664840	23865260	9548337	11917650
330	24h	Vehicle	30872280	1202737	402722	610732	15712590	14560900	2244217	1590350	75605950	7120814	4991365	130028700	382182	4607552	51634540	10716390	39037590	4147977	96053.3	1174292	187985	52597.3	9802.06	2047593	308486	33740.6	171862	10285070	7166364	1503172	124137	208728	126654	126468	2136371	597185	6038550	19812170	1905385	577993	42807.9	18692470	70026940	17635200	21808040	1050094	9936591
331	24h	Drug	37355580	1484977	659310	567399	15380350	15350290	2978701	2035216	62766280	8844819	5668492	164220400	438429	4963800	64540340	11725460	41612700	2528964	158206	1142806	107731	39339.2	5716.05	2218469	170172	29349.9	62636.6	10587050	11751550	1459183	124982	175944	47926.7	69883.1	1452400	241212	4078768	20290110	1153535	866814	316216	15516480	108072900	3745586	15575360	6035170	10650330
332	24h	Drug	35817880	1918050	635842	617786	15789020	16702350	3261593	1997402	82937870	9578928	6283424	176569000	476322	5182566	56878050	10865860	46630940	1791383	162773	1009245	86142.3	57716	12403.6	2788458	272619	26771.9	96745.2	13383060	12975120	1566141	182618	201096	119362	90532.1	2033776	518882	5496706	23745110	1718518	861092	57328.8	20044380	96811010	5908109	19767150	806490	12887180
333	24h	Drug	39501830	1762318	610212	576768	16684230	17247370	3335771	2112143	82985820	9394045	7185216	163867100	595149	6071646	61072370	13224020	52140740	1494457	157939	1235529	47995.4	8432.38	75292.7	3863826	356197	56930.1	105496	10528410	15394880	1308008	162659	46816.6	126541	105508	2400182	1262724	7265350	31646600	2619770	952594	10617.5	29630960	199714300	14938570	24405940	616956	14885980
334	24h	Drug	39690400	1683211	471944	765476	17024340	17199990	3403641	1661929	90845250	9336818	7084532	196288300	579997	5657968	60346990	11049340	50290890	1292886	172125	1493002	64899.2	6673.09	674126	1563702	6238175	44392.6	86191.8	13682420	8575638	1848056	142527	45969.3	215736	155106	2013858	267017	3617267	20592230	1243441	779104	324340	15739080	73447140	1608974	13256280	749334	8290530
335	24h	Drug	29502420	1507491	547151	733244	13152550	11288590	2831629	1484516	43604650	7277546	5776270	164831300	407910	4073542	43404220	8789713	42604160	0	217958	546104	0	14395.3	781.609	3702048	106280	41499.7	170590	14919480	14217340	1118110	128958	129670	267720	276641	1747224	2314931	8945903	37511850	2595008	1405792	18807.1	23691190	217715100	19541430	23285390	4700151	12968670
336	24h	Drug	36820400	1825526	693688	602753	17279440	16229720	3197411	1710007	88647270	10241800	6745142	178187200	412984	5310392	65032880	11580800	48330370	2384144	184898	1739433	116098	12093.6	443880	1922466	6281250	80168	169774	15531560	8289015	1766212	145243	62788.2	190759	194611	2383077	291458	1457534	22449250	1325351	774507	429084	20000880	70346690	2237106	14764780	6010948	9426435
337	48h	Vehicle	55969060	1099853	1084920	545763	18871540	17477070	3705376	2224983	119682100	11117780	6215756	229316300	255749	7114472	104464500	17975030	54777610	2007549	285615	1609014	77758.5	58958.7	9277.71	3072928	417984	100242	54512.7	5414940	9334985	2111532	156269	357568	438168	139782	2716537	3240785	11763580	29915300	4183990	563063	23595.3	31394910	199503100	66881210	42961420	9533943	15615460
338	48h	Vehicle	36615500	704686	581229	406660	12639380	10324510	2498375	1829042	85092140	7660680	3586218	177915600	262535	4751780	67114980	10667250	36365520	4164718	186638	2025977	220684	0	40299.7	1769393	326350	69943.2	47903.3	5701348	7141084	1903978	126104	123618	342048	186378	1983962	1445821	8956706	13792550	3354464	547936	26481.5	17343400	95242370	40826800	30624730	1394364	13723010
339	48h	Vehicle	32804250	619672	294816	380060	11544510	10058620	2252960	1851694	93425260	5753408	3695741	168478400	121287	4794754	77433950	12411070	39082990	2298131	257825	995643	123370	13580.3	95033.4	3042874	436576	65203.2	45003.7	5592022	8289558	1901274	77964.1	124532	414138	146090	1932133	4359588	13643530	15734830	4708790	799864	11103.8	20497630	103132200	77794250	37705840	1942588	16655100
340	48h	Vehicle	54151380	823312	597947	392701	18271540	17390610	3480828	2230299	108861600	8220754	5531200	238038300	202555	7376428	88910650	15304590	50567590	2872860	269484	1925553	117154	13330.8	20577.3	205805	345521	48288.8	60415.2	4434398	8700098	1960765	160109	165013	461502	202440	2364953	1794280	9811284	19808980	3127906	628418	11546.8	19674510	94302590	43793440	33978600	8851064	13507580
341	48h	Vehicle	40416930	577881	433955	439092	14076010	11229930	2653572	1798826	85659770	5727044	3347286	195279900	166298	4635124	65826140	10116950	36442640	950794	234747	1224216	49577.2	6665.19	84555.3	3744780	253406	41665.4	35274.4	4062294	8917465	1818370	99168.1	159562	302176	174713	1575687	4907002	14279940	19787460	4460630	1091138	18380.5	21504560	148050300	84745060	41773340	8297034	17839480
342	48h	Vehicle	38768900	571188	483951	441472	12815120	11441440	2628467	2141240	110449400	7533940	4561069	182474500	250662	4916830	87244220	16091080	41836940	3214044	222084	1674895	163386	22910.4	37576.9	1960116	431872	106305	74100	3825645	7058898	1912552	117562	183485	453504	200911	2273179	2579587	10069770	15265350	3169967	769216	22176.3	19699960	124995200	48279800	33677730	8228232	13664520
343	48h	Drug	32535710	1346391	437423	160108	6932738	12759560	3326112	1980343	120050500	9358693	4991934	159871000	347272	4694140	101587600	14655230	46731690	3727677	192902	1887141	114017	13126.8	4446.02	1371237	246431	146294	126618	11661720	6925492	1432497	261666	63710.1	399570	218301	2586910	1145809	6507029	15380960	2136246	1162174	12087.4	23901310	86772320	10852480	13555620	4409898	8520102
344	48h	Drug	24749140	798162	178239	201142	6209550	8792259	2763482	1382939	80482230	6598590	3730231	140425700	241669	3684619	73959860	9993606	37316690	2119594	144030	1780282	152849	28137.8	21030.7	2557700	362999	48014.9	64999.7	9714519	10859220	1645922	154146	131410	417103	148082	1722533	1920760	6472522	10729720	2233141	238542	20414.5	18078550	129748000	22584940	18721080	5144363	12422270
345	48h	Drug	23616990	813984	197470	115639	5439996	8815389	2234674	1257219	92224420	5359506	3075764	139592200	255740	3203748	86506410	12830110	33302390	3397826	159350	1655941	99388.9	7854.71	10727.3	978749	286168	75956.8	30320	9225189	6201780	1318784	108112	55847.7	168674	254612	1827152	1668502	5694948	7754588	1921014	198816	21018.9	16118490	50940620	12470430	12446260	3305341	8386211
346	48h	Drug	35880040	1349745	314578	234266	8379956	14306080	3601453	2001621	115304200	9342161	5459268	174189200	417541	4997804	96796070	15492820	43550760	2320524	217457	972924	82422.9	11935.1	97466.6	3112356	417944	76948.2	105791	9749207	14131700	1707731	109538	44040.9	363148	127442	2364462	2510115	7977616	18946650	2672267	322523	3480.44	27024030	181274700	28457740	22497970	5248980	14729540
347	48h	Drug	18303970	598048	35463.4	162665	5318514	6587518	2106710	912212	66066190	4186699	2807043	121927700	216011	2834147	60508100	8591604	27534570	2709923	161379	1656157	161121	5691.5	21919.9	1551963	329646	57379.6	34008.5	6912084	9108534	1358315	100459	56252.1	261870	203386	1392981	1332261	5806464	5962310	1809276	163243	10644.9	10366090	56318590	15612610	13819950	361253	11485880
348	48h	Drug	26454460	827013	139791	210504	6279862	8980068	2473204	1266758	78922140	4409322	3627414	151551400	201003	4004152	67495700	10549740	36141360	1909804	188144	1341840	106090	13919	74604.1	3130536	418677	68562.4	51773.8	8081536	11244100	1386548	114305	41252.2	369034	121647	1785732	3050266	9866629	11616690	2736265	264937	6018.76	21079050	152874700	32077960	20962510	4607946	13395180
349	72h	Vehicle	73706690	535863	751021	594192	13931860	12647410	4021203	3192973	132086800	10250750	6629668	393046100	205885	8353436	98740250	18918110	67736830	4031841	351547	1627774	133872	26606.5	40370.6	888386	242094	215353	147410	4204218	8423799	2207434	164519	168964	759492	179288	3330153	1397659	8871756	25314070	2858806	173362	1400.09	25541160	257941200	36629940	20799720	6880264	12013390
350	72h	Vehicle	65156840	572161	797845	582960	13097120	10333500	3852455	2977467	100536600	11429410	5709360	375296000	189084	7906298	80311800	16556040	61476460	381523	301778	1332167	11637.8	4813.96	9843.02	2429640	260978	143231	22160.9	5431080	8817494	2589475	151458	212201	765446	298260	3096460	4902420	16987990	34260140	6011709	265826	12066.7	35645010	480578700	90111690	32407720	5930801	17131300
351	72h	Vehicle	63983760	466263	750476	436726	12344610	10251660	3523673	2068796	117307800	11787360	4147327	354997300	212398	6947408	93781580	18380360	53292950	1508187	228073	1069835	93809.4	47087.2	21767.8	1540000	258793	115300	18014.2	3889488	10211110	2713142	102949	117352	809280	133497	2670316	5145604	17245780	24137060	5273910	243904	4810.44	28884230	318074100	81818860	31175400	11084080	16150100
352	72h	Vehicle	76971390	783532	933211	445930	13217960	14500020	4624096	3111889	163728800	21228340	6420874	348851000	214732	9658877	127476800	24366420	67024690	3097974	337511	1450248	112872	61009.7	52335	760056	329354	251829	105899	2382589	9546147	2946033	216224	562482	935118	141202	4157265	2305194	11191420	38037510	4787366	167898	8477.85	38460750	452623600	53040480	25774930	10983090	13529000
353	72h	Vehicle	55313890	417336	649782	430317	10255200	8776004	3512567	2639599	106279600	9365849	4071601	320033300	326230	6917936	93830080	15294280	51528160	748498	277360	1121406	64177.2	9865.17	9555.78	1295343	351163	126201	41742.7	3932071	6968276	2279762	120581	158592	851050	180075	2716905	2930350	11713980	20993630	3763939	199137	7716.6	23078510	201833500	53346600	21422960	6607018	12538350
354	72h	Vehicle	61729200	479824	493974	493245	11822050	11281060	3490132	3215852	121372800	10312510	5077642	385882300	174574	7981628	90959230	17430390	57779180	43490.1	376970	1271172	3121.9	0	15031.9	1637485	199004	123951	30974.3	3184910	9706195	2264312	116126	220216	673235	365370	2564780	5376146	16372900	34581390	6919172	384488	26539.4	33674040	437613700	101451500	29274940	650401	15822880
355	72h	Drug	43990600	2047746	607235	293330	6770194	17320660	4544510	2692470	150549600	13623310	7731950	262722900	475067	6333232	118849800	20853710	62984020	1509764	191739	938296	66621.2	51826.9	55551.9	2416190	212750	135762	198020	16248460	10917080	1705056	258720	44684.2	466822	180593	3048818	1093586	9128172	29126720	2819202	319559	1750.21	32627210	382658200	27332930	13593560	5804934	8910696
356	72h	Drug	37523500	1051198	209614	251706	6306378	12035130	3967348	1952724	98639780	7519738	5737416	260344000	379411	4772758	80090340	13237860	50778480	53390.8	188826	764195	0	7313.77	15845.7	3743935	111125	107967	61209.9	13014220	9593496	1521928	191797	163648	420075	484660	1880584	2256043	9901418	24868530	4725284	322110	26079.9	24205450	302580100	41668840	14693170	4451368	12213700
357	72h	Drug	33060530	1168913	444940	73128.5	5172540	11405460	4024177	1983928	104153200	8322794	5224058	225500600	444253	5075171	87439480	14357320	49671020	1212773	155906	810026	74292.2	17460.6	5181.76	2269660	245188	93723.3	128456	12474630	7768428	1366587	184255	33318.4	356577	154674	2071331	816064	7080126	17091990	2436798	250509	5621.72	20384600	207468800	19168470	11297970	5174592	8132491
358	72h	Drug	40796420	1407304	404210	94178.8	6007000	14770760	4861633	2266832	111994200	10242200	6648174	270301600	489657	5722814	97430780	16993880	57248100	1950189	179948	1347689	91259	15411.7	27158.9	1962137	189800	95958	103733	15743760	8553165	1626042	185515	211838	554385	116695	2623392	469327	6617526	20128510	2434746	318423	6232.45	22824930	185148500	13277600	10494190	6563172	7853948
359	72h	Drug	36628840	1350883	413478	184590	5811204	11903220	4405344	2124550	94431700	9299831	5165954	280852500	529307	5062986	71857390	15072570	53797170	1099756	181887	1019882	30714.9	21598.1	5825.92	2195144	203515	108336	81185.3	13842460	8491139	1651892	126360	37382.9	525420	127408	2174904	818257	6270948	20814330	2801498	319605	2006.54	19077300	232190700	16137560	9540542	4509674	9087249
360	72h	Drug	27921190	1011123	297318	119979	4198668	9087159	3133593	1479718	101274600	6646856	4275122	242021500	348484	3710685	81721900	11956310	44615800	1375043	177315	1686835	150901	5645.01	6297.86	593871	769779	78882.7	43439.3	13252640	3408504	1397118	164466	55356.2	386954	171031	1975495	295140	3920187	11015880	1438879	211526	61511.6	12749280	67436160	2895630	4811224	3042808	4542692
Blank1			618892	34078.8	13999.2	37901.7	356851	183772	914658	42055.4	533032	79539.7	2935.17	670071	49652.8	420797	2496.43	10776.6	2895251	0	0	796417	0	0	0	9607.12	1934.67	0	51865.6	60263.9	0	0	0	0	7204.76	0	693577	0	195123	199592	6664.91	92296.3	2088.86	157210	0	20682.8	0	869405	91299.6
Blank2			508089	19611.1	13726.5	33472.2	253525	165096	881473	24126.3	557667	58429.4	0	573316	20025.2	411330	1752.47	8306.34	2756917	0	0	589659	0	0	0	10113.9	0	0	56411.9	66772.4	0	0	0	0	3188.22	0	762668	0	231458	273901	0	93532.4	0	239799	0	7186.37	0	944931	101560
Blank3			210291	3263.16	5415.39	28984.2	9127.21	15203.6	765478	6787.12	63895.2	8348.66	2280.2	197912	3584.74	37051.6	0	2523.27	2969619	0	0	169380	0	0	0	7759.31	0	0	24201.3	43246.7	0	0	0	0	3656.44	0	462800	0	365958	240085	6494.27	248257	6471.84	0	0	29662	2837.09	560924	84042.3
Blank4			154047	1876.86	6653.33	8517.95	18367	10900.4	796551	5841.82	49448.4	6846.47	4218.24	186853	3305.14	31875.8	0	1489.09	3095613	0	0	960920	0	0	0	4963.55	123225	0	32617.8	71113.2	0	0	0	0	5649.28	0	433252	0	400546	301258	5197.3	177968	24555.1	171836	5308.25	34552.2	3000.92	683094	113344
Blank5			176858	2498.06	4703.74	3000.29	9626.39	9923.45	789882	12677.2	0	1678.03	1639.47	170831	5727.25	35524.3	0	3392.21	2983089	0	0	427812	0	0	1881.02	2113.18	89149.6	0	29689.3	35373.2	0	1601.41	1515.62	0	2889.99	0	0	0	463545	335632	10201.1	219894	11749.8	213072	104784	26894.5	0	802192	89822.3
Techmix1			15848010	1579128	236716	648432	10856780	11562420	1480504	1315257	101173100	7584172	3530853	80705540	280097	2957239	64436540	10878230	37665340	0	120810	1061316	0	0	8233.98	2867464	120181	51427.8	169888	18551870	5703938	795669	126289	420590	180753	437322	2257664	5353138	16343840	32573100	4411909	14916840	64699.8	27047220	113739300	42947850	16219050	549986	10043460
Techmix2			16938960	1479642	408486	411996	9497238	11656000	1635605	1264244	102736500	6456652	4501856	92149740	203566	3355945	72860620	12064760	39360820	245268	86893.4	1624628	15607.2	11118.9	48435	3184540	204179	61983.1	183699	19859540	9587103	1122712	170038	227827	180264	396592	2282269	5505670	16173670	33898880	4606894	15053830	101525	23310050	95616900	52951080	21114650	795553	14047890
Techmix3			18007620	1679260	300277	392358	10539980	13864320	1914719	1277341	114346900	7151272	4325440	83978740	385083	3232141	69911850	11929080	40218160	619929	68497.9	1313938	5943.17	12771.2	34782.4	3269575	247673	80013	146976	19128010	7875840	1184028	179419	189057	162194	339579	2567216	4529273	13931440	31096680	4018323	14563400	89730.7	21619590	96135230	39551640	17532420	7376986	11968260
Techmix4			17838520	1618254	209309	342559	9934061	12878390	1838144	1407668	126433900	8259286	4356132	90145220	331956	3491059	70256990	13347360	39800660	1127997	71590.2	1240348	38690.2	53964.6	48948.2	2876228	419274	69602.6	187407	16840670	7375992	1218345	161022	114918	151612	221173	2983027	3554999	13559200	27136230	3457312	12987240	43584.2	20179900	69975780	32471980	17192610	1088426	10799760
Techmix5			16713330	1509076	541277	453600	9691242	12608980	1671169	1324683	128578900	9101711	4046502	90223390	242846	3235852	66746530	15033420	40093770	2010330	62786.2	884494	115594	30910.2	66859	2777530	418138	72326.2	300336	15166520	7334504	1300558	153116	144406	256361	155291	2745854	3397054	13174730	26144440	3423946	12456480	45534.1	18748280	60270340	32307930	16764800	7460834	10659950
Techmix6			16034460	1406570	230742	467584	9712387	12199990	1768757	1236966	125383200	8487532	3729809	76878040	330841	3105345	78152140	14168000	37810260	2501662	59329.3	808875	107123	44761.8	43853.8	2677182	450183	84482.8	159104	15461230	6826054	1107518	206005	73421	146075	153476	2626786	3085543	12209170	24218760	3109051	14465800	47807.2	18987160	65750270	27665060	15948530	2659131	10806370
Techmix7			18797280	1525815	450454	501618	10692400	13234780	1932734	1245114	122914900	8190754	3679192	87491720	276461	3246052	73237530	13700290	38640540	2278213	43348.9	868883	92568.6	47602.9	21082.7	2475377	526685	65231.8	261960	17329000	6076000	1078360	146617	101933	186563	136591	2519286	2700228	11114290	23236090	3224460	13689800	53168.2	17446820	53675300	25482230	14692240	2475204	9578293
Techmix8			17465630	1498370	280794	399913	9924808	12854250	1575148	1355656	110490700	8043718	3582334	83385800	273606	3112677	76221380	14400430	38988680	2716029	47839.7	926208	96630.5	49383.6	77699.8	2461569	558544	92119.5	246413	14935560	6330466	1362448	155758	96174.3	200708	145004	2645569	2433716	10010000	22615880	2744841	12215640	58784.6	19716830	53418780	23707440	13754110	7221692	8868102
Techmix9			17768960	1607989	355648	503235	10452040	13126900	1739571	1322512	111932800	7761732	3587214	86357820	210200	3561614	71803320	14278760	40218580	4138526	50823.6	1001632	175568	19021	4939.56	2362080	537151	95352.2	214314	18954540	6633216	1305158	107266	93183.9	202238	144917	2602690	2407963	10190430	20898940	2686727	12602400	68526.2	16433750	25775170	21886970	14724860	895396	9077950
Techmix10			18298500	1332409	344260	310478	9718456	12747280	1664243	1368640	123445400	7923424	3838680	81134280	386551	3219035	71359820	14740360	38071800	2631092	61377.9	996321	124260	56816.8	92323.2	2273462	530290	71164	289591	14733840	5718514	1208530	124746	267065	165990	105464	2843169	2227452	9322344	21059570	2817734	11988680	77880.6	17515670	48494420	20197510	13737930	8569827	8794089
Techmix11			15643920	1601218	272069	347853	9654045	11738280	1509337	1383087	124711000	8321048	3528575	79481540	309422	2985354	70974710	15062920	35338110	3572281	57119.2	1155388	158547	38794.7	52888.3	1965666	502034	100576	204503	16555320	6112134	1062005	87367.5	370459	97766	109761	2685689	2332607	10055920	20143020	2199466	9986449	88746.6	16415090	46380300	21001240	14522700	9057467	9857588
Techmix12			16599900	1488098	341286	431271	10850750	13200860	1645150	1205127	120884600	7833788	3049156	83922050	313425	3584233	80770180	15335520	36672660	2735532	52995.7	1180038	67478	40020.1	67798.4	1823311	516962	93277.2	128006	14844790	6014437	1234223	125979	349041	140799	137842	2585354	1978647	9196949	19497260	2388691	11069080	87585.4	16008090	51786340	18395010	13675070	1315427	8855947
Techmix13			16142560	1454890	313904	494598	9903519	12211200	1716465	1437740	115226800	7571480	3015421	80898590	235539	3364976	76225130	14387160	35748820	5178184	72432	867495	226061	15818.7	71134.2	1829600	529349	82798.9	158754	15057320	5719820	1027386	157206	203447	132602	149153	2325591	1762784	8370664	18847820	2402525	10868410	73519.1	15987190	32248430	16313680	13051600	6049901	8195809
Techmix14			17422840	1434988	332621	395226	10457340	12255970	1641617	1124208	109786700	8360604	2951317	85037860	366002	3339333	66009760	12701320	36720970	3157053	77953	1219188	134536	14694.5	55620.4	1932641	550607	86047.6	221140	17426810	6789601	1061148	162279	171679	255178	132084	2617306	1680130	9657343	17816740	2302812	10972760	84096.4	15271370	47198020	17964160	14816970	7911369	8930103
Techmix15			16419050	1427027	247932	383893	10454170	12155860	1558863	1318455	97855850	8746701	4008837	81154020	289399	3133673	72173620	13612860	36410600	5002224	91941.5	1215926	298175	46044.3	6959.33	1377658	499038	89187.9	165733	15800900	4349637	1081592	121239	205721	112152	197187	2559804	1498868	7663020	17537560	1763126	11722440	85313	14993610	33185090	13802800	11851750	7928906	7402371
Techmix16			16706320	1744302	467964	312122	10389850	12133240	1636822	1217360	95558020	7603870	4401002	78135990	328428	2765743	77920120	14112190	39673660	5688304	74435.2	1085482	214569	52871.1	9554.36	1400150	492467	129020	202751	17440630	6047649	1143186	156772	112795	93663.5	229984	2259766	1479471	9084711	17606010	1936266	11683480	110259	15581770	28468220	15382160	13354240	9071076	8274851
Techmix17			17002530	1546218	265538	379705	9996705	11297750	1502744	1327819	106579100	6415024	3828614	79512070	404431	3122213	74943060	13447010	35872670	6439172	75210.4	1232089	272079	0	70183.4	1504658	468060	102014	215318	15332020	5721025	1127840	115078	118624	164456	221400	2412657	1513935	8965703	17490730	1780006	9629169	157078	13861930	23193060	15630680	12354380	8973080	8510996
Techmix18			16944930	1386683	346053	343890	9466954	11164770	1808514	1376633	111354600	9043344	3477645	79869140	344057	3420464	72057620	14456880	35642520	8423140	98285.8	1374771	133318	17907.5	17662.4	1343105	463136	89366.6	296600	15663440	6047560	1220938	146043	93902.9	141080	208288	2841559	1409510	8577887	16530550	2339696	10189180	139723	12791900	34804460	15593080	12853800	1991779	8442904
Techmix19			16778980	1489174	182672	430080	10240420	12666520	1835684	1345074	115235200	7258496	3280031	77226570	353391	3416867	73503420	12957870	36974810	5623632	96388.1	1412666	374788	0	19734.7	1264131	522813	79604.1	181918	16614200	5380926	925248	98054.8	111378	93594	208769	2302442	1317812	8429830	16535780	1832220	9724058	186939	14001050	25434080	13754830	11723660	12483970	7985847
Techmix20			18025690	1706653	531301	533747	10449370	14053170	2120735	1433909	109609600	8535613	3402771	85611740	419518	3364070	78459580	11611400	38676280	7080526	95884.4	1489990	300592	17624.9	16945.7	1263594	405391	82444.9	227078	15536590	6007098	1179441	88801	97874.9	87509.8	157861	2718847	1287808	9630389	16183670	1944644	9495713	841712	14108930	30628320	13508700	13138140	1943429	8511204
Techmix21			16923890	1514804	448785	402450	9831157	12446230	1667786	1124097	106778100	7295892	3406651	73452600	263694	3034362	71359530	14849240	35914480	5482324	47395.8	1416113	340932	21576.8	86969.8	985314	1905939	111061	204562	16391780	5809674	1101617	144211	74003.9	61420.7	193125	2297773	1234578	8539703	16419540	2206457	10880360	1206500	13885670	35319490	11957100	12302010	14732050	8005752
Techmix22			15750500	1752296	656344	420068	9505633	11264660	1480918	1174042	111765800	7623010	3396299	76677100	363936	3224281	70065480	14751330	36248850	4670609	63998.4	1552282	390002	19592.6	126858	1042362	4536391	100812	246154	18617000	4468060	1416228	130361	111193	132263	146059	2706096	1324169	8458908	15085630	2169134	9780634	1122988	13639850	30649150	10157440	11729100	2231806	7771140
Techmix23			16999540	1558170	375735	308012	10307890	12385770	1573296	1271540	108279800	7940338	3547066	75560710	304414	3095367	76004900	12386800	39066240	3362433	59810.2	1508562	261297	9172.73	170528	1025485	3843844	104668	226793	14076080	4404670	1133103	116946	107126	43604.9	214289	2818134	1020069	8145448	16804970	1777060	9225377	926795	14673710	19652860	8142546	10500660	1501030	5773224
Techmix24			17098710	1346875	201302	352475	9489034	11868820	1657548	1280012	126639500	7913298	3616986	85938170	206621	3190505	69298190	13409200	37765640	2510728	43472.6	1638712	199050	7445.42	182763	1083160	4896907	101091	221468	11693590	3438775	1074971	175185	88569.5	41948	170881	2455025	1201818	7210962	16530280	1981370	9308140	895162	14261900	25458180	6311480	9258377	2349732	5566434
Techmix25			16855070	1586705	216726	314810	9112620	11096910	1355880	1434840	121399100	9093494	3405503	82919290	207880	2808268	86662850	15612680	37311910	4466880	60068.3	1613282	223014	10496.1	248644	248684	5788012	130581	177521	13825600	2649856	1311367	134111	74779.8	91982.1	210359	2668154	1074159	7098404	15937610	2031263	9339421	830337	13558560	20406050	4422098	8595549	5441006	4639260
[truncated: 78 more columns]
