# Supplementary material for: Multiomic Analysis Reveals Disruption of Cholesterol Homeostasis by Cannabidiol in Human Cell Lines
Source: Mol Cell Proteomics. 2022 Jun 24;21(10):100262. doi: 10.1016/j.mcpro.2022.100262 (PMC9525918; doi:10.1016/j.mcpro.2022.100262)
Supplement: supp-3 [file mmc3.csv]

ID	Gene.names	psite	gene.psite.kinase	1hr.ampk	3hr.ampk	PhosphoSitePlus.kinase	Protein.names	logFC.10min	P.Value.10min	adj.P.Val.10min	logFC.1hr	10min hits	P.Value.1hr	adj.P.Val.1hr	logFC.3hr	1Hr Down	1Hr up	1hr hits2	P.Value.3hr	adj.P.Val.3hr	3hr down	3hr Up	3hr hits	P.Value.ftest	adj.P.Val.ftest	Null	10minrep1	10minep2	10minrep3inv	10minrep4inv	1hrep1	1hrep2	1hrep3inv	1hrep4inv	3hrep1	3hrep2	3hrep3inv	3hrep4inv	Sequence.window	Amino.acid	Position	Position.1	Leading.proteins	Protein		1hr.am	3hr.am
UID21717	CASKIN2	S389	CASKIN2_S389	0	0		Caskin-2	0.205619308	0.006157982	0.314522947	1.005015857	0	1.53E-09	2.59E-05	0.959560455	0	1	1	2.60E-09	4.48E-05	0	1	1	3.90E-10	6.52E-06	0.042747373	0.177328211	0.130014648	-0.271601951	-0.24353242	0.883195675	1.116823815	-0.781576654	-1.238467282	0.964527292	0.927362618	-1.001704491	-0.944647418	SLADNLSHRPLANCRSGEQIFTQDVRPEQLL	S	389	389	Q8WXE0-2	Q8WXE0-2		PRKAB2_S108	RPTOR_S564
UID8092	ARFIP1	S39	ARFIP1_S39	0	0		Arfaptin-1	0.803128322	0.000669684	0.156083121	2.134666231	0	4.34E-08	0.000259657	1.532849966	0	1	1	1.59E-06	0.001054262	0	1	1	3.08E-08	0.000164764	0.337959026	0.872004994	0.49606094	-1.370057144	-0.474390209	2.526198485	2.520885166	-1.764502871	-1.727078402	1.585801307	2.046167769	-0.878335812	-1.621094977	SREHSFNRDLKHSLPSGLGLSETQITSHGFD	S	39	39	P53367	P53367		CRTC2_S613	PRKAB2_S108
UID32034	PRKAB1	S108	PRKAB1_S108	1	1	AMPKA1	5'-AMP-activated protein kinase subunit beta-1	0.273164763	0.000214161	0.096707656	0.616699718	0	5.75E-08	0.000259657	0.545210795	0	1	1	2.24E-07	0.000745429	0	1	1	1.49E-08	0.000124379	0.176208017	0.375001125	0.403076677	-0.24821549	-0.066365758	0.832387545	0.746743861	-0.43291798	-0.454749487	0.704680426	0.828215886	-0.165966229	-0.481980642	LSGSFNNWSKLPLTRSHNNFVAILDLPEGEH	S	108	108	Q9Y478	Q9Y478		EEF2K_S445	PRKAB2_S39
UID10785	ACACA	S80	ACACA_S80	1	1	AMPKA1;AMPKA2	Acetyl-CoA carboxylase 1;Biotin carboxylase	0.43983252	0.000201183	0.096707656	0.918858461	0	1.26E-07	0.000343797	0.759828739	0	1	1	9.84E-07	0.0008844	0	1	1	4.04E-08	0.000164764	0.380570393	0.766749947	0.684297317	-0.298050225	-0.010232589	1.345466849	1.270024451	-0.513469803	-0.546472743	0.955051084	1.45622791	-0.104203708	-0.523832254	ENKEMRYYMLQRSSMSGLHLVKQGRDRKKID;SSLQDGLALHIRSSMSGLHLVKQGRDRKKID	S	80	80	Q13085;Q13085-2	Q13085		EEF2K_S474	CRTC2_S433
UID11324	STIM1	S512	STIM1_S512	0	0		Stromal interaction molecule 1	-0.047176661	0.511458211	0.939574622	0.744760016	0	1.69E-07	0.000348311	0.679452218	0	1	1	4.58E-07	0.000745429	0	1	1	6.91E-08	0.000164764	0.551037711	0.318781104	0.418687861	0.347315327	0.57886028	1.033951074	1.170801902	-0.472790728	-0.301496358	1.015999715	1.089277371	-0.074823547	-0.537708239	SSVRQRLTEPQHGLGSQRDLTHSDSESSLHM	S	512	512	Q13586	Q13586		TSC2_S1155	CRTC2_S613
UID6458	TAGLN2	S163	TAGLN2_S163	0	0	PKACA;CDK14	Transgelin-2	0.552882419	0.000611177	0.149502555	1.136614618	0	1.90E-07	0.000348311	1.035574529	0	1	1	4.91E-07	0.000745429	0	1	1	5.86E-08	0.000164764	-0.063722032	0.732088355		-0.457925943	-0.165702262	1.381694257	1.417939863	-0.91616922	-0.830655133	1.526165098	1.537352995	-0.423541162	-0.655238862	PNWFPKKSKENPRNFSDNQLQEGKNVIGLQM	S	163	163	P37802	P37802		EEF2_T57	EEF2K_S445
UID1879	PRKAB2	S108	PRKAB2_S108	1	1		5'-AMP-activated protein kinase subunit beta-2	0.2806496	0.008701313	0.353962683	0.814464286	0	9.81E-07	0.001017918	0.695060205	0	1	1	5.10E-06	0.002010398	0	1	1	0.000000417	0.000579985	0.10742814	0.442120542	0.387388478	-0.363329795	0.070240416	1.111254811	0.990047293	-0.557799467	-0.598755571	0.795435625	1.127680642	-0.161385403	-0.695739152	SGSFNNWSTKIPLIKSHNDFVAILDLPEGEH	S	108	108	O43741	O43741		PRKAB1_S108	EEF2K_S470
UID22631	SLC25A46	S34	SLC25A46_S34	0	0		Solute carrier family 25 member 46	0.661100268	1.29E-05	0.0365791	0.887934573	1	1.37E-06	0.001093607	0.890269525	0	1	1	1.46E-05	0.002910788	0	1	1	6.87E-07	0.000764292	-0.271036839	0.489317643	0.411094224		-0.836374786	0.517657966	0.706204595		-1.19342701			-1.041122461	-1.232444888	RDEQGFGGAFPARSFSTGSDLGHWVTTPPDI	S	34	34	Q96AG3-3	Q96AG3-3		ACACA_S80	EEF2K_S474
UID155	KLRG2	S186	KLRG2_S186	0	0		Killer cell lectin-like receptor subfamily G member 2	0.357290744	0.009453207	0.362119152	1.708077981	0	1.87E-06	0.001093607	0.711564254	0	1	1	7.96E-05	0.008342817	0	1	1	2.69E-06	0.001280937	-0.268577201	0.298540416	0.605950914	-0.348977775	-0.17569387			-1.68868737	-1.910450827	0.36993505	0.585862186	-0.765490826	-1.124968951	LLLRAPSQGGTWGRRSPLAAARTESGCDAEG	S	186	186	A4D1S0-2	A4D1S0-2			ULK1_S638
UID66684	DCHS1	S3058	DCHS1_S3058	0	0		Protocadherin-16	0.45834837	0.000369613	0.129160741	0.784069883	0	3.06E-06	0.001475937	0.774130745	0	1	1	1.55E-05	0.002963299	0	1	1	9.27E-07	0.000800404	0.379198185	0.746098559	0.676044053	-0.390125198	-0.021125671	1.343774618	1.108461198	-0.254819582	-0.429224136		1.155622608	-0.144830347	-0.665460575	EIRMINEFPRVASVASSLAARGPDSGIQQDA	S	3058	3058	Q96JQ0	Q96JQ0			ULK1_T717
UID125638	SMCR8	T494	SMCR8_T494	0	0		Smith-Magenis syndrome chromosomal region candidate gene 8 protein	0.277407772	0.00146685	0.182493506	0.591550281	0	4.84E-06	0.001821292	0.55520935	0	1	1	8.17E-06	0.002380142	0	1	1	1.98E-06	0.001095507	0.01505834		0.226205781	-0.399937712	-0.239883887	0.670002729	0.415829593		-0.655014459	0.516506547	0.548930866		-0.566386572	KSTSVLSKSDSQASLTVPLSPQVVRSKAVSH	T	494	494	Q8TEV9	Q8TEV9			EEF2_T57
UID13866	CRTC2	S613	CRTC2_S613	1	1		CREB-regulated transcription coactivator 2	0.052766427	0.549304289	0.951535046	0.661107569	0	5.28E-06	0.001884843	0.575034918	0	1	1	2.11E-05	0.00370149	0	1	1	3.15E-06	0.001348047	-0.306706531	-0.486248404	-0.744470996	-0.850997637	-0.590787472	0.116817096	0.116428283	-1.194387107	-1.216797789	0.02548787	0.314110359	-0.891827193	-1.068714252	HTFNHQNLTHCSRHGSGPNIILTGDSSPGFS	S	613	613	Q53ET0	Q53ET0			PRKAB1_S108
UID66683	DCHS1	S3055	DCHS1_S3055	0	0		Protocadherin-16	0.429848174	0.000423674	0.136878518	0.678796321	0	6.25E-06	0.001963318	0.613551512	0	1	1	1.71E-05	0.003155	0	1	1	1.09E-06	0.000800404	0.454780451	0.745610069	0.630768396	-0.338404358	-0.004609874	1.181770354	1.049108931	-0.260023952	-0.224282047	0.708256375	1.140089325	-0.068151982	-0.537708364	EDDEIRMINEFPRVASVASSLAARGPDSGIQ	S	3055	3055	Q96JQ0	Q96JQ0			ACACA_S80
UID15764	UHRF1BP1	S1103	UHRF1BP1_S1103	0	0		UHRF1-binding protein 1	-0.481818489	0.005346938	0.303385398	-1.016328285	0	1.14E-05	0.002799845	-0.709402515	1	0	1	0.000310638	0.019084259	1	0	1	8.30E-06	0.002154432	0.729532725	-0.45936577	-0.466503893	0.573402057	0.428002235	-0.350052757	-0.950847028	1.542436945	1.221976411	-0.742619922	-0.487290356	1.011828591	0.595871193	GGAARLRFFSMKRTVSQQSFDGVSLDSSGPE	S	1103	1103	Q6BDS2	Q6BDS2
UID10103	AHNAK	S210	AHNAK_S210	0	0		Neuroblast differentiation-associated protein AHNAK	0.248366272	0.013854879	0.408568295	0.61477646	0	1.18E-05	0.002865333	0.515625152	0	1	1	0.0000637	0.007256741	0	1	1	5.48E-06	0.00166292	-0.175936559	0.36126546	-0.199122612	-0.406864153	-0.424458087	0.421908772	0.579238167	-0.67885172	-0.779107181	0.350247575	0.728857817	-0.487857454	-0.495537761	VDVETQSGKTVIRLPSGSGAASPTGSAVDIR	S	210	210	Q09666	Q09666
UID29079	STIM2	S661	STIM2_S661	0	0		Stromal interaction molecule 2	0.505369162	0.002556582	0.235493843	0.913989326	0	1.72E-05	0.003649324	0.859044204	0	1	1	3.13E-05	0.004768173	0	1	1	3.52E-06	0.001426487	0.600568321	0.772362346	0.641691941	-0.520623384	-0.086798979	1.670859894	1.204550801	-0.333426953	-0.447119655	0.999232215	1.322627371	-0.20734877	-0.90696846	VSWGSPDCVGLTETKSMIFSPASKVYNGILE	S	661	661	Q9P246	Q9P246
UID501	EEF2K	S474	EEF2K_S474	1	1	EEF2K	Eukaryotic elongation factor 2 kinase	0.056670625	0.569198758	0.956257341	0.9493464	0	1.73E-05	0.003649324	0.56333743	0	1	1	6.91E-05	0.007670685	0	1	1	1.77E-05	0.003328741	0.040936545	0.034073224		-0.197738078	0.024614818	0.72913693			-1.16955587	0.70635399	0.475328728	-0.385438837	-0.686228166	HGHSYSNRKYESDEDSLGSSGRVCVEKWNLL	S	474	474	O00418	O00418
UID2105	TRAK2	S420	TRAK2_S420	0	0		Trafficking kinesin-binding protein 2	0.58769303	0.000352401	0.125711551	0.783739071	0	2.66E-05	0.004640275	0.944342065	0	1	1	4.18E-06	0.001890455	0	1	1	1.01E-06	0.000800404	-0.234043814	0.405172364	-0.062373698	-1.200190255	-0.807783197	0.752458292	0.584487177	-0.799198626	-0.998812188	0.718179342	0.898941314	-0.815167242	-1.345080361	FDTVRIANDTRGRSISFPALLPIPGSNRSSV	S	420	420	O60296	O60296
UID4672	MAP2	S1634	MAP2_S1634	0	0		Microtubule-associated protein 2	-0.129344617	0.148780374	0.756425525	0.54135624	0	3.07E-05	0.004911262	-0.602634947	0	1	1	1.08E-05	0.002587463	1	0	1	5.17E-06	0.001628676	0.046230606	0.163229884	0.340654011	0.465656554	0.55560581	0.911486201	0.795699242	-0.194678864	-0.263560654	-0.581166128	-0.339990468	0.94517812	0.544205072	TPSYPRTPHTPGTPKSAILVPSEKKVAIIRT	S	1634	1634	P11137;P11137-3;P11137-4	P11137
UID498	EEF2K	S445	EEF2K_S445	1	1	EEF2K	Eukaryotic elongation factor 2 kinase	-0.105137019	0.451157223	0.926595349	0.801135402	0	3.59E-05	0.005391522	0.59141566	0	1	1	0.001299219	0.042544442	0	1	1	8.00E-05	0.006782143	-0.439834163	-0.313865125	-0.087526141		-0.047356385	0.719652283	0.899507958	-0.565918513	-1.019462853	0.773129507		-0.672298638	-0.367442659	DNHRESENSGDSGYPSEKRGELDDPEPREHG	S	445	445	O00418	O00418
UID6372	NUP214	S1012	NUP214_S1012	0	0		Nuclear pore complex protein Nup214	0.229598027	0.019825455	0.452760588	0.542488329	0	3.64E-05	0.005391522	0.629915492	0	1	1	8.49E-06	0.002392863	0	1	1	3.75E-06	0.001426487	-0.363971003	-0.511155173	-0.506678446	-1.026965829	-0.9092599	0.162961545	0.01135516	-0.988817103	-1.006819507	-0.075465558	-0.079618087	-1.212130261	-1.462615354	AVVQAPRHAPVVRTPSIQPSLLPHAAPFAKS	S	1012	1012	P35658-2;P35658-4	P35658-2
UID1367	CTAGE5;MIA2	S1125	CTAGE5;MIA2_S1125	0	0		cTAGE family member 5;Melanoma inhibitory activity protein 2	-0.440945901	0.004754344	0.286217487	0.679304738	0	3.71E-05	0.005391522	0.734070941	0	1	1	2.10E-05	0.00370149	0	1	1	1.22E-05	0.002596038	-0.780782454			-0.113952694	-0.04513847	0.134412863		-1.149550386	-1.274442449	0.359907195	0.2217976		-1.100016545	PYALDVPNTAFGREHSPYGPSPLGWPSSETR	S	1125	1125	O15320-10;Q96PC5	Q96PC5
UID32668	SLC4A7	S19	SLC4A7_S19	0	0		Sodium bicarbonate cotransporter 3	0.358252084	0.002588009	0.235972084	0.590531224	0	0.000042604	0.005763103	0.899294346	0	1	1	6.03E-07	0.000797774	0	1	1	5.77E-07	0.000741335	0.293060712	0.322375827	0.065232916	-0.667812734	-0.377586859	0.720570103	0.706746531	-0.421885756	-0.512922504	1.069777672	1.006193499	-0.735967921	-0.78523829	DGAGEQMRPLLTRVTSRGPDEEAVVDLGKTS	S	19	19	Q9Y6M7-13	Q9Y6M7-13
UID8093	ARFIP1	S44	ARFIP1_S44	0	0		Arfaptin-1	1.384454094	0.000252171	0.102918446	1.931113635	0	4.99E-05	0.006255202	1.511473642	0	1	1	0.001305983	0.042544442	0	1	1	7.27E-05	0.006596114	0.298593669	1.303625051		-1.465283137		2.184920863		-1.677306408		1.64038365				FNRDLKHSLPSGLGLSETQITSHGFDNTKEG	S	44	44	P53367	P53367
UID54535	STIM1	S519	STIM1_S519	0	0		Stromal interaction molecule 1	0.407452033	0.011882508	0.384716392	0.690097668	0	5.18E-05	0.006288963	0.725482955	0	1	1	0.000009243	0.002439023	0	1	1	7.95E-06	0.002154432	0.343562426			0.222571017	-0.072978953	1.106409455	1.214270998	-0.231860616		1.048656456	1.460159414	-0.059867113	-0.333248838	TEPQHGLGSQRDLTHSDSESSLHMSDRQRVA	S	519	519	Q13586	Q13586
UID22469	BAD	S134	BAD_S134	0	0	PAK1;BRAF	Bcl2-associated agonist of cell death	0.080970799	0.651290902	0.972870366	0.929841292	0	6.16E-05	0.007010048	0.985767134	0	1	1	3.67E-05	0.005211558	0	1	1	1.94E-05	0.003412323	-0.189473711	0.151180112	-0.57427133	-0.554876299		0.761523606	0.869029279	-1.035700868	-1.053111414	0.745375516	1.412730582	-0.826507889	-0.958454548	DEFVDSFKKGLPRPKSAGTATQMRQSSSWTR	S	134	134	Q92934	Q92934
UID13055	PKN2	S302	PKN2_S302	0	0		Serine/threonine-protein kinase N2	-0.415246101	0.006535704	0.314522947	-0.732916987	0	0.000101559	0.009021363	-0.803568277	1	0	1	0.000177305	0.013738976	1	0	1	2.90E-05	0.003838894	0.008417843	-0.464474719	-0.154572297	0.289573832	0.752363555	-1.27195388	-0.651047416	0.567173965	0.441492687		-0.837202786	0.673667814	0.849807372	PKSRIIIEELSLVAASPTLSPRQSMISTQNQ	S	302	302	Q16513-3	Q16513-3
UID12086	PPP2R5D	S573	PPP2R5D_S573	0	0	PKACA	Serine/threonine-protein phosphatase 2A 56 kDa regulatory subunit delta isoform	-0.440729682	0.019221272	0.450240546	-0.900322585	0	0.000130595	0.010745518	-0.75097604	1	0	1	0.000602425	0.027951578	1	0	1	6.23E-05	0.00629282	0.66985018	-0.48986341	-0.800279003	0.276512571	0.196263745	-0.25694394	-0.921989764	1.302237913	1.120118724	-0.8229353	-0.776045446	0.771553406	0.633370009	MLKDIKKEKVLLRRKSELPQDVYTIKALEAH	S	573	573	Q14738	Q14738
UID55660	PLCB4	S889	PLCB4_S889	0	0		1-phosphatidylinositol 4,5-bisphosphate phosphodiesterase beta-4	0.036261554	0.720188472	0.98092149	0.532355129	0	0.000162012	0.011694822	0.971059605	0	1	1	4.21E-07	0.000745429	0	1	1	1.20E-06	0.000800404	-0.128549814	-0.229207491	-0.11505495	-0.205558408	-0.283750249	0.220671883	0.677616169	-0.340801759	-0.890330707	0.891594895	1.086803065	-1.103008498	-0.802831962	KKGKANTAKANVTPQSSSELRPTTTAALASG	S	889	889	Q15147-4	Q15147-4
UID54536	STIM1	S521	STIM1_S521	0	0		Stromal interaction molecule 1				0.724472068	0	0.000182427	0.012468267	0.882376562	0	1	1	5.14E-06	0.002010398	0	1	1			0.362601427						1.209522618	-0.239421518		1.565929504	1.478263476	-0.166254675	-0.319058592	PQHGLGSQRDLTHSDSESSLHMSDRQRVAPK	S	521	521	Q13586	Q13586
UID42366	SLC4A7	T18	SLC4A7_T18	0	0		Sodium bicarbonate cotransporter 3	0.717083394	0.00182258	0.197519195	0.640999824	0	0.000340455	0.01814688	0.951201248	0	1	1	0.000013231	0.002807011	0	1	1	2.82E-05	0.003815493	0.015724212			-0.621220369			0.758791818	-0.52320783		1.113204757	0.999064226	-0.837197786		ADGAGEQMRPLLTRVTSRGPDEEAVVDLGKT	T	18	18	Q9Y6M7-13	Q9Y6M7-13
UID29031	CCDC88C	S256	CCDC88C_S256	0	0		Protein Daple	-0.287958325	0.027684146	0.499510677	-0.55354931	0	0.000419998	0.021089029	-0.639367572	1	0	1	0.000122347	0.010848517	1	0	1	5.55E-05	0.005965101	0.433015846	0.19858323	-0.001930762	0.341973768	1.006512003	0.202675492	-0.22769373	1.23845741	0.950721593	-0.51514989	-0.113401058	0.918018117	1.010901222	SHAPASRSASLSRAFSLASADLLRASGPEAC	S	256	256	Q9P219;Q9P219-3	Q9P219-3
UID11311	STIM1	S257	STIM1_S257	0	0		Stromal interaction molecule 1	0.111527894	0.661423471	0.976850098	1.105259099	0	0.000785944	0.030649825	1.390014066	0	1	1	0.000115169	0.01037244	0	1	1	0.000122023	0.00863002	0.429030704	0.509570618	-0.197127478	-0.256175912	0.122507477	1.51573381	1.290724927	-0.825662879	-0.78891478	1.326429972	2.980887258	-0.365525918	-0.887213116	KKMMKDLEGLHRAEQSLHDLQERLHKAQEEH	S	257	257	Q13586	Q13586
UID23467	DCHS1	S3055	DCHS1_S3055	0	0		Protocadherin-16	0.320783509	0.025011737	0.482292765	0.546593307	0	0.00092091	0.03395045	0.787081342	0	1	1	4.01E-05	0.0054891	0	1	1	3.83E-05	0.004775846	0.362068742	0.551687472	0.053497916	-0.473349125	-0.204599521	1.029042501	0.685333861	-0.095919007	-0.376077858	0.915951257	1.135483157	-0.252834217	-0.844056737	EDDEIRMINEFPRVASVASSLAARGPDSGIQ	S	3055	3055	Q96JQ0	Q96JQ0
UID35636	RPL24	T83	RPL24_T83	0	0		60S ribosomal protein L24	-0.18370738	0.150381935	0.759360034	-0.510488957	0	0.001081777	0.037117655	-0.593949263	1	0	1	0.000323484	0.019662782	1	0	1	0.000221582	0.012046967	0.607234171	0.316613591	0.066922686	0.402468802	0.715896996	0.343912489	-0.37212949	1.156064204	0.857674622	-0.496142741	-0.175424619	0.704360337	0.999869356	QKKRTRRAVKFQRAITGASLADIMAKRNQKP	T	83	83	P83731	P83731
UID21021	DMXL2	S929	DMXL2_S929	0	0		DmX-like protein 2	0.304568369	0.125205144	0.727234624	1.026648788	0	0.001327951	0.042377824	1.272635701	0	1	1	9.42E-05	0.009028071	0	1	1	0.000178604	0.010646705	0.120236426	0.427343069	0.431299758		-0.189985618	0.794733974			-1.258563602	1.887577039	1.322063237	-0.743190167		LKSVQACLAKASEGASSESLLSVPGQKNVDS	S	929	929	Q8TDJ6	Q8TDJ6
UID14507	FKBP15	S344	FKBP15_S344	0	0		FK506-binding protein 15	-0.037553359	0.843007982	0.986635279	-0.813356125	0	0.001662559	0.047973538	-1.23973171	1	0	1	0.000083518	0.008523004	1	0	1	0.000184268	0.010829636	-0.834078858	-1.109130247	-0.433919341		-0.881734072	-1.142853526		0.350157944	0.398401464		-1.494201489	0.609372206	1.066965993	TSIPFKSGEPALRTKSNSLSEQLAINTSPDA	S	344	344	Q5T1M5-2	Q5T1M5-2
UID45713	ROCK2	S1133	ROCK2_S1133	0	0		Rho-associated protein kinase 2	-0.033552034	0.482095511	0.935001142	-0.49002775	0	3.87E-07	0.000596184	-0.646498884	0	0	0	1.14E-07	0.000745429	1	0	1	6.25E-08	0.000164764	-0.252641878	-0.289415298	-0.205661575	-0.198412574	-0.162456162	-0.721378886	-0.743732233	0.23092275	0.264077133		-0.82572632	0.303001481	0.589209433	QLRSQLQALHIGLDSSSIGSGPGDAEADDGF	S	1133	1133	O75116	O75116
UID29536	STK39	S351	STK39_S351	0	0		STE20/SPS1-related proline-alanine-rich protein kinase	-0.104874491	0.086004564	0.660007738	-0.390668556	0	1.47E-05	0.00337632	-0.502195468	0	0	0	1.13E-06	0.0008844	1	0	1	9.05E-07	0.000800404	0.322883126	0.285241033	0.107569141	0.480006007	0.332302131	-0.272662975	-0.10905403	0.588410544	0.592546675	-0.295982169	-0.431359281	0.604198878	0.677241542	PDIAQRAKKVRRVPGSSGHLHKTEDGDWEWS	S	351	351	Q9UEW8-2	Q9UEW8-2
UID22399	RPGR	S756	RPGR_S756	0	0		X-linked retinitis pigmentosa GTPase regulator	0.288523181	0.002687109	0.239650572	0.464752949	0	2.80E-05	0.004684081	0.563726874	0	0	0	0.000092877	0.009026388	0	1	1	1.48E-05	0.002935145	0.191303939	0.401970382	0.276574359		-0.25745339	0.421076309	0.592541122	-0.493857138	-0.351537228	0.669822227			-0.457631521	DMKKTKKIFLFKRVPSINQKIVKNNNEPLPE	S	756	756	Q92834;Q92834-2	Q92834-2
UID3764	CNOT4	S321	CNOT4_S321	0	0		CCR4-NOT transcription complex subunit 4	0.015109005	0.810373239	0.984397602	0.389147772	0	3.78E-05	0.005391522	0.509428015	0	0	0	2.60E-06	0.001397575	0	1	1	2.66E-06	0.001280937	0.04516077	0.038863986	0.014012838	-0.040906338	0.033347144	0.260079885	0.323930567	-0.421032765	-0.551547871	0.467812087	0.654704982	-0.277030963	-0.638164026	SNPVIPISSSNHSARSPFEGAVTESQSLFSD	S	321	321	O95628-4;O95628-8	O95628-8
UID45714	ROCK2	S1134	ROCK2_S1134	0	0		Rho-associated protein kinase 2	-0.000905451	0.989705325	0.999193355	-0.403780567	0	0.000103431	0.009131002	-0.544987979	0	0	0	2.95E-05	0.004704031	1	0	1	2.24E-05	0.003715922	-0.376037529	-0.289103327	-0.205203829	-0.328415074	-0.162270278	-0.37616148	-0.743975996	0.231394876	0.263589914		-0.826055577	0.156076287	0.421166809	LRSQLQALHIGLDSSSIGSGPGDAEADDGFP	S	1134	1134	O75116	O75116
UID45715	ROCK2	S1137	ROCK2_S1137	0	0		Rho-associated protein kinase 2	-0.026585059	0.693061304	0.979956076	-0.351638446	0	0.000171752	0.012029708	-0.592996947	0	0	0	1.05E-06	0.0008844	1	0	1	2.45E-06	0.001253538	-0.317544624	-0.301406236	-0.317738293	-0.284449065	-0.228355227	-0.378686466	-0.854703707	0.221472313	-0.0483087	-0.815627097	-0.828392304	0.310515745	0.417452645	QLQALHIGLDSSSIGSGPGDAEADDGFPESR	S	1137	1137	O75116	O75116
UID19370	PHACTR4	S448	PHACTR4_S448	0	0		Phosphatase and actin regulator 4	-0.040272202	0.658668076	0.976541784	0.472507204	0	0.000181595	0.01246167	0.511123794	0	0	0	0.000090448	0.009026388	0	1	1	5.04E-05	0.005764512	0.31598633	-0.04309168	-0.186769267	-0.087604687	0.018832549	0.687872984	0.65556359	-0.285610233	-0.260982008	0.513410329	0.860167362	-0.180167997	-0.490749488	SDSFSEDSSTLGRTRSLPITIEMLKVPDDEE	S	448	448	Q8IZ21;Q8IZ21-3	Q8IZ21-3
UID27191	VIPAS39	S121	VIPAS39_S121	0	0		Spermatogenesis-defective protein 39 homolog	0.304334935	0.001199272	0.176877707	0.370547124	0	0.000247458	0.015087401	0.535054878	0	0	0	8.06E-06	0.002380142	0	1	1	4.37E-06	0.001504459	-0.101615964	0.160267012	-0.02963115	-0.71381477	-0.372889108	0.336174952	0.230206365	-0.425659342	-0.490147837	0.494563261	0.597260601	-0.523679986	-0.524715663	TYSLSSFFRGRTRPGSFQSLSDALSDTPAKS	S	121	121	Q9H9C1	Q9H9C1
UID55661	PLCB4	S890	PLCB4_S890	0	0		1-phosphatidylinositol 4,5-bisphosphate phosphodiesterase beta-4	-0.108126798	0.256487261	0.852194289	0.490899179	0	0.000373364	0.019412633	1.039178855	0	0	0	9.50E-07	0.0008844	0	1	1	3.71E-06	0.001426487	-0.233322355	-0.28594684	-0.526416875		-0.284546621	0.217901421	0.512149427		-0.539209988	0.892284458	0.828253501	-1.193561904		KGKANTAKANVTPQSSSELRPTTTAALASGV	S	890	890	Q15147-4	Q15147-4
UID70975	SLC35C2	S314	SLC35C2_S314	0	0		Solute carrier family 35 member C2	0.172286757	0.062235557	0.624238225	0.414753041	0	0.000492648	0.022925172	0.691021999	0	0	0	1.73E-06	0.001100219	0	1	1	5.17E-06	0.001628676	-0.075846117	0.507350109	0.342345277		0.127013455	0.523676738	0.74906035		-0.177343696	0.76817192	1.041283058	-0.4527898	-0.501843219	HSRGDGGPKALKGLGSSPDLELLLRSSQREE	S	314	314	Q9NQQ7-2	Q9NQQ7-2
UID70976	SLC35C2	S315	SLC35C2_S315	0	0		Solute carrier family 35 member C2	0.172286757	0.087888684	0.665841914	0.414753041	0	0.001044442	0.036510221	0.691021999	0	0	0	4.45E-06	0.001912114	0	1	1	1.34E-05	0.002730776	-0.075846117	0.507350109	0.342345277		0.127013455	0.523676738	0.74906035		-0.177343696	0.76817192	1.041283058	-0.4527898	-0.501843219	SRGDGGPKALKGLGSSPDLELLLRSSQREEG	S	315	315	Q9NQQ7-2	Q9NQQ7-2
UID69748	SLC6A15	S701	SLC6A15_S701	0	0		Sodium-dependent neutral amino acid transporter B(0)AT2	-0.337556133	0.00141928	0.181529612	0.276151572	0	0.001917271	0.052670567	0.672033272	0	0	0	8.36E-07	0.0008844	0	1	1	2.03E-06	0.001095507	-0.784921405	-1.102884158	-1.325963459	-0.586094333		-0.65589728	-0.417991637	-0.981805075	-1.196690131	-0.26613833	-0.012958767	-1.626074482	-1.341155705	PSPNFGKNIYRKQSGSPTLDTAPNGRYGIGY	S	701	701	Q9H2J7	Q9H2J7
UID15322	DENND4C	S1662	DENND4C_S1662	0	0		DENN domain-containing protein 4C	0.097343442	0.243062424	0.842465141	0.307629344	0	0.002174342	0.05721692	0.66708047	0	0	0	2.18E-06	0.001208174	0	1	1	0.00000839	0.002154432	0.252918451	0.155385159	0.164339141	-0.083496	0.013846531	0.29900408	0.37242789	-0.242084856	-0.31700055	0.77418147	1.134191507	-0.381887413	-0.37806149	ETGSAVEPSDEIKRASGDVQTMKISSVPNSL	S	1662	1662	Q5VZ89-3;Q5VZ89-7	Q5VZ89-7
UID13031	INA	S433	INA_S433	0	0		Alpha-internexin	0.173705277	0.09357335	0.675583916	0.324664016	0	0.002259188	0.058467464	0.53105767	0	0	0	0.000205039	0.015008881	0	1	1	0.000269035	0.013518694	0.62900826	0.76796011		0.243316055	0.496074042	0.663158572	0.672949089	-0.024120157	0.061571756		1.151975256	0.081846704	-0.030498641	NPLPNPSYLLPPRILSATTSKVSSTGLSLKK	S	433	433	Q16352	Q16352
UID166	PSD	S156	PSD_S156	0	0		PH and SEC7 domain-containing protein 1	0.052192547	0.430153979	0.920027324	0.257138427	0	0.002301286	0.059101219	0.562481561	0	0	0	0.000001071	0.0008844	0	1	1	0.000005603	0.001670003	-0.334006024	-0.200149965	-0.406569357	-0.398886665		-0.075665342		-0.729469891	-0.482021029	0.152576897	0.179040789	-1.002768989	-0.91553957	LGPGSNRKLRLEASTSDPLPARGGSALPGSR	S	156	156	A5PKW4	A5PKW4
UID69747	SLC6A15	S699	SLC6A15_S699	0	0		Sodium-dependent neutral amino acid transporter B(0)AT2	-0.337556133	0.001757099	0.195368868	0.276151572	0	0.002358371	0.06011185	0.672033272	0	0	0	1.13E-06	0.0008844	0	1	1	2.76E-06	0.001280937	-0.784921405	-1.102884158	-1.325963459	-0.586094333		-0.65589728	-0.417991637	-0.981805075	-1.196690131	-0.26613833	-0.012958767	-1.626074482	-1.341155705	EMPSPNFGKNIYRKQSGSPTLDTAPNGRYGI	S	699	699	Q9H2J7	Q9H2J7
UID24330	OSBPL9	S309	OSBPL9_S309	0	0		Oxysterol-binding protein-related protein 9	0.105316891	0.199156404	0.811362149	0.290147092	0	0.002787373	0.066450036	0.572077868	0	0	0	8.30E-06	0.002380142	0	1	1	2.57E-05	0.003815493	0.085012862	0.25842739	0.092338207	-0.059310241	-0.011191726	0.365902557	0.548190129	-0.13588615	-0.110609531	0.863250517	1.027998995	-0.182456615	-0.214605344	LIDSSGSASVLTHSSSGNSLKRPDTTESLNS	S	309	309	Q96SU4-7	Q96SU4-7
UID35585	PRKDC	T2603	PRKDC_T2603	0	0		DNA-dependent protein kinase catalytic subunit	-1.042948837	0.001654169	0.190096191	0.479107303	0	0.003248493	0.073121155	-1.780366787	0	0	0	0.000132712	0.011422389	1	0	1	0.0002503	0.012919088	-0.896797507				0.105899216	-0.583973706	-0.352036988	-1.436282981					0.843317166	EYTIDSDWRFRSTVLTPMFVETQASQGTLQT	T	2603	2603	P78527	P78527
UID38720	PHACTR4	T446	PHACTR4_T446	0	0		Phosphatase and actin regulator 4	0.03529521	0.883878059	0.990656244	0.434356936	0	0.003594538	0.077221065	0.544089546	0	0	0	0.000854916	0.033729947	0	1	1	0.001243314	0.03268668	0.605547671			0.185734235		0.51757354	0.700090883	-0.322675256	-0.197088065	0.530998586	0.90008862	-0.139052024	-0.606218953	ENSDSFSEDSSTLGRTRSLPITIEMLKVPDD	T	446	446	Q8IZ21;Q8IZ21-3	Q8IZ21-3
UID77558	ATF7	T51	ATF7_T51	0	0	P38B	Cyclic AMP-dependent transcription factor ATF-7	0.187278094	0.012093761	0.388520568	0.227860838	0	0.003694225	0.078910339	-0.543783818	0	0	0	1.80E-06	0.001106842	1	0	1	5.39E-06	0.00166292	-0.021242996	0.292221287	0.465171658	0.027444273	-0.019163702	0.377560567	0.379682529	0.068138586	-0.222338843	-0.348983755	-0.569008766	0.696391549	0.5607512	KFGPARTDSVIIADQTPTPTRFLKNCEEVGL	T	51	51	P17544-4	P17544-4
UID33109	ARHGEF11	T672	ARHGEF11_T672	0	0		Rho guanine nucleotide exchange factor 11	0.068972114	0.534910175	0.948272221	0.562214818	0	0.004050827	0.082290612	0.586118744	0	0	0	0.000272069	0.017594497	0	1	1	0.000534227	0.020310201	-0.153177458	-0.027608115	0.094088864	-0.322867408	0.1134597	0.469394241			-0.655035396	0.207781643	0.344486133	-0.645379495	-1.146827704	SSLSTRSLENPTPPFTPKMGRRSIESPSLGF	T	672	672	O15085	O15085
UID79973	PLCB4	T886	PLCB4_T886	0	0		1-phosphatidylinositol 4,5-bisphosphate phosphodiesterase beta-4	0.047462648	0.703971705	0.980166622	0.429339458	0	0.004198443	0.083539968	1.03845546	0	0	0	1.92E-06	0.001139229	0	1	1	9.64E-06	0.002299423	-0.211429824	-0.295470095	-0.580644228	-0.506883669	-0.559081247	0.002150358	0.253153176	-0.566955143	-0.895099154	0.885100025	1.084908893	-0.807436799	-1.376376124	KNDKKGKANTAKANVTPQSSSELRPTTTAAL	T	886	886	Q15147-4	Q15147-4
UID64257	DMXL2	S1143	DMXL2_S1143	0	0		DmX-like protein 2	-0.126574382	0.402726061	0.912879757	0.393837624	0	0.005458612	0.097754639	0.65471726	0	0	0	0.000237987	0.016310165	0	1	1	0.000625813	0.022276083	0.367701276	0.366030611	0.399243041			0.945681551	0.863676172	0.118633645			1.231423373	0.169319842	-0.392837042	LVKVGSVLDSRVSVDSNLFVYSKSDALLSKD	S	1143	1143	Q8TDJ6	Q8TDJ6
UID43717	EEF2K	S474	EEF2K_S474	1	1	EEF2K	Eukaryotic elongation factor 2 kinase	0.168505217	0.185775094	0.796970778	0.316468808	0	0.005515687	0.098298217	0.609545773	0	0	0	1.71E-05	0.003155	0	1	1	6.94E-05	0.00653979	0.077018918	0.374480118	0.525480825			0.457815619	0.662046548	-0.11101951		0.944990292	1.015305887	-0.12271177	-0.35517514	HGHSYSNRKYESDEDSLGSSGRVCVEKWNLL	S	474	474	O00418	O00418
UID77559	ATF7	T53	ATF7_T53	0	0		Cyclic AMP-dependent transcription factor ATF-7	0.234228469	0.001092116	0.176877707	0.184620697	0	0.005644394	0.09903984	-0.543676009	0	0	0	3.88E-07	0.000745429	1	0	1	1.11E-06	0.000800404	0.216140251	0.292246196	0.487060014	-0.13848017	-0.019127497	0.357301706	0.306993874	0.067887882	-0.142075091	-0.349118523	-0.567741285	0.696567918	0.561276309	GPARTDSVIIADQTPTPTRFLKNCEEVGLFN	T	53	53	P17544-4	P17544-4
UID43716	EEF2K	S470	EEF2K_S470	0	1		Eukaryotic elongation factor 2 kinase	0.129088628	0.315087284	0.878279201	0.386600796	0	0.006538211	0.106765576	0.614806344	0	0	0	0.000035816	0.005177364	0	1	1	0.000147288	0.009603085	0.076904766	0.374566546	0.525562936				0.661926223	-0.111275368		1.022849273	1.016402001	-0.0648639	-0.355110203	EPREHGHSYSNRKYESDEDSLGSSGRVCVEK	S	470	470	O00418	O00418
UID74567	GAB2	S407	GAB2_S407	0	0		GRB2-associated-binding protein 2	0.118540254	0.307562543	0.877539144	0.324184318	0	0.006959675	0.110249061	0.605577147	0	0	0	0.001295742	0.042544442	0	1	1	0.001976125	0.042449807	-0.357423814	-0.508110975	-0.482385978	-0.900096003		-0.059560838	-0.016662945	-0.613279106	-0.759681948		0.283339522	-0.927814771		VGSFLPGKMIVGRSDSTNSEDNYVPMNPGSS	S	407	407	Q9UQC2-2	Q9UQC2-2
UID85199	GAB2	T408	GAB2_T408	0	0		GRB2-associated-binding protein 2	0.118540254	0.307562543	0.877539144	0.324184318	0	0.006959675	0.110249061	0.605577147	0	0	0	0.001295742	0.042544442	0	1	1	0.001976125	0.042449807	-0.357423814	-0.508110975	-0.482385978	-0.900096003		-0.059560838	-0.016662945	-0.613279106	-0.759681948		0.283339522	-0.927814771		GSFLPGKMIVGRSDSTNSEDNYVPMNPGSST	T	408	408	Q9UQC2-2	Q9UQC2-2
UID13394	ZNF423	S1100	ZNF423_S1100	0	0		Zinc finger protein 423	0.386247312	0.035236411	0.534005304	-0.435479797	0	0.007573696	0.116070658	1.149702582	0	0	0	0.000189788	0.014319004	0	1	1	0.00054268	0.020453651	0.865961748	1.13250526	1.018205074				0.165201111	1.036160705		1.716226092	1.961394781			DLTPETSGPRKGTQTSPVPRKKTYQCIKCQM	S	1100	1100	Q2M1K9-2	Q2M1K9-2
UID1782	TGOLN2	S298	TGOLN2_S298	0	0		Trans-Golgi network integral membrane protein 2	-0.03516302	0.688457076	0.979184711	-0.26943269	0	0.008376594	0.121665185	-0.606674183	0	0	0	1.24E-05	0.002775464	1	0	1	5.55E-05	0.005965101	-0.673693836	-0.300692321	-0.155393454	-0.147013836	-0.168419858	-0.336945214	-0.430660553	0.023244653	0.286880342	-0.765515682	-0.849750055	0.416541945	0.394889052	LADKGKLSPHAFKTESGEETDLISPPQEEVK	S	298	298	O43493-2	O43493-2
UID34165	MAP2	T1254	MAP2_T1254	0	0		Microtubule-associated protein 2	-0.523415007	0.003424019	0.254820913	-0.442786668	0	0.009648889	0.132428077	-0.847074568	0	0	0	7.41E-05	0.007920299	1	0	1	7.24E-05	0.006596114	0.196476692	-0.028584009	-0.286902999	0.432776606	1.345396414	-0.121699891	-0.218508019	0.668247243	0.762691517	-0.505748298	-0.734636207	0.617762105	1.530151661	IEAQGEYDKLLFRSDTLQITDLGVSGAREEF	T	1254	1254	P11137;P11137-3	P11137
UID9258	PLCB3	S470	PLCB3_S470	0	0	CAMK2A	1-phosphatidylinositol 4,5-bisphosphate phosphodiesterase beta-3	0.056877848	0.737076834	0.982142228	0.97090417	0	0.010910678	0.14267528	1.026005319	0	0	0	7.41E-05	0.007920299	0	1	1	0.000317582	0.014766599	-0.15324884		-0.322549486	-0.08765643	-0.379258956		0.997171815			1.280437045	1.319562103	-0.660679734	-0.843342393	GEEVGLEKPSLEPQKSLGDEGLNRGPYVLGP	S	470	470	Q01970-2	Q01970-2
UID102682	PDXDC1	S690	PDXDC1_S690	0	0		Pyridoxal-dependent decarboxylase domain-containing protein 1	-0.02935589	0.679340849	0.978158848	-0.496347475	0	0.011192077	0.144703056	-0.746505314	0	0	0	0.000107548	0.009788584	1	0	1	0.000451963	0.018309974	0.079863251	0.027909341	0.331901595	0.198615978	0.278618517	-0.346944238				-0.682048324		0.810962304		GQKPFKRSLRGSDALSETSSVSHIEDLEKVE	S	690	690	Q6P996-4	Q6P996-4
UID38881	KRTCAP2	T124	KRTCAP2_T124	0	0		Keratinocyte-associated protein 2	-0.047433822	0.616519446	0.967427622	-0.274006097	0	0.011667558	0.14936942	-0.658080824	0	0	0	1.17E-05	0.002677792	1	0	1	5.72E-05	0.005965101	0.590732465	0.303542597	0.168188866	0.203245741	0.458221008	0.293503786	-0.005490911	0.691494832	0.692542429	-0.670780044	-0.333931011	0.878077308	0.749534933	NKISSTLYQAAAPVLTPAKVTGKSKKRN___	T	124	124	Q8N6L1	Q8N6L1
UID102684	PDXDC1	S694	PDXDC1_S694	0	0		Pyridoxal-dependent decarboxylase domain-containing protein 1	-0.031593122	0.675313829	0.97798658	-0.490411054	0	0.015533233	0.175175184	-0.770836675	0	0	0	0.000128535	0.011166988	1	0	1	0.00056308	0.02088528	0.095998719	0.027912137	0.323137018	0.198774325	0.278647316	-0.346923907				-0.73086642		0.810806931		FKRSLRGSDALSETSSVSHIEDLEKVERLSS	S	694	694	Q6P996-4	Q6P996-4
UID29074	STIM2	S719	STIM2_S719	0	0		Stromal interaction molecule 2	0.257899416	0.016920468	0.430068104	0.299469253	0	0.017655724	0.187980229	0.729919414	0	0	0	6.73E-06	0.002270392	0	1	1	2.49E-05	0.003815493	0.261970445	0.449121752	0.25906334	-0.189624927	-0.133787644	0.791026899		0.022090054	0.155376618	1.025691957	1.185879174	-0.233591309	-0.474515216	DSKPVQEAPSVARISSIPHDLCHNGEKSKKP	S	719	719	Q9P246	Q9P246
UID20088	SPC24	S11	SPC24_S11	0	0		Kinetochore protein Spc24	0.36767273	0.046318557	0.590993036	0.447955661	0	0.019063476	0.195804646	-0.768393782	0	0	0	0.000563695	0.026833422	1	0	1	0.000825948	0.026208938	0.239331364	1.244821254	1.494222433	0.657893433	0.610459337	0.779723656	0.802980511	-0.079784535	-0.129333943	-0.420686955	0.028446227	1.558925257	1.122409141	_____MAAFRDIEEVSQGLLSLLGANRAEAQ	S	11	11	Q8NBT2	Q8NBT2
UID4345	PDHA1	S201	PDHA1_S201	0	0	PDK1;PDHK2;PDHK1	Pyruvate dehydrogenase E1 component subunit alpha, somatic form, mitochondrial	-0.014614216	0.851001723	0.987403075	0.203679667	0	0.020168887	0.201569948	0.509812825	0	0	0	0.000021668	0.003764981	0	1	1	0.000114269	0.008256515	0.25528853	0.407490706	0.205258963	0.317981447	0.353225084	0.512045382	0.41111063	0.142731634	-0.03429429	0.726538183	1.212422977	-0.029378485	-0.070911654	PCIFICENNRYGMGTSVERAAASTDYYKRGD	S	201	201	P08559-3	P08559-3
UID16424	RICTOR	S1591	RICTOR_S1591	0	0		Rapamycin-insensitive companion of mTOR	0.151466076	0.22142899	0.824863069	0.310483686	0	0.021380231	0.206964546	0.562301249	0	0	0	0.0004381	0.023661829	0	1	1	0.001104954	0.030856845	-0.025200175	0.319140865	0.215471872	-0.039547798	-0.031703768	0.200782462	0.447197313	-0.248520124	-0.345434848	0.384164596	1.266208667	-0.227933187	-0.370898548	CSDGVSQEGSASSTKSTELLLGVKTIPDDTP	S	1591	1591	Q6R327	Q6R327
UID12221	NUMA1	S1839	NUMA1_S1839	0	0		Nuclear mitotic apparatus protein 1	0.581957945	0.000098558	0.084424949	0.231868223	0	0.021999543	0.209490033	0.819993299	0	0	0	8.05E-05	0.008342817	0	1	1	4.55E-05	0.005386284	0.1781442	0.927081711	0.886812017		-0.272000578		0.682889936	0.173083438	0.154222299	1.325499978	0.994527563			TRSAPASQASLRATSSTQSLARLGSPDYGNS	S	1839	1839	Q14980-2	Q14980-2
UID27847	GPHN	S305	GPHN_S305	0	0		Gephyrin;Molybdopterin adenylyltransferase;Molybdopterin molybdenumtransferase	0.310060379	0.055833846	0.61145429	0.443159867	0	0.024284068	0.219879786	0.62705941	0	0	0	0.001200493	0.040812005	0	1	1	0.001755058	0.039747172	0.58819674	0.599982405	0.223506035	-0.355262341	-0.061490736	1.149520499		0.170643573	-0.035561183	0.704589984	1.078430359	-0.068876227	-0.656341071	QSRCSSKENILRASHSAVDITKVARRHRMSP	S	305	305	Q9NQX3	Q9NQX3
UID32405	CD2AP	S458	CD2AP_S458	0	0		CD2-associated protein	0.067740722	0.429977729	0.920027324	0.21249252	0	0.024854718	0.221430134	0.576852882	0	0	0	1.50E-05	0.002958884	0	1	1	8.28E-05	0.00689766	0.514696256	0.450270502	0.239339717	0.054795877	0.363851453	0.560796065	0.603645412	0.24028637	0.074185028	0.84811879	1.267285337	-0.180536822	-0.011470579	SKLKLDSEQLPLRPKSVDFDSLTVRTSKETD	S	458	458	Q9Y5K6	Q9Y5K6
UID35403	SLC12A2	T230	SLC12A2_T230	0	0	OSR1	Solute carrier family 12 member 2	-0.577939846	0.000600125	0.149502555	-0.312106484	0	0.028547978	0.235927948	-0.959640266	0	0	0	5.82E-06	0.002129508	1	0	1	9.18E-06	0.002276681	0.850133201	0.160102516	0.020663725	1.347929248	1.144596376	0.189529929	0.320108608	1.048828198	0.709236275	-0.871455829	-0.583408367	1.333389907	1.050306962	HNTMDAVPRIDHYRHTAAQLGEKLLRPSLAE	T	230	230	P55011-3	P55011-3
UID47802	CHGA	S398	CHGA_S398	0	0		Chromogranin-A;Vasostatin-1;Vasostatin-2;EA-92;ES-43;Pancreastatin;SS-18;WA-8;WE-14;LF-19;Catestatin;AL-11;GV-19;GR-44;ER-37;GE-25;Serpinin-RRG;Serpinin;p-Glu serpinin precursor	-0.055767986	0.294197625	0.868937893	-0.12389987	0	0.03127758	0.246855589	-0.534877079	0	0	0	1.99E-07	0.000745429	1	0	1	1.70E-06	0.00103782	0.044454177	0.162632357	0.141689613	0.179433421	0.347960492	0.023329873	0.094961208	0.322428912	0.291461649	-0.251635797	-0.453606342	0.573613498	0.86065268	FRGPGPQLRRGWRPSSREDSLEAGLPLQVRG	S	398	398	P10645	P10645
UID43722	EEF2K	S74	EEF2K_S74	0	0	mTOR	Eukaryotic elongation factor 2 kinase	-0.340162528	0.001504268	0.183982659	-0.201195363	0	0.032526257	0.25094222	-0.537260724	0	0	0	3.10E-05	0.004768173	1	0	1	4.10E-05	0.005062955	0.098874585	0.306937081	0.034410144	0.729521934	0.972475403	0.019552813	0.083164055	0.450828104	0.456670216	-0.233349451	-0.307033571	0.761096608	0.847563266	YYSNLTKSERYSSSGSPANSFHFKEAWKHAI	S	74	74	O00418	O00418
UID64256	DMXL2	S1140	DMXL2_S1140	0	0		DmX-like protein 2	0.113836333	0.469378629	0.930335717	0.457726533	0	0.033075501	0.253908394	0.642207707	0	0	0	0.001319575	0.042544442	0	1	1	0.004394539	0.065490406	0.363706252		0.400902586	0.17322992		0.98469048	0.860597027				1.335581379	0.141415382	-0.267539903	LDDLVKVGSVLDSRVSVDSNLFVYSKSDALL	S	1140	1140	Q8TDJ6	Q8TDJ6
UID47801	CHGA	S397	CHGA_S397	0	0		Chromogranin-A;Vasostatin-1;Vasostatin-2;EA-92;ES-43;Pancreastatin;SS-18;WA-8;WE-14;LF-19;Catestatin;AL-11;GV-19;GR-44;ER-37;GE-25;Serpinin-RRG;Serpinin;p-Glu serpinin precursor	-0.044542355	0.507792223	0.938922336	-0.154697871	0	0.035285118	0.260501457	-0.518071185	0	0	0	3.96E-06	0.001890455	1	0	1	2.80E-05	0.003815493	0.022371931	0.149478578	0.193790017	0.173359364	0.34807865	0.022673747	0.09427245	0.355958912	0.379778769	-0.114866802	-0.445385296	0.5741648	0.937867843	GFRGPGPQLRRGWRPSSREDSLEAGLPLQVR	S	397	397	P10645	P10645
UID73097	RIMS3	S104	RIMS3_S104	0	0		Regulating synaptic membrane exocytosis protein 3	0.006715491	0.943532919	0.99486847	0.231055982	0	0.039283419	0.278483462	0.531710693	0	0	0	0.000210868	0.015113947	0	1	1	0.001048489	0.03017617	-0.168863094		-0.407724777	-0.421155758			-0.04453921		-0.506651173	0.388411597		-0.734671925	-0.734267443	TGIAVEMRSRVTRQGSRESTDGSTNSNSSDG	S	104	104	Q9UJD0	Q9UJD0
UID102683	PDXDC1	S693	PDXDC1_S693	0	0		Pyridoxal-dependent decarboxylase domain-containing protein 1	-0.022786352	0.830163947	0.985779394	-0.485597748	0	0.039596779	0.279419405	-0.771027318	0	0	0	0.000682397	0.029869203	1	0	1	0.002880134	0.053075112	0.06427622	0.027926579	0.340636311		0.298172835	-0.346848636				-0.731679131		0.810375506		PFKRSLRGSDALSETSSVSHIEDLEKVERLS	S	693	693	Q6P996-4	Q6P996-4
UID37681	RLTPR	T1203	RLTPR_T1203	0	0		Leucine-rich repeat-containing protein 16C	-0.666638447	0.009999865	0.369617321	-0.771595998	0	0.040966172	0.283716712	-1.085498111	0	0	0	0.000421672	0.023178042	1	0	1	0.000634713	0.022430243	0.111423755	-0.123662915	-0.443096811	0.503155023	1.59663904			1.092127228	0.887846574	-0.888905857	-1.121560349	0.525263507	1.806262733	LGARPDKRRPLERGETELAPSFEQRVQVMLQ	T	1203	1203	Q6F5E8	Q6F5E8
UID9067	AMPD2	S190	AMPD2_S190	0	0		AMP deaminase 2	0.10372841	0.412007788	0.914724288	0.451359025	0	0.042703646	0.2891744	0.78786661	0	0	0	0.000355108	0.020919739	0	1	1	0.001514108	0.036808871	-0.609193782	0.195132297	0.091052744	0.063233589	-0.191962188	0.399034735	0.473298115			0.96056118		-0.769014697	-0.649216552	PDILLRAKQDFLKTDSDSDLQLYKEQGEGQG	S	190	190	Q01433	Q01433
UID41896	SHANK2	T899	SHANK2_T899	0	0		SH3 and multiple ankyrin repeat domains protein 2	-0.081333789	0.631932011	0.970138744	-0.347684376	0	0.057362116	0.332948059	-0.713798217	0	0	0	0.000998914	0.036953375	1	0	1	0.00379921	0.060472439	0.636540976	0.386765792	0.264436874	0.148408703	0.828129117	0.440059278	-0.556533226	0.857044491	0.417219067	-0.608935353	-0.201447498	0.682103395	1.362706623	TVTRQNTRGPLRRQETENKYETDLGRDRKGD	T	899	899	Q9UPX8;Q9UPX8-4	Q9UPX8
UID55300	PPP2R5D	S89	PPP2R5D_S89	0	0		Serine/threonine-protein phosphatase 2A 56 kDa regulatory subunit delta isoform	0.042046279	0.69813944	0.980075007	-0.225622726	0	0.057725552	0.333189257	-0.561981603	0	0	0	9.20E-05	0.009026388	1	0	1	0.000535408	0.020310201	0.283006664	0.82211101		0.703584855	0.479904237	0.379839136	0.075873619	0.645064014		-0.216763021	-0.054383405	1.056213407	0.92056658	YSGGPQIVKKERRQSSSRFNLSKNRELQKLP	S	89	89	Q14738	Q14738
UID3813	SNAP29	S77	SNAP29_S77	0	0		Synaptosomal-associated protein 29	-0.253016753	0.03229835	0.517538862	-0.210335772	0	0.067248392	0.357065805	-0.507507549	0	0	0	0.000392133	0.022116315	1	0	1	0.00086315	0.026925578	0.5443231	0.02118098	0.444809993	0.713359555	0.764698428	0.0718914	-0.193657123	0.270577452	0.448999913	-0.177222864	0.020177451	1.016751624	0.856233157	RSLALMYESEKVGVASSEELARQRGVLERTE	S	77	77	O95721	O95721
UID123189	PLCB4	T886	PLCB4_T886	0	0		1-phosphatidylinositol 4,5-bisphosphate phosphodiesterase beta-4	-0.039040831	0.506890729	0.938800574	0.11266153	0	0.071759435	0.366135024	0.560050412	0	0	0	4.24E-07	0.000745429	0	1	1	3.96E-06	0.001439636	-0.244237532	-0.507581319	-0.616159558	-0.543255463	-0.424322088	-0.256561643	-0.48493923	-0.486778571	-0.705368423	0.114913814	0.119333625	-0.977982796	-1.027971412	KNDKKGKANTAKANVTPQSSSELRPTTTAAL	T	886	886	Q15147-4	Q15147-4
UID43720	EEF2K	S71	EEF2K_S71	0	0		Eukaryotic elongation factor 2 kinase	-0.341439465	0.002339628	0.223806994	-0.174670456	0	0.073030955	0.368854195	-0.532963142	0	0	0	0.000061821	0.007089633	1	0	1	9.11E-05	0.007238226	0.216788294	0.360224239	0.051243292	0.717360758	1.059864632	0.079000733	0.16666343	0.433761091	0.510584898	-0.226551783	-0.325920715	0.835586918	0.743793152	VNKYYSNLTKSERYSSSGSPANSFHFKEAWK	S	71	71	O00418	O00418
UID43721	EEF2K	S72	EEF2K_S72	0	0	mTOR	Eukaryotic elongation factor 2 kinase	-0.393779071	0.001152809	0.176877707	-0.18144997	0	0.074800196	0.373079593	-0.569992947	0	0	0	5.04E-05	0.006472365	1	0	1	6.06E-05	0.006202556	0.095547306	0.246141564	0.005234193	0.729956672	1.096535367	0.057063584	0.168375729	0.437342259	0.513896933	-0.358103801	-0.374309898	0.804763003	0.742795085	NKYYSNLTKSERYSSSGSPANSFHFKEAWKH	S	72	72	O00418	O00418
UID16550	XKR5	S459	XKR5_S459	0	0		XK-related protein 5	0.027803465	0.724802626	0.981206618	-0.147126505	0	0.080639531	0.385545028	-0.68505565	0	0	0	1.23E-06	0.000903181	1	0	1	1.12E-05	0.00250841	0.291378877	0.174827157	0.062996647	-0.007973127	0.134583072	0.133700843	-0.165113474	0.267319812	0.289773579	-0.892897567	-0.561541617	0.611705055	0.674078361	CRGFCPSAGFPGRTLSISELEEPLEPKRELS	S	459	459	Q6UX68-2	Q6UX68-2
UID98877	PLCB4	S890	PLCB4_S890	0	0		1-phosphatidylinositol 4,5-bisphosphate phosphodiesterase beta-4	-0.022963103	0.742669244	0.982474985	0.141819262	0	0.103322587	0.430007994	0.583862582	0	0	0	3.31E-06	0.001724784	0	1	1	0.000028796	0.003838894	-0.243863998	-0.404695492	-0.660336656	-0.588836008	-0.384343729	-0.25617426	-0.484913518		-0.704578325	0.114841389	0.215860975	-0.977034542	-1.027713423	KGKANTAKANVTPQSSSELRPTTTAALASGV	S	890	890	Q15147-4	Q15147-4
UID506	EEF2K	S74	EEF2K_S74	0	0	mTOR	Eukaryotic elongation factor 2 kinase	-0.378998885	0.000519962	0.144652014	-0.141649949	0	0.105189224	0.433131632	-0.567759934	0	0	0	1.36E-05	0.002820984	1	0	1	1.93E-05	0.003412323	0.44970694	-0.062381777	0.179311264	0.752510111	0.880414915	-0.030489885	0.188284604	0.38443432	0.339960195	-0.133175702	-0.284715519	1.14780705	0.705341465	YYSNLTKSERYSSSGSPANSFHFKEAWKHAI	S	74	74	O00418	O00418
UID98876	PLCB4	S889	PLCB4_S889	0	0		1-phosphatidylinositol 4,5-bisphosphate phosphodiesterase beta-4	-0.002578532	0.969429827	0.996865765	0.112634855	0	0.113029404	0.446793003	0.584039129	0	0	0	1.26E-06	0.000903181	0	1	1	1.21E-05	0.002596038	-0.244107196	-0.404379336	-0.65983429	-0.588568336	-0.465331161	-0.256411855	-0.48492808	-0.486791009	-0.705088345	0.114889455	0.215743816	-0.977644847	-1.027878399	KKGKANTAKANVTPQSSSELRPTTTAALASG	S	889	889	Q15147-4	Q15147-4
UID30117	ACIN1	S135	ACIN1_S135	0	0		Apoptotic chromatin condensation inducer in the nucleus	-0.777379189	0.005511952	0.303476382	0.25433997	0	0.11705363	0.455059411	-0.932758036	0	0	0	0.000883789	0.034318133	1	0	1	0.001487053	0.036340266	-0.913514662			0.068765952	0.388357181	-0.497640313	-0.01487945	-0.726722051		-1.375662682			0.489853391	AFQPNSQIGEEMSQNSFIKQYLEKQQELLRQ	S	135	135	Q9UKV3;Q9UKV3-5	Q9UKV3
UID26347	BCL11A	S679	BCL11A_S679	0	0		B-cell lymphoma/leukemia 11A	0.38614479	0.142829125	0.749054553	0.41134073	0	0.120676213	0.459892828	-1.017201299	0	0	0	0.001384518	0.043699962	1	0	1	0.004457719	0.066045163	-0.273925985	1.22861953	1.36467173	0.5496328	0.499079302	0.284444474	0.329326339	-0.49340776	-0.538184348	-1.212877564	-0.73865459	1.198908952	0.918364092	AASRQLKDPFLSFGDSRQSPFASSSEHSSEN	S	679	679	Q9H165-2	Q9H165-2
UID32783		S463	_S463	0	0			-0.049969914	0.703688414	0.980166622	0.340157537	0	0.126474254	0.46874385	0.672342235	0	0	0	0.001514607	0.045914657	0	1	1	0.007394217	0.086791047	0.377881647	0.343706767	-0.299759202	-0.066512175	0.310339397			-0.030218028	-0.366390044		0.836001272	-0.301334415	-0.737837518		S	463	463	REV__Q99666	REV__Q99666
UID27287	CLSPN	S723	CLSPN_S723	0	0		Claspin	0.468847617	0.0863523	0.660439728	0.378956415	0	0.15697207	0.512852078	-1.201201731	0	0	0	0.000440169	0.023661829	1	0	1	0.001656391	0.038505323	-0.109831653	1.535801314	1.67403358	0.649056536	0.68538789	0.620906261	0.433026778	-0.177703387	-0.284189232	-1.193063472	-0.643841583	1.733789395	1.234112473	KAVGFLSVPKSLSSDSTLLLFKDSSSKMGYF	S	723	723	Q9HAW4	Q9HAW4
UID38713	PHACTR4	T442	PHACTR4_T442	0	0		Phosphatase and actin regulator 4	-0.290614182	0.06832491	0.629378755	-0.251071339	0	0.164191691	0.521062425	-0.883677177	0	0	0	7.15E-05	0.007887968	1	0	1	0.000360606	0.015880934	0.744137186	0.502786277	0.997879841	1.370048342	1.293074504	0.127360574		0.935107395	0.693526731	-0.457841888	-0.027580014	1.491700261	1.557586544	SLLFENSDSFSEDSSTLGRTRSLPITIEMLK	T	442	442	Q8IZ21;Q8IZ21-3	Q8IZ21-3
UID45721	CLASP2	S594	CLASP2_S594	0	0		CLIP-associating protein 2	-0.130193853	0.231650152	0.833250232	0.171788937	0	0.181470127	0.540514936	-0.545035228	0	0	0	0.000249103	0.016937026	1	0	1	0.001414859	0.035292191	0.049096452	0.113171629	0.403559343	0.483987233	0.553519149	0.304012825	0.185755082	-0.203620978		-0.566277858	-0.314506055	0.819911783	0.479445214	STVAGRVSAGSSKASSLPGSLQRSRSDIDVN	S	594	594	O75122;O75122-3	O75122-3
UID45722	CLASP2	S598	CLASP2_S598	0	0		CLIP-associating protein 2	-0.156783641	0.159334573	0.773010869	0.169393575	0	0.191232204	0.55181918	-0.549869512	0	0	0	0.000251482	0.017031443	1	0	1	0.001326622	0.034223558	0.048961175	0.124649201	0.369536182	0.544987902	0.576332046	0.30384284	0.185570531	-0.204105442		-0.565528012	-0.312372919	0.819992477	0.50158464	GRVSAGSSKASSLPGSLQRSRSDIDVNAAAG	S	598	598	O75122;O75122-3	O75122-3
UID67800	DNAJC2	S47	DNAJC2_S47	0	0		DnaJ homolog subfamily C member 2;DnaJ homolog subfamily C member 2, N-terminally processed	-0.120729108	0.132853037	0.741957782	0.102864909	0	0.194648049	0.555622166	0.548593633	0	0	0	8.95E-06	0.002426351	0	1	1	6.65E-05	0.006492634	0.533861973	0.800668846	0.330853218	0.691194628	0.923243869	0.566445382	0.74634981	0.308856482	0.592479075	1.193466865	1.197580649	0.024846578	0.171826405	GRWFEAFVKRRNRNASASFQELEDKKELSEE	S	47	47	Q99543-2	Q99543-2
UID67801	DNAJC2	S49	DNAJC2_S49	0	0		DnaJ homolog subfamily C member 2;DnaJ homolog subfamily C member 2, N-terminally processed	-0.120729108	0.135117955	0.742771153	0.102864909	0	0.197314604	0.559194412	0.548593633	0	0	0	9.54E-06	0.002439023	0	1	1	7.08E-05	0.006596114	0.533861973	0.800668846	0.330853218	0.691194628	0.923243869	0.566445382	0.74634981	0.308856482	0.592479075	1.193466865	1.197580649	0.024846578	0.171826405	WFEAFVKRRNRNASASFQELEDKKELSEESE	S	49	49	Q99543-2	Q99543-2
UID73087	RIMS3	S107	RIMS3_S107	0	0		Regulating synaptic membrane exocytosis protein 3	-0.023776415	0.789486444	0.983991058	0.215287143	0	0.209084546	0.572256266	0.531708599	0	0	0	0.000432133	0.023598599	0	1	1	0.002637274	0.050135246	-0.167913316		-0.447808897	-0.422054992	-0.214480074		-0.044768271			0.389559203		-0.732732684	-0.732889324	AVEMRSRVTRQGSRESTDGSTNSNSSDGTFI	S	107	107	Q9UJD0	Q9UJD0
UID89280	PSIP1	S102	PSIP1_S102	0	0		PC4 and SFRS1-interacting protein	-0.171858806	0.069531593	0.629378755	-0.085799881	0	0.240668289	0.604882487	0.617568959	0	0	0	8.02E-05	0.008342817	0	1	1	0.000439389	0.017905513	-0.009230515			0.09502748	0.197003971		-0.117800646	0.053799116			0.589577281		-0.645560636	NPKVKFSSQQAATKQSNASSDVEVEEKETSV	S	102	102	O75475	O75475
UID24857	APBA2	S8	APBA2_S8	0	0		Amyloid beta A4 precursor protein-binding family A member 2	-0.117211079	0.259111291	0.854321014	0.121338153	0	0.243681465	0.608891666	-0.789326134	0	0	0	2.73E-05	0.004418895	1	0	1	0.000211023	0.011899287	0.254602323	-0.023634019	0.206894358	0.416303285	0.235801372	-0.010867949	0.151194165	-0.198033602	-0.146992792	-0.967691985	-0.417582928	0.884855653		________MAHRKLESVGSGMLDHRVRPGPV	S	8	8	Q99767	Q99767
UID42190	TLN1	T144	TLN1_T144	0	0		Talin-1	-0.26237401	0.052902316	0.607772616	0.124694343	0	0.252883287	0.617989002	-0.539337053	0	0	0	0.000282325	0.018050659	1	0	1	0.001151646	0.031491382	0.600265344	0.390544577	0.20408103	0.874242105		0.634057341	0.665460218	0.303096388	0.497643799	-0.404678416	0.155155098	1.232534552	0.675290343	LVRELMEEKKEEITGTLRKDKTLLRDEKKME	T	144	144	Q9Y490	Q9Y490
UID55299	PPP2R5D	S88	PPP2R5D_S88	0	0		Serine/threonine-protein phosphatase 2A 56 kDa regulatory subunit delta isoform	0.045258845	0.630736699	0.970138744	-0.130563837	0	0.263677845	0.628775952	-0.591044773	0	0	0	3.13E-05	0.004768173	1	0	1	0.000250781	0.012919088	0.396196907	0.827793578		0.734765426	0.501882088	0.376632622		0.637760295		-0.19931337	-0.019768695	1.074258419	1.070838609	KYSGGPQIVKKERRQSSSRFNLSKNRELQKL	S	88	88	Q14738	Q14738
UID24858	APBA2	S11	APBA2_S11	0	0		Amyloid beta A4 precursor protein-binding family A member 2	-0.121980902	0.162846303	0.77624541	0.093313205	0	0.27759562	0.643548439	-0.790199281	0	0	0	0.00000052	0.000745429	1	0	1	5.03E-06	0.001628676	0.003208264	0.136769425	0.036491783	0.38614525	0.275039565	0.031544345	0.017088686	-0.24147956	-0.083140231	-0.807551216	-0.443365438	1.047161158	0.86271931	_____MAHRKLESVGSGMLDHRVRPGPVPHS	S	11	11	Q99767	Q99767
UID37689	OTUD7B	T547	OTUD7B_T547	0	0		OTU domain-containing protein 7B	-0.363665595	0.008805429	0.353962683	-0.1318051	0	0.280059017	0.645891775	-0.887078794	0	0	0	0.000006079	0.002178577	1	0	1	2.83E-05	0.003815493	0.36297887	0.10670079	0.40921487	0.902554432	1.068023609	-0.031046037	0.220649837	0.113687122	0.603137078	-0.726819704	-0.394632608	1.296248587	1.130614279	PGGVGTGLGGSSGTETLEKKKKNSLKSWKGG	T	547	547	Q6GQQ9-2	Q6GQQ9-2
UID4674	MAP2	S1252	MAP2_S1252	0	0		Microtubule-associated protein 2	-0.55270153	0.019198589	0.450240546	-0.30982653	0	0.295352743	0.658328228	-0.846415636	0	0	0	0.001631495	0.047327103	1	0	1	0.003318336	0.056923281	0.163611635	-0.202052681	-0.408286019	0.413734861	1.186732559	0.191347351		0.811000411		-0.448065443	-1.215204623	0.334576945	1.387815531	EEIEAQGEYDKLLFRSDTLQITDLGVSGARE	S	1252	1252	P11137;P11137-3	P11137
UID27281	CLSPN	S839	CLSPN_S839	0	0		Claspin	0.099408783	0.439406404	0.923816119	-0.114060407	0	0.30410511	0.665806042	-0.567506362	0	0	0	0.000225904	0.015732796	1	0	1	0.001638858	0.038166869	-0.164196421		0.342064643	0.041245244	-0.020200484	-0.046492445	-0.287038198	-0.101429855	0.224140839	-0.981165613	-0.334359373	0.506500068	0.448000395	KSSGKLSEPSLPIEDSQDLYNASPEPKTLFL	S	839	839	Q9HAW4	Q9HAW4
UID33741	WDR47	T285	WDR47_T285	0	0		WD repeat-containing protein 47	0.04761096	0.636858624	0.970309799	0.103688678	0	0.31224451	0.671472271	-0.50679177	0	0	0	0.000235837	0.016227503	1	0	1	0.001842412	0.040984709	0.266527926	0.216595176	0.447115096	0.157122563	0.316143869	0.704915755	0.296227668	0.400429699	0.185959011	-0.404912967	-0.452184735	0.756062087	0.414007293	DKLLKPTKAAYADLLTPLISKLSPYPSSPMR	T	285	285	O94967-3	O94967-3
UID23271	WNK4;WNK1	S382	WNK4;WNK1_S382	0	0	WNK2;WNK3;WNK1	Serine/threonine-protein kinase WNK4;Serine/threonine-protein kinase WNK1	-0.412592316	0.008549527	0.353962683	-0.134037104	0	0.328262563	0.685160055	-0.603224136	0	0	0	0.000619772	0.028430179	1	0	1	0.001056142	0.030217317	0.745313118	-0.270972769	-0.130766561	0.58151181	0.667118125	0.174824699	0.08793505	0.30642883	0.492479333	-0.847040222	-0.591256137	0.605466998	0.369133186	GDLGLATLKRASFAKSVIGTPEFMAPEMYEE	S	382	382	Q96J92-3;Q9H4A3-5	Q9H4A3-5
UID7481	PCYT1A;PCYT1B	S233	PCYT1A;PCYT1B_S233	0	0		Choline-phosphate cytidylyltransferase A;Choline-phosphate cytidylyltransferase B	-0.036251489	0.571614476	0.957326523	-0.090202238	0	0.329696431	0.686024369	-0.50733448	0	0	0	0.000861895	0.033816895	1	0	1	0.005410135	0.074443997	0.515700158	0.58547391	0.61110714	0.764263005	0.577323998	0.592334223		0.7727387		0.146137321	0.101748328			RRNLQRGYTAKELNVSFINEKKYHLQERVDK;RRNLQRGYTAKELNVSFINEKRYRFQNQVDK	S	233	233	P49585;Q9Y5K3-4	P49585
UID40824	GORASP2	T154	GORASP2_T154	0	0	ERK1;ERK2	Golgi reassembly-stacking protein 2	0.021569945	0.801959889	0.983991058	-0.083624032	0	0.339732845	0.693374079	-0.624820369	0	0	0	7.78E-06	0.002379875	1	0	1	7.84E-05	0.006782143	-0.453524422	-0.273395182	0.201865894	-0.085324393	-0.072484673	-0.039871646	-0.275387532	0.099074572	-0.079837621	-0.703687599	-0.888000432	0.452409223	0.455184222	FEEGKKISLPGQMAGTPITPLKDGFTEVQLS	T	154	154	Q9H8Y8-2	Q9H8Y8-2
UID299	POM121C;POM121	S380	POM121C;POM121_S380	0	0		Nuclear envelope pore membrane protein POM 121C;Nuclear envelope pore membrane protein POM 121	0.006681218	0.960027935	0.996485611	0.157317831	0	0.374646693	0.714234781	0.526946772	0	0	0	0.000931822	0.035370734	0	1	1	0.005493081	0.075113199	0.264295552	0.399067999	0.168679607						0.119874754	0.731921247	0.882805982	-0.243305671		FVPKPGSLKRGLNSQSSDDHLNKRSRSSSMS	S	380	380	A8CG34;Q96HA1	Q96HA1
UID25504	FUNDC2	S151	FUNDC2_S151	0	0		FUN14 domain-containing protein 2	0.165557315	0.148147495	0.756033258	-0.095993991	0	0.387833726	0.72236487	-0.857108228	0	0	0	3.66E-06	0.001853309	1	0	1	3.23E-05	0.004215865	-0.081068321	-0.001717997	-0.292562016	-0.51798192	-0.438527353	-0.229518386	-0.244156978	-0.183085748	0.093386347	-1.462384512	-0.759550539	0.369649185	0.836848676	EKDMKKAKEQLKIRKSNQIPTEVRSKAEEVV	S	151	151	Q9BWH2	Q9BWH2
UID39571	AKT1S1	T266	AKT1S1_T266	0	0	Akt1;DYRK3	Proline-rich AKT1 substrate 1	0.406736889	0.000286725	0.106730067	0.067534384	0	0.388946537	0.723115478	-0.524743594	0	0	0	0.001173671	0.040007995	1	0	1	0.000309638	0.014642042	0.321518742	0.78891871	0.564432916	-0.213350579	-0.060245352	0.198517129	0.082397803	-0.044041265	0.05481866	-0.457299309	-0.215973042			EDTQVFGDLPRPRLNTSDFQKLKRKY_____	T	266	266	Q96B36-3	Q96B36-3
UID79599	STIM1	T517	STIM1_T517	0	0		Stromal interaction molecule 1	0.466629214	0.01031517	0.371598537	0.151618874	0	0.417717234	0.744857968	0.856627817	0	0	0	1.34E-05	0.002807011	0	1	1	7.23E-05	0.006596114	0.3700486			0.29683872	-0.072793837	0.730270529				1.53387546	1.440985012	-0.161222643	-0.290428152	RLTEPQHGLGSQRDLTHSDSESSLHMSDRQR	T	517	517	Q13586	Q13586
UID37190	YIF1B	T13	YIF1B_T13	0	0		Protein YIF1B	-0.127704098	0.404671805	0.912941038	-0.1398253	0	0.434989687	0.757611508	-0.675385547	0	0	0	0.000778287	0.032260454	1	0	1	0.005272288	0.073211109	0.632795346	0.319998002	0.847616752	0.849354358	0.829076787	0.059275414		0.280002714	0.634659424	-0.617406936	-0.274375973	1.053597396	0.756161883	___MHPAGLAAAAAGTPRLPSKRRIPVSQPG	T	13	13	Q5BJH7-4	Q5BJH7-4
UID17225	DHX30	S186	DHX30_S186	0	0		Putative ATP-dependent RNA helicase DHX30	0.448163601	0.010836315	0.377246132	0.112539734	0	0.464388775	0.77254281	0.617496729	0	0	0	0.00134448	0.04293436	0	1	1	0.002170895	0.045067675	0.192424532	0.004922238	0.867280468	-0.399485586	-0.520966114	0.342658858	0.274862196	0.140385851	0.026976267	1.089111361	0.422769105	-0.872204269	-0.085902183	MTQQDSHAPLRDSRGSSFEMTDDDSAIRALT	S	186	186	Q7L2E3-3	Q7L2E3-3
UID26694	WNK1	S2624	WNK1_S2624	0	0		Serine/threonine-protein kinase WNK1	-0.129271157	0.090003183	0.670243332	-0.043705107	0	0.544762877	0.818883537	-0.500562793	0	0	0	1.16E-05	0.002677792	1	0	1	8.93E-05	0.007236076	0.255726284	0.211477553	-0.027279987	0.285144214	0.416137982	0.216606461	-0.010910606	0.216909904	0.163606379	-0.546017264	-0.329036593	0.696395817	0.430801498	ASLQNFNISNLQKSISNPPGSNLRTT_____	S	2624	2624	Q9H4A3-5	Q9H4A3-5
UID14731	CAMSAP1	S1427	CAMSAP1_S1427	0	0		Calmodulin-regulated spectrin-associated protein 1	0.04453424	0.453226955	0.926595349	0.035219063	0	0.551291521	0.822352484	0.573480371	0	0	0	0.000000353	0.000745429	0	1	1	3.97E-06	0.001439636	0.212135922	0.119747065	0.072654206	-0.088309939	0.10257425	0.24923176	0.195118985	0.189819982	0.113654513	0.836050208	0.777957615	-0.233120566	-0.446793096	PESVHSGGTPSQRVESMEALPILSRNPSRST	S	1427	1427	Q5T5Y3;Q5T5Y3-2	Q5T5Y3
UID29112	DIP2B	S100	DIP2B_S100	0	0		Disco-interacting protein 2 homolog B	-0.313656289	0.007252033	0.331137507	-0.057819418	0	0.563183678	0.828570727	-0.708975407	0	0	0	9.39E-06	0.002439023	1	0	1	4.16E-05	0.005109294	0.563821961	0.427025305	0.360707742	0.901136368	1.141221837	0.513848569	0.335853518	0.306109929	0.774869831	-0.353866784	0.184090039	1.258124003	1.40800088	YHRTRSGGARDERYRSDIHTEAVQAALAKHK	S	100	100	Q9P265	Q9P265
UID37688	OTUD7B	T545	OTUD7B_T545	0	0		OTU domain-containing protein 7B	-0.494133144	0.003612635	0.254820913	-0.076907032	0	0.607085148	0.851546943	-1.362283071	0	0	0	0.000752026	0.031800818	1	0	1	0.001226863	0.032470005	0.398035056	0.092738347	0.342665681	1.368693767	1.043242838		0.267926282	0.267544671	0.793251611	-0.800134169				SKPGGVGTGLGGSSGTETLEKKKKNSLKSWK	T	545	545	Q6GQQ9-2	Q6GQQ9-2
UID17042	MED13L	S2083	MED13L_S2083	0	0		Mediator of RNA polymerase II transcription subunit 13-like				-0.046759633	0	0.624294286	0.861034555	0.559674393	0	0	0	0.00084002	0.033294978	0	1	1			0.269373724					0.028792183	-0.074039311	-0.108386768	0.250178172		0.892881455	-0.278141861	-0.360523846	GSHFQHSRSQGERLLSREAPEELKQQPLALG	S	2083	2083	Q71F56	Q71F56
UID10859	PAK1	S204	PAK1_S204	0	0		Serine/threonine-protein kinase PAK 1	0.514343072	0.030434577	0.507925201	0.063597144	0	0.641262105	0.870177943	0.963698064	0	0	0	0.001434469	0.044702411	0	1	1	0.004704461	0.068339569	0.499532997			-0.479363761	0.073592627	0.281016902		0.324897353	0.076785621			-0.676409	-0.62807212	VIAPRPEHTKSVYTRSVIEPLPVTPTRDVAT	S	204	204	Q13153	Q13153
UID28432	MRPL16	S38	MRPL16_S38	0	0		39S ribosomal protein L16, mitochondrial	0.63346048	0.004777125	0.286217487	0.088187058	0	0.677905636	0.885959081	1.068550019	0	0	0	0.000405296	0.022562788	0	1	1	0.000774232	0.025359633	-0.871517149	-0.821814149	0.288591686	-1.401986776	-1.665077606	-1.093868168	-0.380329727	-0.893386069		0.611832737	-0.083183191	-1.831627511		LLPASAGVKTLLPVPSFEDVSIPEKPKLRFI	S	38	38	Q9NX20	Q9NX20
UID37832	PDXDC1	T663	PDXDC1_T663	0	0		Pyridoxal-dependent decarboxylase domain-containing protein 1	0.390050364	0.051169772	0.607772616	-0.085286701	0	0.679408761	0.886215314	-1.33083732	0	0	0	0.000659606	0.029362354	1	0	1	0.00291285	0.053292181	-0.577794798	-0.04023529	0.443807536		-0.403440894	-0.690843648		-0.520270245				0.972385577	0.963013162	IYVYKAQGAGVTLPPTPSGSRTKQRLPGQKP	T	663	663	Q6P996-4	Q6P996-4
UID10313	KCNH2	S255	KCNH2_S255	0	0		Potassium voltage-gated channel subfamily H member 2	0.262814179	0.008665688	0.353962683	-0.03399404	0	0.683059316	0.887377818	-0.575820315	0	0	0	0.000502616	0.025483474	1	0	1	0.001158031	0.031491382	-0.7325546	-0.227229583	0.058531315	-0.489792724	-0.730162258	-0.494679085	-0.460765986	-0.402735725	-0.416733185		-1.062363563		0.089277068	ITLNFVDLKGDPFLASPTSDREIIAPKIKER	S	255	255	Q12809-7	Q12809-7
UID40618	ANAPC1	T291	ANAPC1_T291	0	0	CDK1;PLK1	Anaphase-promoting complex subunit 1	-0.114803988	0.211202055	0.820874179	-0.037043528	0	0.721498762	0.90488766	-0.598292646	0	0	0	2.47E-05	0.004090554	1	0	1	0.000210945	0.011899287	0.075616891	-0.350906188	-0.062504809	-0.100118775	0.14592373	0.117794667		0.263213108	0.017514239	-0.359162714	-0.561354669	0.64561976	0.82703344	SEEENVVLKFSEQGGTPQNVATSSSLTAHLR	T	291	291	Q9H1A4	Q9H1A4
UID5240	PTPN1	S50	PTPN1_S50	0	0	CLK1;CLK2;Akt1	Tyrosine-protein phosphatase non-receptor type 1	0.064406052	0.689743205	0.979956076	0.044203745	0	0.783715359	0.932274218	0.705819345	0	0	0	0.00074258	0.031540377	0	1	1	0.006276464	0.079484414	0.444845706	1.15434854	-0.00304908	0.632641104	0.261034147	0.709264703	0.172948277	0.123065831	0.582332171	1.062152841	1.488952851	-0.06172755	-0.210444139	AKLPKNKNRNRYRDVSPFDHSRIKLHQEDND	S	50	50	P18031	P18031
UID19667	RUSC2	S1368	RUSC2_S1368	0	0		Iporin	0.131423589	0.189294729	0.801152537	-0.025205058	0	0.822570897	0.946347252	-0.520099959	0	0	0	0.000769999	0.031994021	1	0	1	0.00470285	0.068339569	-0.340567154	-0.793200993	-0.533806168	-0.948513972	-0.904187544	-0.70429942		-0.692020659	-0.579667359	-1.088913262	-1.048575117	0.06581527		LAELRRSREREGPAASPAENEEGASEPSPGG	S	1368	1368	Q8N2Y8	Q8N2Y8
UID16046	TAPT1	S523	TAPT1_S523	0	0		Transmembrane anterior posterior transformation protein 1 homolog	0.117901379	0.411788711	0.914724288	-0.053176171	0	0.833949708	0.951643857	0.653849971	0	0	0	0.000464308	0.024203118	0	1	1	0.00326183	0.056598083	-0.41567156	0.052896672		-0.292749785	-0.045892433		-0.091010924			0.477251496	0.970867297	-0.665459083	-0.501822009	IHQKENIIPLLVTSNSDQFLTTPDGDEKDIT	S	523	523	Q6NXT6-2	Q6NXT6-2
UID30116	ACIN1	S132	ACIN1_S132	0	0		Apoptotic chromatin condensation inducer in the nucleus	0.184740183	0.521282966	0.943336989	-0.090597132	0	0.859774984	0.961452916	-1.069002466	0	0	0	0.001781036	0.049256243	1	0	1	0.011736251	0.112001011	-0.912959457	0.73841294		0.003516488	0.002440037	-0.268833				-1.75144375	-1.107579745	0.763431963	0.653554405	PHAAFQPNSQIGEEMSQNSFIKQYLEKQQEL	S	132	132	Q9UKV3;Q9UKV3-5	Q9UKV3
UID40603	DDX47	T149	DDX47_T149	0	0		Probable ATP-dependent RNA helicase DDX47	0.03142018	0.732832732	0.981206618	-0.024797807	0	0.871657468	0.965281685	-1.222571018	0	0	0	0.000389572	0.022044139	1	0	1	0.002735792	0.051249284	0.196264642	0.059147333	-0.217680748	-0.066324495	-0.21788964			-0.020801463	-0.028196085	-1.271867599				SQSLALAKKPHIIIATPGRLIDHLENTKGFN	T	149	149	Q9H0S4-2	Q9H0S4-2
UID1578	ARHGAP6	S770	ARHGAP6_S770	0	0		Rho GTPase-activating protein 6	-0.076274055	0.300431322	0.872466579	0.012955586	0	0.877279658	0.966937712	-0.614069693	0	0	0	0.000145735	0.012169596	1	0	1	0.001107196	0.030856845	-0.102786342	-0.224438438	0.026173946	0.024862444	0.081969284		-0.257829022	-0.248491524	-0.156969336	-0.735618399		0.492520988		SGDIFESSSLRAGPCSLSQGNLSPNWPRWQG	S	770	770	O43182	O43182
UID77116	MAP4K4	T880	MAP4K4_T880	0	0		Mitogen-activated protein kinase kinase kinase kinase 4	0.081833408	0.713617053	0.980395401	-0.032632164	0	0.883218779	0.969641649	-0.604159995	0	0	0	0.001521414	0.045914657	1	0	1	0.010573771	0.106480717	0.510935891	0.249507317	0.622666314					0.283050937	0.490720206	-0.567156264	-0.010998153	1.243818129	0.594667435	PQDKLTANETQSASSTLQKHKSSSSFTPFID	T	880	880	O95819-6	O95819-6
UID41147	ARMC1	T137	ARMC1_T137	0	0		Armadillo repeat-containing protein 1	-0.237653008	0.143274077	0.749116495	0.035575932	0	0.911876869	0.978147347	-0.663641581	0	0	0	0.001521239	0.045914657	1	0	1	0.007845723	0.089645045	0.443267921	0.4832008	0.301012912	0.64512234	1.089703406	0.4391172				-0.757000279	-0.235500867	0.970736835	0.691328344	NEMNSRRRKAQFFLGTTNKRAKTVVLHIDGL	T	137	137	Q9NVT9	Q9NVT9
UID67867	PKP4	S406	PKP4_S406	0	0		Plakophilin-4	0.193446828	0.057296799	0.613320521	-0.014521529	0	0.920279964	0.981546773	-0.554309101	0	0	0	0.000492397	0.025208964	1	0	1	0.002322125	0.046753424	0.069774884	0.240581902	0.622868593	0.041710024	0.047953157	0.337803425	-0.064137441				-0.536012558	0.718925136	0.559344131	ASQHSQLGQDLRSAVSPDLHITPIYEGRTYY	S	406	406	Q99569-2	Q99569-2
UID11171	MYO9B	S1323	MYO9B_S1323	0	0		Unconventional myosin-IXb	0.036111564	0.810865623	0.984397602	-0.0131254	0	0.930612508	0.984821253	-0.648750801	0	0	0	0.000865099	0.033816895	1	0	1	0.007457951	0.087234858	0.170495611	0.784779373	1.014675936	0.609910214	1.04509884	0.251642155	0.869595932	0.532760659	0.640979028	0.022982977	-0.350731059	0.906560238	1.360694884	SAVELWRGKKLVAAASPSAMLSQSLDLSDRH	S	1323	1323	Q13459	Q13459
UID83372	PKP4	T412	PKP4_T412	0	0		Plakophilin-4	0.195924881	0.067404226	0.629378755	-0.013126734	0	0.932073175	0.984824978	-0.554838235	0	0	0	0.000739857	0.031540377	1	0	1	0.00342587	0.058051972	0.069801804	0.240561902	0.622827148	0.041780512	0.037909014	0.337828142	-0.06410861				-0.536325674	0.71891341	0.559262121	LGQDLRSAVSPDLHITPIYEGRTYYSPVYRS	T	412	412	Q99569-2	Q99569-2
UID23863	UHRF2	S681	UHRF2_S681	0	0		E3 ubiquitin-protein ligase UHRF2	0.039568133	0.745890515	0.982593995	-0.013092161	0	0.939407358	0.98585054	0.522386457	0	0	0	0.001323654	0.042544442	0	1	1	0.010234486	0.104830447	-0.176155347	0.107781524	-0.245400266	-0.437530121	0.141638847	-0.233009116			-0.206824794	-0.037961606	0.390434932	-1.011964982	-0.72510752	ISDDDCPSASKVYKASDSAEAIEAFQLTPQQ	S	681	681	Q96PU4	Q96PU4
UID70498	CLSPN	S846	CLSPN_S846	0	0		Claspin				0.003244551	0	0.975829543	0.99430542	-0.59718313	0	0	0	0.000141557	0.012054778	1	0	1			-0.412713248					-0.410518689	-0.541840574			-1.019015389	-1.167554703	0.084403481		EPSLPIEDSQDLYNASPEPKTLFLGAGDFQF	S	846	846	Q9HAW4	Q9HAW4
UID2362	EIF5B	S137	EIF5B_S137	0	0		Eukaryotic translation initiation factor 5B	0.16694528	0.028914098	0.505061271	-0.001744135	0	0.979292924	0.994643131	0.527043614	0	0	0	0.000429181	0.023511984	0	1	1	0.001639545	0.038166869	-0.077293703	0.202906335	0.157980012	-0.207568731	-0.099326042	-0.160161801	0.074926438	-0.037260692	-0.04099813	0.71612918	0.296447755			KSKKTAKPKVEMYSGSDDDDDFNKLPKKAKG	S	137	137	O60841	O60841
UID3057	TRIO	S2449	TRIO_S2449	0	0		Triple functional domain protein	-0.361203182	0.001639157	0.189643797		0			-0.581559695	0	0	0	5.37E-05	0.00671331	1	0	1			0.390329109	-0.129497806	0.005317832	0.669039892	0.651592863					-0.614561764	-0.412051607	0.715482603	0.584142805	PASRPGSFTFPGDSDSLQRQTPRHAAPGKDT	S	2449	2449	O75962-4	O75962-4
UID3056	TRIO	S2447	TRIO_S2447	0	0		Triple functional domain protein	-0.326895971	0.00123958	0.176877707		0			-0.895286254	0	0	0	5.96E-05	0.007068281	1	0	1			0.420629645	-0.03122418	0.041084296	0.723804572	0.593639428					-0.636881171	-0.454517833			ASPASRPGSFTFPGDSDSLQRQTPRHAAPGK	S	2447	2447	O75962-4	O75962-4
UID124265	PDXDC1	T692	PDXDC1_T692	0	0		Pyridoxal-dependent decarboxylase domain-containing protein 1	-0.007856311	0.918577106	0.992818174		0			-0.770013415	0	0	0	0.00015159	0.012536798	1	0	1			0.064395188	0.027962728	0.333397186	0.197105671	0.195679489					-0.727876438		0.812150392		KPFKRSLRGSDALSETSSVSHIEDLEKVERL	T	692	692	Q6P996-4	Q6P996-4
UID78621	SLC12A2	T217	SLC12A2_T217	0	0	OSR1	Solute carrier family 12 member 2	-0.34933408	0.065699741	0.628127677		0			-0.776605274	0	0	0	0.000509564	0.025483474	1	0	1			0.494443603	-0.05813503		0.543612606	0.515964017					-1.110965621	-0.736682834	0.80106461	0.45770803	DTHTNTYYLRTFGHNTMDAVPRIDHYRHTAA	T	217	217	P55011-3	P55011-3
UID78620	SLC12A2	T212	SLC12A2_T212	0	0	STLK3;OSR1	Solute carrier family 12 member 2	-0.34933408	0.066667259	0.629378755		0			-0.776605274	0	0	0	0.000524501	0.025808664	1	0	1			0.494443603	-0.05813503		0.543612606	0.515964017					-1.110965621	-0.736682834	0.80106461	0.45770803	QHYYYDTHTNTYYLRTFGHNTMDAVPRIDHY	T	212	212	P55011-3	P55011-3
UID128349	SRRM2	T1413	SRRM2_T1413	0	0	CDK1	Serine/arginine repetitive matrix protein 2	-0.007064405	0.941622857	0.994583389		0			0.64945276	0	0	0	0.001654908	0.047604884	0	1	1			-0.081384441	-0.080739583	-0.236987607	-0.28640966	-0.00305991					0.851719301		-0.447186219		SNQSISSPVLDAVPRTPSRERSSSASSPEMK	T	1413	1413	Q9UQ35	Q9UQ35
UID26688	WNK1	S1513	WNK1_S1513	0	0		Serine/threonine-protein kinase WNK1	0.159772054	0.009327851	0.361073677	0.60321426	0	6.36E-08	0.000259657	0.221160546	0	1	1	0.001065386	0.037709413	0	0	0	2.75E-07	0.000459128	0.271527252	0.337576937	0.41684062	0.017120473	0.098208868	0.650774634	0.795973958	-0.423369946	-0.542738504	0.326730235	0.432333466	0.056103578	-0.181682059	SLTQVVHSAGRRFIVSPVPESRLRESKVFPS	S	1513	1513	Q9H4A3-5	Q9H4A3-5
UID1740	SYNJ1	S1345	SYNJ1_S1345	0	0		Synaptojanin-1	0.014018423	0.77616403	0.983991058	0.505686859	0	2.05E-07	0.000348311	0.193566278	0	1	1	0.001700851	0.047885504	0	0	0	1.16E-06	0.000800404	-0.169562389	-0.162314752	-0.315519049	-0.333510459	-0.200397033	0.139493853	0.234731156	-0.800492325	-0.8480301	-0.106925036	-0.083088759	-0.415576332	-0.548702574	FNLLAVSKAQLSVQTSPVPTPDPKRLIQLPS	S	1345	1345	O43426	O43426
UID18240	PHLDB1	S470	PHLDB1_S470	0	0		Pleckstrin homology-like domain family B member 1	0.410264046	0.037243054	0.545909213	1.712971436	0	4.43E-07	0.000625516	0.661002004	0	1	1	0.00264549	0.059332089	0	0	0	1.91E-06	0.001095507	-0.185050617	0.707087951	0.892401877	-0.221411575	0.179845218	1.195032552	1.757201021	-1.749252463	-2.150399708	0.33541245	0.892250145	-0.500916964	-0.915428456	RELPPLSPSLSRRALSPLPTRTTPDPKLNRE	S	470	470	Q86UU1-3	Q86UU1-3
UID66685	DCHS1	S3059	DCHS1_S3059	0	0		Protocadherin-16	0.368779487	3.15E-05	0.041428185	0.657168177	0	5.56E-07	0.000672724	0.415814309	0	1	1	1.04E-05	0.002551997	0	0	0	1.88E-07	0.000348275	0.406269435	0.565932409	0.6798153	-0.237644686	0.008274448	1.074272931	0.996313055		-0.228542222	0.716334883	0.777274541	-0.084155136	-0.085492678	IRMINEFPRVASVASSLAARGPDSGIQQDAD	S	3059	3059	Q96JQ0	Q96JQ0
UID15684	ARHGAP17	S625	ARHGAP17_S625	0	0		Rho GTPase-activating protein 17	0.085773277	0.352474171	0.893738373	0.786663671	0	1.25E-06	0.001093607	0.157991981	0	1	1	0.100031906	0.35743851	0	0	0	1.11E-05	0.00250841	-0.27329376	-0.12110605	0.132727084	-0.242826688	-0.088645386	0.30446187	0.758320962	-0.9617074	-1.122164451	-0.235562388	-0.042431617	-0.284670135	-0.625291796	SHQLSMGQPHNAAGPSPHTLRRAVKKPAPAP	S	625	625	Q68EM7	Q68EM7
UID44583	CTAGE5;MIA2	S1125	CTAGE5;MIA2_S1125	0	0		cTAGE family member 5;Melanoma inhibitory activity protein 2	0.064163302	0.49640594	0.937572981	0.793960445	0	1.57E-06	0.001093607	0.211672407	0	1	1	0.039127967	0.22518544	0	0	0	1.23E-05	0.002596038	-0.062529813	-0.018419783	-0.018617085	-0.21705735	-0.076632727	0.39842606	0.802540674	-0.860811497	-1.114063548	-0.189801911	0.042105477	-0.251695667	-0.742690393	PYALDVPNTAFGREHSPYGPSPLGWPSSETR	S	1125	1125	O15320-10;Q96PC5	Q96PC5
UID18247	PHLDB1	S404	PHLDB1_S404	0	0		Pleckstrin homology-like domain family B member 1	0.179088646	0.026842029	0.496345643	0.6150901	0	0.000001617	0.001093607	0.195764389	0	1	1	0.017396267	0.149037745	0	0	0	7.66E-06	0.002131281	-0.585236824	-0.34681084	-0.24981361	-0.681125336	-0.631853696	-0.18597626	0.088186768	-1.172877009	-1.385272882	-0.560001504	-0.327953266	-0.689306555	-0.981705771	PAPRNKIGTLQDRPPSPFREPPGSERVLTTS	S	404	404	Q86UU1-3	Q86UU1-3
UID43365	KLRG2	S72	KLRG2_S72	0	0		Killer cell lectin-like receptor subfamily G member 2	0.051858602	0.475476348	0.934171097	0.603643569	0	1.78E-06	0.001093607	0.176685404	0	1	1	0.027358772	0.186238857	0	0	0	1.29E-05	0.002667303	-0.466053766	-0.591955331	-0.244273452	-0.547816325	-0.495846866	-0.095987026	0.038806555	-1.11188054	-1.359874206	-0.485756836	-0.336252738	-0.664689545	-0.864061647	AAGAGLEPSSKKKPPSPRPGSPRVPPLSLGY	S	72	72	A4D1S0-2	A4D1S0-2
UID43366	KLRG2	S77	KLRG2_S77	0	0		Killer cell lectin-like receptor subfamily G member 2	0.051858602	0.475476348	0.934171097	0.603643569	0	1.78E-06	0.001093607	0.176685404	0	1	1	0.027358772	0.186238857	0	0	0	1.29E-05	0.002667303	-0.466053766	-0.591955331	-0.244273452	-0.547816325	-0.495846866	-0.095987026	0.038806555	-1.11188054	-1.359874206	-0.485756836	-0.336252738	-0.664689545	-0.864061647	LEPSSKKKPPSPRPGSPRVPPLSLGYGVCPE	S	77	77	A4D1S0-2	A4D1S0-2
UID21640	ATXN2L	S684	ATXN2L_S684	0	0		Ataxin-2-like protein	0.133109282	0.085313786	0.658240746	0.604844948	0	1.91E-06	0.001093607	0.217332375	0	1	1	0.009848791	0.113703956	0	0	0	9.41E-06	0.002276681	-0.076825462	0.262039595	0.079350288	-0.09108559	-0.099961657	0.351747546	0.566811292	-0.716050875	-0.784770077	-0.051249416	0.154965029	-0.215768495	-0.549845392	TKPLLSVNKSTSTPTSPGPRTHSTPSIPVLT	S	684	684	Q8WWM7-6	Q8WWM7-6
UID7672	TSC2	S1155	TSC2_S1155	1	0		Tuberin	0.287301719	0.011501281	0.383742951	0.858924076	0	1.94E-06	0.001093607	0.413767866	0	1	1	0.003356808	0.066988171	0	0	0	6.24E-06	0.001828551	-0.075964003	0.296816791	0.448579036	-0.397164128	-0.006646921	0.496167561	0.892882884	-0.95693342	-1.089712437		0.267812397	-0.363283532	-0.672379087	GALDVPASQFLGSATSPGPRTAPAAKPEKAS	S	1155	1155	P49815-4;P49815-7	P49815-4
UID6096	RRM2	S20	RRM2_S20	0	0	CDK1;CDK2	Ribonucleoside-diphosphate reductase subunit M2	0.356015261	0.006344435	0.314522947	0.910437508	0	2.13E-06	0.001162701	0.316537483	0	1	1	0.012524536	0.128384681	0	0	0	6.93E-06	0.001961315	-0.166716922	0.377391017	0.775656656	-0.229538098	-0.041475271	0.6558986	1.107919831	-0.972467063	-0.905464539	0.264905873	0.063429607	-0.426244541	-0.511569911	RVPLAPITDPQQLQLSPLKGLSLVDKENTPP	S	20	20	P31350	P31350
UID41733	TMCC3	T48	TMCC3_T48	0	0		Transmembrane and coiled-coil domains protein 3	0.209704575	0.015520712	0.4260295	0.651609089	0	2.32E-06	0.001189647	0.293818207	0	1	1	0.005699078	0.087297896	0	0	0	8.39E-06	0.002154432	-0.031442476	0.437690882	0.447752319	0.008913458	0.037711444	0.589828291	0.846040346	-0.60791407	-0.56265365	0.197878968		-0.214049234	-0.380976594	NTLSLPLNIRRGGSDTNLNFDVPDGILDFHK	T	48	48	Q9ULS5	Q9ULS5
UID35401	SLC12A2	T266	SLC12A2_T266	0	0		Solute carrier family 12 member 2	0.031500845	0.656529371	0.975169363	-0.563122053	0	3.02E-06	0.001475937	-0.198041495	1	0	1	0.014129095	0.135705583	0	0	0	1.86E-05	0.003392691	-0.294620669	-0.274899638	-0.061101426	-0.198002573	-0.264001869	-0.622112251	-1.03813751	0.259415362	0.332823091	-0.339868535	-0.526448953	-0.175211473	0.101059966	EKEPFEDGFANGEESTPTRDAVVTYTAESKG	T	266	266	P55011-3	P55011-3
UID31653	SIK3	S568	SIK3_S568	0	0		Serine/threonine-protein kinase SIK3	0.161697088	0.176649755	0.788780806	0.910480167	0	3.30E-06	0.001475937	0.45504535	0	1	1	0.001628654	0.047327103	0	0	0	1.05E-05	0.002428365	0.162964251	0.703182749	0.530754125	0.208069759	0.379078764	0.792037153	1.213892122	-0.771123326	-0.864868069	0.388987972	0.952821916	-0.159216123	-0.319155387	TLHLPTERFSPVRRFSDGAASIQAFKAHLEK	S	568	568	Q9Y2K2-3;Q9Y2K2-4	Q9Y2K2-3
UID30474	TMCC3	S46	TMCC3_S46	0	0		Transmembrane and coiled-coil domains protein 3	0.204536304	0.018351823	0.444467146	0.604716744	0	0.000003396	0.001475937	0.321293607	0	1	1	0.00105603	0.037659002	0	0	0	6.87E-06	0.001961315	0.002025222	0.379999872	0.491317041	-0.111095926	0.164267622	0.461064008	0.650966609	-0.650410453	-0.656425904	0.308133908	0.450965329	-0.200440451	-0.325634741	DMNTLSLPLNIRRGGSDTNLNFDVPDGILDF	S	46	46	Q9ULS5	Q9ULS5
UID62932	MICALL1	S484	MICALL1_S484	0	0		MICAL-like protein 1	0.050464181	0.576781008	0.95917697	0.687044933	0	4.69E-06	0.001821292	0.251477022	0	1	1	0.014342922	0.136162773	0	0	0	2.73E-05	0.003815493	-0.199086176	0.028735355	0.17368032	-0.103913033	0.104471985	0.383863833	0.513874307	-0.789236787	-1.061204808	0.02297681	0.194810752	-0.214931965	-0.573188562	TSSPKTKKRPAPRAPSASPLALHASRLSHSE	S	484	484	Q8N3F8	Q8N3F8
UID62933	MICALL1	S486	MICALL1_S486	0	0		MICAL-like protein 1	0.050464181	0.577015007	0.95917697	0.687044933	0	4.72E-06	0.001821292	0.251477022	0	1	1	0.014390439	0.136388058	0	0	0	2.74E-05	0.003815493	-0.199086176	0.028735355	0.17368032	-0.103913033	0.104471985	0.383863833	0.513874307	-0.789236787	-1.061204808	0.02297681	0.194810752	-0.214931965	-0.573188562	SPKTKKRPAPRAPSASPLALHASRLSHSEPP	S	486	486	Q8N3F8	Q8N3F8
UID67984	MAP3K5	S1033	MAP3K5_S1033	0	0		Mitogen-activated protein kinase kinase kinase 5	0.323995871	0.036110834	0.53805098	0.640290571	0	5.41E-06	0.001884843	0.227104147	0	1	1	0.013016268	0.130230414	0	0	0	2.77E-05	0.003815493	-0.632226793	-0.25229717				0.143286344	0.004205599	-1.0785165	-1.335153843	-0.447404509	-0.242503286	-0.794927196		LGIPDENFEDHSAPPSPEEKDSGFFMLRKDS	S	1033	1033	Q99683	Q99683
UID18241	PHLDB1	S461	PHLDB1_S461	0	0		Pleckstrin homology-like domain family B member 1	0.101187692	0.149135179	0.757083209	0.504613392	0	5.52E-06	0.001884843	0.185615611	0	1	1	0.015208675	0.140128348	0	0	0	2.74E-05	0.003815493	-0.182368234	-0.077562362	-0.065528578	-0.350920689	-0.196921019	0.089462095	0.249126063	-0.79485539	-0.885010022	-0.217651142	0.031273652	-0.293325172	-0.635514763	LGRRGLDSMRELPPLSPSLSRRALSPLPTRT	S	461	461	Q86UU1-3	Q86UU1-3
UID31756	CARHSP1	S30	CARHSP1_S30	0	0	DYRK2	Calcium-regulated heat stable protein 1	-0.35975948	0.074981311	0.638123748	-1.417620592	0	0.00000556	0.001884843	-0.698812088	1	0	1	0.00257924	0.059082433	0	0	0	1.60E-05	0.00311042	-0.121325645	-0.984167873	-0.885480115	-0.183119441	-0.247490627	-1.350681947	-1.491463503	1.411536578	1.416800339	-0.340703506	-1.111985026	0.187484979	1.155074843	QASVGLLDTPRSRERSPSPLRGNVVPSPLPT	S	30	30	Q9Y2V2	Q9Y2V2
UID54366	GOLGA4	S93	GOLGA4_S93	0	0	Chk1	Golgin subfamily A member 4	0.379707331	0.012509657	0.392312924	0.970081926	0	7.15E-06	0.00212601	0.307617722	0	1	1	0.034981834	0.213740036	0	0	0	0.000025618	0.003815493	0.146841031	0.808015716	1.181524138	0.161357764	0.309352766	0.856493966	1.532861227	-0.654298967	-0.836673545	0.435574614	0.750956852	0.026917078	-0.070856497	GDTQSFAQKLQLRVPSVESLFRSPIKESLFR	S	93	93	Q13439-3;Q13439-5	Q13439-5
UID54368	GOLGA4	S100	GOLGA4_S100	0	0		Golgin subfamily A member 4	0.381057538	0.011590384	0.383872628	0.953854855	0	7.63E-06	0.002231175	0.306585952	0	1	1	0.033936305	0.210141222	0	0	0	2.64E-05	0.003815493	0.143649773	0.814592636	1.178940028	0.16221678	0.307085732	0.859822034	1.465649863	-0.654184691	-0.835762833	0.464631944	0.7010703	0.061421888	-0.122063453	QKLQLRVPSVESLFRSPIKESLFRSSSKESL	S	100	100	Q13439-3;Q13439-5	Q13439-5
UID13554	MAP7D1	S709	MAP7D1_S709	0	0		MAP7 domain-containing protein 1	-0.046211004	0.518008669	0.941905264	-0.536950685	0	8.50E-06	0.002396091	-0.0306512	1	0	1	0.712449904	0.880049063	0	0	0	8.50E-05	0.006954775	-0.205909047	-0.221525838	0.057211862	0.099873987	-0.079343945	-0.507614766	-0.455158709	0.64008892	0.544940346	0.08811575	-0.160073538		0.031437965	ETKKQDSKEANANGSSPEPVKAVEARSPGLQ	S	709	709	Q3KQU3-4;Q3KQU3-3	Q3KQU3-4
UID25692	OSBPL1A	S78	OSBPL1A_S78	0	0		Oxysterol-binding protein-related protein 1	-0.080940257	0.455111241	0.926595349	0.76093548	0	9.84E-06	0.002635191	0.420291962	0	1	1	0.001723975	0.04814255	0	0	0	2.76E-05	0.003815493	-0.530027792	-0.831236535	-0.836229924	-0.883746344	-0.459959086	0.343396554	0.162374765	-1.323790822	-1.214179778	-0.536959101	-0.361748658	-1.112296925	-1.467578684	EALETLATEHHELEQSLVKGSPPASILSEDE	S	78	78	Q9BXW6-4	Q9BXW6-4
UID67983	MAP3K5	S1029	MAP3K5_S1029	0	0		Mitogen-activated protein kinase kinase kinase 5	0.323995871	0.049053705	0.60048182	0.640290571	0	9.96E-06	0.002635191	0.227104147	0	1	1	0.018978968	0.156134004	0	0	0	5.08E-05	0.005772509	-0.632226793	-0.25229717				0.143286344	0.004205599	-1.0785165	-1.335153843	-0.447404509	-0.242503286	-0.794927196		RTLFLGIPDENFEDHSAPPSPEEKDSGFFML	S	1029	1029	Q99683	Q99683
UID12336	WTAP	S306	WTAP_S306	0	0		Pre-mRNA-splicing regulator WTAP	-0.163892657	0.038078327	0.550688509	-0.500518077	0	1.20E-05	0.002865333	0.095241825	1	0	1	0.200813257	0.50013659	0	0	0	6.82E-05	0.00653979	-0.166436811	-0.291373693	-0.000812238	0.326226264	0.037158433	-0.656507443	-0.681208229	0.38675245	0.277604187	-0.071321123	-0.046098942	-0.371629932	-0.126757433	GFHREGNTTEDDFPSSPGNGNKSSNSSEERT	S	306	306	Q15007	Q15007
UID37982	MEX3B	T273	MEX3B_T273	0	0		RNA-binding protein MEX3B	0.139610389	0.162746672	0.77624541	0.812406941	0	1.27E-05	0.002956823	0.277031813	0	1	1	0.012736777	0.128887257	0	0	0	5.69E-05	0.005965101	-0.403106179	-0.392618586	0.034116362	-0.464291027	-0.452652754		0.505640519	-1.220761568	-1.129019625	-0.249547583	-0.350451168	-0.663546321	-1.04457968	GSGPGSLWSKPTPSITPTPGRKPFSSYRNDS	T	273	273	Q6ZN04	Q6ZN04
UID127130	EPB41L1	T550	EPB41L1_T550	0	0		Band 4.1-like protein 1	0.01139434	0.803604789	0.983991058	-0.523607415	0	1.56E-05	0.003510548	-0.178409372	1	0	1	0.007635823	0.100268264	0	0	0	7.60E-05	0.006715452	-0.491048648	-0.524955762	-0.342649931	-0.398163569	-0.515019486	-1.087042153			-0.039827324	-0.617331576	-0.714838083	-0.31063166		ERRLPSSPASPSPKGTPEKANERAGLREGSE	T	550	550	Q9H4G0;Q9H4G0-2	Q9H4G0
UID113150	EPB41L1	S546	EPB41L1_S546	0	0		Band 4.1-like protein 1	0.007553854	0.869068108	0.989150392	-0.523610203	0	1.57E-05	0.003510548	-0.178628015	1	0	1	0.007632327	0.100268264	0	0	0	7.67E-05	0.006738469	-0.469661992	-0.540299876	-0.342682509	-0.398180202	-0.515017599	-1.087018312			-0.039797905	-0.617335133	-0.714826273	-0.310598349		DWERERRLPSSPASPSPKGTPEKANERAGLR	S	546	546	Q9H4G0;Q9H4G0-2	Q9H4G0
UID31961	WNK2	S1973	WNK2_S1973	0	0		Serine/threonine-protein kinase WNK2	0.112896992	0.388791071	0.909051183	1.046317716	0	1.95E-05	0.003909117	0.443850706	0	1	1	0.004708551	0.079246725	0	0	0	6.87E-05	0.00653979	0.537941957	1.086493035	1.106677394	0.746002762	0.995579699	1.601660973		-0.403563255	-0.388830583	0.782859513	1.41009207	0.360106915	0.057441845	KLLNPLVRQLKVVASSTGHLADSSRGPPAKD	S	1973	1973	Q9Y3S1-2	Q9Y3S1-2
UID32912	BIN1	T317	BIN1_T317	0	0		Myc box-dependent-interacting protein 1	0.096201284	0.159307866	0.773010869	0.588418542	0	0.000021707	0.00408816	-0.250682198	0	1	1	0.019752813	0.159125799	0	0	0	0.000108225	0.007922716	-0.304838978	-0.368605723	-0.218782294	-0.481816273	-0.490376878	0.062212778		-0.936141502	-1.163730488		-0.577997497	-0.076633101		SQLRKGPPVPPPPKHTPSKEVKQEQILSLFE	T	317	317	O00499-6	O00499-6
UID1363	CTAGE5;MIA2	S1144	CTAGE5;MIA2_S1144	0	0		cTAGE family member 5;Melanoma inhibitory activity protein 2	-0.157660251	0.127171294	0.729987954	-0.638151485	0	2.38E-05	0.00433077	-0.228360487	1	0	1	0.035124068	0.214139145	0	0	0	0.000111365	0.008116984	-0.187586248	-0.595838615	-0.663099227	-0.321935637	-0.3063612	-0.746147011	-0.886342445	0.534438007	0.385678477	-0.214167506	-0.50008262	-0.095949933	0.295141754	PSPLGWPSSETRAFLSPPTLLEGPLRLSPLL	S	1144	1144	O15320-10;Q96PC5	Q96PC5
UID9870	SOS2	S1234	SOS2_S1234	0	0		Son of sevenless homolog 2	-0.183927985	0.220918171	0.824847698	0.706208743	0	2.65E-05	0.004640275	0.304144596	0	1	1	0.059315341	0.276890773	0	0	0	0.000161673	0.009997635	-0.676672429			-0.494532195	-0.658647184	-0.084323542	-0.066216944	-1.499203362	-1.476172095	-0.69930157	-0.213444585			ISTCPNSPSTPPSTPSPRVPRRCYVLSSSQN	S	1234	1234	Q07890-2	Q07890-2
UID85820	TMPO	Y183	TMPO_Y183	0	0		Lamina-associated polypeptide 2, isoforms beta/gamma;Thymopoietin;Thymopentin	-0.008588443	0.946995575	0.994938725	-0.811712174	0	2.68E-05	0.004640275	0.085540983	1	0	1	0.36071007	0.659508561	0	0	0	0.000226942	0.01216225	0.159116506		0.410044681		0.427221567	-0.566248594	-0.719963109	0.895498185		0.590417673	0.139106765	0.065361333	0.321999171	SAENTRQNGSNDSDRYSDNEEDSKIELKLEK	Y	183	183	P42167;P42167-2	P42167
UID17580	DENND4A	S1151	DENND4A_S1151	0	0		C-myc promoter-binding protein	-0.472471446	0.0103281	0.371598537	-1.005739227	0	3.05E-05	0.004911262	-0.547787716	1	0	1	0.004208334	0.074784872	0	0	0	4.35E-05	0.005225062	0.538892119	-0.621486362	-0.846093055	0.194484428	0.227821939	-0.458274492	-1.288905551	1.317603696	0.958173169	-0.71512965	-0.574309023	0.383035939	0.518676252	GCVATQNPKRIQRMNSSFSVKPFEKTDVATG	S	1151	1151	Q7Z401	Q7Z401
UID55366	NFATC4	S276	NFATC4_S276	0	0	JNK2;JNK1	Nuclear factor of activated T-cells, cytoplasmic 4	0.291286912	0.063645881	0.627926633	0.902380499	0	3.72E-05	0.005391522	0.291645083	0	1	1	0.063364261	0.286165147	0	0	0	0.000161566	0.009997635	-0.371546524	0.284029905	0.422443983	-0.447840521	-0.01083324	0.418142482	0.620452588	-1.108787354	-1.462139572	-0.289806012	0.06964408	-0.471232795	-0.91550947	VESELNEAASRFGLGSPLPSPRASPRPWTPE	S	276	276	Q14934-11;Q14934-14	Q14934-11
UID18079	ATG4D	S134	ATG4D_S134	0	0		Cysteine protease ATG4D;Cysteine protease ATG4D, mitochondrial	-0.424414972	0.063690088	0.627926633	-1.312998378	0	3.78E-05	0.005391522	-0.457759249	1	0	1	0.047856006	0.248932269	0	0	0	0.000153238	0.009762189	0.174548677	-0.920863793	-1.021036394	0.042576955	-0.286817256	-1.240236354	-1.477092959	1.210934641	1.323729556	-0.775921171	0.244490536	0.353599598	0.946006764	LRLPRTGRLLRAKRPSSEDFVFL________	S	134	134	Q86TL0-2	Q86TL0-2
UID55367	NFATC4	S280	NFATC4_S280	0	0	JNK2;JNK1	Nuclear factor of activated T-cells, cytoplasmic 4	0.291286912	0.064296461	0.627926633	0.902380499	0	3.82E-05	0.005391522	0.291645083	0	1	1	0.064012964	0.287657002	0	0	0	0.000165949	0.010183309	-0.371546524	0.284029905	0.422443983	-0.447840521	-0.01083324	0.418142482	0.620452588	-1.108787354	-1.462139572	-0.289806012	0.06964408	-0.471232795	-0.91550947	LNEAASRFGLGSPLPSPRASPRPWTPEDPWS	S	280	280	Q14934-11;Q14934-14	Q14934-11
UID85648	CTAGE5;MIA2	Y1127	CTAGE5;MIA2_Y1127	0	0		cTAGE family member 5;Melanoma inhibitory activity protein 2	0.025768976	0.814846074	0.984397602	0.792731225	0	3.91E-05	0.005435196	0.286865741	0	1	1	0.024921976	0.177078826	0	0	0	0.000215229	0.011915356	-0.054833723		-0.001194843	-0.21539427	-0.091889048	0.396241382	0.668971197		-1.084199551	-0.176907338	0.066970866		-0.741752148	ALDVPNTAFGREHSPYGPSPLGWPSSETRAF	Y	1127	1127	O15320-10;Q96PC5	Q96PC5
UID35325	HDGF	T184	HDGF_T184	0	0		Hepatoma-derived growth factor	0.029215595	0.908342755	0.99226166	1.513798989	0	5.31E-05	0.006378977	0.16973198	0	1	1	0.507490667	0.765709539	0	0	0	0.000516086	0.019802282	-0.613634633	-0.286026621	-0.08071693	-0.485041619	0.00143569	1.872716446	2.186133567	-1.414173566	-0.582172378	-0.436033844	-0.101034039	-0.479595522	-0.736400279	PKEAENPEGEEKEAATLEVERPLPMEVEKNS	T	184	184	P51858	P51858
UID34179	EPB41	T60	EPB41_T60	0	0	CDK1	Protein 4.1	-0.168608929	0.099611421	0.685160822	-0.57277646	0	5.57E-05	0.006559181	0.141735748	1	0	1	0.159446491	0.449494704	0	0	0	0.000307127	0.014642042	0.128691313	-0.013403746	0.38655803	0.616915091	0.430674909	-0.311147103	-0.725573925	0.681117986	0.573266827	0.316997412	0.305153129	-0.079677849	0.1348854	GDNWCEQKLKASNGDTPTHEDLTKNKERTSE	T	60	60	P11171-2	P11171-2
UID14072	SH3D19	S369	SH3D19_S369	0	0		SH3 domain-containing protein 19	-0.22955796	0.066727544	0.629378755	-0.689227942	0	0.000056498	0.006559181	-0.331161423	1	0	1	0.013094583	0.13073503	0	0	0	0.000150147	0.009630852	0.290443214	-0.20717822	-0.513962916	0.115741432	0.081349271	-0.202586017	-0.651055355	1.056348968	0.846921428	-0.05620801	-0.262272312	0.411978849	0.594186522	ATRRSNKKLPFNRSSSDMDLQKKQSNLATGL	S	369	369	Q5HYK7-2	Q5HYK7-2
UID40245	MYBBP1A	T1227	MYBBP1A_T1227	0	0		Myb-binding protein 1A	0.019636686	0.83143706	0.985779394	-0.50245318	0	6.26E-05	0.007010048	-0.15507379	1	0	1	0.11503908	0.38447683	0	0	0	0.000442889	0.017986051	0.303527308	0.165001088	0.650212359		0.393352628	-0.185622356	-0.120225753	0.879777072	0.824187541	0.331199746	0.091070632		0.524540989	KRNRTKAKVPAQANGTPTTKSPAPGAPTRSP	T	1227	1227	Q9BQG0	Q9BQG0
UID23336	MAML3	S170	MAML3_S170	0	0		Mastermind-like protein 3	-0.126067807	0.206966006	0.818221278	-0.564924678	0	6.34E-05	0.007010048	0.184637686	1	0	1	0.074396637	0.309359658	0	0	0	0.000337027	0.015258966	-0.175499257	-0.60232899	0.012017714	-0.06035304	-0.025687008	-0.879896585	-0.959763951	0.371143214	0.04889496	-0.198866195	0.035000085	-0.541921061	-0.360495794	IMLQETVKRKLEGARSPLNGDQQNGACDGNF	S	170	170	Q96JK9	Q96JK9
UID15724	SPECC1L	S54	SPECC1L_S54	0	0		Cytospin-A	-0.341793857	0.036531641	0.541585525	-1.041916761	0	6.68E-05	0.007296271	-0.305050321	1	0	1	0.057218978	0.271450871	0	0	0	0.000236334	0.012453905	0.430586204	-0.459948706	-0.166284046	0.512026676	0.228916001	-0.451993871		1.088956672	1.849556498	0.100766759	-0.117276183	0.467318587	0.736373275	KLVKPGTAASLSKTKSSDDLLAGMAGGVTVT	S	54	54	Q69YQ0-2	Q69YQ0-2
UID7084	MAP1B	S1248	MAP1B_S1248	0	0		Microtubule-associated protein 1B;MAP1B heavy chain;MAP1 light chain LC1	0.009620337	0.92562944	0.993193265	1.340771737	0	0.000070648	0.007579006	0.153489219	0	1	1	0.107255547	0.371634884	0	0	0	0.000469775	0.018624736	-0.036021692		0.110751207	0.077390478	0.145869947		1.482141967			0.301447468	0.417206749	-0.207088866	0.311786207	ASTTLDIKDSISAVSSEKVSPSKSPSLSPSP	S	1248	1248	P46821	P46821
UID13400	ARHGAP31	S629	ARHGAP31_S629	0	0		Rho GTPase-activating protein 31	0.187193419	0.111348837	0.701279538	1.448958096	0	7.84E-05	0.008240726	0.064383236	0	1	1	0.474334999	0.744633271	0	0	0	0.000463547	0.018509737	-0.173818401		0.249890249		-0.124496588		1.411668228			-0.004629062		-0.188984376	-0.046084262	EGREAGEMESSTLQESPRARAEAVLLHEMDE	S	629	629	Q2M1Z3	Q2M1Z3
UID9070	AMPD2	S76	AMPD2_S76	0	0		AMP deaminase 2	-0.313737766	0.150048064	0.759020363	-1.190344206	0	7.92E-05	0.008240726	-0.620761489	1	0	1	0.010197334	0.115009817	0	0	0	0.000212651	0.011915356	-0.088863779	-0.638786221	-0.3066869	-0.180668494	0.490146436	-0.87492456	-0.967388796	1.535343683	1.383719783	0.07804239	-1.089593179	0.191779271	1.279715895	GSGKPKAKYPFKKRASLQASTAAPEARGGLG	S	76	76	Q01433	Q01433
UID83620	SORBS1	T802	SORBS1_T802	0	0		Sorbin and SH3 domain-containing protein 1	0.027659749	0.794562926	0.983991058	0.737029472	0	7.92E-05	0.008240726	0.10068736	0	1	1	0.352285072	0.652049781	0	0	0	0.000685614	0.02354648	0.277280195	0.25097115	0.589106128	0.290210747	0.439227535	0.754661837		-0.543443323	-0.686554638	0.125959558	0.379742323	0.286396021	-0.183443581	DYMDLPFSSSPSRSATASPQLSHHSLRAGPD	T	802	802	Q9BX66-3	Q9BX66-3
UID68822	SORBS1	S804	SORBS1_S804	0	0		Sorbin and SH3 domain-containing protein 1	0.020557788	0.841994263	0.986635279	0.708830299	0	8.65E-05	0.008577607	0.115848315	0	1	1	0.27438847	0.583584379	0	0	0	0.000715581	0.024031708	0.277378523	0.250879083	0.55815989	0.290623562	0.436184259	0.754832782		-0.501081382	-0.654670818	0.052335014	0.414229009	0.187268355	-0.184097592	MDLPFSSSPSRSATASPQLSHHSLRAGPDLT	S	804	804	Q9BX66-3	Q9BX66-3
UID61456	PHLDB1	S470	PHLDB1_S470	0	0		Pleckstrin homology-like domain family B member 1	0.263668	0.060829871	0.621637073	1.110643203	0	8.87E-05	0.008635845	0.303139776	0	1	1	0.035536046	0.21509818	0	0	0	0.00031938	0.014766668	0.077020441	0.332338306	0.528354456	-0.223886681	0.029907443	0.839219119			-1.382067287	-0.023446971	0.125890008	-0.36494981	-0.745166255	RELPPLSPSLSRRALSPLPTRTTPDPKLNRE	S	470	470	Q86UU1-3	Q86UU1-3
UID13003	ZYX	S259	ZYX_S259	0	0		Zyxin	0.113197854	0.350453255	0.893738373	1.130658928	0	9.23E-05	0.008791064	0.210655293	0	1	1	0.098260767	0.353319757	0	0	0	0.000560709	0.020843653	-0.595943525	-0.281839668	0.061066762	-0.401381901	-0.272182421			-1.456643263	-1.697089735	-0.481693834	-0.359789276	-0.706779856	-0.977324425	PVSLANTQPRGPPASSPAPAPKFSPVTPKFT	S	259	259	Q15942	Q15942
UID49916	TMPO	S184	TMPO_S184	0	0		Lamina-associated polypeptide 2, isoforms beta/gamma;Thymopoietin;Thymopentin	-0.028159654	0.828979241	0.985779394	-0.79302005	0	9.38E-05	0.008870702	-0.007253403	1	0	1	0.947897079	0.979205234	0	0	0	0.000854092	0.026781552	0.159585436	0.051212081	0.561300273		0.500132459	-0.565320274	-0.71906586	0.897815159		-0.11411838	0.328915797	-0.028087697	0.271898726	AENTRQNGSNDSDRYSDNEEDSKIELKLEKR	S	184	184	P42167;P42167-2	P42167
UID28518	MTMR4	S610	MTMR4_S610	0	0		Myotubularin-related protein 4	-0.056667528	0.524273419	0.944470655	-1.192980624	0	9.52E-05	0.008870702	-0.140894792	1	0	1	0.133829703	0.414681477	0	0	0	0.000635642	0.022430243	-0.618396453	-0.830817348	-0.722450229	-0.773595197	-0.553002269		-1.908247666			-0.604978368	-1.14638216	-0.622015831	-0.565765528	QEFSGRSLDRLPKTRSMDDLLSACDTSSPLT	S	610	610	Q9NYA4	Q9NYA4
UID34233	EEF2	T57	EEF2_T57	1	1		Elongation factor 2	0.164848219	0.157562647	0.770973561	0.600868726	0	0.000135743	0.010853044	0.496620778	0	1	1	0.000670762	0.029661799	0	0	0	0.000103837	0.007737221	0.477905347	0.52862836	0.872466795	0.030362397	0.71133988	1.194120029	1.296958736	0.101317744	-0.013713882	1.421724202	1.040472505	0.039956602	0.435756993	KAGIIASARAGETRFTDTRKDEQERCITIKS	T	57	57	P13639	P13639
UID112793	BCL11A	S625	BCL11A_S625	0	0		B-cell lymphoma/leukemia 11A	0.00764162	0.895333694	0.991702124	0.565710474	0	0.000136424	0.010856308	0.270540706	0	1	1	0.002804964	0.061093514	0	0	0	0.000318153	0.014766599	-0.381505065	-0.163062354	-0.204174671	-0.185878585	-0.211924919	0.345397083	0.452797017				0.260666518	-0.318666817	-0.398902209	GESASGGLSKKLLLGSPSSLSPFSKRIKLEK	S	625	625	Q9H165-2	Q9H165-2
UID112796	BCL11A	S630	BCL11A_S630	0	0		B-cell lymphoma/leukemia 11A	0.00764162	0.89558133	0.991702124	0.565710474	0	0.000138892	0.010924081	0.270540706	0	1	1	0.002846134	0.061429352	0	0	0	0.000324036	0.014899409	-0.381505065	-0.163062354	-0.204174671	-0.185878585	-0.211924919	0.345397083	0.452797017				0.260666518	-0.318666817	-0.398902209	GGLSKKLLLGSPSSLSPFSKRIKLEKEFDLP	S	630	630	Q9H165-2	Q9H165-2
UID28506	SMPD3	S209	SMPD3_S209	0	0		Sphingomyelin phosphodiesterase 3	0.146946755	0.165901733	0.778772095	0.508234632	0	0.000144413	0.011177135	0.307901607	0	1	1	0.00692791	0.095645197	0	0	0	0.000463053	0.018509737	0.101719065			-0.214941176	-0.002881961	0.463032039	0.625571823		-0.474135222		0.318030631		-0.297772583	DGVARAVPGSIKRTASVEYKGDGGRHPGDEA	S	209	209	Q9NY59-2	Q9NY59-2
UID101759	DENND4C	S1345	DENND4C_S1345	0	0		DENN domain-containing protein 4C	-0.265163024	0.031111165	0.511244225	0.932868485	0	0.000148729	0.011407014	-0.227608754	0	1	1	0.05541257	0.268131374	0	0	0	0.000531952	0.020271243	-0.557391153		-1.069529035	-0.475117027	-0.443714163	0.059174163	0.516980353				-0.756525235	-0.323769005	-0.394721194	LDHGSPAQENPESEKSSPAVSRSKTFTGRFK	S	1345	1345	Q5VZ89-3;Q5VZ89-7	Q5VZ89-7
UID10997	PPP2R5C	S458	PPP2R5C_S458	0	0		Serine/threonine-protein phosphatase 2A 56 kDa regulatory subunit gamma isoform	-0.416261422	0.034796976	0.534005304	-0.948540205	0	0.000152937	0.011470247	-0.676620576	1	0	1	0.002228668	0.054767925	0	0	0	0.000138513	0.009322228	0.485246238	-0.899375913	-0.91010528	-0.156070829	0.011635325	-0.564362819	-1.276510361	1.118485168	0.83480247	-0.791875292	-1.142614304	0.299769396	0.47222331	AQKDPKKDRPLARRKSELPQDPHTKKALEAH	S	458	458	Q13362-3	Q13362-3
UID107697	SMCR8	S487	SMCR8_S487	0	0		Smith-Magenis syndrome chromosomal region candidate gene 8 protein	0.221575588	0.018613243	0.448154462	0.532628111	0	0.000155344	0.011498185		0	1	1			0	0	0			0.109022233	0.27500823		-0.136852622	-0.155035514	0.669260342		-0.251089302	-0.579704292					IEVLGTEKSTSVLSKSDSQASLTVPLSPQVV	S	487	487	Q8TEV9	Q8TEV9
UID42292	FLVCR1	T69	FLVCR1_T69	0	0		Feline leukemia virus subgroup C receptor-related protein 1	0.084030562	0.383720126	0.907748279	0.500892718	0	0.000160768	0.011694822	-0.162944718	0	1	1	0.104993625	0.367018968	0	0	0	0.000922653	0.027797838	-0.507068811	0.105019828	0.164485173	-0.047275398	-0.019341849	0.368964865	0.393557721	-0.844443288	-0.396604999	-0.241012715	-0.269119518	0.038389064	0.103257575	RDSLAAASGVLGGPQTPLAPEEETQARLLPA	T	69	69	Q9Y5Y0	Q9Y5Y0
UID16422	RICTOR	S1284	RICTOR_S1284	0	0		Rapamycin-insensitive companion of mTOR	-0.164206306	0.211458511	0.820874179	0.587449074	0	0.00016813	0.011995082	0.405505798	0	1	1	0.002743303	0.060191703	0	0	0	0.00026207	0.013237368	-0.072583259		-0.813999336	-0.423809162	-0.240788518	0.324791853	0.383480486	-0.863993562	-0.777530395	-0.090798214	0.166825337	-0.533047041	-1.012949029	YLTPQSNHLSLSKSNSVSLVPPGSSHTLPRR	S	1284	1284	Q6R327	Q6R327
UID4721	TOP1	S112	TOP1_S112	0	0	CDK1	DNA topoisomerase 1	-0.258433772	0.02478402	0.479521784	-0.708277891	0	0.000171724	0.012029708	0.109353232	1	0	1	0.214320482	0.51635027	0	0	0	0.000660247	0.023151656	-0.493614754	-0.294248003		0.202973847	0.079179653	-0.894847396		0.521708386		-0.088562612	-0.118588976	-0.47722379	-0.167340727	SGDAKIKKEKENGFSSPPQIKDEPEDDGYFV	S	112	112	P11387	P11387
UID49914	TMPO	S177	TMPO_S177	0	0		Lamina-associated polypeptide 2, isoforms beta/gamma;Thymopoietin;Thymopentin	-0.117588265	0.237350209	0.839468085	-0.610423683	0	0.000172992	0.012066717	0.039445007	1	0	1	0.683175609	0.865261878	0	0	0	0.001297053	0.033668912	0.252446828	0.135472363	0.489010771	0.734918884	0.359917308	-0.345309806	-0.543513205		0.67120967	0.228266072	0.295765896	0.074463322	0.291788617	LPTISSSAENTRQNGSNDSDRYSDNEEDSKI	S	177	177	P42167;P42167-2	P42167
UID806	TP53I11	S14	TP53I11_S14	0	0		Tumor protein p53-inducible protein 11	-0.427433911	0.031079004	0.511244225	-0.919557948	0	0.000201812	0.013207406	-0.530545252	1	0	1	0.010448298	0.116180747	0	0	0	0.000290121	0.014326653	0.43742546	-0.801408174	-0.813090049	0.397622068	-0.302384648	-0.487617746	-0.892074069	1.288835459	1.009704518	-0.268395865	-0.474092233	0.630868797	0.748824113	__MAAKQPPPLMKKHSQTDLVSRLKTRKILG	S	14	14	O14683	O14683
UID21703	CASKIN1	S987	CASKIN1_S987	0	0		Caskin-1	0.01121762	0.927523306	0.993193265	0.765420292	0	0.000206236	0.013312954	0.343278285	0	1	1	0.015796524	0.142566531	0	0	0	0.000711973	0.023958738	0.383693616	0.605684827	-0.12824546	0.070192301	0.362376585	0.6876025		-0.756947449	-0.727078916	0.215385206	0.587614288	-0.235125815	-0.334987829	PEDGLLGVRAQCRRASDLAGSVDTGSAGSVK	S	987	987	Q8WXD9	Q8WXD9
UID28601	TAB2	S450	TAB2_S450	0	0		TGF-beta-activated kinase 1 and MAP3K7-binding protein 2	0.263878044	0.137913795	0.745202233	0.919478964	0	0.000206251	0.013312954	-0.013701436	0	1	1	0.892813365	0.955883208	0	0	0	0.001107378	0.030856845	0.131379029	0.293214613					0.95665391		-0.882304018	-0.043224475			-0.015821602	HHPPKSRAIGNNSATSPRVVVTQPNTKYTFK	S	450	450	Q9NYJ8;Q9NYJ8-2	Q9NYJ8
UID55466	NUMA1	S1778	NUMA1_S1778	0	0		Nuclear mitotic apparatus protein 1	0.194632892	0.082181222	0.648917353	0.891565008	0	0.000206567	0.013312954	-0.010668761	0	1	1	0.917794887	0.966863105	0	0	0	0.001202232	0.032106315	-0.191313825	0.189381234	0.469106645	0.012566291	-0.132609979	1.262414481	0.715543676			0.158776914	0.084683699	-0.024113166	0.310248823	PIPARSQAPLESSLDSLGDVFLDSGRKTRSA	S	1778	1778	Q14980-2	Q14980-2
UID6018	MARCKS	S46	MARCKS_S46	0	0		Myristoylated alanine-rich C-kinase substrate	-0.215967416	0.075333202	0.639121719	-0.580411227	0	0.000208282	0.013372651	-0.010459798	1	0	1	0.926454788	0.969222579	0	0	0	0.001168567	0.031560776	0.214173115	-0.180371662	0.566641703	0.845380277	0.404759427	-0.294151925	-0.301356104	0.951002615	0.775134265	0.308696489	0.160390962	0.033599335	0.477327307	ANGQENGHVKVNGDASPAAAESGAKEELQAN	S	46	46	P29966	P29966
UID5201	SYN1	S9	SYN1_S9	0	0		Synapsin-1	-0.259539497	0.020640314	0.457640196	-0.826639229	0	0.000227441	0.014255424	-0.349728464	1	0	1	0.004100626	0.074173465	0	0	0	0.000260157	0.013237368	0.375604864	-0.329882769	-0.246881595	0.359307012	0.102086612			1.112018051	0.790874299	-0.015615566	-0.252327167	0.493061824	0.637909299	_______MNYLRRRLSDSNFMANLPNGYMTD	S	9	9	P17600;P17600-2	P17600
UID101758	DENND4C	S1342	DENND4C_S1342	0	0		DENN domain-containing protein 4C	-0.271107631	0.106137126	0.693148596	0.92450923	0	0.000251799	0.015242854	-0.403317919	0	1	1	0.001897226	0.051153743	0	0	0	0.000381743	0.016295833	-0.406087942			-0.387353545	-0.343399833	0.059177535	0.516872284			-1.167325526	-1.027477142	-0.18739098	-0.394140012	SLPLDHGSPAQENPESEKSSPAVSRSKTFTG	S	1342	1342	Q5VZ89-3;Q5VZ89-7	Q5VZ89-7
UID21205	GEMIN5	S778	GEMIN5_S778	0	0		Gem-associated protein 5	-0.081722011	0.351201376	0.893738373	-0.518640987	0	0.00025842	0.015377139	0.06157462	1	0	1	0.478591165	0.746593891	0	0	0	0.001931018	0.042021663	-0.258371394	-0.161218096	0.106351939	0.309966045	-0.037944159		-0.675673665	0.423773932	0.348467594	-0.16531356	-0.127939418	-0.337476488	-0.202074972	EESMKENSGPVENGVSDQEGEEQAREPELPC	S	778	778	Q8TEQ6	Q8TEQ6
UID14138	WDR44	S262	WDR44_S262	0	0		WD repeat-containing protein 44	-0.102633554	0.483104185	0.935450973	-0.722703855	0	0.000260368	0.015377139	-0.169914822	1	0	1	0.253948037	0.561781652	0	0	0	0.001842002	0.040984709	0.007299488	-0.182927456	-0.029383801	0.014147075	0.184075884	-0.413111226	-0.507007092	1.109600527	0.861096574	0.498559578	-0.063750387	0.127884473	0.986584008	PPPPSRPAPPPRKRKSELEFETLKTPDIDVP	S	262	262	Q5JSH3-2	Q5JSH3-2
UID24768	MAP3K5	S1033	MAP3K5_S1033	0	0		Mitogen-activated protein kinase kinase kinase 5	-0.338755092	0.048966053	0.60048182	-0.925899818	0	0.000307855	0.017045195	-0.574095445	1	0	1	0.003195061	0.065430277	0	0	0	0.000309666	0.014642042	-0.94304783	-1.431901262	-1.215931036	-0.457779899	-0.835032032	-1.45748414	-1.651844854		0.390942895	-0.880661232	-1.264875095	-0.256728902	0.407574354	LGIPDENFEDHSAPPSPEEKDSGFFMLRKDS	S	1033	1033	Q99683	Q99683
UID15725	SPECC1L	S55	SPECC1L_S55	0	0		Cytospin-A	-0.347460303	0.006639371	0.314522947	-0.774225083	0	0.00030973	0.017045195	-0.337988982	1	0	1	0.007766549	0.10110238	0	0	0	0.000281436	0.014022244	0.429441156	-0.46382554	-0.172710816	0.52539215	0.227912706	-0.446494529		1.101955636		0.003805346	-0.155157579	0.472016332	0.728587363	LVKPGTAASLSKTKSSDDLLAGMAGGVTVTN	S	55	55	Q69YQ0-2	Q69YQ0-2
UID41311	VAPA	T217	VAPA_T217	0	0		Vesicle-associated membrane protein-associated protein A	0.559062876	0.00121946	0.176877707	0.934819636	0	0.000335383	0.018104261	0.140996152	0	1	1	0.254138649	0.562034947	0	0	0	0.000421657	0.017377469	0.458823131	0.754493493	0.779036176		-0.399717784			-0.653543336	-0.703978284		0.39238656	0.382455627	-0.156998699	RLRKVAHSDKPGSTSTASFRDNVTSPLPSLL	T	217	217	Q9P0L0	Q9P0L0
UID47831	MAP2	S285	MAP2_S285	0	0		Microtubule-associated protein 2	0.562796144	0.000959555	0.170461483	0.641525518	0	0.000336565	0.018104962	0.454576264	0	1	1	0.004339047	0.075773724	0	0	0	8.35E-05	0.006901011	-0.220958558	0.757059478	0.050261613	-0.769053947	-0.674809536	0.077903673	0.272625422	-1.020736923	-1.194836055	-0.347579008	0.313423856	-0.852220404	-1.000239805	PTEAKKDEWGLVAPISPGPLTPMREKDVFDD	S	285	285	P11137;P11137-3	P11137
UID77360	MAP2	T290	MAP2_T290	0	0		Microtubule-associated protein 2	0.562796144	0.000965646	0.170461483	0.641525518	0	0.000338892	0.018120588	0.454576264	0	1	1	0.004362289	0.075792705	0	0	0	8.42E-05	0.006922591	-0.220958558	0.757059478	0.050261613	-0.769053947	-0.674809536	0.077903673	0.272625422	-1.020736923	-1.194836055	-0.347579008	0.313423856	-0.852220404	-1.000239805	KDEWGLVAPISPGPLTPMREKDVFDDIPKWE	T	290	290	P11137;P11137-3	P11137
UID12237	NUMA1	S395	NUMA1_S395	0	0		Nuclear mitotic apparatus protein 1	0.057967174	0.648907479	0.972762382	0.61194446	0	0.000344363	0.018226986	0.269738676	0	1	1	0.050471412	0.257276952	0	0	0	0.001525512	0.036808871	-0.197538147	-0.018917618	-0.484161679	-0.47310279	-0.261845204	0.447794954	0.635611836	-0.706215109	-0.658155941	-0.462286407	0.186126571	-0.4473315	-0.90778304	NEILQGKLSQLEEHLSQLQDNPPQEKGEVLG	S	395	395	Q14980-2	Q14980-2
UID14818	RC3H1	S535	RC3H1_S535	0	0		Roquin-1	-0.002861464	0.980195114	0.997809193	-0.556321555	0	0.000345184	0.018226986	-0.086742837	1	0	1	0.457105338	0.733090251	0	0	0	0.002929355	0.053435913	-0.553302818	-0.71101679	-0.569644177	-0.559569877	-0.709645235	-1.001934927	-0.885738877	0.186601291	0.151011123	-0.096103322	-0.609815206	-0.423612391	0.06466521	LKPGKIDHLSSSAPGSPPDLLESVPKSISAL	S	535	535	Q5TC82-2	Q5TC82-2
UID26636	CDC42EP4	S174	CDC42EP4_S174	0	0		Cdc42 effector protein 4	0.109788212	0.336918649	0.888778004	-0.537843967	0	0.000361904	0.018874667	0.221326861	1	0	1	0.066636747	0.293635472	0	0	0	0.001560988	0.037245874	-0.72093332	0.007150594	-0.430548069	-0.336216245	-0.526334079	-1.034891925	-1.362191404	-0.215760404	-0.029947057	-0.49374085	-0.16176368	-0.873188725	-0.667623249	TEEAVPRRNGAAGPHSPDPLLDEQAFGDLTD	S	174	174	Q9H3Q1	Q9H3Q1
UID26675	WNK1	S167	WNK1_S167	0	0		Serine/threonine-protein kinase WNK1				-0.580784331	0	0.000377537	0.019569598	-0.544211611	1	0	1	0.003752997	0.071616231	0	0	0			0.060054924						-0.764617312	0.438012885	0.437185784	-0.580969102	-0.712528145			APSTVPSSTSKDRPVSQPSLVGSKEEPPPAR	S	167	167	Q9H4A3-5	Q9H4A3-5
UID5202	SYN1	S11	SYN1_S11	0	0		Synapsin-1	-0.123353211	0.350152867	0.893738373	-0.910576764	0	0.000423972	0.021089029	-0.286880324	1	0	1	0.024178527	0.174670545	0	0	0	0.001444101	0.035761849	-0.038071036	-0.220202914	-0.224206474		-0.122774495			1.006049802	0.911953207	0.011981467	-0.151092299	0.313647633	0.69476283	_____MNYLRRRLSDSNFMANLPNGYMTDLQ	S	11	11	P17600;P17600-2	P17600
UID6715	PI4KA	S1436	PI4KA_S1436	0	0		Phosphatidylinositol 4-kinase alpha	0.262078296	0.013271135	0.399014395	-1.085397377	0	0.000429246	0.021089029	0.027368888	1	0	1	0.843382486	0.935793785	0	0	0	0.001452062	0.035852623	0.277294427	0.610821038	0.852231363	0.086099872	0.328639345		-0.654380168			0.402637218	0.514134976			LTASQLVPPDNQDTRSNLDITVGSRQQATQG	S	1436	1436	P42356	P42356
UID69578	BCL11A	S627	BCL11A_S627	0	0		B-cell lymphoma/leukemia 11A	0.032920158	0.734496924	0.981206618	1.068317989	0	0.000433708	0.021185467	0.307295934	0	1	1	0.009686686	0.112969746	0	0	0	0.001163452	0.031491382	-0.639293721	-0.230664035	-0.253417043	-0.334849299	-0.280912411				-1.387135847	-0.243361923	0.292841686	-0.558587675	-0.621116299	SASGGLSKKLLLGSPSSLSPFSKRIKLEKEF	S	627	627	Q9H165-2	Q9H165-2
UID101756	DENND4C	S1327	DENND4C_S1327	0	0		DENN domain-containing protein 4C	-0.278753454	0.054918853	0.607870403	0.908940704	0	0.000462642	0.022027474	-0.334647415	0	1	1	0.012248603	0.126470865	0	0	0	0.00087217	0.02703408	-0.255624886		-1.068477377	-0.474422235	-0.378566186	0.059212661	0.517125935			-1.16753779	-0.756920595	-0.190225046	-0.395643678	SGMTTAFIHALERRSSLPLDHGSPAQENPES	S	1327	1327	Q5VZ89-3;Q5VZ89-7	Q5VZ89-7
UID37860	ZC3H14	T405	ZC3H14_T405	0	0		Zinc finger CCCH domain-containing protein 14				0.620980761	0	0.000476187	0.022358368	0.117515955	0	1	1	0.285735317	0.592304704	0	0	0			0.449667513					1.134541027		-0.221705224	-0.063307023	0.306020717	0.742478698		0.252562541	SQEELLAEVVQGQSRTPRISPPIKEEETKGD	T	405	405	Q6PJT7-5	Q6PJT7-5
UID34893	MKI67	T1764	MKI67_T1764	0	0	Chk1	Antigen KI-67	0.266898311	0.269327808	0.85926962	-1.088332892	0	0.000490008	0.022925172	-0.160680915	1	0	1	0.49896248	0.759839994	0	0	0	0.003301001	0.056742533	-0.025187772	-0.094031667	0.359245836	-0.531147228	-0.271231848	-0.801472498	-0.34569242	1.598687086	1.607479565	0.831206701	-0.284234037	0.069900548	1.119795775	TSSKPQPKRSLRKADTEEEFLAFRKQTPSAG	T	1764	1764	P46013;P46013-2	P46013
UID44584	CTAGE5;MIA2	S1130	CTAGE5;MIA2_S1130	0	0		cTAGE family member 5;Melanoma inhibitory activity protein 2	0.06567685	0.652757863	0.97353501	0.669461658	0	0.000506225	0.023253432	0.223848574	0	1	1	0.141718501	0.425749504	0	0	0	0.002961482	0.053728371	-0.070856146	-0.008243023	0.083876703	-0.218218367	0.031144647	-0.194110117	0.779555986	-0.872970825	-1.219429936	-0.190136711	0.01526502	-0.389241684	-0.681024304	VPNTAFGREHSPYGPSPLGWPSSETRAFLSP	S	1130	1130	O15320-10;Q96PC5	Q96PC5
UID19924	ARFGAP2	S433	ARFGAP2_S433	0	0		ADP-ribosylation factor GTPase-activating protein 2	-0.291426587	0.333498918	0.885898537	-1.353607054	0	0.000526816	0.023939768	-0.698338199	1	0	1	0.032582367	0.204883631	0	0	0	0.00163584	0.038166869	-0.544496833	-0.72163041	-0.358833166	-0.424507512	0.509750285	-1.024215964	-1.294752356	1.686667291	1.408792604	0.113489071	-1.425916323	-0.139906396	1.620831938	SSEARQKFAGAKAISSDMFFGREVDAEYEAR	S	433	433	Q8N6H7;Q8N6H7-3	Q8N6H7
UID74927	LRCH1	S532	LRCH1_S532	0	0		Leucine-rich repeat and calponin homology domain-containing protein 1	-0.147384168	0.013901843	0.409005599	0.546846042	0	0.000587593	0.025869332	-0.129613106	0	1	1	0.047685283	0.248556975	0	0	0	0.00116304	0.031491382	-0.479274218	-0.602974767	-0.57180109	-0.292750131	-0.292489057		0.117758382			-0.511775282		-0.197979007	-0.354044618	QSNGSQYSPNEIRENSPAVSPTTNSTAPFGL	S	532	532	Q9Y2L9-2	Q9Y2L9-2
UID39901	AGAP3	T324	AGAP3_T324	0	0		Arf-GAP with GTPase, ANK repeat and PH domain-containing protein 3	0.086758288	0.603305887	0.965278144	0.749513319	0	0.000594057	0.026086185	-0.020531463	0	1	1	0.901590646	0.959833741	0	0	0	0.005064895	0.071521282	-0.05826296	0.291764267	0.673141317	0.213338198	0.404534236	0.254614144	0.773500265	-1.077742023	-0.892196845	-0.310254631	-0.060728732	-0.056744882	-0.23211263	ISQRELRIETIAASSTPTPIRKQSKRRSNIF	T	324	324	Q96P47	Q96P47
UID7303	NES	S790	NES_S790	0	0		Nestin	0.174951431	0.082923028	0.652091786	0.509442205	0	0.00060162	0.026282127	0.132336637	0	1	1	0.177025492	0.471625385	0	0	0	0.002247659	0.045918816	-0.15808037	0.211083517	0.088542909	-0.19179526	-0.20838404	0.744755601	0.537316716	-0.344049683		0.413720349	0.352751645	-0.025935246	0.263060693	MTLRPPEKVDLEPLKSLDQEIARPLENENQE	S	790	790	P48681	P48681
UID3197	NOL4	S248	NOL4_S248	0	0		Nucleolar protein 4	0.101049923	0.44243949	0.924751348	-0.690249308	0	0.000700458	0.028887491	-0.059420989	1	0	1	0.648565276	0.847381124	0	0	0	0.005237465	0.072935288	-0.060069554	0.88177967	0.160095077	0.258174104	0.379500951	-0.371627919		1.053423923	0.879773895	0.142310195	-0.102085719	0.073356276	0.204552155	AVNSDLSSNLEERMQSPQNLHGQQDDDSAAE	S	248	248	O94818-2	O94818-2
UID12791	JMJD1C	S1871	JMJD1C_S1871	0	0		Probable JmjC domain-containing histone demethylation protein 2C	-0.118071842	0.230071405	0.832045156	-0.504463492	0	0.000714535	0.029191944	0.018406671	1	0	1	0.84661538	0.937314257	0	0	0	0.004701031	0.068339569	-0.102515874	-0.11126648	-0.081410858	0.238588523	0.041021509	-0.471814207	-0.97107134		0.146009091	0.018945329	-0.031158894	-0.097756301	0.01191605	EEREQDNSESPNGRTSPLVSQNNEQGSTLRD	S	1871	1871	Q15652-3	Q15652-3
UID112794	BCL11A	S627	BCL11A_S627	0	0		B-cell lymphoma/leukemia 11A	0.019731649	0.790878058	0.983991058	0.567155389	0	0.00078504	0.030649825	0.236264123	0	1	1	0.021547781	0.165811471	0	0	0	0.002452314	0.048200982	-0.381467862	-0.163096232	-0.217629538	-0.247670968	-0.2119814	0.345436957	0.452841565				0.259130673	-0.218893873	-0.398783952	SASGGLSKKLLLGSPSSLSPFSKRIKLEKEF	S	627	627	Q9H165-2	Q9H165-2
UID16566	ATF7IP	S57	ATF7IP_S57	0	0		Activating transcription factor 7-interacting protein 1				-0.965610372	0	0.000791819	0.030782883	0.064414708	1	0	1	0.400082637	0.690639391	0	0	0			-0.078888372						-0.934132422			0.02429762	0.222670859	-0.03844685	0.027756494	KLLNGNHENGDLDPTSPLENMDYIKDKEEVN	S	57	57	Q6VMQ6	Q6VMQ6
UID11293	CAMK2G	S320	CAMK2G_S320	0	0		Calcium/calmodulin-dependent protein kinase type II subunit gamma	-0.18121046	0.521609216	0.943336989	-1.166030597	0	0.000828816	0.031855858	-0.680742847	1	0	1	0.016371808	0.145378124	0	0	0	0.002352748	0.04722884	-0.323208986		0.024855161		0.387276081	-1.150546826	-1.441211059	1.00307711			-0.900851705	-0.1095947	1.154228333	LTTMLVSRNFSVGRQSSAPASPAASAAGLAG	S	320	320	Q13555-6	Q13555-6
UID19182	AMOTL1	S759	AMOTL1_S759	0	0		Angiomotin-like protein 1	0.023047114	0.897063439	0.991702124	0.950829184	0	0.000874624	0.032870347	0.135576303	0	1	1	0.520833905	0.774277753	0	0	0	0.006628634	0.081858542	-0.34684352	0.367414273	0.164016847	0.219471805	0.219770859	0.331992479		-1.481588244	-1.067358246	0.314466492		0.122958624	-0.243672462	VPSIAAATGTHSRQTSLTSSQLAEEKKEEKT	S	759	759	Q8IY63-2	Q8IY63-2
UID31930	TSC22D4	S165	TSC22D4_S165	0	0		TSC22 domain family protein 4	0.045587915	0.705762994	0.980166622	0.517053587	0	0.000879557	0.032870347	-0.081611394	0	1	1	0.501954871	0.762035804	0	0	0	0.006834631	0.083180527	0.371533914	0.537243486	0.603498678	0.461174942	0.497215562	0.57329916	0.795230748	-0.273446384	-0.426238055	-0.163139626	0.288823787	0.478243933	-0.026114199	SWLRPPPTSPGPQARSFTGGLGQLVVPSKAK	S	165	165	Q9Y3Q8	Q9Y3Q8
UID915	KIF3C	S747	KIF3C_S747	0	0		Kinesin-like protein KIF3C	-0.594455311	0.006323029	0.314522947	-0.57928832	0	0.000934617	0.034141703	-0.366513994	1	0	1	0.04972191	0.254937791	0	0	0	0.001397779	0.035191168	-0.361456832			0.373902087	0.041345935	-0.978806855		0.355131354	0.017095449			0.064321095	-0.104955708	QDPRALHMERLMRLDSFLERPSTSKVRKSRS	S	747	747	O14782	O14782
UID25257	ANP32E	S29	ANP32E_S29	0	0		Acidic leucine-rich nuclear phosphoprotein 32 family member E	0.108229609	0.681860418	0.978682577	-1.899110725	0	0.001037487	0.036472756	-0.454795422	1	0	1	0.038444306	0.223799422	0	0	0	0.004019564	0.062526138	0.144084127	-0.372147337	-0.16747735					1.521068772			-1.093900414	-0.064726622	-0.042829478	SLNKLRKLELSDNIISGGLEVLAEKCPNLTY	S	29	29	Q9BTT0-3	Q9BTT0-3
UID76020	KLRG2	T141	KLRG2_T141	0	0		Killer cell lectin-like receptor subfamily G member 2	0.167232374	0.41206045	0.914724288	0.881865143	0	0.001106916	0.037592986	0.023500947	0	1	1	0.890588804	0.955265977	0	0	0	0.00785757	0.089645045	-0.503459958	-0.077545368	-0.058071644	-0.263955404		0.397447049	0.821819565	-1.052970085		-1.073806955	-0.039747486	-0.413146797	-0.794411433	VDVRVKPVGAAGGSSTPSPRPSTRFLKVPVP	T	141	141	A4D1S0-2	A4D1S0-2
UID19923	ARFGAP2	S432	ARFGAP2_S432	0	0		ADP-ribosylation factor GTPase-activating protein 2	-0.23543515	0.446260627	0.925660729	-1.272036158	0	0.001108757	0.037592986	-0.673011652	1	0	1	0.043844595	0.238053047	0	0	0	0.003485561	0.058469848	-0.561080834	-0.719376378	-0.313190406	-0.50457396	0.413747777	-1.001185749	-1.144215751	1.661310683	1.28143245	-0.020047009	-1.385420108	-0.361681544	1.648261034	ESSEARQKFAGAKAISSDMFFGREVDAEYEA	S	432	432	Q8N6H7;Q8N6H7-3	Q8N6H7
UID27468	NCKAP5L	S466	NCKAP5L_S466	0	0	CDK1	Nck-associated protein 5-like	-0.067453738	0.708786399	0.980166622	1.131255191	0	0.001132303	0.038226321	0.349180428	0	1	1	0.012044467	0.125418129	0	0	0	0.003285865	0.056696786	-0.737578918			-0.794337284				-1.993046214		-0.574716648		-1.171751016	-1.312297937	GLKFLKLPPTSEKSPSPGGPQLSPQLPRNSR	S	466	466	Q9HCH0-2	Q9HCH0-2
UID28055	ARHGAP35	S1134	ARHGAP35_S1134	0	0		Rho GTPase-activating protein 35	-0.270640364	0.158621534	0.771968853	-0.678765288	0	0.001201405	0.039776663	0.107613029	1	0	1	0.409913604	0.698502871	0	0	0	0.005980978	0.078372305	0.4222182	0.267270776			0.808551504	-0.43075597		1.218244526	0.701451077	0.368068045	0.263829145	-0.194015076	0.395460148	IRNINKAQSNGSGNGSDSEMDTSSLERGRKV	S	1134	1134	Q9NRY4	Q9NRY4
UID23727	DOCK7	S1432	DOCK7_S1432	0	0		Dedicator of cytokinesis protein 7	-0.105783998	0.45639752	0.926595349	-0.693151689	0	0.001204852	0.039776663	-0.328430044	1	0	1	0.035366981	0.214510712	0	0	0	0.003543439	0.058876526	-0.372184108	-0.579383057	-0.369339162	-0.489704547	-0.03588168		-0.64499003	0.735355959	0.515771589	-0.193785985	-0.596345674	-0.099593793	0.623182311	QLGTYTIASPPERSPSGSAFGSQENLRWRKD	S	1432	1432	Q96N67	Q96N67
UID23733	DOCK7	S1423	DOCK7_S1423	0	0		Dedicator of cytokinesis protein 7	-0.105783602	0.456106095	0.926595349	-0.689443773	0	0.001246418	0.04082426	-0.328415221	1	0	1	0.035273557	0.214484176	0	0	0	0.003632234	0.059320557	-0.37219654	-0.579364874	-0.369320441	-0.489697194	-0.035853712		-0.644995732	0.735359195	0.503957809	-0.1938075	-0.596356807	-0.099638589	0.623135166	QEMVRRSRGQLERSPSGSAFGSQENLRWRKD	S	1423	1423	Q96N67-2	Q96N67-2
UID37415	CAMSAP1	T1146	CAMSAP1_T1146	0	0		Calmodulin-regulated spectrin-associated protein 1	0.438408726	0.001141844	0.176877707	0.806390094	0	0.001247609	0.04082426	-0.212811493	0	1	1	0.102326876	0.361814372	0	0	0	0.001032492	0.029918969	-0.425780424	0.058244097	-0.011840147	-0.851500742				-1.223711579		-0.563667823	-0.696598134			PHLRPFPASSHPRTPTDPGLDSALEPSGDPH	T	1146	1146	Q5T5Y3;Q5T5Y3-2	Q5T5Y3
UID50180	PHKA1	S922	PHKA1_S922	0	0		Phosphorylase b kinase regulatory subunit alpha, skeletal muscle isoform	-0.049197677	0.631955044	0.970138744	0.603118948	0	0.001342952	0.042522814	0.223128264	0	1	1	0.099888438	0.357230958	0	0	0	0.006198143	0.07933081	0.482140379	0.064438031	0.06787503	0.08566556		0.719007473			-0.487230423		0.509543524	0.063286996		EFGVERSVRPTDSNVSPAISIHEIGAVGATK	S	922	922	P46020-3	P46020-3
UID38974	LSM14A	T201	LSM14A_T201	0	0		Protein LSM14 homolog A	-0.101473064	0.114013495	0.70503903	-0.615088142	0	0.001350402	0.042545184	0.041719396	1	0	1	0.616157495	0.829678374	0	0	0	0.006408778	0.080609577	-0.23770293	-0.455666021	-0.270964358	-0.1718562	-0.148881925	-0.869097763					-0.204778558		-0.28821735	LDPLRKSPTMEQAVQTASAHLPAPAAVGRRS	T	201	201	Q8ND56-2	Q8ND56-2
UID55662	PLCB4	S891	PLCB4_S891	0	0		1-phosphatidylinositol 4,5-bisphosphate phosphodiesterase beta-4	0.160239599	0.265346415	0.857473338	0.810618042	0	0.001394148	0.043087571	0.752359388	0	1	1	0.012457498	0.127936647	0	0	0	0.003652834	0.059431801	-0.260632401	-0.296865763			-0.617344961		0.677054035	-0.944182048		0.46396516				GKANTAKANVTPQSSSELRPTTTAALASGVE	S	891	891	Q15147-4	Q15147-4
UID11294	CAMK2G	S321	CAMK2G_S321	0	0		Calcium/calmodulin-dependent protein kinase type II subunit gamma	-0.05097379	0.83414904	0.985779394	-1.030907435	0	0.001435778	0.043640244	-0.555534648	1	0	1	0.020476044	0.161498813	0	0	0	0.003631651	0.059320557	-0.354598473		0.023576082	0.055368541	0.056211886	-1.013627075	-1.382990327		0.761021929	-0.129709989	-0.900851056	-0.109669803	1.30124735	TTMLVSRNFSVGRQSSAPASPAASAAGLAGQ	S	321	321	Q13555-6	Q13555-6
UID30799	SCAF8	S273	SCAF8_S273	0	0		Protein SCAF8	-0.025847053	0.775210935	0.983991058	0.629846424	0	0.001436652	0.043640244	0.354972915	0	1	1	0.007495854	0.099263809	0	0	0	0.002450814	0.048200982	-0.256972111	0.154583502	0.176326777	0.268442419	0.16585607			-0.514733817	-0.63515845		0.293005602	-0.33059934	-0.386413514	SFNKKLMDRFDFGEDSEHSEEPKKEIPASQL	S	273	273	Q9UPN6	Q9UPN6
UID74928	LRCH1	S536	LRCH1_S536	0	0		Leucine-rich repeat and calponin homology domain-containing protein 1	-0.060856859	0.299054663	0.871414548	0.540187185	0	0.001653223	0.047819338	-0.130894183	0	1	1	0.077350641	0.315304676	0	0	0	0.006113803	0.078706448	-0.479065376	-0.608461163	-0.371601903	-0.304857549	-0.431778083		0.117711593			-0.511676718		-0.294886227	-0.246583534	SQYSPNEIRENSPAVSPTTNSTAPFGLKPRS	S	536	536	Q9Y2L9-2	Q9Y2L9-2
UID15809	RLTPR	S1381	RLTPR_S1381	0	0		Leucine-rich repeat-containing protein 16C	0.146868409	0.005124496	0.294452188	0.493755826	0	7.66E-08	0.000259657	0.316019089	0	0	0	8.74E-06	0.002425822	0	0	0	9.75E-08	0.000203395	0.265184652	0.485350093	0.504645877	0.181714053	0.22080828	0.635982083	0.775898986	-0.260778121	-0.302364113	0.546042261	0.518895158	-0.134297889	-0.064841048	DQLQAPAERPLRLQRSPVLKRRPKLEAPPSP	S	1381	1381	Q6F5E8	Q6F5E8
UID47979	IGF2R	S2409	IGF2R_S2409	0	0	CK2A1	Cation-independent mannose-6-phosphate receptor	-0.036556502	0.3797301	0.906980022	0.434927157	0	0.000000142	0.000343797	0.11486117	0	0	0	0.014168443	0.135928343	0	0	0	1.14E-06	0.000800404	-0.225488205	-0.230529427	-0.26588521	-0.112149051	-0.238039578	0.256292845	0.160111277	-0.664620527	-0.658683978	-0.223872495	0.051501156	-0.270519601	-0.361296419	KSVKALSSLHGDDQDSEDEVLTIPEVKVHSG	S	2409	2409	P11717	P11717
UID47978	IGF2R	S2401	IGF2R_S2401	0	0		Cation-independent mannose-6-phosphate receptor	0.026051319	0.570918758	0.957326523	0.428340483	0	5.50E-07	0.000672724	0.114020154	0	0	0	0.025406445	0.178895485	0	0	0	4.42E-06	0.001504459	-0.225555621	-0.230494119	-0.165990105	-0.262661125	-0.238028373	0.256186578	0.16007324	-0.664538679	-0.632563436	-0.231199746	0.051419256	-0.270690664	-0.365170444	QENGHITTKSVKALSSLHGDDQDSEDEVLTI	S	2401	2401	P11717	P11717
UID2653	ANKRD17	S2150	ANKRD17_S2150	0	0	CDK2	Ankyrin repeat domain-containing protein 17	0.16774152	0.006744336	0.314679304	0.477091115	0	7.70E-07	0.00086975	0.185224951	0	0	0	0.003595148	0.069801064	0	0	0	2.48E-06	0.001253538	-0.360986129	-0.081036739	-0.115962441	-0.453452498	-0.414512764	0.062809711	0.099349868	-0.875126475	-0.871078405	-0.293163318	-0.230971553	-0.511100061	-0.753934613	NDSSAQSVSSGVRAPSPAPSSVPLGSEKPSN	S	2150	2150	O75179-6	O75179-6
UID25637	TBC1D10A	S407	TBC1D10A_S407	0	0		TBC1 domain family member 10A	0.13580833	0.011321642	0.38159433	0.411227905	0	1.02E-06	0.001017918	0.234606746	0	0	0	0.000234874	0.016227503	0	0	0	0.000001741	0.00103782	-0.645930538	-0.433371405	-0.564991546	-0.87002726	-0.671569012	-0.265108842	-0.230338037	-1.009716322	-1.130642179	-0.505920795	-0.375593822	-0.916706727	-0.903234872	AILDAEPGPRPALQPSPSIRLPLDAPLPGSK	S	407	407	Q9BXI6	Q9BXI6
UID47303	MYCN;MYC	S62	MYCN;MYC_S62	0	0	mTOR	N-myc proto-oncogene protein;Myc proto-oncogene protein	0.022907995	0.634686853	0.970309799	-0.41525189	0	1.30E-06	0.001093607	-0.245020201	0	0	0	0.000214047	0.015170811	0	0	0	0.000003077	0.001348047	-0.65177309	-0.61559142	-0.678798921	-0.663171697	-0.722850623	-0.991608899	-1.033873656	-0.293929133	-0.070545861	-0.827946718	-1.071114862	-0.507544126	-0.411436651	EDIWKKFELLPTPPLSPSRGFAEHSSEPPSW	S	62	62	P04198	P04198
UID47977	IGF2R	S2400	IGF2R_S2400	0	0		Cation-independent mannose-6-phosphate receptor	-0.105387306	0.067192043	0.629378755	0.44366824	0	1.35E-06	0.001093607	0.037730865	0	0	0	0.479426292	0.746790593	0	0	0	1.13E-05	0.00250841	-0.226011936		-0.362483708	-0.063068645	-0.224007113	0.255565323	0.195650479	-0.664019841	-0.659437317	-0.239438937		-0.231093923	-0.362291576	GQENGHITTKSVKALSSLHGDDQDSEDEVLT	S	2400	2400	P11717	P11717
UID28555	BCLAF1	S194	BCLAF1_S194	0	0		Bcl-2-associated transcription factor 1	-0.033882925	0.408796199	0.914647123	0.341835781	0	1.66E-06	0.001093607	0.366598915	0	0	0	7.91E-07	0.0008844	0	0	0	3.04E-07	0.000460852	0.19465366	0.14736744	0.030697122	0.161741436	0.151854826	0.39917776	0.438186382	-0.258620042	-0.27135894	0.41720888	0.538668556	-0.169366564	-0.341151661	SKSQEEPKDTFEHDPSESIDEFNKSSATSGD	S	194	194	Q9NYF8-2	Q9NYF8-2
UID77162	MYCN;MYC	T58	MYCN;MYC_T58	0	0	GSK3B;ERK2;GSK3A;JNK3	N-myc proto-oncogene protein;Myc proto-oncogene protein	0.023326335	0.636944198	0.970309799	-0.409978441	0	1.93E-06	0.001093607	-0.251124129	0	0	0	0.000214486	0.015170811	0	0	0	4.14E-06	0.001468711	-0.644770569	-0.600852434	-0.689764542	-0.66097382	-0.722948496	-0.97896776	-1.045186551	-0.312816223	-0.071424322	-0.876239504	-1.071291481	-0.532678055	-0.410356415	TPPGEDIWKKFELLPTPPLSPSRGFAEHSSE	T	58	58	P04198	P04198
UID18842	FAM219A	S72	FAM219A_S72	0	0		Protein FAM219A	-0.083473242	0.121596903	0.718750059	-0.420745484	0	2.23E-06	0.001178838	-0.027439324	0	0	0	0.594063713	0.816685479	0	0	0	2.04E-05	0.00351542	0.165362894	0.106926174	0.166186716	0.422648693	0.184357166	-0.323003763	-0.287152031	0.581205349	0.491620794	0.045629887	0.125452758	0.118717483	0.162122459	RELARKGSLKNGSMGSPVNQQPKKNNVMART	S	72	72	Q8IW50	Q8IW50
UID39449	AKAP1	T533	AKAP1_T533	0	0		A-kinase anchor protein 1, mitochondrial	-0.086627183	0.022750264	0.470141113	-0.267851027	0	3.35E-06	0.001475937	0.012884526	0	0	0	0.704675514	0.876551319	0	0	0	2.26E-05	0.003715922	-0.562576469	-0.65950458	-0.4923202	-0.345231256	-0.46008479	-0.751513643	-0.79182558	-0.250953553	-0.220981561	-0.51730015	-0.486134341	-0.545992041	-0.508980555	DSCTETSSSPRDKAITPPLPESTVPFSNGVL	T	533	533	Q92667	Q92667
UID56561	KIF26B	S1132	KIF26B_S1132	0	0		Kinesin-like protein KIF26B	0.022044485	0.636813378	0.970309799	0.367176489	0	3.36E-06	0.001475937	0.015598637	0	0	0	0.737703396	0.890319057	0	0	0	3.69E-05	0.00470454	-0.472428996	-0.501792094	-0.343046936	-0.493606955	-0.439410013	-0.188754639	-0.16629269	-0.837838901	-0.985914385	-0.539829728	-0.518630525	-0.466813231	-0.654041569	ESLLQPEVRTPPVGMSPQVLKKSMSAGSEGF	S	1132	1132	Q2KJY2	Q2KJY2
UID107700	SMCR8	S498	SMCR8_S498	0	0		Smith-Magenis syndrome chromosomal region candidate gene 8 protein	0.252743092	0.000944287	0.170461483	0.461141216	0	4.02E-06	0.001703267	0.440744566	0	0	0	6.37E-06	0.002204151	0	0	0	6.83E-07	0.000764292	0.189075245	0.268049974	0.270033398	-0.234584552	-0.238304442	0.548862523	0.550788089	-0.250590133	-0.494324119	0.425699151	0.560783951	-0.205174561	-0.571320601	VLSKSDSQASLTVPLSPQVVRSKAVSHRTIS	S	498	498	Q8TEV9	Q8TEV9
UID65530	PROX1	S511	PROX1_S511	0	0		Prospero homeobox protein 1	0.052502771	0.152453477	0.763018624	0.269459875	0	4.51E-06	0.001821292	0.211389049	0	0	0	4.86E-05	0.006428027	0	0	0	3.76E-06	0.001426487	0.102830486	0.232266852	0.186847138	0.092277298	0.116825609	0.332798374	0.354951902	-0.194164847	-0.195924375	0.356591925	0.377472655	0.039468638	-0.150960255	PLGAPSGSFSGKDRASPESLDLTRDTTSLRT	S	511	511	Q92786	Q92786
UID24383	RSF1	S1344	RSF1_S1344	0	0	CDK1	Remodeling and spacing factor 1	-0.053550381	0.353044758	0.893742711	-0.432291727	0	4.76E-06	0.001821292	0.020059124	0	0	0	0.723738295	0.884780481	0	0	0	4.89E-05	0.005690616	-0.139457777	-0.24101376	-0.016888219	0.071743379	-0.115443832	-0.454363373	-0.518528351	0.229429566	0.52684562	-0.09097476	-0.138565542	-0.252446406	-0.057330394	PLDYSLVDLPSTNGQSPGKAIENLIGKPTEK	S	1344	1344	Q96T23-2;Q96T23-3	Q96T23-2
UID107699	SMCR8	S492	SMCR8_S492	0	0	ULK1	Smith-Magenis syndrome chromosomal region candidate gene 8 protein	0.28414207	0.000503231	0.144652014	0.464058026	0	0.00000551	0.001884843	0.451304331	0	0	0	7.30E-06	0.002379875	0	0	0	7.40E-07	0.000772334	0.067196009	0.26804749	0.265572174	-0.364056162	-0.238892456	0.570439816	0.498408538	-0.250577694	-0.536806056	0.468905953	0.548297675	-0.205750879	-0.582262817	TEKSTSVLSKSDSQASLTVPLSPQVVRSKAV	S	492	492	Q8TEV9	Q8TEV9
UID65531	PROX1	S514	PROX1_S514	0	0		Prospero homeobox protein 1	0.052520106	0.167974018	0.781581279	0.273499619	0	5.86E-06	0.001895915	0.213300253	0	0	0	6.52E-05	0.007376724	0	0	0	5.08E-06	0.001628676	0.102824772	0.232269227	0.186883188	0.092240785	0.116831204	0.343308328	0.354936654	-0.19920616	-0.196547333	0.367946117	0.373876624	0.039498821	-0.150877094	APSGSFSGKDRASPESLDLTRDTTSLRTKMS	S	514	514	Q92786	Q92786
UID80232	KIF26B	T1126	KIF26B_T1126	0	0		Kinesin-like protein KIF26B	0.008790569	0.855435181	0.987960296	0.360496673	0	0.000005909	0.001895915	0.007404906	0	0	0	0.878002941	0.950006819	0	0	0	6.54E-05	0.006462109	-0.472362263	-0.501874605	-0.380270063	-0.493681	-0.423625946	-0.18864823	-0.167762413	-0.812614267	-0.985783069	-0.539845697	-0.518577826	-0.417155291	-0.670887854	SGVASRESLLQPEVRTPPVGMSPQVLKKSMS	T	1126	1126	Q2KJY2	Q2KJY2
UID28377	SLTM	S289	SLTM_S289	0	0		SAFB-like transcription modulator	0.051172081	0.154503797	0.766165223	0.257033294	0	5.93E-06	0.001895915	0.026074297	0	0	0	0.453791779	0.730739667	0	0	0	5.18E-05	0.005847454	-0.170001392	-0.051738996	-0.097482893	-0.240899633	-0.113010578	0.152106772	0.070047029	-0.386264846	-0.41971453	-0.059933329	-0.051602345	-0.032506139	-0.183326724	SEASKPKDGQDAIAQSPEKESKDYEMNANHK	S	289	289	Q9NWH9	Q9NWH9
UID11540	SAFB2;SAFB	S288	SAFB2;SAFB_S288	0	0		Scaffold attachment factor B2;Scaffold attachment factor B1	0.011714731	0.803241933	0.983991058	0.348034041	0	6.45E-06	0.001970629	0.055505069	0	0	0	0.250655287	0.558519722	0	0	0	6.30E-05	0.00629282	0.495792178	0.399595115	0.399546084	0.407857126	0.344425149	0.736392673	0.804734674	0.028827327	0.120163857	0.360069949	0.504761714	0.43038532	0.212426066	LASESTAHAQSSKADSLLAVVKREPAEQPGD	S	288	288	Q14151;Q15424;Q15424-4	Q15424-4
UID30852	LIMCH1	S597	LIMCH1_S597	0	0		LIM and calponin homology domains-containing protein 1	0.203194434	0.003421975	0.254820913	0.423085666	0	6.51E-06	0.001970629	0.218727726	0	0	0	0.002061698	0.053171409	0	0	0	0.000009298	0.002276681	-0.043917737	0.286231195	0.135567925	-0.074212016	-0.316766601	0.336765089	0.561540084	-0.293605576	-0.500431915	0.11463554	0.317241934	-0.170355939	-0.27267749	LPNLNSQVDSPSSEKSPVMTPFKFWAWDPEE	S	597	597	Q9UPQ0-8;Q9UPQ0-3;Q9UPQ0-9	Q9UPQ0-8
UID35038	MAP1B	T1788	MAP1B_T1788	0	0		Microtubule-associated protein 1B;MAP1B heavy chain;MAP1 light chain LC1	0.066530575	0.279061701	0.86483577	0.432801285	0	0.000008374	0.002396091	0.198437828	0	0	0	0.005430645	0.085059028	0	0	0	3.26E-05	0.004215865	0.000274984	0.206702057	-0.039299119	-0.062244898	-0.036474463	0.243337696	0.431174967	-0.535502536	-0.52118994	0.032743415	0.363180787	-0.112996007	-0.284831104	LEGEKLSPKSDISPLTPRESSPLYSPTFSDS	T	1788	1788	P46821	P46821
UID11547	SAFB2;SAFB	S247	SAFB2;SAFB_S247	0	0		Scaffold attachment factor B2;Scaffold attachment factor B1	-0.007100531	0.880887019	0.989856177	0.341073958	0	8.62E-06	0.002396091	0.073225603	0	0	0	0.140346968	0.424147672	0	0	0	7.60E-05	0.006715452	-0.120337436	-0.095711769	-0.094718287	-0.144754111	-0.017273822	0.207569995	0.49053807	-0.363500591	-0.302687175	0.032768935	0.069071387	-0.051123383	-0.139938708	EESSELEQPFAQDTSSVGPDRKLAEEEDLFD	S	247	247	Q14151;Q15424;Q15424-4	Q15424-4
UID4169	SSB	S366	SSB_S366	0	0	CK2A1	Lupus La protein	-0.078588548	0.085141381	0.658183236	-0.305247003	0	9.45E-06	0.002583392	0.070641384	0	0	0	0.117508253	0.38880111	0	0	0	5.96E-05	0.006145683	0.0079797	0.023456755	0.166359055	0.307192952	0.19697705	-0.207688649	-0.240412999	0.444416615	0.328469749	0.129410058	0.144269713	-0.059735293	0.050849528	GKGKVQFQGKKTKFASDDEHDEHDENGATGP	S	366	366	P05455	P05455
UID35098	NES	T338	NES_T338	0	0		Nestin	0.086852358	0.105915744	0.6930469	0.359588745	0	1.01E-05	0.002635191	0.201652231	0	0	0	0.001574676	0.046864312	0	0	0	2.30E-05	0.003719484	0.165565721	0.421499163	0.453634659	0.272252388	0.255472001	0.438436614	0.664124933	-0.173912784	-0.161880647	0.383847687	0.489651873	0.059303228	0.007587407	SLSFQDPKLELQFPRTPEGRRLGSLLPVLSP	T	338	338	P48681	P48681
UID27555	KIAA1549	S1395	KIAA1549_S1395	0	0		UPF0606 protein KIAA1549	-0.0996817	0.074932377	0.638024413	-0.450139351	0	1.06E-05	0.002675018	0.033775477	0	0	0	0.518995506	0.772733779	0	0	0	7.89E-05	0.006782143	-0.541226355	-0.600198872	-0.445357955	-0.270072864	-0.376757164	-0.914725903		-0.004769316	-0.035165927	-0.466989144	-0.500017398	-0.655565807	-0.446542645	PLKDHTTPSENGDVPSPKSKIPSKNVRHRGR	S	1395	1395	Q9HCM3	Q9HCM3
UID14835	MAGI3	S832	MAGI3_S832	0	0		Membrane-associated guanylate kinase, WW and PDZ domain-containing protein 3	-0.042480288	0.489114947	0.936611298	-0.428854529	0	1.06E-05	0.002675018	0.036734275	0	0	0	0.548712503	0.790591761	0	0	0	0.000106538	0.007836346	-0.211673181	-0.27470027	-0.083613761	0.101837363	-0.290230242	-0.510862375	-0.579119721	0.316200209	0.309235811	-0.122284272	0.029760455	-0.137600246	-0.101860671	PEDDSSQAFISTQNGSPRLNRAEVPARPAPQ	S	832	832	Q5TCQ9-4	Q5TCQ9-4
UID28214	STAU2	S150	STAU2_S150	0	0		Double-stranded RNA-binding protein Staufen homolog 2	-0.101158762	0.111818532	0.701476061	-0.423258665	0	1.09E-05	0.002728803	-0.004196316	0	0	0	0.944433445	0.97774098	0	0	0	0.000091402	0.007238226	0.040273777	-0.151294819	0.09324031	0.242629313	0.103951225	-0.404291403	-0.485514105	0.433204383	0.37002477	0.065498933	-0.065679053	-0.156465494	0.173070636	MKALQALQNEPIPERSPQNGESGKDMDDDKD	S	150	150	Q9NUL3-8	Q9NUL3-8
UID11966	KCTD2	S33	KCTD2_S33	0	0		BTB/POZ domain-containing protein KCTD2	0.088410812	0.111727065	0.701476061	0.445840628	0	1.26E-05	0.002956823	0.137608157	0	0	0	0.020950037	0.163615401	0	0	0	5.96E-05	0.006145683	-0.655666682	-0.559005187	-0.452619557	-0.701016946	-0.664251046	-0.200482195	-0.039755992		-0.971562147	-0.501331582	-0.515539461	-0.67683054	-0.89047313	GSGVGDGGGPVRGPPSPRPAGPTPRGHGRPA	S	33	33	Q14681	Q14681
UID7952	HDGF	S239	HDGF_S239	0	0		Hepatoma-derived growth factor	-0.010364687	0.79514122	0.983991058	0.269598365	0	1.60E-05	0.003532043	0.101374588	0	0	0	0.02331375	0.172047673	0	0	0	0.000091259	0.007238226	0.037772139	0.009328733	0.034927732	0.00186954	0.083845673	0.208159671	0.416667381	-0.267030005	-0.186536404	0.178460969	0.199732768	-0.003386059	-0.023918557	ATKEDAEAPGIRDHESL______________	S	239	239	P51858	P51858
UID16141	EDC4	S780	EDC4_S780	0	0		Enhancer of mRNA-decapping protein 4	0.174862815	0.027062006	0.497776843	0.479337883	0	1.63E-05	0.003533776	0.364252398	0	0	0	0.000204978	0.015008881	0	0	0	1.22E-05	0.002596038	-0.192494414	0.116995887	-0.114225575	-0.352446383	-0.344234566	0.004481456	0.181358976	-0.846069035	-0.885442065	-0.073226561	0.241226299	-0.561114511	-0.727895343	EPDSMASAASALHLLSPRPRPGPELGPQLGL	S	780	780	Q6P2E9	Q6P2E9
UID41309	VAPA	T170	VAPA_T170	0	0		Vesicle-associated membrane protein-associated protein A	0.016064834	0.813683082	0.984397602	0.456562061	0	1.74E-05	0.003649324	0.34868625	0	0	0	0.000208813	0.015040242	0	0	0	1.94E-05	0.003412323	0.451273954	0.371407388	0.39095804	0.329055808	0.369050284	0.878941615	0.582173051	-0.238200084	-0.126933493	0.720091361	0.765588662	0.197645638	-0.106710614	QDGPMPKPHSVSLNDTETRKLMEECKRLQGE	T	170	170	Q9P0L0	Q9P0L0
UID24234	CCNL2	S147	CCNL2_S147	0	0	DYRK1A	Cyclin-L2	-0.072452299	0.228958793	0.831835713	-0.390599613	0	0.000017782	0.003675678	0.079001766	0	0	0	0.192064558	0.489007069	0	0	0	0.000135463	0.009191077	-0.021360878	-0.104438877	0.144498928	0.237579115	0.092290131	-0.364685686	-0.4233648	0.471626492	0.302721473	-0.001867889	0.079930744	-0.192460802	-0.045483406	NTKRRLEGAKKAKADSPVNGLPKGRESRSRS	S	147	147	Q96S94-3	Q96S94-3
UID9016	SPTBN1	S2138	SPTBN1_S2138	0	0		Spectrin beta chain, non-erythrocytic 1	-0.059502943	0.146482416	0.754124598	-0.259324467	0	1.96E-05	0.003909117	-0.071871474	0	0	0	0.085258469	0.329793921	0	0	0	0.000117837	0.008377098	0.000914146	-0.055977111	0.113386277	0.172228733	0.123192203	-0.24216908	-0.21626585	0.25755594	0.321306998	0.017605607	-0.146102251	0.043064954	0.115924299	KGEQVSQNGLPAEQGSPRMAETVDTSEMVNG	S	2138	2138	Q01082	Q01082
UID20223	RNF214	S176	RNF214_S176	0	0		RING finger protein 214	-0.041359694	0.394442648	0.910861963	-0.316815923	0	1.96E-05	0.003909117	0.065887962	0	0	0	0.184730776	0.480383796	0	0	0	0.000159296	0.009995495	0.059582758	0.06027985	0.17021148	0.219823696	0.17610641	-0.149710851	-0.222860731	0.387309899	0.50738221	0.169476992	0.064091765	-0.101874988	0.071891898	KEGNRDTSLDFRPVVSPANGVEGVRVDQDDD	S	176	176	Q8ND24	Q8ND24
UID67596	RSF1	S1328	RSF1_S1328	0	0	PLK1	Remodeling and spacing factor 1	-0.107000903	0.093104899	0.674815932	-0.395855783	0	2.01E-05	0.003913482	0.056172193	0	0	0	0.357221835	0.657085179	0	0	0	0.000141365	0.009419032	-0.198411809	-0.324971571	-0.061387845	0.11352544	-0.071881244	-0.56255024	-0.698724647	0.18973631	0.132411935	-0.155111137	-0.200629246	-0.393368559	-0.187060596	ESDEEEDFENVGKVGSPLDYSLVDLPSTNGQ	S	1328	1328	Q96T23-2;Q96T23-3	Q96T23-2
UID107698	SMCR8	S489	SMCR8_S489	0	0		Smith-Magenis syndrome chromosomal region candidate gene 8 protein	0.335023047	0.000140445	0.092493668	0.48845251	0	2.03E-05	0.003913482	0.464583147	0	0	0	7.39E-06	0.002379875	0	0	0	1.25E-06	0.000803398	0.202432869	0.408745764	0.380200055	-0.268469308	-0.282677062	0.570516223	0.416108622		-0.536033988	0.518723559	0.553065223	-0.203222173	-0.583321634	VLGTEKSTSVLSKSDSQASLTVPLSPQVVRS	S	489	489	Q8TEV9	Q8TEV9
UID38843	FNBP4	T479	FNBP4_T479	0	0		Formin-binding protein 4	0.001373445	0.975861356	0.997809193	-0.299641476	0	2.03E-05	0.003913482	-0.001822775	0	0	0	0.967968459	0.986293916	0	0	0	0.000217301	0.011970186	0.109124275	0.106929592	0.142910596	0.171103572	0.073242838	-0.2850924	-0.317642847	0.323077573	0.272753084	0.102850457	0.069038221	0.009309688	0.169870089	SPESTSRSSSKTGRDTPENGETAIGAENSEK	T	479	479	Q8N3X1	Q8N3X1
UID22821	CCDC124	S141	CCDC124_S141	0	0		Coiled-coil domain-containing protein 124	0.065716267	0.233322628	0.835462854	0.352216667	0	0.000020733	0.003948592	0.173146308	0	0	0	0.006235494	0.090823853	0	0	0	6.88E-05	0.00653979	0.024302078	0.247865379	0.246937898	0.141499912	0.090438297	0.505637436	0.581085475	-0.23372272	-0.088421035	0.413239249	0.48356816	0.084359706	0.119862473	VPLEENVNRRVLEEGSVEARTIEDAIAVLSV	S	141	141	Q96CT7	Q96CT7
UID67599	RSF1	S1344	RSF1_S1344	0	0	CDK1	Remodeling and spacing factor 1	-0.107118314	0.09692433	0.67966451	-0.394603379	0	2.38E-05	0.00433077	0.058852123	0	0	0	0.342127221	0.643600992	0	0	0	0.000164599	0.010137723	-0.198527622	-0.351553938	-0.061255646	0.122611765	-0.106948093	-0.562751126	-0.693521697	0.189871339	0.132269356	-0.159316035	-0.200741896	-0.393683259	-0.201783166	PLDYSLVDLPSTNGQSPGKAIENLIGKPTEK	S	1344	1344	Q96T23-2;Q96T23-3	Q96T23-2
UID50457	TRAPPC10	S710	TRAPPC10_S710	0	0		Trafficking protein particle complex subunit 10	0.004553797	0.934455704	0.993858297	0.375865393	0	2.39E-05	0.00433077	0.20763343	0	0	0	0.007348271	0.098522956	0	0	0	9.78E-05	0.007454761	0.040513493	0.081702162	0.005822459	0.059484795	0.009824637	0.506439545	0.364250716	-0.306687067	-0.326084246		0.474812716	-0.068324884	0.008385043	ICRNVHMLLRRQESSSSLEMPSGVALEEGAH	S	710	710	P48553	P48553
UID29602	TCF20	S640	TCF20_S640	0	0		Transcription factor 20	-0.002335772	0.967177629	0.996865765	-0.368285527	0	2.40E-05	0.00433077	0.127128193	0	0	0	0.04110453	0.231772267	0	0	0	0.000150467	0.009630852	-0.322711334	-0.248796974	-0.023599081	-0.089650669	-0.173402296	-0.524580343	-0.656462716	0.217133262	0.074965788	-0.056065799	-0.029550827	-0.354718591	-0.239410808	KGSQEDDPAATQRPPSNGGAKETSHASLPQP	S	640	640	Q9UGU0-2	Q9UGU0-2
UID12640	SAFB	S24	SAFB_S24	0	0		Scaffold attachment factor B1	-0.055124883	0.317828318	0.878904117	0.425666522	0	2.53E-05	0.004521985	0.11799315	0	0	0	0.046655705	0.24641432	0	0	0	0.000149708	0.009630852	0.233497986	0.106535994	0.054099291	0.141519296	0.23961552	0.52605227	0.751604414	-0.179587231		0.203025786	0.390591101	0.182218519	-0.060574232	GDSGAAGAAALSSASSETGTRRLSDLRVIDL	S	24	24	Q15424;Q15424-4	Q15424-4
UID71978	ITSN2	S857	ITSN2_S857	0	0		Intersectin-2	0.052525098	0.143414821	0.749116495	0.218787134	0	2.80E-05	0.004684081	0.024856313	0	0	0	0.473074205	0.743996001	0	0	0	0.000215592	0.011915356	-0.00458108	0.02260792	0.012624206	-0.10246334	-0.072404927	0.23605217	0.285708489	-0.191677175	-0.161710703	0.073050859	0.013340918	0.061761887	-0.074795361	VNTSWQKKSAFTRTVSPGSVSPIHGQGQVVE	S	857	857	Q9NZM3-2	Q9NZM3-2
UID1790	WIPF1	S350	WIPF1_S350	0	0		WAS/WASL-interacting protein family member 1	0.096455594	0.128104293	0.73125153	0.384624026	0	2.81E-05	0.004684081	0.07195571	0	0	0	0.246194756	0.553745056	0	0	0	0.000192639	0.011087352	0.119807333	0.358132823	0.415000156	0.170367963	0.216942639	0.442693433	0.632751271	-0.256707539	-0.206343863	0.304178987	0.09951673	-0.00413316	0.120006038	PQRNLSLSSSTPPLPSPGRSGPLPPPPSERP	S	350	350	O43516-2	O43516-2
UID24672	POP1	S730	POP1_S730	0	0		Ribonucleases P/MRP protein subunit POP1	-0.124285474	0.069902092	0.629378755	-0.407080517	0	2.82E-05	0.004684081	-0.047187718	0	0	0	0.464668206	0.737314129	0	0	0	0.000185852	0.010884384	0.035179523	-0.028565054	0.205025128	0.422492783	0.251109187	-0.313777045	-0.386306574	0.498676765	0.429561682	-0.06266999	0.013147758	-0.041823709	0.181052349	WESRVQAYEEPSVASSPNGKESDLRRSEVPC	S	730	730	Q99575	Q99575
UID18182	KTN1	S75	KTN1_S75	0	0		Kinectin	-0.134236471	0.035357761	0.534005304	-0.368229302	0	2.88E-05	0.004740282	0.014513848	0	0	0	0.802126512	0.91881067	0	0	0	0.00016889	0.010223922	0.05896124	0.039582089	0.278412616	0.454950279	0.39999031	-0.192032685	-0.232355544	0.562446201	0.486082778	0.084471386	0.205460885	0.032828227	0.199048651	KKNKKKEIQNGNLHESDSESVPRDFKLSDAL	S	75	75	Q86UP2-2	Q86UP2-2
UID2404	NBN	S343	NBN_S343	0	0	ATR;ATM	Nibrin	-0.017296699	0.81888096	0.984397602	0.478611479	0	2.98E-05	0.004860792	0.123673005	0	0	0	0.119983409	0.392909691	0	0	0	0.000231948	0.012329441	-0.01968245	0.226182922	-0.145100069	-0.004545763	0.154815413	0.356919068	0.424091504	-0.554569047	-0.5788663	-0.076494639	0.097494139	-0.104706614	-0.368985905	HPSTGLKTTTPGPSLSQGVSVDEKLMPSAPV	S	343	343	O60934	O60934
UID47895	MAP2	S1653	MAP2_S1653	0	0		Microtubule-associated protein 2	-0.050680786	0.278163904	0.864247718	0.286548196	0	3.23E-05	0.00512345	0.048240425	0	0	0	0.300848805	0.606208404	0	0	0	0.00026047	0.013237368	-0.370608968	-0.547424489	-0.466511136	-0.410671849	-0.40054063	-0.08173963	-0.087168281	-0.63044209	-0.684658606	-0.426711468	-0.450989032	-0.39559476	-0.67506744	VPSEKKVAIIRTPPKSPATPKQLRLINQPLP	S	1653	1653	P11137;P11137-3;P11137-4	P11137
UID13496	CTU2	S332	CTU2_S332	0	0		Cytoplasmic tRNA 2-thiolation protein 2	0.030941363	0.460409383	0.927259387	0.26025628	0	3.27E-05	0.005131961	-0.005837891	0	0	0	0.887980028	0.953944561	0	0	0	0.000321505	0.01482385	-0.127734927	0.062361893	0.010974959	-0.043732828	-0.006695773	0.20009066	0.351900527	-0.194449264	-0.294584671	0.036430857	0.019891036	0.073843489	0.005829969	TAFGAQTSSRLSQMQSPIPLTETRTPPGPCC	S	332	332	Q2VPK5-3	Q2VPK5-3
UID8311	BRPF1	S120	BRPF1_S120	0	0		Peregrin	-0.08611837	0.495804056	0.937572981	-0.434836124	0	3.39E-05	0.005233924	0.113820764	0	0	0	0.079228868	0.31873129	0	0	0	0.000226361	0.01216225	-0.139492896	-0.175860418				-0.574982491	-0.503700741	0.476165139	0.184496124	0.127572943	-0.025013202	-0.197554466	-0.155168848	GRVHRISIFDNLDVVSEDEEAPEEAPENGSN	S	120	120	P55201-3	P55201-3
UID25006	SGIP1	S137	SGIP1_S137	0	0		SH3-containing GRB2-like protein 3-interacting protein 1	0.131308263	0.013126013	0.397096668	0.288642282	0	3.40E-05	0.005233924	0.22938767	0	0	0	0.000268612	0.017550486	0	0	0	1.84E-05	0.003392691	-0.19227482	-0.016332208	0.034805787	-0.313999676	-0.192759796	0.168696425	0.176891527	-0.258367597	-0.550613579	0.050855379	0.102783657	-0.319897379	-0.444014266	IALSPSPVGAIKRNLSSEEVARPRRSTPTPE;RKSPRRSPGAIKRNLSSEEVARPRRSTPTPE	S	137	137	Q9BQI5;Q9BQI5-4	Q9BQI5-4
UID21967	H1FX	S2	H1FX_S2	0	0		Histone H1x	0.082327145	0.07060557	0.630004783	0.264920926	0	3.43E-05	0.005236574	0.163397272	0	0	0	0.001961423	0.052148988	0	0	0	5.62E-05	0.005965101	-0.00211947	-0.136034253	-0.105318165	-0.302228157	-0.268432841	0.123144559	0.156362289	-0.381036539	-0.399140317	0.070561651	0.131832471	-0.270730382	-0.180464583	______________MSVELEEALPVTTAEGM	S	2	2	Q92522	Q92522
UID41110	MDN1	T4898	MDN1_T4898	0	0		Midasin	-0.089392303	0.139117092	0.746506414	-0.357166719	0	3.72E-05	0.005391522	0.026802043	0	0	0	0.643373953	0.844769006	0	0	0	0.000287151	0.014222061	-0.020478438	-0.016118578	0.120307017	0.391933942	0.06982371	-0.330583922	-0.328475426	0.381673225	0.387934305	-0.001626502	0.057285322	-0.084040597	0.032491245	DDLNLDSEDKNGGEDTDNEEGEEENPLEIKE	T	4898	4898	Q9NU22	Q9NU22
UID29422	ASH2L	S101	ASH2L_S101	0	0		Set1/Ash2 histone methyltransferase complex subunit ASH2	-0.095944643	0.135120934	0.742771153	-0.37767334	0	3.85E-05	0.005391522	0.167153098	0	0	0	0.016280859	0.144885328	0	0	0	0.000136825	0.009245945	0.196844006	0.102343899	0.268051392	0.48734823	0.266825632	-0.201725483	-0.22613122	0.675726848	0.407109808	0.319938688	0.48775627	-0.034313964	0.173396532	EGAGDTSEVMDTQAGSVDEENGRQLGEVELQ	S	101	101	Q9UBL3	Q9UBL3
UID25474	HIRIP3	S125	HIRIP3_S125	0	0		HIRA-interacting protein 3	-0.146118219	0.021477833	0.464936715	-0.348838018	0	3.85E-05	0.005391522	0.022880179	0	0	0	0.686493019	0.866399389	0	0	0	0.000187198	0.01088686	0.022008764	0.077048032	0.125512448	0.484146887	0.30288647	-0.082924055	-0.350134688	0.565079786	0.397213543	0.213457376	0.184323408	0.093195977	0.213064091	DYFGPPAKNGVAAEVSPAKEENPRRASKAVE	S	125	125	Q9BW71	Q9BW71
UID24233	LYSMD1	S99	LYSMD1_S99	0	0		LysM and putative peptidoglycan-binding domain-containing protein 1	-0.022977563	0.743471286	0.982481385	-0.430997627	0	3.98E-05	0.005489574	-0.023737062	0	0	0	0.735344259	0.889247357	0	0	0	0.000404423	0.017074586	0.078488093	0.109168652	0.360155341	0.334471888	0.226762356	-0.236991478	-0.478784291	0.604352903	0.403861836	0.018278403	0.082455286	0.00559717	0.190084768	IPILTEPRDLFNGLDSEEEKDGEEKVHPSNS	S	99	99	Q96S90	Q96S90
UID6349	ADRBK2	S685	ADRBK2_S685	0	0		Beta-adrenergic receptor kinase 2	0.029131304	0.592333523	0.963371004	-0.330252746	0	4.27E-05	0.005763103	-0.016128575	0	0	0	0.765914351	0.903466959	0	0	0	0.000423801	0.017421089	0.010886435	-0.060770792	0.187959999	0.046576439	-0.035912447	-0.313116552	-0.393609276	0.346111287	0.26817387	-0.116255301	-0.102629481	-0.119259422	-0.03511106	SGTVELPKPSLCHRNSNGL____________	S	685	685	P35626	P35626
UID1159	SYNM	S1049	SYNM_S1049	0	0		Synemin	-0.068938459	0.383180323	0.907621616	-0.474564821	0	4.30E-05	0.005763103	-0.286110843	0	0	0	0.002721138	0.059934718	0	0	0	9.76E-05	0.007454761	-0.516597997	-0.424576435	-0.574668748	-0.328642555	-0.39484879	-0.888178927	-0.616369561	0.229749138	0.163961659	-0.455030142	-0.592920381	-0.1367908	0.23328365	VVRESLSRQRSPAPGSPDEEGGAEAPAAGIR	S	1049	1049	O15061	O15061
UID38	UHRF1BP1L	S414	UHRF1BP1L_S414	0	0		UHRF1-binding protein 1-like	0.064115868	0.078413859	0.645209274	0.251772385	0	4.32E-05	0.005763103	0.012532686	0	0	0	0.711813835	0.879515988	0	0	0	0.000292339	0.01439358	-0.069769917	0.007437753	-0.090674657	-0.189488057	-0.150212318	0.159979219		-0.341157742	-0.345296554	-0.08913266	-0.048795182	-0.108345745	-0.079712842	NVEMLKQAVKDHNVGSPPKSPTHASPQHTQT	S	414	414	A0JNW5	A0JNW5
UID9991	CAMSAP2	S646	CAMSAP2_S646	0	0		Calmodulin-regulated spectrin-associated protein 2	0.072273542	0.164619065	0.778511047	0.303745161	0	4.38E-05	0.005797669	0.110217763	0	0	0	0.043395945	0.236708655	0	0	0	0.000205852	0.011726545	-0.162730712	0.057209885	0.099004629	-0.062227868	-0.070651786	0.103626453	0.282419367	-0.365767339	-0.463167485	-0.026509515	0.14483337	-0.089498068	-0.233049127	LQDYDIRTGNTREALSPCPSTVSTKSQPGSS	S	646	646	Q08AD1-2	Q08AD1-2
UID77745	CTNNA2;CTNNA1	T653	CTNNA2;CTNNA1_T653	0	0		Catenin alpha-2;Catenin alpha-1	-0.067816215	0.142900404	0.749116495	-0.268336512	0	4.49E-05	0.005901558	-0.177266376	0	0	0	0.001467957	0.045416898	0	0	0	6.90E-05	0.00653979	0.224990485	0.221384493	-0.067337702	0.183129504	0.242182144	0.004144365	-0.113101042	0.486821214	0.477568158	0.024634688	-0.008510047	0.372641011	0.352549132	DDSDFEQEDYDVRSRTSVQTEDDQLIAGQSA;DDSDFETEDFDVRSRTSVQTEDDQLIAGQSA	T	653	653	P26232-3;P26232-5;P35221	P26232-3
UID3177	PRKD3	S41	PRKD3_S41	0	0		Serine/threonine-protein kinase D3	0.019433264	0.793196339	0.983991058	-0.447013079	0	4.74E-05	0.006184754	-0.327310333	0	0	0	0.00070113	0.030456655	0	0	0	6.46E-05	0.006422334	-0.06984881	0.060415449	0.383495513	0.188969267	0.177208639	-0.467300807	-0.353239438	0.588854087	0.378657984	-0.119377488	-0.305155031	0.314535084	0.570173729	ASPCSSPKTGLSARLSNGSFSAPSLTNSRGS	S	41	41	O94806	O94806
UID22269	PRCC	S157	PRCC_S157	0	0		Proline-rich protein PRCC	-0.18881801	0.014928107	0.416309412	0.409995266	0	4.78E-05	0.006190411	0.210987575	0	0	0	0.008031352	0.102641392	0	0	0	7.96E-05	0.006782143	0.077202446	-0.169344255	-0.210118213	0.068468451	0.307341119	0.170781995	0.434204569	-0.397148167	-0.637846332	0.061594899	0.382171189	-0.152609294	-0.24757492	KEPVKIAAPELHKGDSDSEEDEPTKKKTILQ	S	157	157	Q92733	Q92733
UID2454	DNAJC6	S766	DNAJC6_S766	0	0		Putative tyrosine-protein phosphatase auxilin	-0.212020157	0.000837124	0.15887831	-0.29520337	0	4.90E-05	0.006255202	-0.085025509	0	0	0	0.102023734	0.361187955	0	0	0	5.52E-05	0.005965101	-0.505672836	-0.838084377	-0.843911771	-0.527437783	-0.306477737	-0.942904143	-0.761072348	-0.289048744	-0.234114268	-0.572489436	-0.702969962	-0.424410723	-0.51094664	PTTPTGLGGGFPPLSSPQKASPQPMGGGWQQ	S	766	766	O75061;O75061-2	O75061-2
UID114206	INCENP	S314	INCENP_S314	0	0		Inner centromere protein	0.034002114	0.434379116	0.920076858	-0.314088644	0	4.99E-05	0.006255202	-0.075164593	0	0	0	0.100322481	0.358041147	0	0	0	0.0003336	0.01517199	-0.026331779	0.08994857	0.025169863	0.010540562	-0.031430584	-0.273876871	-0.278808992		0.354393768	-0.006371534	-0.024686444	0.041531016	0.228069376	DSQSVRHSPIAPSSPSPQVLAQKYSLVAKQE	S	314	314	Q9NQS7-2	Q9NQS7-2
UID11818	SLC29A2	S252	SLC29A2_S252	0	0		Equilibrative nucleoside transporter 2	-0.045928215	0.343235209	0.890352444	-0.285455108	0	4.99E-05	0.006255202	-0.06644916	0	0	0	0.178857481	0.47406878	0	0	0	0.000364355	0.016003814	-0.370499266	-0.335986043	-0.187541305	-0.053572316	-0.286242173	-0.522531949	-0.548986154	-0.015860769	0.086163095	-0.286728426	-0.365772628	-0.246169148	-0.140535268	TKAELLQSDENGIPSSPQKVALTLDLDLEKE	S	252	252	Q14542-3	Q14542-3
UID31012	SHANK2	S452	SHANK2_S452	0	0		SH3 and multiple ankyrin repeat domains protein 2	-0.05412025	0.377178317	0.904949217	0.361666118	0	5.03E-05	0.006255202	-0.015727906	0	0	0	0.794388126	0.915582214	0	0	0	0.00046624	0.01852861	-0.156418092	-0.272941047	-0.13770528	-0.116308728	-0.077856599	-0.075190233	0.139898333	-0.680384586	-0.701571784	-0.325894596	-0.337494611	-0.233888367	-0.366589217	YERQGIAVMTPTVPGSPKAPFLGIPRGTMRR	S	452	452	Q9UPX8;Q9UPX8-4	Q9UPX8
UID30632	SYNRG	S674	SYNRG_S674	0	0		Synergin gamma	0.024353492	0.608482328	0.966813542	0.283566345	0	5.06E-05	0.006255202	0.09787849	0	0	0	0.056064457	0.269139116	0	0	0	0.000304234	0.014642042	-0.043144133	-0.042328751	0.140026545	-0.024916836	0.025200664	0.310586397	0.337025037	-0.290733334	-0.195920612	0.29148941	0.183801315	-0.019851977	0.10362874	NSTAASTKYDVFRQLSLEGSGLGVEDLKDNT	S	674	674	Q9UMZ2-4;Q9UMZ2-6	Q9UMZ2-4
UID64898	PALLD	S1104	PALLD_S1104	0	0		Palladin	0.089005555	0.020766597	0.457640196	0.204443103	0	5.18E-05	0.006288963	0.113513088	0	0	0	0.005327102	0.083993403	0	0	0	8.08E-05	0.006808572	-0.100630553	0.063234786	0.060482303	-0.123104705	-0.109200426	0.159229581	0.24428432	-0.210234877	-0.204023633	0.088865893	0.004640474	-0.164975471	-0.195570515	RLMVQAVNQRGRSPRSPSGHPHVRRPRSRSR	S	1104	1104	Q8WX93;Q8WX93-4	Q8WX93
UID24601	MPHOSPH8	S136	MPHOSPH8_S136	0	0		M-phase phosphoprotein 8	-0.032588853	0.510420688	0.939474249	-0.293379007	0	5.19E-05	0.006288963	0.007842526	0	0	0	0.87304731	0.948954873	0	0	0	0.000505384	0.019571595	0.247684035	0.290399001	0.35056254	0.384318927	0.386998026	0.073947908	-0.10773638	0.663370194	0.476357361	0.450144835	0.364577387	0.418878269	0.364473849	DIQRLSLNNDIFEANSDSDQQSETKEDTSPK	S	136	136	Q99549	Q99549
UID15499	LARP1B	S60	LARP1B_S60	0	0		La-related protein 1B	0.066108914	0.435824849	0.920725827	-0.497955432	0	0.00005475	0.006535296	-0.118887613	0	0	0	0.172695231	0.466897753	0	0	0	0.000407856	0.017074586	0.054004715	-0.170146935	0.215440098	-0.040314949	-0.178827546	-0.421293715	-0.323329008	0.651855968	0.595343037	-0.007934468	-0.339861105	0.213400927	-0.085646047	KENRETKLNGPGENVSEDEAQSSNQRKRGWK	S	60	60	Q659C4-2	Q659C4-2
UID8520	ISL1	S269	ISL1_S269	0	0		Insulin gene enhancer protein ISL-1	0.020778907	0.639264907	0.970532102	0.261717094	0	5.61E-05	0.006559181	0.007772004	0	0	0	0.860268402	0.943049774	0	0	0	0.000558126	0.020799277	-0.067862627	-0.13475061	-0.179598027	-0.16486742	-0.232596845	0.25503017	0.196252019	-0.271258559	-0.32432763	-0.11901604	-0.123093928	-0.099204835	-0.17399315	KTNIQGMTGTPMVAASPERHDGGLQANPVEV	S	269	269	P61371	P61371
UID31914	RABGAP1	S42	RABGAP1_S42	0	0		Rab GTPase-activating protein 1	0.087310218	0.27228338	0.861944209	-0.407201286	0	5.64E-05	0.006559181	0.060459283	0	0	0	0.368794203	0.666526359	0	0	0	0.000439834	0.017905513	-0.144504095	-0.190832667	-0.013389426		-0.240694721	-0.643693871	-0.711911791	0.075081711	0.19811777	-0.129671687	-0.222589253	-0.464057727	-0.130040344	LVSRQGDETPSTNNGSDDEKTGLKIVGNGSE	S	42	42	Q9Y3P9	Q9Y3P9
UID28688	FMN2	S499	FMN2_S499	0	0		Formin-2	-0.065392118	0.125019088	0.72716165	0.239062041	0	5.86E-05	0.006755879	0.04742656	0	0	0	0.254800807	0.562438533	0	0	0	0.000369934	0.016121601	0.291979533	0.095945248	0.280036392	0.298777223	0.338772886	0.464857696	0.405312516	-0.033017899	-0.053060054	0.285651915	0.264002269	0.270495463	0.089452482	DWTEELGARTPRVGGSAHLLERGVASDSGGG	S	499	499	Q9NZ56	Q9NZ56
UID15707	KIAA1429	S173	KIAA1429_S173	0	0		Protein virilizer homolog	-0.063627429	0.181716989	0.792749046	-0.269979465	0	5.98E-05	0.006849114	0.049567376	0	0	0	0.29109	0.597242624	0	0	0	0.000418203	0.017277787	-0.280767849	-0.422472617	-0.120017109	-0.123501436	-0.164478573	-0.568949089	-0.56656378	-0.074280019	0.018685008	-0.210602682	-0.229213729	-0.359383083	-0.278702832	NPKHADGEKEDQFNGSPPRPQPRGPRTPPGP	S	173	173	Q69YN4	Q69YN4
UID6317	ADD1	S586	ADD1_S586	0	0		Alpha-adducin	-0.020676113	0.734975697	0.98130625	0.357057627	0	6.27E-05	0.007010048	0.232603785	0	0	0	0.002103487	0.05339356	0	0	0	0.00012436	0.008713472	0.236870957	0.089272124	0.270768874	0.256059748	0.186685703	0.423541735	0.591113297	-0.188714504	-0.224860971	0.608618992	0.476161826	0.221638902	-0.067273224	ELEEYRREVERKQKGSEENLDEAREQKEKSP	S	586	586	P35611;P35611-4	P35611
UID1079	MAST4;MAST2;MAST1	S1258	MAST4;MAST2;MAST1_S1258	0	0		Microtubule-associated serine/threonine-protein kinase 4;Microtubule-associated serine/threonine-protein kinase 2;Microtubule-associated serine/threonine-protein kinase 1	0.052587767	0.463426572	0.927764186	0.414868869	0	6.36E-05	0.007010048	0.035448344	0	0	0	0.618940414	0.831206028	0	0	0	0.000586524	0.021421616	-0.214542219	-0.197353332	0.037522944	-0.240125679	-0.130055776	-0.045730863	0.151745952	-0.70923244	-0.844227948	-0.294531543	-0.174018687	-0.222631895	-0.387711713	IVRHIVRPKSAEPPRSPLLKRVQSEEKLSPS;LGRQLSRPKSAEPPRSPLLKRVQSAEKLAAA;PPVVRPRPKSAEPPRSPLLKRVQSAEKLGAS	S	1258	1258	O15021-2;Q6P0Q8;Q9Y2H9	Q9Y2H9
UID71793	BCLAF1	S285	BCLAF1_S285	0	0		Bcl-2-associated transcription factor 1	-0.044059061	0.186362819	0.79737395	-0.187809055	0	6.37E-05	0.007010048	-0.009501371	0	0	0	0.767665086	0.904539681	0	0	0	0.000507623	0.019585649	-0.262227162	-0.26534667	-0.208301423	-0.114477179	-0.182934669	-0.432041758	-0.435425549	-0.134614177	0.01838309	-0.216817069	-0.224420234	-0.218026734	-0.185205084	SGSGSVGNGSSRYSPSQNSPIHHIPSRRSPA	S	285	285	Q9NYF8-2	Q9NYF8-2
UID58034	RC3H1	S535	RC3H1_S535	0	0		Roquin-1	0.062760778	0.269202793	0.859176657	0.321801536	0	6.72E-05	0.007296271	0.06354667	0	0	0	0.263556998	0.571139768	0	0	0	0.000492616	0.019255851	-0.132182097	0.015912677	-0.185450964	-0.243166989	-0.177414411	0.151703951	0.14237779	-0.486219472	-0.506904932	-0.30149545	-0.136440856	-0.231985362	-0.460137624	LKPGKIDHLSSSAPGSPPDLLESVPKSISAL	S	535	535	Q5TC82-2	Q5TC82-2
UID26209	MFF	S146	MFF_S146	0	0		Mitochondrial fission factor	0.11748832	0.093306219	0.674815932	0.381781596	0	0.000068968	0.007445908	0.382955473	0	0	0	6.71E-05	0.007489596	0	0	0	2.02E-05	0.00351542	0.251207057	0.140986974	0.145703826	-0.201395396	0.018132916	0.634122909	0.441503565	-0.280783034	-0.170716878	0.438836939	0.5081987	-0.123211646	-0.461574607	SENAVRQNGQLVRNDSLPVLRGGSAAATSNP	S	146	146	Q9GZY8-5	Q9GZY8-5
UID31474	DIP2C	S5	DIP2C_S5	0	0		Disco-interacting protein 2 homolog C	-0.004521964	0.904238299	0.99226166	0.216095862	0	7.45E-05	0.007947037	-0.003255043	0	0	0	0.930977544	0.971233896	0	0	0	0.000753929	0.02490413	0.253209285	0.185472246	0.343998865	0.238088594	0.309470373	0.432249109	0.439666872	0.031197388	-0.023664856	0.246258102	0.286696219	0.276475944	0.269498549	___________MADRSLEGMALPLEVRARLA	S	5	5	Q9Y2E4	Q9Y2E4
UID12620	MTFR1	S119	MTFR1_S119	0	0		Mitochondrial fission regulator 1	0.080217988	0.148182328	0.756033258	0.30370124	0	7.72E-05	0.008173883	0.105956993	0	0	0	0.063805254	0.28687349	0	0	0	0.000358033	0.015851271	-0.152819299	-0.155504786	-0.180122694	-0.469024708	-0.187474725	0.166766052	0.076654716	-0.517576672	-0.453807519	-0.194586161	-0.053144307	-0.221160264	-0.450398175	QDDLLFFEKAPSRQISLPDLSQEEPQLKTPA	S	119	119	Q15390	Q15390
UID9412	AKAP12	S248	AKAP12_S248	0	0		A-kinase anchor protein 12	0.168351038	0.025132308	0.482554355	0.383186776	0	8.12E-05	0.008375009	0.343474286	0	0	0	0.000213875	0.015170811	0	0	0	3.14E-05	0.004133256	-0.032773212	0.191638046	-0.07361621	-0.392404364	-0.162977955	0.48192033	0.464189167	-0.241088439	-0.345549168	0.343907938	0.474011174	-0.247177503	-0.30880053	KQSTEKPEETLKREQSHAEISPPAESGQAVE	S	248	248	Q02952	Q02952
UID6700	TMPO	S184	TMPO_S184	0	0		Lamina-associated polypeptide 2, isoforms beta/gamma;Thymopoietin;Thymopentin	-0.023672153	0.682008444	0.978682577	-0.356335713	0	8.17E-05	0.008375009	0.140792353	0	0	0	0.139468261	0.423226929	0	0	0	0.000578417	0.02126139	0.357099344	0.230152865	0.526858235	0.484785568	0.366914143	-0.096017223	-0.101081602	0.584956989	0.643287037	0.481022241	0.466552543			AENTRQNGSNDSDRYSDNEEDSKIELKLEKR	S	184	184	P42167;P42167-2	P42167
UID42341	EPN1	T444	EPN1_T444	0	0		Epsin-1	-0.08048934	0.359680789	0.896567403	0.490896983	0	8.24E-05	0.008375009	0.05859566	0	0	0	0.50130771	0.761725574	0	0	0	0.000697587	0.023741906	-0.481781127	-0.640616241	-0.574259979	-0.481318013	-0.411600847	0.087599167	-0.180142451	-0.868998813	-1.187132405	-0.371181839	-0.14439365	-0.211919567	-0.538038561	PPPAATPTPTPPTRKTPESFLGPNAALVDLD	T	444	444	Q9Y6I3-3	Q9Y6I3-3
UID4259	NEFM	S837	NEFM_S837	0	0		Neurofilament medium polypeptide	-0.098355892	0.10952887	0.698236353	-0.330527399	0	8.25E-05	0.008375009	0.117737322	0	0	0	0.060771273	0.280490323	0	0	0	0.000349704	0.015523714	0.292478378	0.243235226	0.500180805	0.654445794	0.482393803	0.02731301	-0.007898472	0.679388299	0.662135837	0.508956115	0.624233216	0.213186273	0.449053772	GREEEKGVVTNGLDLSPADEKKGGDKSEEKV	S	837	837	P07197	P07197
UID2330	TOM1	S355	TOM1_S355	0	0		Target of Myb protein 1	-0.028157451	0.63565265	0.970309799	0.335550029	0	8.44E-05	0.008514442	0.262786015	0	0	0	0.000675367	0.029729774	0	0	0	9.23E-05	0.007238226	-0.421899013	-0.463357442	-0.625521193	-0.432232792	-0.544016038	-0.079673325	0.068457771	-0.704812444	-0.648603226	-0.096660225	-0.097948685	-0.559060167	-0.686692804	AGMNLGSSSVRAGLQSLEASGRLEDEFDMFA	S	355	355	O60784	O60784
UID71980	ITSN2	S862	ITSN2_S862	0	0		Intersectin-2	0.031016875	0.465033152	0.928602059	0.237809428	0	8.54E-05	0.00856118	0.036007556	0	0	0	0.398201777	0.689303338	0	0	0	0.000725634	0.024271655	0.135690163	0.022601204	-0.059904487	-0.102465797	-0.058904985	0.233547129	0.282324402	-0.163904311	-0.271461872	0.072137021	0.044936673	0.044922555	-0.071879084	QKKSAFTRTVSPGSVSPIHGQGQVVENLKAQ	S	862	862	Q9NZM3-2	Q9NZM3-2
UID5117	HIST1H1C	S2	HIST1H1C_S2	0	0		Histone H1.2	0.025579734	0.275286714	0.863628208	0.129228881	0	8.69E-05	0.008577607	0.029778756	0	0	0	0.20798708	0.508585401	0	0	0	0.000594627	0.021670135	-0.524416817	-0.454163105	-0.493091007	-0.549024036	-0.500549015	-0.35953542	-0.398169804	-0.622136871	-0.652483878	-0.509198102	-0.443046086	-0.53929579	-0.532063422	______________MSETAPAAPAAAPPAEK	S	2	2	P16403	P16403
UID278	DISP2	S1173	DISP2_S1173	0	0		Protein dispatched homolog 2	-0.030757352	0.543920594	0.950000012	-0.284130236	0	8.75E-05	0.008577607	-0.297137485	0	0	0	5.80E-05	0.007046133	0	0	0	2.61E-05	0.003815493	0.142067264	0.254049288	0.269104534	0.353122019	0.29306121	-0.063518928	-0.05513109	0.60172709	0.416143837	-0.194981492	-0.06750744	0.43318691	0.492874097	SCSEQYELQPLARRRSPSFDTSTATSKLSHR	S	1173	1173	A7MBM2	A7MBM2
UID29943	CCNL1	S374	CCNL1_S374	0	0		Cyclin-L1	-0.065544247	0.243756848	0.842535917	-0.272744063	0	8.75E-05	0.008577607	0.044707738	0	0	0	0.346362394	0.647280528	0	0	0	0.000639602	0.022522348	0.053563826		0.129724056	0.230315659	0.177017589	-0.179178403	-0.258726447	0.327339687	0.325731714	0.068252545	0.136899917	0.075270817	-0.048949306	KTVKKEPEDRQQASKSPYNGVRKDSKRSRNS	S	374	374	Q9UK58	Q9UK58
UID74406	SRRM2	S2100	SRRM2_S2100	0	0		Serine/arginine repetitive matrix protein 2	0.00728988	0.853787036	0.987701625	-0.222411676	0	9.10E-05	0.008761782	-0.076469529	0	0	0	0.071620399	0.304201012	0	0	0	0.00055827	0.020799277	-0.127159258	-0.035021088	0.029370148	0.002055982	-0.036866444	-0.194912535	-0.237517056	0.181757239	0.275459873	-0.029478263	-0.201613337	-0.040633742	0.115420257	SDRSRSATPPATRNHSGSRTPPVALNSSRMS	S	2100	2100	Q9UQ35	Q9UQ35
UID49044	MARK3	S400	MARK3_S400	0	0		MAP/microtubule affinity-regulating kinase 3	0.058469832	0.151925581	0.762656619	-0.219576253	0	9.10E-05	0.008761782	0.013415352	0	0	0	0.731677366	0.888088274	0	0	0	0.000668385	0.023387857	0.313003592	0.451995072	0.479702015	0.464405811	0.233411948	0.211555469	0.105649366	0.641873942	0.553635905	0.434534257	0.382814019	0.3978279	0.36585897	AKVRPSSDLNNSTGQSPHHKVQRSVFSSQKQ	S	400	400	P27448-3	P27448-3
UID22625	FERMT2	S339	FERMT2_S339	0	0		Fermitin family homolog 2	-0.039982792	0.393200761	0.910861963	-0.259167912	0	9.16E-05	0.008772673	0.017116312	0	0	0	0.711218564	0.879242816	0	0	0	0.000816078	0.025994567	0.166039837	0.183181403	0.214972663	0.373865624	0.18421961	-0.096488602	-0.103191243	0.367771073	0.469220729	0.269959439	0.135770729	0.131107734	0.206157185	INKLSIMTSENHLNNSDKEVDEVDAALSDLE	S	339	339	Q96AC1	Q96AC1
UID64897	PALLD	S1101	PALLD_S1101	0	0		Palladin	0.079565793	0.036898559	0.544640455	0.193936677	0	9.48E-05	0.008870702	0.158325997	0	0	0	0.000537172	0.026102926	0	0	0	5.69E-05	0.005965101	-0.099231214	0.063393806	0.022846544	-0.122971347	-0.109051475	0.159044497	0.202057115	-0.210419605	-0.204225493	0.088625988	0.053573658	-0.294698973	-0.196405368	CTGRLMVQAVNQRGRSPRSPSGHPHVRRPRS	S	1101	1101	Q8WX93;Q8WX93-4	Q8WX93
UID2071	SIPA1L3	S1364	SIPA1L3_S1364	0	0		Signal-induced proliferation-associated 1-like protein 3	0.020651687	0.602887634	0.965059825	0.221034267	0	9.48E-05	0.008870702	0.014341066	0	0	0	0.717081275	0.881545417	0	0	0	0.000899734	0.027707496	-0.112114172	-0.110357223	-0.179204709	-0.212747301	-0.159421377	0.042491288	0.038111138	-0.363103743	-0.440430898	-0.270853223	-0.091670094	-0.175111868	-0.244775711	EAAGRSHHADRRREVSPAPAVAGQSKGYRPK	S	1364	1364	O60292	O60292
UID20923	FAM110B	S95	FAM110B_S95	0	0		Protein FAM110B	-0.109328472	0.013119547	0.397096668	0.214478278	0	0.000097315	0.008983481	-0.035072002	0	0	0	0.369459209	0.667237514	0	0	0	0.000318494	0.014766599	0.151745628	0.005819171	-0.006173031	0.17749723	0.259462797	0.200656974	0.396608636	-0.115836538	-0.144810964	0.103800574	0.039762347	0.167020009	0.116830921	LAKPPVCPAAKRALGSPTLKVFGNHAKTESG	S	95	95	Q8TC76	Q8TC76
UID31434	NUDC	S139	NUDC_S139	0	0	CDK2	Nuclear migration protein nudC	-0.16677602	0.034692912	0.534005304	-0.399199972	0	9.81E-05	0.008983481	0.049984888	0	0	0	0.489259433	0.752525104	0	0	0	0.000457272	0.018382021	0.134117755	0.056410923	0.409880327	0.646763852	0.486631478	-0.168562933	-0.196555657	0.657073163	0.574608136	0.253878502	0.348214789	0.08772389	0.314429851	DAENHEAQLKNGSLDSPGKQDTEEDEEEDEK	S	139	139	Q9Y266	Q9Y266
UID24380	RSF1	S1328	RSF1_S1328	0	0	PLK1	Remodeling and spacing factor 1	-0.074864974	0.041008869	0.564791281	-0.186349708	0	9.84E-05	0.008983481	0.04432526	0	0	0	0.200413925	0.49971305	0	0	0	0.000413296	0.017245789	-0.414393582	-0.514526898	-0.339966778	-0.259452897	-0.295580881	-0.507649457	-0.595524458	-0.183000296	-0.174774789	-0.389161795	-0.280769298	-0.435534342	-0.411697791	ESDEEEDFENVGKVGSPLDYSLVDLPSTNGQ	S	1328	1328	Q96T23-2;Q96T23-3	Q96T23-2
UID30032	APPL1	S401	APPL1_S401	0	0		DCC-interacting protein 13-alpha	-0.076145913	0.035889989	0.537028047	0.183605525	0	9.86E-05	0.008983481	-0.034429109	0	0	0	0.306610023	0.612408592	0	0	0	0.000431112	0.017636487	0.04665463	-0.052381637	-0.080123762	0.037205702	0.134872551	0.124251333	0.21295071	-0.145930652	-0.251289407	-0.076779274	-0.015772171	0.072456999	-0.02729201	TAARVNQSALEAVTPSPSFQQRHESLRPAAG	S	401	401	Q9UKG1	Q9UKG1
UID3459	SCAF4	S656	SCAF4_S656	0	0		Splicing factor, arginine/serine-rich 15	-0.12868305	0.011907942	0.384716392	-0.247410202	0	9.94E-05	0.008986876	-0.015166538	0	0	0	0.733344617	0.888567592	0	0	0	0.000340197	0.01526403	-0.269219375	-0.411340107	-0.229756703	-0.027243782	-0.099120827	-0.518567421	-0.536008834	-0.065412582	0.000477134	-0.361069153	-0.267875531	-0.36528148	-0.202997052	VAQNGGAETSHTEPVSPIPKPLPVPVPPIPV	S	656	656	O95104-2	O95104-2
UID23206	PDLIM5	S360	PDLIM5_S360	0	0		PDZ and LIM domain protein 5	0.022384549	0.648088616	0.972440114	0.330198851	0	9.99E-05	0.008986876	0.120099299	0	0	0	0.028538553	0.191168297	0	0	0	0.000465891	0.01852861	0.200695819	0.11289442	0.064464035	0.010098977	0.077721283	0.347294065		-0.257425881	-0.344552451	0.143937828	0.073511147	-0.134880353	-0.128067867	AAAAFKPVGSTGVIKSPSWQRPNQGVPSTGR	S	360	360	Q96HC4	Q96HC4
UID2016	SPAG9	S801	SPAG9_S801	0	0		C-Jun-amino-terminal kinase-interacting protein 4	-0.031217345	0.650050475	0.972762382	0.33768712	0	0.000100208	0.008986876	0.089687899	0	0	0	0.14484026	0.430243854	0	0	0	0.000707499	0.023886501	-0.53963063	-0.761932681		-0.673026118	-0.63383312	-0.217042222	-0.196786699	-0.886637894	-0.877939506	-0.722112668	-0.520959974	-0.766186336	-0.835637902	GARETDYPAGEDLSESGQVDKASLCGSMTSN	S	801	801	O60271;O60271-4	O60271-4
UID65873	EME1	S87	EME1_S87	0	0		Crossover junction endonuclease EME1	-0.152358832	0.003095082	0.254820913	0.234550327	0	0.000101657	0.009021363	0.087741524	0	0	0	0.055187011	0.267717699	0	0	0	0.000134385	0.009155168	0.155939999	-0.045815404	-0.240370356	0.092893309	0.23035626	0.215683266	0.24327575	-0.23024361	-0.248998681	0.133683435	0.127755414	0.015819872	-0.105347119	ETVTQTQPVRLLSSESEDEEEFIPLAQRLTC	S	87	87	Q96AY2	Q96AY2
UID73843	SYNRG	S777	SYNRG_S777	0	0		Synergin gamma	0.172701642	0.014782049	0.414226829	0.339013233	0	0.000118211	0.010333523	0.265012992	0	0	0	0.000917192	0.035061184	0	0	0	6.60E-05	0.006477176	-0.129005784	-0.004711872	0.355615585	-0.225362858	-0.114539996	0.492697926	0.249516599	-0.298612626	-0.315225783	0.255061818	0.195093286	-0.245699984	-0.36419688	LADVGGDLKHVMSDSSLDLPTVSGQHPPAAD	S	777	777	Q9UMZ2-4	Q9UMZ2-4
UID13412	ARHGAP31	S476	ARHGAP31_S476	0	0		Rho GTPase-activating protein 31	0.030056683	0.706564114	0.980166622	0.434949069	0	0.000118272	0.010333523	0.026825254	0	0	0	0.736714915	0.889997452	0	0	0	0.001131149	0.031414312	0.008604223	0.028662431	0.326306908	0.153613041	0.081129567	0.230717396	0.485070051	-0.545675603	-0.478333224	-0.106245679	-0.076085074	-0.190847736	-0.098784034	PSKSVFTSSLFQMEPSPRNQRKALNISEPFA	S	476	476	Q2M1Z3	Q2M1Z3
UID13936	CDCA8	S219	CDCA8_S219	0	0	AurB	Borealin	-0.099670312	0.076153635	0.640207876	-0.286159572	0	0.000120051	0.010435157	-0.062048669	0	0	0	0.250339751	0.558250506	0	0	0	0.000607122	0.022029282	0.160306264	0.117738911	0.341357468	0.531696509	0.326081119	-0.018217261	-0.000105733	0.563661348	0.562653947	0.216864157	0.173838511	0.208061297	0.430836045	TPAAGERIYNISGNGSPLADSKEIFLTVPVG	S	219	219	Q53HL2	Q53HL2
UID53319	AHNAK	S210	AHNAK_S210	0	0		Neuroblast differentiation-associated protein AHNAK	-0.011664769	0.740129996	0.982183682	0.191240427	0	0.000120983	0.010437064	0.026061012	0	0	0	0.462823739	0.736493429	0	0	0	0.001091445	0.030817996	0.122096177	0.134682302	0.18337078	0.131060961	0.233651196	0.303414794	0.348653073	0.015987214	-0.128881056	0.173515657	0.202128195	0.195886742	0.075513063	VDVETQSGKTVIRLPSGSGAASPTGSAVDIR	S	210	210	Q09666	Q09666
UID31814	NOP58	S483	NOP58_S483	0	0		Nucleolar protein 58	0.017904547	0.60262756	0.964907813	0.186181889	0	0.000122027	0.010437064	0.105654592	0	0	0	0.008261156	0.103868469	0	0	0	0.000343264	0.015360368	0.617414836	0.639388137	0.654787327	0.588282705	0.634274569	0.788444503	0.880534537	0.467305513	0.456945973	0.675178347	0.798418771	0.504463067	0.546515684	VEEEEEEKVAEEEETSVKKKKKRGKKKHIKE	S	483	483	Q9Y2X3	Q9Y2X3
UID27371	GPBP1L1	S274	GPBP1L1_S274	0	0		Vasculin-like protein 1	-0.159396557	0.12540345	0.727410503	0.473501101	0	0.000122874	0.010437064	0.284134055	0	0	0	0.005288346	0.083766224	0	0	0	0.000247	0.012843215	0.079213623	-0.438395112	0.066786059		0.126415884	0.281574126	0.50612092	-0.539274273	-0.567035086	0.355788049	0.256067112	-0.139533218	-0.385147841	HKSGSLSSSRESAFTSPISVTKPVVLASGAA	S	274	274	Q9HC44	Q9HC44
UID4091	MYCN	S156	MYCN_S156	0	0		N-myc proto-oncogene protein	0.025042454	0.61909709	0.967427622	-0.272603826	0	0.000123027	0.010437064	-0.134365721	0	0	0	0.017948592	0.151423093	0	0	0	0.000458146	0.018382021	-0.541265524	-0.555579758	-0.599077641	-0.606373598	-0.648453614	-0.840314752	-0.770819676	-0.396226477	-0.124492649	-0.709617806	-0.874462902	-0.581206253	-0.465411572	PTAGSTAQSPGAGAASPAGRGHGGAAGAGRA	S	156	156	P04198	P04198
UID24281	IWS1	S400	IWS1_S400	0	0		Protein IWS1 homolog	-0.201004536	0.000378154	0.129502724	0.22894661	0	0.000123687	0.010437064	-0.074349496	0	0	0	0.096488481	0.349742328	0	0	0	6.83E-05	0.00653979	0.12793134	-0.107981289	-0.175521125	0.222916193	0.297599536	0.28698857	0.281671043	-0.143024782	-0.204102043	-0.008517096	0.196269094	0.250870891	0.234279091	EEEKVAKRKAAVLSDSEDEEKASAKKSRVVS	S	400	400	Q96ST2	Q96ST2
UID29537	STK39	S352	STK39_S352	0	0	WNK2;WNK1	STE20/SPS1-related proline-alanine-rich protein kinase	-0.212414676	0.001806722	0.197047752	-0.296119554	0	0.000123767	0.010437064	-0.482569879	0	0	0	1.01E-06	0.0008844	0	0	0	1.06E-06	0.000800404	0.22836716	0.243202903	-0.026165417	0.55517779	0.5115184	-0.114817449	-0.119710824	0.449535185	0.500414758	-0.314692901	-0.352784777	0.660284426	0.602517413	DIAQRAKKVRRVPGSSGHLHKTEDGDWEWSD	S	352	352	Q9UEW8-2	Q9UEW8-2
UID46078	SRSF10	S155	SRSF10_S155	0	0		Serine/arginine-rich splicing factor 10	0.044830948	0.489057297	0.936611298	-0.424432402	0	0.000125598	0.010539066	0.017261652	0	0	0	0.843544228	0.935812058	0	0	0	0.000963556	0.028624624	-0.025964253	0.194597293	0.136048338		0.142773358	-0.436752269	-0.399906712	0.383258796		0.073992112	0.06729005			RSYSPRNRPTGRPRRSRSHSDNDRFKHRNRS	S	155	155	O75494-2	O75494-2
UID21204	GEMIN5	S770	GEMIN5_S770	0	0		Gem-associated protein 5	-0.067188851	0.577029841	0.95917697	-0.495766731	0	0.000126938	0.010598981	0.031869093	0	0	0	0.707083294	0.87786163	0	0	0	0.001090528	0.030817996	-0.534346557		-0.208603393	-0.074225691		-0.927300108	-0.90207528	0.008334749	0.145356788	-0.42624509	-0.257806079	-0.587011279	-0.224516263	LESIDGNEEESMKENSGPVENGVSDQEGEEQ	S	770	770	Q8TEQ6	Q8TEQ6
UID8365	RRP1	S383	RRP1_S383	0	0		Ribosomal RNA processing protein 1 homolog A	0.050704093	0.21848906	0.824578207	-0.215964793	0	0.000127968	0.010607222	-0.138364932	0	0	0	0.004025055	0.073815555	0	0	0	0.00023145	0.012329441	0.03933622	0.025166086	-0.053366415	-0.121782797	-0.109233903	-0.211907193	-0.333043913	0.139308747	0.179599318	-0.167445901	-0.293637001	0.022586464	0.069790362	LRLQQERGKGEKEPPSPGMERKRSRRRGVGA	S	383	383	P56182	P56182
UID30062	RCOR1	S260	RCOR1_S260	0	0		REST corepressor 1	-0.100069506	0.039163661	0.557482134	-0.239149704	0	0.000128288	0.010607222	0.023919876	0	0	0	0.590416966	0.815156414	0	0	0	0.000608951	0.022047733	-0.152826484	-0.114898937	-0.015025106	0.228494522	0.041859459	-0.26085486	-0.216107558	0.197326631	0.282309767	0.083975217	-0.013907328	-0.061175558	0.035563944	VMDRHARKQKREREESEDELEEANGNNPIDI	S	260	260	Q9UKL0	Q9UKL0
UID18669	SGK223	S878	SGK223_S878	0	0		Tyrosine-protein kinase SgK223	0.072970532	0.424306569	0.918627171	0.486301679	0	0.000131789	0.010782648	0.498653168	0	0	0	0.000105375	0.009693352	0	0	0	4.47E-05	0.005324143	-0.343021903	-0.218563314	-0.221670172	-0.357024296	-0.375091316	0.330626836	0.148194529	-0.673847094	-0.792538258	0.091775511	0.707820666	-0.591294418	-0.603722077	SYSLSPGNRHHPVFSSSDPLEKAFKGSGHWL	S	878	878	Q86YV5	Q86YV5
UID26616	TMX1	S270	TMX1_S270	0	0		Thioredoxin-related transmembrane protein 1	0.052038848	0.476790276	0.934392116	-0.390300552	0	0.000132601	0.010782648	-0.48874691	0	0	0	1.62E-05	0.003068131	0	0	0	0.000014662	0.002935145	0.022278239	0.059717234	0.230904243	0.073509267	0.008956817	-0.089425814	-0.384330868	0.611536003	0.475909525	-0.376545801	-0.646183415	0.347011822	0.585246602	EGTNKDFPQNAIRQRSLGPSLATDKS_____	S	270	270	Q9H3N1	Q9H3N1
UID77375	MAP2	T1649	MAP2_T1649	0	0		Microtubule-associated protein 2	-0.060147253	0.44037997	0.923984438	0.415062878	0	0.000132954	0.010782648	0.063023431	0	0	0	0.419404629	0.706136677	0	0	0	0.001092296	0.030817996	-0.374636732	-0.550113226	-0.508661811	-0.412528796	-0.405657228	-0.091539223	0.378012468	-0.690783065	-0.6829952	-0.423260015	-0.386736133	-0.390335048	-0.671754822	SAILVPSEKKVAIIRTPPKSPATPKQLRLIN	T	1649	1649	P11137;P11137-3;P11137-4	P11137
UID69982	SMARCAD1	S98	SMARCAD1_S98	0	0		SWI/SNF-related matrix-associated actin-dependent regulator of chromatin subfamily A containing DEAD/H box 1	-0.068990694	0.127517579	0.730262044	-0.231786316	0	0.000134481	0.010853044	-0.085340375	0	0	0	0.065651751	0.291841354	0	0	0	0.000552905	0.020738293	0.159191797	-0.074474109	0.132875721	0.202210647	0.132153739	-0.15518048	-0.179294061	0.29147364	0.301197082	0.072521897	-0.105613724	0.105311544	0.202958127	FKNQRGIQYIDLSSDSEDVVSPNCSNTVQEK	S	98	98	Q9H4L7	Q9H4L7
UID11408	SPTAN1	S1029	SPTAN1_S1029	0	0		Spectrin alpha chain, non-erythrocytic 1	0.086473273	0.221659263	0.824863069	0.368692857	0	0.000135322	0.010853044	0.338040605	0	0	0	0.000286523	0.018063191	0	0	0	7.18E-05	0.006596114	0.155641065	0.199859126	0.441280179	0.112818881	0.182427333	0.427718135	0.396838675	-0.314852115	-0.335362503	0.434939841	0.557320878	0.021075628	-0.380977327	GFVPAAYVKKLDPAQSASRENLLEEQGSIAL	S	1029	1029	Q13813	Q13813
UID48916	APC	S2515	APC_S2515	0	0		Adenomatous polyposis coli protein	-0.189766348	0.003165577	0.254820913	0.287350012	0	0.000139152	0.010924081	0.104621529	0	0	0	0.104782962	0.366723458	0	0	0	0.000215141	0.011915356	-0.018485725	-0.173766861	-0.19263935	0.230020833	0.162638347	0.133536979	0.334935951	-0.432570847	-0.248356272		0.085112783	-0.074517668	-0.176389085	NDGRPAKRHDIARSHSESPSRLPINRSGTWK	S	2515	2515	P25054-3	P25054-3
UID6309	ADD1	S464	ADD1_S464	0	0		Alpha-adducin	-0.224279465	0.173833207	0.786490514	-0.478059842	0	0.00013921	0.010924081	0.059669919	0	0	0	0.494485773	0.756034509	0	0	0	0.000910557	0.027733765	0.238541795		-0.109495386			-0.463270519	-0.248943324	0.739129953	0.460895571		0.098237456	-0.096789656	0.130801434	NSGRGDEASEEGQNGSSPKSKTKWTKEDGHR	S	464	464	P35611;P35611-4	P35611
UID12643	SAFB	S604	SAFB_S604	0	0		Scaffold attachment factor B1	-0.094126539	0.07553234	0.639121719	0.26461458	0	0.000141608	0.01102752	-0.141447698	0	0	0	0.012737376	0.128887257	0	0	0	0.000305465	0.014642042	0.213540506	0.293588422	0.269234283	0.474019495	0.465309365	0.476227242	0.634845344	0.038181812	0.014432455	0.149951312	0.369887919	0.616791542	0.468838483	SQDRKSASREKRSVVSFDKVKEPRKSRDSES	S	604	604	Q15424;Q15424-4	Q15424-4
UID39756	RBM17	T71	RBM17_T71	0	0	ERK2	Splicing factor 45	-0.037146852	0.33387917	0.886083853	0.20169505	0	0.000141829	0.01102752	0.184905804	0	0	0	0.000299924	0.018558579	0	0	0	7.99E-05	0.006782143	-0.160339396	-0.144374134	-0.219911489	-0.12633325	-0.089364964	0.017414154	0.035328941	-0.312199159	-0.441837946	0.030295187	0.127124141	-0.20776828	-0.374435607	DLKRGGSSDDRQIVDTPPHVAAGLKDPVPSG	T	71	71	Q96I25	Q96I25
UID48917	APC	S2517	APC_S2517	0	0		Adenomatous polyposis coli protein	-0.189758462	0.00345627	0.254820913	0.289313814	0	0.000147188	0.011340191	0.109240398	0	0	0	0.09586168	0.348775935	0	0	0	0.000227345	0.01216225	-0.025205256	-0.173733981	-0.192582257	0.230048456	0.162669153	0.133499017	0.334852887	-0.440506238	-0.248397113		0.085163727	-0.074608908	-0.19226753	GRPAKRHDIARSHSESPSRLPINRSGTWKRE	S	2517	2517	P25054-3	P25054-3
UID6719	EPS15	S796	EPS15_S796	0	0	P38A	Epidermal growth factor receptor substrate 15	-0.040999685	0.506738343	0.938800574	0.325415293	0	0.000150003	0.01142186	0.25701231	0	0	0	0.001041403	0.037415101	0	0	0	0.000161726	0.009997635	-0.115161115	-0.207496644	-0.260967928	-0.144575622	-0.159890209	-0.008597915	0.075915562	-0.509160872	-0.725182652	0.023693189	0.273818083	-0.317007015	-0.41353095	PCPLPPGKRSINKLDSPDPFKLNDPFQPFPG	S	796	796	P42566	P42566
UID38405	PHLDB1	T923	PHLDB1_T923	0	0		Pleckstrin homology-like domain family B member 1	-0.006786109	0.915446957	0.992806442	0.412048901	0	0.00015027	0.01142186	0.056258604	0	0	0	0.387042235	0.681012837	0	0	0	0.001275476	0.033264021	-0.135073168	0.038114526	-0.029942835	-0.06849648	0.103812609		0.370608447	-0.410490536	-0.52113579	-0.087764377	-0.075969665	-0.062008787	-0.32675967	STLKEVYRSKMDGEATSPLPRTRSGPLPSSS	T	923	923	Q86UU1-3	Q86UU1-3
UID69981	SMARCAD1	S96	SMARCAD1_S96	0	0		SWI/SNF-related matrix-associated actin-dependent regulator of chromatin subfamily A containing DEAD/H box 1	-0.068990694	0.132368613	0.740801831	-0.231786316	0	0.000152046	0.011470247	-0.085340375	0	0	0	0.068964459	0.298221875	0	0	0	0.000625446	0.022276083	0.159191797	-0.074474109	0.132875721	0.202210647	0.132153739	-0.15518048	-0.179294061	0.29147364	0.301197082	0.072521897	-0.105613724	0.105311544	0.202958127	SYFKNQRGIQYIDLSSDSEDVVSPNCSNTVQ	S	96	96	Q9H4L7	Q9H4L7
UID47072	WIZ	S193	WIZ_S193	0	0		Protein Wiz	0.067003432	0.245002178	0.842535917	-0.297158471	0	0.000152656	0.011470247	-0.183850442	0	0	0	0.005711331	0.087309073	0	0	0	0.000308365	0.014642042	-0.233492922	0.010268451	-0.104956317	-0.242742513	-0.11995908	-0.303828747	-0.682648182	0.055047713	0.14710924	-0.331245285	-0.353496078	-0.010026874	0.06068728	PTPKNPEDKSPQLSLSPRPASPKAQWPQSED	S	193	193	O95785-3	O95785-3
UID6679	TMPO	S184	TMPO_S184	0	0		Lamina-associated polypeptide 2, isoform alpha;Thymopoietin;Thymopentin	-0.078862284	0.236233343	0.837999488	-0.342480232	0	0.00015433	0.011483949	0.021339571	0	0	0	0.741677929	0.891842786	0	0	0	0.001196904	0.032066664	0.201643195	0.116237149	0.444996958	0.496379959	0.380303286	-0.044796846	-0.159899801	0.617601969	0.547622311	0.1326228	0.28236718	0.104011862	0.225619835	AENTRQNGSNDSDRYSDNEEGKKKEHKKVKS	S	184	184	P42166	P42166
UID21155	DOT1L	S786	DOT1L_S786	0	0		Histone-lysine N-methyltransferase, H3 lysine-79 specific	0.092040764	0.105160419	0.692270507	0.284377791	0	0.000154474	0.011483949	0.167293767	0	0	0	0.007819355	0.101200512	0	0	0	0.000295551	0.014424083	0.120947442	0.268693021	0.100238566	-0.053267806	0.054036336	0.334799563	0.595050644	-0.120802714	-0.086858244	0.391836719	0.318628293	-0.029819512	0.071109456	YTRLSPAKIVLRRHLSQDHTVPGRPAASELH	S	786	786	Q8TEK3-2	Q8TEK3-2
UID35621	BASP1	T31	BASP1_T31	0	0		Brain acid soluble protein 1	0.083626438	0.138493255	0.74574738	0.284348208	0	0.000159178	0.011694822	0.072489973	0	0	0	0.194075943	0.491674957	0	0	0	0.000855225	0.026781552	-0.000477613	-0.068504429	0.196647734	-0.088885399	-0.117477048	0.310792375	0.273475173	-0.171506922	-0.381618363	0.174831043	0.035372453	0.055602201	-0.135358596	DEKAKEKDKKAEGAATEEEGTPKESEPQAAA	T	31	31	P80723	P80723
UID55464	NUMA1	S1774	NUMA1_S1774	0	0		Nuclear mitotic apparatus protein 1	0.21310256	0.006649378	0.314522947	0.351171672	0	0.000160036	0.011694822	0.056226234	0	0	0	0.40487774	0.694898892	0	0	0	0.000368336	0.016093978	-0.018162834	0.401508072	0.342792414	-0.061738882	-0.046370871	0.495865941	0.766469004	0.034181337	-0.17653308	0.14270244	0.173283699	0.004812233	0.08626897	LYFTPIPARSQAPLESSLDSLGDVFLDSGRK	S	1774	1774	Q14980-2	Q14980-2
UID5155	HMGA1	S44	HMGA1_S44	0	0		High mobility group protein HMG-I/HMG-Y	0.035987072	0.683825657	0.978748312	0.464521725	0	0.000161424	0.011694822	0.120583358	0	0	0	0.187277212	0.482845114	0	0	0	0.001170783	0.031569531	-0.812601627	-0.304512031	-0.463347031	-0.610479455	-0.301327893	-0.089246351	0.236669211	-0.806686911	-0.903977128	-0.451312856	-0.301315535	-0.470391198	-0.764570625	PRKQPPVSPGTALVGSQKEPSEVPTPKRPRG	S	44	44	P17096	P17096
UID1568	SIPA1L1	S1234	SIPA1L1_S1234	0	0		Signal-induced proliferation-associated 1-like protein 1	-0.150762881	0.019448464	0.452232645	0.301213197	0	0.000162141	0.011694822	0.171124804	0	0	0	0.009887159	0.113808912	0	0	0	0.000213594	0.011915356	0.13058737	-0.116498272	-0.062970738	0.204522073	0.219060439	0.220149703	0.423419859	-0.163024144	-0.398259082	0.15909793	0.408404227	-0.020297611	-0.096699446	CHLPAVSKVLPAFRESPSGRLMRQDPVVHLS	S	1234	1234	O43166-3	O43166-3
UID36656	CHD4	T1679	CHD4_T1679	0	0		Chromodomain-helicase-DNA-binding protein 4	-0.081157117	0.329931528	0.884213905	-0.429633885	0	0.000164428	0.011809518	0.094419856	0	0	0	0.260319391	0.567850346	0	0	0	0.001143319	0.031491382	0.331972989	0.392317312	0.723451493	0.676226433	0.764170841	-0.02353711	0.242067177	0.978570376	0.95849523	0.589896642	0.645275642	0.247226778	0.610266083	KEEEEKKEVMLQNGETPKDLNDEKQKKNIKQ	T	1679	1679	Q14839	Q14839
UID7910	HCFC1	S1205	HCFC1_S1205	0	0		Host cell factor 1;HCF N-terminal chain 1;HCF N-terminal chain 2;HCF N-terminal chain 3;HCF N-terminal chain 4;HCF N-terminal chain 5;HCF N-terminal chain 6;HCF C-terminal chain 1;HCF C-terminal chain 2;HCF C-terminal chain 3;HCF C-terminal chain 4;HCF C-terminal chain 5;HCF C-terminal chain 6	-0.033220883	0.484346835	0.935929811	0.246781086	0	0.000168427	0.011995082	-0.036189919	0	0	0	0.447037906	0.726596472	0	0	0	0.00139489	0.035191168	0.27590528	0.103220927	0.255874732	0.3211782	0.170800992	0.377018439	0.421564273	-0.025566836	-0.162974796	0.069008158	0.183616679	0.234492646	0.162891866	GPLLGPSMAREPGGRSPAFVQLAPLSSKVRL	S	1205	1205	P51610	P51610
UID46403	PRKD3;PRKD1	S391	PRKD3;PRKD1_S391	0	0		Serine/threonine-protein kinase D3;Serine/threonine-protein kinase D1	0.107366175	0.141283978	0.748359788	0.365201239	0	0.000169759	0.012029708	0.167070891	0	0	0	0.030528826	0.197956195	0	0	0	0.000543639	0.020453651	0.101320382	-0.279868444	0.184378214	-0.266406756	-0.258548175	0.117818238	0.373146066	-0.434649955	-0.535190699	0.051063459	0.074134417	-0.268574064	-0.274511622	SDLDVERDEEAVKTISPSTSNNIPLMRVVQS	S	391	391	O94806	O94806
UID53321	AHNAK	S216	AHNAK_S216	0	0		Neuroblast differentiation-associated protein AHNAK	-0.008621471	0.807059148	0.98415406	0.184812445	0	0.0001707	0.012029708	0.01470558	0	0	0	0.677735162	0.862577517	0	0	0	0.001602897	0.037734779	0.101447915	0.143410854	0.170414261	0.118995143	0.229315857	0.310547067	0.34804045	0.005850262	-0.086512524	0.221084699	0.18283986	0.259399648	0.08570259	SGKTVIRLPSGSGAASPTGSAVDIRAGAISA	S	216	216	Q09666	Q09666
UID13037	INA	S30	INA_S30	0	0		Alpha-internexin	-0.00697257	0.884355696	0.990656244	0.25017915	0	0.0001767	0.012274833	-0.004662111	0	0	0	0.92250607	0.968327399	0	0	0	0.00170706	0.039100988	0.510349318	0.577591771	0.437328047	0.524582421	0.518227674	0.743822853	0.929222816	0.297936299	0.374392769	0.679654911	0.555822437	0.58293844	0.671187352	YRKVFGDGSRLSARLSGAGGAGGFRSQSLSR	S	30	30	Q16352	Q16352
UID58033	RC3H1	S531	RC3H1_S531	0	0		Roquin-1	-0.021193493	0.707639807	0.980166622	0.355833444	0	0.000178381	0.012324646	0.062794856	0	0	0	0.278259866	0.587126106	0	0	0	0.001382735	0.035021599	-0.374936489	-0.210400274	-0.281475231	-0.242879147	-0.164222387	0.196061975	0.070998271	-0.544214655		-0.315518017	-0.142794162	-0.247807641	-0.46168396	YDSSLKPGKIDHLSSSAPGSPPDLLESVPKS	S	531	531	Q5TC82-2	Q5TC82-2
UID1084	SEC16A	S1905	SEC16A_S1905	0	0		Protein transport protein Sec16A	0.119643579	0.009203311	0.359790632	0.205650279	0	0.000178871	0.012324646	0.268053449	0	0	0	1.53E-05	0.002961575	0	0	0	0.000009051	0.002276681	-0.435045586	-0.309811102	-0.481682617	-0.689107582	-0.580960451	-0.299990589	-0.346112611	-0.702039439	-0.766664876	-0.202336303	-0.208167944	-0.667268168	-0.815449875	WDRADSGPTQPPLSLSPAPETKRPGQAAKKE	S	1905	1905	O15027-4;O15027-5	O15027-5
UID37016	KIF26B	T1126	KIF26B_T1126	0	0		Kinesin-like protein KIF26B	-0.092510599	0.25514502	0.851959473	-0.410970672	0	0.000183356	0.012481469	-0.120197937	0	0	0	0.146420646	0.431922808	0	0	0	0.001040993	0.030113031	-0.570829614	-0.905589175	-0.960284599	-0.706774778	-0.789056601	-1.126294113	-1.112124587	-0.378738205	-0.215797808	-0.553777244	-0.734842903	-0.477436929	-0.330391471	SGVASRESLLQPEVRTPPVGMSPQVLKKSMS	T	1126	1126	Q2KJY2	Q2KJY2
UID28539	HOXC10	S189	HOXC10_S189	0	0		Homeobox protein Hox-C10	0.055483889	0.141306775	0.748359788	0.186820703	0	0.000185533	0.012579144	0.020567532	0	0	0	0.570275417	0.803557793	0	0	0	0.001206712	0.032109013	-0.124399377	0.011278299	0.013475953	-0.096356541	-0.100824764	0.164650705	0.124461982	-0.257820128	-0.200349995	-0.004884957	-0.056381545	-0.028439417	-0.115097214	FEQRASLNPRAEHLESPQLGGKVSFPETPKS	S	189	189	Q9NYD6	Q9NYD6
UID77130	WHSC1	T110	WHSC1_T110	0	0		Histone-lysine N-methyltransferase NSD2	-0.041932622	0.521574746	0.943336989	-0.33645766	0	0.000186679	0.012606434	-0.133281405	0	0	0	0.057628222	0.272266047	0	0	0	0.000926289	0.027801138	-0.058350107	-0.195716022	0.049607848	-0.015374166	0.036996479	-0.377487455	-0.324589544	0.157361748	0.486391894	-0.055207998	-0.306452684	-0.048743211	0.220208149	DAKLRFESQEMKGIGTPPNTTPIKNGSPEIK	T	110	110	O96028-3;O96028-5	O96028-5
UID2956	TOM1L1	S323	TOM1L1_S323	0	0		TOM1-like protein 1	0.003063048	0.947604667	0.994938725	0.241691327	0	0.000187467	0.01260937	0.043725147	0	0	0	0.356978606	0.656834525	0	0	0	0.001587422	0.037529275	-0.377011562	-0.403186148	-0.365064047	-0.428696486	-0.351805901	-0.21071778	-0.200850494	-0.620497718	-0.757835863	-0.485484505	-0.449516211	-0.448260276	-0.661641029	SEPSAPSQDLLDLSPSPRMPRATLGELNTMN	S	323	323	O75674-2	O75674-2
UID15616	FMN1	S85	FMN1_S85	0	0		Formin-1	-0.177535804	0.043295759	0.575830112	-0.286508805	0	0.000193864	0.012933099	-0.087650726	0	0	0	0.15284442	0.440850054	0	0	0	0.000794356	0.025657952	-0.573485079			-0.306515484	-0.368233999	-0.934339777	-0.722649993	-0.278799237	-0.232155312	-0.519122935		-0.423850347	-0.347230956	QQDDSSNGLDPQEAGSRVSPDLGNDEKIASV	S	85	85	Q68DA7-5	Q68DA7-5
UID644	ARID1A	S698	ARID1A_S698	0	0		AT-rich interactive domain-containing protein 1A	-0.009373369	0.843316015	0.986635279	0.244691517	0	0.000194398	0.012933099	0.051433774	0	0	0	0.28940131	0.596414624	0	0	0	0.001562035	0.037245874	-0.265718857	-0.451473837	-0.479163385	-0.459350988	-0.433792756	-0.264519753	-0.207349502	-0.769702719	-0.680932603	-0.323906316	-0.348343635	-0.363823812	-0.514161235	PHTSPHLPGIRGPSPSPVGSPASVAQSRSGP	S	698	698	O14497	O14497
UID18668	SGK223	S877	SGK223_S877	0	0		Tyrosine-protein kinase SgK223	0.026400714	0.788082223	0.983991058	0.476229415	0	0.000194569	0.012933099	0.355073111	0	0	0	0.000506935	0.025483474	0	0	0	0.000193603	0.011104567	-0.445945918	-0.288233275		-0.341034703		0.244408517		-0.775040463	-0.697478524	0.057326651	0.125170751	-0.459608026	-0.778187016	FSYSLSPGNRHHPVFSSSDPLEKAFKGSGHW	S	877	877	Q86YV5	Q86YV5
UID31376	HDAC5	S1023	HDAC5_S1023	0	0		Histone deacetylase 5	0.108182957	0.076652765	0.64206645	0.294253011	0	0.000196286	0.012996247	0.16851445	0	0	0	0.010699185	0.11775264	0	0	0	0.000365708	0.01602108	-0.527851285	-0.432468333	-0.426114642	-0.649740115	-0.641574687	-0.330958665	-0.373579003	-0.832980218	-1.048569493	-0.56106764	-0.236409206	-0.647102962	-0.824431682	SVGAEQAQAAAAREHSPRPAEEPMEQEPAL_	S	1023	1023	Q9UQL6-2;Q9UQL6-3	Q9UQL6-2
UID9581	CENPC	S773	CENPC_S773	0	0		Centromere protein C	0.078983329	0.078937296	0.6455175	-0.216560654	0	0.00019755	0.013029073	-0.221987354	0	0	0	0.000159268	0.012941722	0	0	0	5.47E-05	0.005965101	0.005632551	0.212235434	0.141655152	-0.023473855	0.061431125	-0.133817049	-0.047882413	0.307521313	0.37702184	-0.07185339	-0.20759961	0.205246541	0.403249875	YQGRPSGGFVISGVLSPDTISSKRKAKENIG	S	773	773	Q03188	Q03188
UID33630	UTP20	T1741	UTP20_T1741	0	0		Small subunit processome component 20 homolog	-0.11145716	0.027560258	0.4994674	-0.233975713	0	0.0001984	0.013034394	0.024452531	0	0	0	0.592570439	0.816253805	0	0	0	0.000778434	0.025426294	-0.379032101	-0.375118467	-0.242970104	-0.039064529	-0.133195402	-0.511615624	-0.575290137	-0.027891881	-0.123111027	-0.284695826	-0.204374533	-0.317422605	-0.26945788	KEYTCKSLSDNGQPGTPDPADSGGTSAKESE	T	1741	1741	O75691	O75691
UID1216	DCLK1	S307	DCLK1_S307	0	0		Serine/threonine-protein kinase DCLK1	0.05460077	0.382269066	0.907621616	-0.315603721	0	0.00020439	0.013312954	-0.07292989	0	0	0	0.249016626	0.556743437	0	0	0	0.001414958	0.035292191	-0.278486184	-0.127929389	0.083801628	-0.065838959	-0.196691884	-0.296185622	-0.611108958	0.14853619	0.206584114	-0.235200026	-0.058289226	-0.031006382	0.029236691	RRSTTKSPGPSRRSKSPASTSSVNGTPGSQL	S	307	307	O15075;O15075-2	O15075-2
UID27663	BRD7	S289	BRD7_S289	0	0		Bromodomain-containing protein 7	0.079066124	0.143567317	0.749116495	-0.263579034	0	0.000213391	0.013648953	-0.195455021	0	0	0	0.002221301	0.054743301	0	0	0	0.000236528	0.012453905	0.324828395	0.461588334	0.455492771	0.227803361	0.373013249	0.240354791	0.281881928	0.849809002	0.726743853	0.295048241	0.171436172	0.564169302	0.684135194	REREDSGDAEAHAFKSPSKENKKKDKDMLED	S	289	289	Q9NPI1	Q9NPI1
UID12719	TRAM1	S334	TRAM1_S334	0	0		Translocating chain-associated membrane protein 1	-0.200425856	0.029500127	0.506467584	-0.422467635	0	0.00021776	0.013875866	0.071366385	0	0	0	0.396604571	0.688018538	0	0	0	0.000809321	0.02588874	0.307573441	-0.03160568	0.418306726	0.715470108	0.47293436	-0.126695574	-0.169554532	0.65663967	0.736980763	0.501383221	0.096932388	0.075493705	0.237356365	TENGVNGTLTSNVADSPRNKKEKSS______	S	334	334	Q15629-2	Q15629-2
UID74407	SRRM2	S2102	SRRM2_S2102	0	0		Serine/arginine repetitive matrix protein 2	0.020309607	0.62048732	0.967632457	-0.207851533	0	0.000218576	0.013875866	-0.103895405	0	0	0	0.02317096	0.171656698	0	0	0	0.000796287	0.025657952	-0.158215683	-0.001762173	0.023602585	-0.022499613	-0.036898402	-0.159016586	-0.173564906	0.219893715	0.278930925	-0.103030786	-0.196837395	-0.019582298	0.13529574	RSRSATPPATRNHSGSRTPPVALNSSRMSCF	S	2102	2102	Q9UQ35	Q9UQ35
UID14315	HP1BP3	S6	HP1BP3_S6	0	0		Heterochromatin protein 1-binding protein 3	0.013791295	0.804548514	0.983991058	0.320206134	0	0.000219566	0.013886719	0.0446797	0	0	0	0.430265543	0.714078906	0	0	0	0.00170272	0.039100988	0.14905373	0.156250869		0.14111072	0.134298473		0.591237999	-0.141727483	-0.06712071	0.11852413		0.106388269	0.03862897	__________MATDTSQGELVHPKALPLIVG	S	6	6	Q5SSJ5	Q5SSJ5
UID48095	NCAM1	S774	NCAM1_S774	0	0		Neural cell adhesion molecule 1	-0.029012481	0.630072555	0.970036734	0.304931544	0	0.00022116	0.013935517	0.123198221	0	0	0	0.057612252	0.272266047	0	0	0	0.001096353	0.030856845	0.185733034	0.151029094	0.445875785	0.383235578	0.329719225	0.39666637	0.52586697	-0.136885025	-0.160307811	0.488807045	0.420103321	0.156010238	0.260107246	GKDMEEGKAAFSKDESKEPIVEVRTEEERTP	S	774	774	P13591-1	P13591-1
UID4615	MAP2	S285	MAP2_S285	0	0		Microtubule-associated protein 2	-0.207300166	0.001001507	0.173220219	-0.24884197	0	0.000227919	0.014255424	-0.073048771	0	0	0	0.154469958	0.442639591	0	0	0	0.000172948	0.010383697	-0.252677154	-0.770888565	-0.654974896	-0.292853692	-0.303809105	-0.616444193	-0.729309847	-0.129850513	-0.220535646	-0.419265303	-0.438958406	-0.254739443	-0.311289182	PTEAKKDEWGLVAPISPGPLTPMREKDVFDD	S	285	285	P11137;P11137-3	P11137
UID2932	NPM3	S13	NPM3_S13	0	0		Nucleoplasmin-3	-0.160411785	0.043162106	0.575717516	0.365141264	0	0.000240474	0.014985446	0.053541815	0	0	0	0.465223823	0.737651415	0	0	0	0.001024945	0.029855776	0.326829779	0.2120128	0.025223253	0.321185165	0.557698029	0.350785008	0.621899927	-0.367150617	-0.120729505	0.313654511	0.363091408	0.277806799	0.184771861	___MAAGTAAALAFLSQESRTRAGGVGGLRV	S	13	13	O75607	O75607
UID10809	CHAF1A	S143	CHAF1A_S143	0	0		Chromatin assembly factor 1 subunit A	-0.032456255	0.426063403	0.918799472	-0.20235278	0	0.000243402	0.01502883	0.009148392	0	0	0	0.820279023	0.926394887	0	0	0	0.00207679	0.043767289	0.174815421	0.176861463	0.290456482	0.311377582	0.285765383	-0.045996919	0.082166825	0.395816423	0.449764603	0.266967189	0.236004167	0.13359208	0.33278571	DSLVDHNKLNSEASPSREAINGQREDTGDQQ	S	143	143	Q13111	Q13111
UID37508	RPRD2	T480	RPRD2_T480	0	0		Regulation of nuclear pre-mRNA domain-containing protein 2	-0.00409007	0.9517737	0.995895179	-0.340154111	0	0.000243593	0.01502883	-0.439126841	0	0	0	2.38E-05	0.00405624	0	0	0	2.56E-05	0.003815493	0.720279691	0.643758895	0.757259439	0.873248653	0.544129961	0.322413048	0.288852309	0.961151865	1.010729934	0.45370558	0.122946357	1.10461949	1.22853981	TSHNPLANILSKVEITPESILSALSKTQTQS	T	480	480	Q5VT52-2;Q5VT52-5	Q5VT52-2
UID113193	SMARCAD1	S124	SMARCAD1_S124	0	0		SWI/SNF-related matrix-associated actin-dependent regulator of chromatin subfamily A containing DEAD/H box 1	0.004969726	0.885717188	0.990915455	0.17383766	0	0.000243831	0.01502883	0.05489414	0	0	0	0.130764576	0.410380449	0	0	0	0.001572377	0.037296687	-0.230252683	-0.14157196	-0.122353137	-0.16411903	-0.119684971	-0.032250976	-0.056338293	-0.336926388	-0.447013519	-0.20160927	-0.095154449	-0.214201764	-0.302138514	TVQEKTFNKDTVIIVSEPSEDEESQGLPTMA	S	124	124	Q9H4L7	Q9H4L7
UID25235	MTA3	S430	MTA3_S430	0	0		Metastasis-associated protein MTA3	-0.086312268	0.052878746	0.607772616	0.20634518	0	0.000245164	0.01505625	0.015138926	0	0	0	0.713093484	0.880275142	0	0	0	0.001179467	0.031701264	-0.284351774	-0.279827593	-0.302490709	-0.160029553	-0.077039676	0.078910417	0.068428937	-0.289837409	-0.388203955	-0.270244307	-0.111146577	-0.169880646	-0.272065942	GLKMPTQSEEEKLSPSPTTEDPRVRSHVSRQ	S	430	430	Q9BTC8	Q9BTC8
UID7706	LIG3	S123	LIG3_S123	0	0	CDK1;CDK2	DNA ligase 3	0.099413574	0.006318068	0.314522947	-0.154475639	0	0.000247302	0.015087401	-0.187409142	0	0	0	4.37E-05	0.00587789	0	0	0	1.74E-05	0.003328741	0.234022889	0.462158937	0.359213308	0.209257056	0.214460894	0.124227428	0.187998045	0.460341978	0.46978605	0.169586126	0.098473674	0.44367421	0.574022156	KAVVQAKLTTTGQVTSPVKGASFVTSTNPRK	S	123	123	P49916-4	P49916-4
UID30066	CASP8AP2	S20	CASP8AP2_S20	0	0		CASP8-associated protein 2	-0.081424227	0.235392441	0.837445412	-0.334043292	0	0.000248341	0.015087401	-0.146580321	0	0	0	0.044037279	0.238468756	0	0	0	0.000929425	0.027801138	0.011774434	-0.061856386	0.140361893	0.301610328	0.102592089	-0.121805599	-0.190351818	0.49934113	0.524674623	0.052012788	-0.283701739	0.078361836	0.276270496	DDNGDGTSLFDVFSASPLKNNDEGSLDIYAG	S	20	20	Q9UKL3	Q9UKL3
UID30005	TNIK	S659	TNIK_S659	0	0		TRAF2 and NCK-interacting protein kinase	0.054053267	0.468415823	0.93000359	-0.368394068	0	0.000257353	0.015377139	-0.010844052	0	0	0	0.883093589	0.952575359	0	0	0	0.002236254	0.045741811	0.054909146	0.132151689	0.580388931	0.336553577	0.159773975	-0.184140904	-0.294881297	0.527775527	0.466778542	0.214689342	0.169663785	0.179917913	0.247811422	PQRTTSISPALARKNSPGNGSALGPRLGSQP	S	659	659	Q9UKE5-6	Q9UKE5-6
UID51795	TRA2B	S102	TRA2B_S102	0	0		Transformer-2 protein homolog beta	0.063549558	0.204641815	0.815201472	-0.24161018	0	0.000259081	0.015377139	-0.035562599	0	0	0	0.467387169	0.73915228	0	0	0	0.001729471	0.039421579	-0.071709117	0.103825321	0.132447106	0.040267358	-0.058193164	-0.285612463	-0.246104345	0.264904991	0.169818923	0.003995109	-0.006513164	-0.080238979	0.21997132	SRDYRRRHSHSHSPMSTRRRHVGNRANPDPN	S	102	102	P62995	P62995
UID4344	HMBS	S15	HMBS_S15	0	0		Porphobilinogen deaminase	-0.051417678	0.421559349	0.918627171	-0.315027742	0	0.000259339	0.015377139	0.114896121	0	0	0	0.087567131	0.334294228	0	0	0	0.001343236	0.034492244	-0.023099165	-0.060845739	0.165459856	0.224234153	0.086050674	-0.37103511	-0.422917974	0.298759904	0.16739798	0.036953219	0.143145578	-0.22329213	-0.056193555	_MSGNGNAAATAEENSPKMRVIRVGTRKSQL	S	15	15	P08397-3	P08397-3
UID30932	USP24	S2604	USP24_S2604	0	0		Ubiquitin carboxyl-terminal hydrolase 24	-0.019192364	0.718238434	0.980395401	-0.264846501	0	0.000259474	0.015377139	0.081972484	0	0	0	0.140501394	0.424279387	0	0	0	0.001666957	0.038643297	0.188848628	0.184556382	0.192065006	0.287381651	0.166009191	-0.178119835	-0.212994696	0.325047372	0.343224101	0.367899662	0.274228978	0.06482478	0.249413925	PANENGDRHLQQGSESPMMIGELRSDLDDVD	S	2604	2604	Q9UPU5	Q9UPU5
UID65872	EME1	S85	EME1_S85	0	0		Crossover junction endonuclease EME1	-0.164136634	0.005028852	0.290548031	0.244388853	0	0.000260343	0.015377139	0.08865279	0	0	0	0.089217384	0.336265872	0	0	0	0.000345286	0.015368453	0.190378588	-0.049449552	-0.281679419	0.085476838	0.239940725	0.19346831	0.326674498	-0.230205706	-0.227206898	0.133836956	0.119495752	0.015932327	-0.11721078	IAETVTQTQPVRLLSSESEDEEEFIPLAQRL	S	85	85	Q96AY2	Q96AY2
UID22039	TOPBP1	S888	TOPBP1_S888	0	0		DNA topoisomerase 2-binding protein 1	0.015134194	0.679713096	0.978233112	0.182021012	0	0.000263632	0.015515834	0.143728172	0	0	0	0.001693029	0.047885504	0	0	0	0.000305445	0.014642042	0.175767383	0.076041386	0.079734865	0.047652954	0.04758652	0.287866275	0.280270972	-0.090968008	-0.068978792	0.184962857	0.363069721	-0.002139326	-0.024740782	LALANSSRNAVALSASPQLKEAQSEKEEAPK	S	888	888	Q92547	Q92547
UID30763	MACF1	S7279	MACF1_S7279	0	0		Microtubule-actin cross-linking factor 1, isoforms 1/2/3/5	-0.074970646	0.261080556	0.855369956	0.332643951	0	0.000266295	0.015541472	-0.112741117	0	0	0	0.156348972	0.445327773	0	0	0	0.001483767	0.036340266	0.389714989	0.162052111	0.074278923	0.184896125	0.351317492	0.680147822	0.458160945	-0.102830267	-0.089436768	-0.107979127	0.246892731	0.258899029		SSGSKLKRPTPTFHSSRTSLAGDTSNSSSPA	S	7279	7279	Q9UPN3	Q9UPN3
UID15300	DENND4C	S1672	DENND4C_S1672	0	0		DENN domain-containing protein 4C	0.051634676	0.465701497	0.929069875	0.348280439	0	0.000266545	0.015541472	0.293259636	0	0	0	0.001061698	0.037691956	0	0	0	0.000234361	0.012418152	0.18354208	0.199958194	0.020869384	-0.042430831	0.056719704	0.609574904	0.612958701	-0.184250887	0.013662734	0.51778971	0.570509031	0.06358311	-0.148322915	EIKRASGDVQTMKISSVPNSLSKRNVSLTRS	S	1672	1672	Q5VZ89-3;Q5VZ89-7	Q5VZ89-7
UID113194	SMARCAD1	S127	SMARCAD1_S127	0	0		SWI/SNF-related matrix-associated actin-dependent regulator of chromatin subfamily A containing DEAD/H box 1	0.002031913	0.954308785	0.996123471	0.176473526	0	0.000266818	0.015541472	0.059368994	0	0	0	0.113001579	0.380557968	0	0	0	0.001636357	0.038166869	-0.230218899	-0.141594987	-0.1223917	-0.164131003	-0.107983338	-0.03219227	-0.05631675	-0.347431196	-0.446971928	-0.201571063	-0.077123751	-0.214109964	-0.302060825	EKTFNKDTVIIVSEPSEDEESQGLPTMARRN	S	127	127	Q9H4L7	Q9H4L7
UID85269	EPB41L3	T510	EPB41L3_T510	0	0		Band 4.1-like protein 3;Band 4.1-like protein 3, N-terminally processed	-0.023695169	0.722966493	0.981206618	0.331510851	0	0.000268447	0.015582812	0.141104264	0	0	0	0.051523792	0.260756772	0	0	0	0.001263632	0.033006687	0.239245529	0.315880808	0.13023018	0.205985201	0.334906462	0.78367761	0.436746869	0.001860889	-0.107479812	0.265208679	0.427744987	0.243674456	-0.115137844	ERDEEEDKRRKGEEVTPISAIRHEGKSPGLG;ERDEEEDKRRKGEEVTPISAIRHEGKTDSER	T	510	510	Q9Y2J2;Q9Y2J2-2;Q9Y2J2-4	Q9Y2J2-2
UID71979	ITSN2	S860	ITSN2_S860	0	0		Intersectin-2	0.096188049	0.051690162	0.607772616	0.225265663	0	0.000277736	0.016066984	0.041522885	0	0	0	0.369577313	0.667380741	0	0	0	0.001176421	0.031670393	-0.056723792	0.208373752	0.088965667	-0.052685946	-0.03472683	0.239431398	0.274249109	-0.116340822	-0.271041322	0.124611781	-0.020068944	0.062234133	-0.123782837	SWQKKSAFTRTVSPGSVSPIHGQGQVVENLK	S	860	860	Q9NZM3-2	Q9NZM3-2
UID57565	CEP170	S933	CEP170_S933	0	0		Centrosomal protein of 170 kDa	-0.013177683	0.754560096	0.982953322	-0.208129942	0	0.000280102	0.016148753	-0.024605545	0	0	0	0.561410528	0.799121547	0	0	0	0.002465013	0.048290532	0.022600422	0.023276659	0.056885086	0.120862884	0.012009591	-0.19079825	-0.325971718	0.106075174	0.209674626	0.062434377	-0.04056108	-0.001263069	0.121558546	PDTPSYNRDNSISPESDVDTASTISLVTGET	S	933	933	Q5SW79	Q5SW79
UID15443	FAM21A;FAM21C	S728	FAM21A;FAM21C_S728	0	0		WASH complex subunit FAM21A;WASH complex subunit FAM21C	-0.008188392	0.816983404	0.984397602	-0.174752637	0	0.000281759	0.01618919	-0.163977536	0	0	0	0.000477363	0.024807561	0	0	0	0.000168015	0.010223922	-0.023278864	-0.006694308	0.039426585	0.075360483	-0.009874639	-0.1130344	-0.179821697	0.198594931	0.207559522	-0.15960636	-0.250478893	0.052528512	0.193296378	TKKKETVSEAPPLLFSDEEEKEAQLGVKSVD	S	728	728	Q641Q2-2;Q9Y4E1-6	Q641Q2-2
UID71794	BCLAF1	S288	BCLAF1_S288	0	0		Bcl-2-associated transcription factor 1	-0.004704731	0.89176303	0.99143218	-0.170687523	0	0.000284644	0.016299703	-0.000280036	0	0	0	0.993535131	0.997016838	0	0	0	0.002678168	0.050619924	-0.151919411	-0.150981884	-0.11178959	-0.110941366	-0.133011184	-0.380790712	-0.443712871	-0.087486749	-0.054266744	-0.139386946	-0.218324656	-0.155592694	-0.200998765	GSVGNGSSRYSPSQNSPIHHIPSRRSPAKTI	S	288	288	Q9NYF8-2	Q9NYF8-2
UID48094	NCAM1	S770	NCAM1_S770	0	0		Neural cell adhesion molecule 1	-0.029012481	0.640413547	0.970768516	0.304931544	0	0.000287586	0.016412751	0.123198221	0	0	0	0.064502881	0.289103326	0	0	0	0.001421837	0.035292191	0.185733034	0.151029094	0.445875785	0.383235578	0.329719225	0.39666637	0.52586697	-0.136885025	-0.160307811	0.488807045	0.420103321	0.156010238	0.260107246	PGAKGKDMEEGKAAFSKDESKEPIVEVRTEE	S	770	770	P13591-1	P13591-1
UID19198	RAVER1	S567	RAVER1_S567	0	0		Ribonucleoprotein PTB-binding 1	0.046541264	0.209507674	0.820115765	-0.17646064	0	0.000292162	0.016617939	-0.077480276	0	0	0	0.047442916	0.248058674	0	0	0	0.001057271	0.030217317	0.341165762	0.39695335	0.423330156	0.345087578	0.289030871	0.172891357	0.26709784	0.617677659	0.528154099	0.40185196	0.268892868	0.4272957	0.553370232	GSSSSKAFQLKSRLLSPLSSARLPPEPGLSD	S	567	567	Q8IY67-2	Q8IY67-2
UID8962	CDK17	S137	CDK17_S137	0	0		Cyclin-dependent kinase 17	0.063477696	0.363027498	0.898288063	-0.336985353	0	0.000295956	0.016777453	-0.020721504	0	0	0	0.762885689	0.901565116	0	0	0	0.002391081	0.047624741	0.205979084	0.212847718	-0.000607069	-0.026879057	-0.014791077	-0.070687561	-0.084757706	0.617172571	0.575323574	0.243515102	0.197835338	0.132474165	0.39176229	SPTGVCLRNRIHRRISMEDLNKRLSLPADIR	S	137	137	Q00537-2	Q00537-2
UID23468	DCHS1	S3058	DCHS1_S3058	0	0		Protocadherin-16	0.325903196	0.005406601	0.303385398	0.483021718	0	0.000298274	0.016848511	0.285596973	0	0	0	0.011768961	0.123997083	0	0	0	0.000218373	0.011989693	0.111870274	0.564938019	0.468425939	-0.351368774	0.081119947	0.52040879	0.773348876	-0.375561489	-0.262767716	0.775550449	0.188362809	0.121903346	-0.300377978	EIRMINEFPRVASVASSLAARGPDSGIQQDA	S	3058	3058	Q96JQ0	Q96JQ0
UID53320	AHNAK	S212	AHNAK_S212	0	0		Neuroblast differentiation-associated protein AHNAK	0.011926122	0.776027769	0.983991058	0.205449674	0	0.000299198	0.016848511	0.034937655	0	0	0	0.410627702	0.698945483	0	0	0	0.002481764	0.048561694	0.224413525	0.08700951	0.160735163	-0.00150789	0.201548077	0.31079681	0.351403559	-0.094416065	-0.065182261	0.22877397	0.200319595	0.19570504	0.093637906	VETQSGKTVIRLPSGSGAASPTGSAVDIRAG	S	212	212	Q09666	Q09666
UID24992	MYBBP1A	S1267	MYBBP1A_S1267	0	0		Myb-binding protein 1A	-0.078495062	0.222397242	0.825337663	-0.305407946	0	0.00030243	0.016879879	-0.027550157	0	0	0	0.65959437	0.854149109	0	0	0	0.002137444	0.044448851	-0.241151357	-0.308234629	0.004806798	0.101486381	-0.090933966	-0.433556081	-0.482447059	0.076605846	0.2290228	-0.298552865	-0.254185623	-0.286033457	-0.156504403	QKKNQKPSQVNGAPGSPTEPAGQKQHQKALP	S	1267	1267	Q9BQG0	Q9BQG0
UID5856	MAP4	S696	MAP4_S696	0	0	CDK1	Microtubule-associated protein 4	0.055330438	0.102810952	0.690287127	0.156827338	0	0.000303611	0.016879879	0.135737191	0	0	0	0.000968264	0.036118924	0	0	0	0.000186907	0.01088686	-0.305491974	-0.188322625	-0.128391423	-0.268900456	-0.269135342	-0.06788626	-0.0252803	-0.327164255	-0.393311658	-0.072046374	-0.118488731	-0.322773597	-0.410710272	TGNDITTPPNKELPPSPEKKTKPLATTQPAK;TGNDITTPPNKELPPSPEKKTKVGARMVVIF	S	696	696	P27816;P27816-3;P27816-4;P27816-5	P27816
UID113195	SMARCAD1	S132	SMARCAD1_S132	0	0		SWI/SNF-related matrix-associated actin-dependent regulator of chromatin subfamily A containing DEAD/H box 1	0.004788915	0.894232415	0.991702124	0.176463193	0	0.000303691	0.016879879	0.059382025	0	0	0	0.117938977	0.389454116	0	0	0	0.001851445	0.040984709	-0.228007154	-0.141582792	-0.123078239	-0.164124662	-0.119692028	-0.03222336	-0.056328159	-0.347410336	-0.446993954	-0.201591297	-0.077141153	-0.21415858	-0.302101968	KDTVIIVSEPSEDEESQGLPTMARRNDDISE	S	132	132	Q9H4L7	Q9H4L7
UID53037	PDE4B	S46	PDE4B_S46	0	0		cAMP-specific 3',5'-cyclic phosphodiesterase 4B	0.019752975	0.781830761	0.983991058	0.348983493	0	0.000303738	0.016879879	0.018264772	0	0	0	0.797849942	0.916754832	0	0	0	0.002789006	0.052187556	-0.330178674	-0.140426863	-0.129474919	-0.116195261	-0.232718419	-0.024829534	0.017817754	-0.648606081	-0.754339669	-0.452623175	-0.3631764	-0.331896182	-0.556962482	ELPRLPGNRPTSPKISPRSSPRNSPCFFRKL	S	46	46	Q07343-3	Q07343-3
UID47784	MAPT	S554	MAPT_S554	0	0		Microtubule-associated protein tau	-0.052362452	0.319573858	0.879424233	0.251808499	0	0.00030933	0.017045195	-0.003925799	0	0	0	0.939236412	0.975177737	0	0	0	0.002453657	0.048200982	-0.140112664	-0.05722397	-0.212191499	-0.093591922	0.033626259	0.039801926	0.006725987	-0.509394267	-0.451311815	-0.090993252	-0.039872716	0.022652256	-0.13781503	EPKKVAVVRTPPKSPSSAKSRLQTAPVPMPD	S	554	554	P10636;P10636-2;P10636-4	P10636
UID19355	PHACTR4	S427	PHACTR4_S427	0	0		Phosphatase and actin regulator 4	-0.083287204	0.403349846	0.912879757	0.478945728	0	0.000315621	0.017313191	0.472477182	0	0	0	0.000353535	0.020898669	0	0	0	0.000142168	0.009419032	0.654434106	0.216321907	0.035217416	0.233257044	0.351431096	1.04578238	0.855189907	0.015840583	-0.030651206	0.639633245	0.986730353	0.076103401	-0.33964853	PLPMTPILEGSHRAHSLLFENSDSFSEDSST	S	427	427	Q8IZ21;Q8IZ21-3	Q8IZ21-3
UID2342	EIF5B	S66	EIF5B_S66	0	0		Eukaryotic translation initiation factor 5B	-0.046252839	0.35494361	0.89376778	0.239255791	0	0.00031785	0.017379221	0.183467778	0	0	0	0.002439654	0.057864638	0	0	0	0.000379421	0.016238229	0.252709808	0.090098647	0.052032494	0.258288665	0.068853833	0.447315643	0.412298681	-0.053948024	-0.043460818	0.347965533	0.442836073	0.11416179	-0.057231294	QDFDEDDILKELEELSLEAQGIKADRETVAV	S	66	66	O60841	O60841
UID1251	ARHGEF11	S633	ARHGEF11_S633	0	0		Rho guanine nucleotide exchange factor 11	-0.073040706	0.280387286	0.865946203	-0.321298053	0	0.000320396	0.017462075	-0.112876343	0	0	0	0.106122886	0.369614474	0	0	0	0.001566509	0.037245874	0.416970673	0.211326261	0.154065098	0.342863384	0.314690798	-0.001463208	-0.11504138	0.601894416	0.566793207	0.038904051	0.476346724	0.449236956	0.517519189	REEMKRSRKAENVPRSRSDVDMDAAAEATRL	S	633	633	O15085	O15085
UID6672	TMPO	S66	TMPO_S66	0	0		Lamina-associated polypeptide 2, isoform alpha;Thymopoietin;Thymopentin;Lamina-associated polypeptide 2, isoforms beta/gamma;Thymopoietin;Thymopentin	0.175385193	0.001195263	0.176877707	-0.206245459	0	0.000330537	0.017945137	-0.143022035	0	0	0	0.004914093	0.0812029	0	0	0	9.47E-05	0.007354885	-0.400587535	-0.228598382	-0.030218297	-0.404237369	-0.556120083	-0.511231191	-0.508992581	-0.104946322	-0.090295615	-0.413919043	-0.59308722	-0.179303376	-0.255614748	PPLPAGTNSKGPPDFSSDEEREPTPVLGSGA	S	66	66	P42166;P42167;P42167-2	P42167
UID5336	PLCG1	S1222	PLCG1_S1222	0	0		1-phosphatidylinositol 4,5-bisphosphate phosphodiesterase gamma-1	-0.062399077	0.36036593	0.897244524	-0.324949335	0	0.000331376	0.017945137	0.133983828	0	0	0	0.063707727	0.286809819	0	0	0	0.001449957	0.035852623	0.402087007	0.422452091	0.615059004	0.721789196	0.565318208	0.119755237	0.202103297	0.79469573	0.826960145	0.772767045	0.677176917	0.256505098	0.657503554	IKIDIFPAKQENGDLSPFSGTSLRERGSDAS	S	1222	1222	P19174-2	P19174-2
UID33946	MYCN;MYC	T58	MYCN;MYC_T58	0	0	GSK3B;ERK2;GSK3A;JNK3	N-myc proto-oncogene protein;Myc proto-oncogene protein	-0.187871647	0.007687599	0.341908459	-0.290652815	0	0.000337532	0.018104962	-0.160842773	0	0	0	0.018069438	0.151995341	0	0	0	0.000309593	0.014642042	-0.649810124	-0.983568951	-0.920024784	-0.53934231	-0.612764839	-0.926718177	-0.858804151	-0.461363994	-0.161547075	-0.73949464	-0.897176283	-0.617254584	-0.376045248	TPPGEDIWKKFELLPTPPLSPSRGFAEHSSE	T	58	58	P04198	P04198
UID11557	SAFB2	S195	SAFB2_S195	0	0		Scaffold attachment factor B2	-0.082653793	0.219102924	0.824578207	0.314345463	0	0.00034336	0.018226986	0.1019068	0	0	0	0.135825083	0.417443604	0	0	0	0.001682619	0.03889832	0.415338298	0.034097906	0.174379069	0.198601573	0.340490574	0.582787545	0.465765074	-0.122739952	-0.086089283	0.21012002	0.231478553	0.183364442	-0.14939307	HAVDGEGFKNTLETSSLNFKVTPDIEESLLE	S	195	195	Q14151	Q14151
UID5295	PGAM1	S14	PGAM1_S14	0	0		Phosphoglycerate mutase 1	0.035257265	0.505977633	0.93862735	0.2531367	0	0.000348374	0.018338314	0.07771744	0	0	0	0.156526472	0.44542074	0	0	0	0.002118163	0.044305241	0.515306794	0.478131539	0.582751409	0.407559539	0.512294348	0.847640275	0.699638222	0.228250979	0.306480719	0.377507898	0.615727735	0.431137126	0.251228747	__MAAYKLVLIRHGESAWNLENRFSGWYDAD	S	14	14	P18669	P18669
UID8244	MLLT4	S1512	MLLT4_S1512	0	0		Afadin	-0.121739214	0.094408853	0.678372967	0.288410737	0	0.000352335	0.018489421	0.248391617	0	0	0	0.001103011	0.038486802	0	0	0	0.000241965	0.012654064	-0.096759111	-0.340097447		-0.115573408	-0.039671633	0.144568367	0.08620633	-0.330166183	-0.592702066	0.04225537	0.075303632	-0.30761682	-0.568390646	YITVSKEELSSGDSLSPDPWKRDAKEKLEKQ	S	1512	1512	P55196;P55196-3	P55196
UID1460	CD3EAP	S285	CD3EAP_S285	0	0	CDK1	DNA-directed RNA polymerase I subunit RPA34	0.049085614	0.20809966	0.819291284	-0.181302013	0	0.00035371	0.018504284	-0.144758602	0	0	0	0.002009741	0.052861718	0	0	0	0.000337682	0.015258966	0.199174881	0.316003545	0.194771099	0.141317417	0.17311477	0.048426898	0.131010831	0.406262619	0.498383164	0.093729149	0.001202121	0.291896221	0.382069456	KQEQINTEPLEDTVLSPTKKRKRQKGTEGME	S	285	285	O15446	O15446
UID20288	EHBP1	S787	EHBP1_S787	0	0		EH domain-binding protein 1	-0.03300735	0.720922406	0.981060996	0.439698104	0	0.000379351	0.01960365	-0.049210897	0	0	0	0.595539133	0.81762374	0	0	0	0.003278281	0.05664367	0.253850605	-0.352180723	0.347336737	0.019980281	0.107205132	0.418161002	0.497135449	-0.385903769	-0.457592196	-0.060801264	0.198292469	0.162351646	0.171983149	LDLAKKKHASLRQTESDPDADRTTLNHADHS	S	787	787	Q8NDI1	Q8NDI1
UID23157	ZC2HC1A	S223	ZC2HC1A_S223	0	0		Zinc finger C2HC domain-containing protein 1A	-0.116983481	0.025839412	0.484905009	0.223760792	0	0.000387217	0.019949311	0.158938273	0	0	0	0.004761889	0.07960776	0	0	0	0.000312981	0.014715379	0.287321737	0.094408427	0.255394376	0.37862261	0.439114118	0.330755747	0.539544262	-0.031308744	0.006565586	0.52519264	0.443503553	0.2449815	0.087961603	VSSSSSSLGNKLQTLSPSHKGIAAPHAGANV	S	223	223	Q96GY0	Q96GY0
UID11096	TCOF1	S1220	TCOF1_S1220	0	0		Treacle protein	0.018048319	0.648128232	0.972440114	-0.187115521	0	0.000392176	0.020143571	-0.111969664	0	0	0	0.013190544	0.131234089	0	0	0	0.001016264	0.029786939	0.125768505	0.174908499	0.200297429	0.211416545	0.091596106	0.080331462	0.086826897	0.434171202	0.481449241	0.018548927	0.131407586	0.255796771	0.3420384	DGKQEAKPQQAAGMLSPKTGGKEAASGTTPQ	S	1220	1220	Q13428-3;Q13428-4;Q13428-7	Q13428-7
UID10046	VAC14	S509	VAC14_S509	0	0		Protein VAC14 homolog	0.049114365	0.35217144	0.893738373	0.246100929	0	0.000393979	0.020175039	0.008438135	0	0	0	0.870699713	0.947886664	0	0	0	0.003116162	0.055338227	0.677773609	0.73524845	0.797825786	0.700405154	0.636211624	0.865476271	1.041300916	0.446298786	0.476074683	0.887082351	0.788722201	0.747014264	0.895037746	ELQVPTPGRAGLLNTSGTKGLECSPSTPTMN	S	509	509	Q08AM6	Q08AM6
UID2575	ATG13	S324	ATG13_S324	0	0		Autophagy-related protein 13	-0.032702028	0.59210525	0.963371004	-0.287718708	0	0.000398635	0.020326589	0.093449391	0	0	0	0.141638731	0.425734734	0	0	0	0.002373495	0.047337855	-0.476543914	-0.497659955	-0.617144216	-0.480074376	-0.503921683	-0.595034098	-0.981452989	-0.305018791	-0.120593463	-0.406202999	-0.291225176	-0.548147962	-0.523077778	SEDTETVSNSSEGRASPHDVLETIFVRKVGA	S	324	324	O75143-3;O75143-4	O75143-3
UID9410	AKAP12	S75	AKAP12_S75	0	0		A-kinase anchor protein 12	-0.363706484	0.000891002	0.165832868	-0.411551182	0	0.000399337	0.020326589	0.291491928	0	0	0	0.017052002	0.147822308	0	0	0	0.00026971	0.013518694	0.441741485	0.18358356		0.967837626	0.785917737	-0.033555777	0.118975858	0.841021274				0.128273697	0.24684715	GQLSTINGVAEQDELSLQEGDLNGQKGALNG	S	75	75	Q02952	Q02952
UID25954	TNKS1BP1	S1383	TNKS1BP1_S1383	0	0		182 kDa tankyrase-1-binding protein	-0.04878846	0.482457883	0.935151272	-0.392581173	0	0.000400883	0.020344198	0.049136478	0	0	0	0.479411478	0.746790593	0	0	0	0.003054244	0.054639209	0.102399881	0.20102396	0.09784587	0.327899835	0.166123835	-0.401504385	-0.354574563		0.311001072	0.096562695	0.244292917	-0.057591573	0.20190127	GGVSQCPEPGLRHNGSLSPGLEARDPLEARE	S	1383	1383	Q9C0C2	Q9C0C2
UID29676	AFF4	S1043	AFF4_S1043	0	0		AF4/FMR2 family member 4	-0.036798105	0.280016031	0.865940851	0.157203102	0	0.000405685	0.020526442	0.096534461	0	0	0	0.011712954	0.123648899	0	0	0	0.000863682	0.026925578	-0.130515641	-0.102045037	-0.154927746	-0.075550982	-0.03422938	0.042301327	-0.0279609	-0.273629967	-0.340842013	-0.01894944	0.038015839	-0.173663373	-0.193408073	LTEHLKNSYNNSQAPSPGLGSKAVGMPSPVS	S	1043	1043	Q9UHB7	Q9UHB7
UID7924	STAT5B	S128	STAT5B_S128	0	0		Signal transducer and activator of transcription 5B	-0.495479522	4.28E-05	0.052377784	-0.365441878	0	0.000420458	0.021089029	-0.09316471	0	0	0	0.201103777	0.500562461	0	0	0	6.27E-05	0.00629282	0.12485037	-0.400919837		0.531874491	0.657820959	-0.169478073	-0.269430948		0.553239893	-0.000601469	-0.061715595		0.113000347	LYNEQRLVREANNGSSPAGSLADAMSQKHLQ	S	128	128	P51692	P51692
UID78902	SPTBN1	T2320	SPTBN1_T2320	0	0		Spectrin beta chain, non-erythrocytic 1	0.06047678	0.282557737	0.867455789	0.258573499	0	0.000421727	0.021089029	0.080252067	0	0	0	0.161236171	0.451944699	0	0	0	0.002234508	0.045741811	-0.050467505	0.174817941	-0.129453602	-0.19996511	0.003422327	0.262583043	0.152906478	-0.278907394	-0.339897083	0.137519215	-0.062536573	-0.030600164	-0.215425462	AISSDKHEVSASTQSTPASSRAQTLPTSVVT	T	2320	2320	Q01082	Q01082
UID2219	STX10	S134	STX10_S134	0	0		Syntaxin-10	0.0452338	0.44592133	0.925660729	0.275802654	0	0.000425167	0.021089029	0.039490012	0	0	0	0.504518066	0.763240008	0	0	0	0.003270562	0.056598083	-0.054371161	-0.187671836	-0.184839417	-0.305917206	-0.247529246	0.148152923	0.155276344	-0.524216669	-0.275564681	-0.089077184	0.082989786	-0.093949341	-0.070098105	NREILAGKPAAQKSPSDLLDASAVSATSRYI	S	134	134	O60499	O60499
UID4106	HSPB1	S82	HSPB1_S82	0	0	MAPKAPK2;PKACA;P70S6KB;PKG1 iso2;PRKD1;Akt1	Heat shock protein beta-1	0.105062443	0.080828503	0.648730612	0.264777636	0	0.000426661	0.021089029	0.002006465	0	0	0	0.971564383	0.987621336	0	0	0	0.002209727	0.045611073	0.140725022	0.393518826	0.444031878	0.151693217	0.265607717	0.693732858	0.706697805	0.218525822	0.122794298	0.481387267	0.395611153	0.365229044	0.503743516	AVAAPAYSRALSRQLSSGVSEIRHTADRWRV	S	82	82	P04792	P04792
UID1252	ARHGEF11	S635	ARHGEF11_S635	0	0		Rho guanine nucleotide exchange factor 11	-0.00476917	0.934487016	0.993858297	-0.272812136	0	0.000427596	0.021089029	-0.179727307	0	0	0	0.008136047	0.103136539	0	0	0	0.000906107	0.027721877	0.404250842	0.521748515	0.290543806	0.429917948	0.401451054	0.156632874	0.104659139	0.60687311	0.745667445	0.000599809	0.3328431	0.430081233	0.622270902	EMKRSRKAENVPRSRSDVDMDAAAEATRLHQ	S	635	635	O15085	O15085
UID1379	CTAGE5	S487	CTAGE5_S487	0	0		cTAGE family member 5	-0.065854234	0.289802171	0.868573885	0.343528911	0	0.000427964	0.021089029	-0.099909367	0	0	0	0.119627481	0.392266858	0	0	0	0.002120897	0.044305241	0.024232932	0.012348918	0.119317156	0.185318904	0.209764107	0.320659622		-0.353324484	-0.328053806	-0.073414344	-0.222007591	0.144511734	-0.040296201	DPYALDVPNTAFGRGSRGPGNPLDHQITNER	S	487	487	O15320-7	O15320-7
UID41236	CDK12	T57	CDK12_T57	0	0		Cyclin-dependent kinase 12	-0.020680233	0.617777078	0.967427622	0.193778066	0	0.000429063	0.021089029	0.153372801	0	0	0	0.002518358	0.058428632	0	0	0	0.000508093	0.019585649	0.129349414	0.121058006	-0.061395105	0.069223565	0.073160266	0.306375639	0.290630154	-0.048017558	-0.130088911	0.179346179	0.324912137	-0.020280835	-0.088952053	HKRHKSKHSKDMGLVTPEAASLGTVIKPLVE	T	57	57	Q9NYV4;Q9NYV4-2	Q9NYV4-2
UID71792	BCLAF1	S283	BCLAF1_S283	0	0		Bcl-2-associated transcription factor 1	-0.02824318	0.510025485	0.939252138	-0.199561206	0	0.000430721	0.021100343	-0.003804398	0	0	0	0.92863772	0.970034763	0	0	0	0.003662733	0.059511137	-0.242963804	-0.099151174	-0.24656846	-0.155732016	-0.077014898	-0.432760935	-0.435445	0.008536068	-0.078497176	-0.266633334	-0.301122568	-0.237818047	-0.314720264	ERSGSGSVGNGSSRYSPSQNSPIHHIPSRRS	S	283	283	Q9NYF8-2	Q9NYF8-2
UID7123	MAP1B	S2209	MAP1B_S2209	0	0		Microtubule-associated protein 1B;MAP1B heavy chain;MAP1 light chain LC1	-0.011895186	0.700902775	0.980075007	0.1448569	0	0.000435473	0.021187332	0.051439879	0	0	0	0.114546269	0.383276585	0	0	0	0.002457554	0.048200982	-0.398314373	-0.398589125	-0.435840952	-0.448414824	-0.338434509	-0.357963957	-0.321199861	-0.632464448	-0.626126968	-0.396877073	-0.369436498	-0.444015935	-0.528057153	TYKHMDPPPAPVQDRSPSPRHPDVSMVDPEA	S	2209	2209	P46821	P46821
UID121257	TMPO	T160	TMPO_T160	0	0		Lamina-associated polypeptide 2, isoform alpha;Thymopoietin;Thymopentin;Lamina-associated polypeptide 2, isoforms beta/gamma;Thymopoietin;Thymopentin	-0.024961026	0.709918153	0.980166622	0.31379513	0	0.000437226	0.021187332	0.235406212	0	0	0	0.00367596	0.070652352	0	0	0	0.00062727	0.022276083	-0.130571579	-0.230581985	-0.038621154	-0.046654228	-0.122704809	0.041621966	0.17714131	-0.351225219	-0.685192026	0.105313585	0.075056422	-0.176967873	-0.584286967	KLLKLREQGTESRSSTPLPTISSSAENTRQN	T	160	160	P42166;P42167;P42167-2	P42167
UID46079	SRSF10	S157	SRSF10_S157	0	0		Serine/arginine-rich splicing factor 10	0.157869353	0.068454776	0.629378755	-0.428976542	0	0.000437497	0.021187332	0.003465507	0	0	0	0.973932257	0.988820321	0	0	0	0.002218406	0.045611073	-0.025739675	0.194540892	0.416581448		0.069798499	-0.436489248	-0.399256614	0.383467983		0.074849889	0.067512688			YSPRNRPTGRPRRSRSHSDNDRFKHRNRSFS	S	157	157	O75494-2	O75494-2
UID15201	LRCH2	S351	LRCH2_S351	0	0		Leucine-rich repeat and calponin homology domain-containing protein 2	-0.129521616	0.182806349	0.794792519	-0.438163548	0	0.000441986	0.021343747	0.209462183	0	0	0	0.041146491	0.231838171	0	0	0	0.001352069	0.034644228	0.456389729	0.115133693	0.383030425	0.389767909	0.626482671	-0.066765289	-0.208042739	0.781116246	0.696729917	0.29023677	0.92975942	0.097138782	0.285008677	DFYPNKNHGPDSGIGSDNGEKRLSTTEPSDD	S	351	351	Q5VUJ6-2	Q5VUJ6-2
UID24894	PKP2	S329	PKP2_S329	0	0		Plakophilin-2	-0.136475628	0.149394693	0.757346882	0.487723074	0	0.000446246	0.021445897	-0.008641818	0	0	0	0.943042481	0.976830057	0	0	0	0.002669485	0.050517428	0.485055734	0.135643624		0.472859614	0.374744892		0.729410948	-0.153516429	-0.27770785			0.474132717	0.148218913	GRRAHLTVGQAAAGGSGNLLTERSTFTDSQL	S	329	329	Q99959-2	Q99959-2
UID83635	NUSAP1	T328	NUSAP1_T328	0	0		Nucleolar and spindle-associated protein 1	0.000956424	0.990523875	0.999235581	-0.376699965	0	0.000446631	0.021445897	-0.180509105	0	0	0	0.040959295	0.231237868	0	0	0	0.001809296	0.040535515	0.516401838	0.416343401	0.529730333	0.59624467	0.346003367	0.314313069	-0.07288903	0.792920092	0.955303808	0.182595977	0.063654995	0.588815938	0.379471454	ITGNSAAVITPFKLTTEATQTPVSNKKPVFD	T	328	328	Q9BXS6-4	Q9BXS6-4
UID21836	BRI3BP	S248	BRI3BP_S248	0	0		BRI3-binding protein	0.082281415	0.377858436	0.905284735	0.440146426	0	0.000454802	0.021776522	0.304545892	0	0	0	0.014289129	0.136162773	0	0	0	0.001144659	0.031491382	0.278954878	0.508191411	0.753378726	0.487493752	0.444950727	1.010186028	1.265359265	0.065028339	0.44993125		0.976429377	0.276732969	0.386717036	LLNIRLNRVLESLDRSKDK____________	S	248	248	Q8WY22	Q8WY22
UID109089	EME1	S87	EME1_S87	0	0		Crossover junction endonuclease EME1	0.098575149	0.053258928	0.607772616	-0.219048044	0	0.000458091	0.021872242	-0.111192426	0	0	0	0.032432622	0.204361159	0	0	0	0.000902157	0.027721877	-0.168367657	0.066231273	0.16020181	-0.067769552	-0.100097962	-0.190000423	-0.379781655	0.243864361	0.062545736	-0.13043354	-0.146135064	0.021570563	0.146630535	ETVTQTQPVRLLSSESEDEEEFIPLAQRLTC	S	87	87	Q96AY2	Q96AY2
UID109088	EME1	S85	EME1_S85	0	0		Crossover junction endonuclease EME1	0.098575149	0.053593617	0.607772616	-0.219048044	0	0.000464246	0.022041948	-0.111192426	0	0	0	0.032668063	0.205243252	0	0	0	0.000914978	0.027747975	-0.168367657	0.066231273	0.16020181	-0.067769552	-0.100097962	-0.190000423	-0.379781655	0.243864361	0.062545736	-0.13043354	-0.146135064	0.021570563	0.146630535	IAETVTQTQPVRLLSSESEDEEEFIPLAQRL	S	85	85	Q96AY2	Q96AY2
UID22308	DPF2	S118	DPF2_S118	0	0		Zinc finger protein ubi-d4	-0.13769571	0.116698809	0.710068887	0.386548373	0	0.000471262	0.022285891	0.340643036	0	0	0	0.001263116	0.041946166	0	0	0	0.000285049	0.014159976	-0.145756134	0.067815584	-0.093181921	0.078668482	0.446748021	0.217101263	0.524141961	-0.451300776	-0.35364949	0.557164136	0.463909066	-0.136865997	-0.204632946	DQTLKKEGLISQDGSSLEALLRTDPLEKRGA	S	118	118	Q92785	Q92785
UID33620	MYCBP2	T2645	MYCBP2_T2645	0	0		E3 ubiquitin-protein ligase MYCBP2	-0.20789784	0.004091567	0.261556341	-0.240746443	0	0.000472014	0.022285891	0.044624019	0	0	0	0.383950318	0.678935928	0	0	0	0.000693416	0.023716805	-0.523184721		-0.651027458	-0.17459146	-0.290961573	-0.579968973	-0.76064345	-0.054708335	-0.322918315	-0.419870767	-0.337244693	-0.483475435	-0.452136103	LRHEDEQALLDQNSQTPPPSPFSVQAFNKGA	T	2645	2645	O75592-2	O75592-2
UID22304	SYN2	S542	SYN2_S542	0	0		Synapsin-2	0.0265922	0.447286421	0.926328664	0.160446276	0	0.000474989	0.022358368	0.022362174	0	0	0	0.521287707	0.774368837	0	0	0	0.003639518	0.059381415	0.285612457	0.274575317	0.338012739	0.246713175	0.25950608	0.405980619	0.437427607	0.057798047	0.143825074	0.259207298	0.366239948	0.244276776	0.291721772	PPQKPQPHPQLNKSQSLTNAFSFSESSFFRS	S	542	542	Q92777	Q92777
UID10869	PAK2	S2	PAK2_S2	0	0		Serine/threonine-protein kinase PAK 2;PAK-2p27;PAK-2p34	-0.069687762	0.055119073	0.608121056	-0.154839519	0	0.000493362	0.022925172	-0.042636018	0	0	0	0.218231337	0.522092526	0	0	0	0.001705419	0.039100988	-0.263289216	-0.326611042	-0.18691412	-0.062025013	-0.172749102	-0.42375332	-0.370678931	-0.089147805	-0.08592637	-0.223449204	-0.311147685	-0.199509855	-0.164542963	______________MSDNGELEDKPPAPPVR	S	2	2	Q13177	Q13177
UID10470	TP53BP1	S525	TP53BP1_S525	0	0		Tumor suppressor p53-binding protein 1	-0.014808015	0.625448036	0.96919152	-0.13945177	0	0.000493669	0.022925172	-0.084140945	0	0	0	0.014670341	0.137600444	0	0	0	0.001259051	0.032938576	0.029638478	0.081740274	0.053581838	0.067451739	0.127102432	-0.078524968	-0.053668267	0.254632372	0.170981473	0.092378715	-0.047617776	0.200183371	0.181141349	GDSCKLMLSTSEYSQSPKMESLSSHRIDEDG	S	525	525	Q12888	Q12888
UID74826	EPB41L3	S513	EPB41L3_S513	0	0		Band 4.1-like protein 3;Band 4.1-like protein 3, N-terminally processed	-0.023695169	0.742341504	0.982391052	0.331510851	0	0.000502796	0.023253432	0.141104264	0	0	0	0.068153436	0.296165284	0	0	0	0.002354227	0.04722884	0.239245529	0.315880808	0.13023018	0.205985201	0.334906462	0.78367761	0.436746869	0.001860889	-0.107479812	0.265208679	0.427744987	0.243674456	-0.115137844	EEEDKRRKGEEVTPISAIRHEGKSPGLGTDS;EEEDKRRKGEEVTPISAIRHEGKTDSERTDT	S	513	513	Q9Y2J2;Q9Y2J2-2;Q9Y2J2-4	Q9Y2J2-2
UID29558	LRWD1	S259	LRWD1_S259	0	0		Leucine-rich repeat and WD repeat-containing protein 1	0.039751938	0.357379975	0.895437125	-0.195410871	0	0.000504864	0.023253432	-0.066146103	0	0	0	0.137173267	0.419568731	0	0	0	0.002620635	0.050076747	-0.172688178	-0.03945866	-0.004200665	-0.118417117	-0.084249959	-0.283330659	-0.421575258	0.001828533	0.074909033	-0.069613428	-0.243901695	-0.070137104	0.021206393	PSKRACASPSAQVEGSPVAGSDGSQPAVKLE	S	259	259	Q9UFC0	Q9UFC0
UID3850	WIZ	S177	WIZ_S177	0	0		Protein Wiz	0.064355109	0.233145004	0.83535089	-0.241111799	0	0.000505725	0.023253432	-0.289343068	0	0	0	0.000106603	0.009754166	0	0	0	8.31E-05	0.00689766	0.017215151	0.18682251	0.134224437	0.044133334	0.019493177	-0.046660054	-0.044138675	0.378480711	0.495167758	-0.064493461	-0.3061359	0.271553502	0.515189408	PSSPLLKKTPLALAGSPTPKNPEDKSPQLSL	S	177	177	O95785-3	O95785-3
UID109087	EME1	S84	EME1_S84	0	0		Crossover junction endonuclease EME1	0.098575149	0.056237782	0.613320521	-0.219048044	0	0.000514636	0.023541284	-0.111192426	0	0	0	0.034536977	0.2118777	0	0	0	0.00102033	0.029794101	-0.168367657	0.066231273	0.16020181	-0.067769552	-0.100097962	-0.190000423	-0.379781655	0.243864361	0.062545736	-0.13043354	-0.146135064	0.021570563	0.146630535	EIAETVTQTQPVRLLSSESEDEEEFIPLAQR	S	84	84	Q96AY2	Q96AY2
UID4364	VIM	S430	VIM_S430	0	0	DNAPK	Vimentin	-0.088700649	0.261682686	0.855602947	0.362672127	0	0.000515269	0.023541284	0.09099036	0	0	0	0.322275437	0.625749627	0	0	0	0.003116526	0.055338227	0.445562035	0.291021343	0.455389251	0.498535338	0.602677849	0.923048308	0.933228073	0.037230774	0.368357098	0.383633241		0.420097145	0.157868275	LPNFSSLNLRETNLDSLPLVDTHSKRTLLIK	S	430	430	P08670	P08670
UID11633	SCRIB	S1475	SCRIB_S1475	0	0		Protein scribble homolog	0.044022107	0.133345205	0.742655963	-0.128176196	0	0.000520414	0.023712403	-0.134120538	0	0	0	0.000359105	0.020988086	0	0	0	0.000157996	0.009976082	-0.376172759	-0.313743746	-0.324538381	-0.405260326	-0.409110228	-0.446457573	-0.463381692	-0.221821448	-0.175313035	-0.410832823	-0.532388195	-0.237469929	-0.169268939	TAKAERRHQERLRVQSPEPPAPERALSPAEL	S	1475	1475	Q14160;Q14160-3	Q14160-3
UID1374	CTAGE5;MIA2	S1167	CTAGE5;MIA2_S1167	0	0		cTAGE family member 5;Melanoma inhibitory activity protein 2	-0.069381213	0.280752261	0.866183956	0.345313267	0	0.000529137	0.023980947	-0.097158343	0	0	0	0.140431874	0.424180703	0	0	0	0.002634513	0.050135246	0.024313515	0.031086547	0.119301566	0.18530175	0.242611213	0.320737343		-0.353235395	-0.327917484	-0.061698499	-0.22207687	0.144681209	-0.039823205	PLRLSPLLPGGGGRGSRGPGNPLDHQITNER	S	1167	1167	O15320-10;Q96PC5	Q96PC5
UID7564	PSEN1	S43	PSEN1_S43	0	0		Presenilin-1;Presenilin-1 NTF subunit;Presenilin-1 CTF subunit;Presenilin-1 CTF12	-0.070218191	0.153971724	0.764412246	-0.215695431	0	0.000532587	0.024072937	0.020772479	0	0	0	0.660658628	0.854420699	0	0	0	0.003178726	0.056051872	-0.375756053	-0.42929829	-0.390866014	-0.153731156	-0.385560385	-0.46135778	-0.625626648	-0.209651904	-0.014550799	-0.324345518	-0.384149294	-0.399790434	-0.391794294	SQNDNRERQEHNDRRSLGHPEPLSNGRPQGN	S	43	43	P49768-7	P49768-7
UID13941	SOWAHC	S213	SOWAHC_S213	0	0		Ankyrin repeat domain-containing protein SOWAHC	-0.071780589	0.138003637	0.745202233	0.210495912	0	0.000545943	0.024611008	-0.011025484	0	0	0	0.811315442	0.922788167	0	0	0	0.0032133	0.05631273	0.139549291	-0.025207313	0.006445367	0.095799274	0.172561134	0.228291349	0.118183694	-0.23314678	-0.262361822	-0.018367978	0.152476582	0.126160647	0.052049893	QRPARQNLRDLVMGSSPQLKRSVCPGGSSPG	S	213	213	Q53LP3	Q53LP3
UID2283	REV3L	S2069	REV3L_S2069	0	0		DNA polymerase zeta catalytic subunit	-0.1186292	0.053203499	0.607772616	-0.262929462	0	0.000549229	0.024690366	0.073191196	0	0	0	0.278313741	0.587130111	0	0	0	0.002014563	0.042998805	-0.425427531	-0.557467711	-0.203653365	-0.126826373	-0.159777905	-0.548627707	-0.562180559	-0.094932972	0.035842552	-0.246271187		-0.422188362	-0.342017899	ISPDSKALNGDDRPSSPVEELPSLAFENFLK	S	2069	2069	O60673-2	O60673-2
UID25620	RAB11FIP5	S494	RAB11FIP5_S494	0	0		Rab11 family-interacting protein 5	-0.197642527	0.009362653	0.361073677	0.297812188	0	0.000552007	0.024690366	0.017753734	0	0	0	0.786209555	0.91274174	0	0	0	0.001152169	0.031491382	0.27494397	-0.113742511	0.078989937	0.293944181	0.461873353	0.1946255	0.537501881	-0.212729895	-0.246391477	0.076045664	0.262232094	0.124498398	0.142764423	RRSSLGEKGGPILGASPHHSSSGEEKAKSSW	S	494	494	Q9BXF6	Q9BXF6
UID38133	MCM10	T85	MCM10_T85	0	0		Protein MCM10 homolog	0.050521991	0.421669585	0.918627171	-0.282560785	0	0.000552074	0.024690366	-0.124680395	0	0	0	0.062456219	0.284150191	0	0	0	0.0022591	0.046096139	-0.024938617	0.109696417	0.260164485	0.111663139	0.056109798	-0.152337253	-0.220027168	0.360592613	0.397286107	0.216883353	-0.185528297	0.147659313	0.382417322	EKENLATLFGDMEDLTDEEEVPASQSTENRV	T	85	85	Q7L590-2	Q7L590-2
UID26833	ZNF768	S139	ZNF768_S139	0	0	mTOR	Zinc finger protein 768	0.007762895	0.868172112	0.989150392	-0.212271318	0	0.000567557	0.025251235	0.016336849	0	0	0	0.727390976	0.886160026	0	0	0	0.00497891	0.070838812	-0.168856286	-0.180225715	-0.116580354	-0.139276698	-0.188580949	-0.534949538	-0.397430755	-0.001198978	-0.082096045	-0.185126089	-0.133132161	-0.258559857	-0.125045788	QSPGYEPRSPGYEPRSPGYESESSRYESQNT	S	139	139	Q9H5H4	Q9H5H4
UID5330	PLCG1	S1221	PLCG1_S1221	0	0		1-phosphatidylinositol 4,5-bisphosphate phosphodiesterase gamma-1	-0.191683332	0.015572538	0.4260295	-0.315791622	0	0.000567653	0.025251235	0.225532984	0	0	0	0.006178708	0.090456288	0	0	0	0.000374009	0.016172506	0.429484529	0.26735864	0.381523651	0.822352309	0.593263311	0.163001126	0.153211708	0.817479229	0.761900092	0.725309508	0.751894391	0.028928054	0.546143908	LIKIDIFPAKENGDLSPFSGTSLRERGSDAS	S	1221	1221	P19174	P19174
UID10260	AKAP13	S1932	AKAP13_S1932	0	0		A-kinase anchor protein 13	-0.254374492	0.009649974	0.364760484	-0.383862537	0	0.000569084	0.025251235	-0.305062377	0	0	0	0.003108592	0.064316935	0	0	0	0.000239633	0.012577727	0.170808369	-0.193188688	-0.058762631	0.361184928	0.404361719	-0.589603429	-0.085870597	0.355476556	0.504499565	0.020533216	-0.164951773	0.357767945	0.718063005	ENMSNTWKFLSHSTDSLNKISKVNESTESLT	S	1932	1932	Q12802;Q12802-4	Q12802
UID12231	NUMA1	S1977	NUMA1_S1977	0	0	AurA	Nuclear mitotic apparatus protein 1	0.34281913	0.006181642	0.314522947	0.47892098	0	0.000578484	0.025601294	0.119018986	0	0	0	0.272663755	0.581425798	0	0	0	0.000837021	0.026459699	0.151102862	0.274200402	0.597465538	-0.35256555	-0.147045029	0.449528272	0.660645041	-0.435532069	-0.36997854	0.511157685	-0.049640015	-0.346482798	0.331924526	AEGTGITTRQQRKRVSLEPHQGPGTPESKKA	S	1977	1977	Q14980-2	Q14980-2
UID13910	GLE1	S88	GLE1_S88	0	0		Nucleoporin GLE1	-0.122850204	0.156508067	0.768977799	-0.375569122	0	0.000583934	0.025775202	0.091491353	0	0	0	0.282313336	0.590064882	0	0	0	0.002918283	0.053292181	-0.452663057	-0.360138771	-0.329568325	0.091867284	-0.290173564	-0.828579801	-0.855700457	-0.143578647	-0.038425122	-0.143542603	-0.329928242	-0.549106909	-0.290329347	STSASALDQPSFVPKSPDASSAFSPASPATP	S	88	88	Q53GS7-2	Q53GS7-2
UID30472	TMCC3	S242	TMCC3_S242	0	0		Transmembrane and coiled-coil domains protein 3	-0.045076498	0.456694172	0.926595349	0.270022277	0	0.000597564	0.026172361	0.052699773	0	0	0	0.386230008	0.680779693	0	0	0	0.004223713	0.064440582	0.353459948	0.112568097	0.263544848	0.236299355	0.320119583	0.475676082	0.571795355	0.043307285	-0.075924955	0.109578215	0.257121301	0.20607951	-0.050179086	LEEFRPEASARAYGGSATIVNKPKYGSDDEC	S	242	242	Q9ULS5	Q9ULS5
UID17001	RAPH1	S610	RAPH1_S610	0	0		Ras-associated and pleckstrin homology domains-containing protein 1	0.096663746	0.156598769	0.769143906	0.294130216	0	0.000607371	0.02646512	0.149925853	0	0	0	0.037079587	0.2197943	0	0	0	0.001597339	0.037657042	-0.34417738	0.000173253	-0.387099081	-0.436008567	-0.337572246	-0.028301378	-0.157998359	-0.657918409	-0.704902192	-0.312347792	-0.325601302	-0.580048056	-0.65760445	MESMNRPYTSLVPPLSPQPKIVTPYTASQPS	S	610	610	Q70E73	Q70E73
UID28925	SH3BP4	S279	SH3BP4_S279	0	0		SH3 domain-binding protein 4	0.189753609	0.014204159	0.410840896	0.304349037	0	0.000611725	0.026586525	0.307664702	0	0	0	0.000560985	0.026805745	0	0	0	0.000127324	0.008828026	-0.050944253	0.376905574	0.377543874	-0.042812376	0.038247389	0.560318063	0.356366894	-0.159936079	-0.140775111	0.319792172	0.70883792	0.013405971	-0.215434687	SFFTGLKSPAPEQFQSREDFRTAWLNHRKLA	S	279	279	Q9P0V3	Q9P0V3
UID47765	MAPT	S713	MAPT_S713	0	0	GSK3A;PKCA;CAMK2A;AMPKA1;ERK1;CK1D;MARK1;GSK3B;P38G;ERK2;DYRK1A;CDK5;P38D;JNK1	Microtubule-associated protein tau	-0.043018015	0.170829839	0.78348772	0.135546492	0	0.000615969	0.026702483	0.034376224	0	0	0	0.267009086	0.574644727	0	0	0	0.003088972	0.055124302	-0.139435928	-0.173241099	-0.164930363	-0.084662141	-0.081437262	-0.090954946	0.089348607	-0.284447543	-0.259344763	-0.085958187	-0.026605624	-0.113766171	-0.136302536	NAKAKTDHGAEIVYKSPVVSGDTSPRHLSNV	S	713	713	P10636;P10636-2;P10636-4	P10636
UID47307	MYCN	S156	MYCN_S156	0	0		N-myc proto-oncogene protein	0.024806911	0.704029794	0.980166622	-0.291910941	0	0.000627949	0.027152382	-0.227864949	0	0	0	0.003803396	0.071817804	0	0	0	0.000815548	0.025994567	-0.414780149	-0.484496393	-0.255543829	-0.31508379	-0.524184075	-0.725294234	-0.586320367	-0.272768291	0.128797452	-0.625399099	-0.772724051	-0.273870775	-0.212792578	PTAGSTAQSPGAGAASPAGRGHGGAAGAGRA	S	156	156	P04198	P04198
UID26896	CCDC86	S128	CCDC86_S128	0	0		Coiled-coil domain-containing protein 86	0.04236208	0.453693745	0.926595349	0.25038959	0	0.000629618	0.027155283	0.290623786	0	0	0	0.000182164	0.013838349	0	0	0	0.000141305	0.009419032	0.092034356	0.18403415	0.224530472	0.065496525	0.173619776	0.254878226	0.568532284	-0.188392278	0.010244429	0.479657067	0.346166188	-0.194204292	-0.142467596	SPRCQPKPSEEAPKCSQDQGVLASELAQNKE	S	128	128	Q9H6F5	Q9H6F5
UID14857	TTBK1	S515	TTBK1_S515	0	0		Tau-tubulin kinase 1	0.156002051	0.139355333	0.74683796	0.460897415	0	0.000635807	0.027306249	0.186240431	0	0	0	0.132557289	0.412491043	0	0	0	0.00253204	0.0492001	0.478169026	0.544082415	0.753708886	0.475647104	0.198135994	0.721533074	0.550540949	-0.25712272	-0.314392917		0.583465198	0.365599173	0.01775849	DTGHADRQASGRMDVSASVEQEALSNAFRSV	S	515	515	Q5TCY1	Q5TCY1
UID1569	SIPA1L1	S1236	SIPA1L1_S1236	0	0		Signal-induced proliferation-associated 1-like protein 1	-0.24947127	0.001055448	0.176877707	0.378641513	0	0.00063634	0.027306249	0.154522525	0	0	0	0.018257242	0.152740464	0	0	0	0.000261517	0.013237368	0.146443839	-0.256116615	-0.118209838	0.368557188	0.255001439		0.320589391	-0.436693635		0.14706476	0.114746096	-0.119783578	-0.236495666	LPAVSKVLPAFRESPSGRLMRQDPVVHLSPN	S	1236	1236	O43166-3	O43166-3
UID18219	BCL9L	S750	BCL9L_S750	0	0		B-cell CLL/lymphoma 9-like protein	0.025586715	0.460168323	0.92721372	-0.153138971	0	0.000640822	0.027429114	-0.069849758	0	0	0	0.059233967	0.276617701	0	0	0	0.002544992	0.0492001	0.126654348	0.066521572	0.140469667	0.046336824	0.058307555	-0.083240841	-0.081424897	0.25007512	0.197815025	-0.018011679	0.025003295	0.169252845	0.117137803	GTPMGMEFGGGRGLLSPPMGQSGLREVDPPM	S	750	750	Q86UU0-4	Q86UU0-4
UID9794	RING1	S140	RING1_S140	0	0		E3 ubiquitin-protein ligase RING1	-0.039945659	0.617327992	0.967427622	0.427568494	0	0.000643709	0.027483284	0.097102997	0	0	0	0.237252407	0.542850279	0	0	0	0.004173189	0.06396207	0.053835366	0.177924075	0.006848426	0.086293534	0.258261604	0.357589341	0.559808148		-0.501373258	0.27062857	0.454159634	0.183532813	0.152843404	LIRLSRLHNQQALSSSIEEGLRMQAMHRAQR	S	140	140	Q06587	Q06587
UID26109	SRCIN1	S1003	SRCIN1_S1003	0	0		SRC kinase signaling inhibitor 1	0.047361916	0.379331566	0.906955932	0.284296267	0	0.000648496	0.027516162	0.144807579	0	0	0	0.017207927	0.148450732	0	0	0	0.001606924	0.037776304	-0.990473584	-0.915314478	-0.953946588	-1.019522758	-1.039185971	-0.805876661		-1.29631393	-1.354332135	-0.858799716	-0.757533826	-1.055752844	-1.139811013	DELTVPRYRTEKPSKSPPPPPPRRSFPSSHG	S	1003	1003	Q9C0H9-2;Q9C0H9-5	Q9C0H9-5
UID5083	CD44	S304	CD44_S304	0	0	CAMK2A	CD44 antigen	-0.080863101	0.180203464	0.790780089	-0.25912162	0	0.000649224	0.027516162	-0.016824067	0	0	0	0.772274225	0.90714182	0	0	0	0.004034911	0.062706418	0.401978498	0.299411558	0.671269137	0.727368679	0.566764418	0.234762155	0.21696814	0.784973524	0.703243251	0.603971205	0.48023037	0.504094282	0.64740356	VEDRKPSGLNGEASKSQEMVHLVNKESSETP	S	304	304	P16070-18	P16070-18
UID30539	TPX2	S654	TPX2_S654	0	0		Targeting protein for Xklp2	0.004624822	0.96325851	0.996501754	0.448264251	0	0.000649527	0.027516162	-0.330508715	0	0	0	0.005632607	0.087054906	0	0	0	0.001031565	0.029918969	0.248478525	0.73790939	0.636389556	0.703902592	0.651897065	1.13627785	0.87993524	-0.153856361	0.377012448	0.044133832	0.14692202	0.845989119	0.667101594	VPKKEKKSVAEGLSGSLVQEPFQLATEKRAK	S	654	654	Q9ULW0	Q9ULW0
UID17260	RSRC2	S104	RSRC2_S104	0	0		Arginine/serine-rich coiled-coil protein 2	0.003579535	0.969631813	0.996865765	-0.419697701	0	0.000650972	0.027516162	0.308224112	0	0	0	0.005783012	0.087801738	0	0	0	0.001046472	0.03017617	0.212080381	0.381040918	0.36504652	0.465909172	0.265860129	-0.24500792	-0.236491083	0.639555311	0.557736491	0.246384834	0.90967635	-0.147071544	0.070236277	NDKEHSSDKGRERLNSSENGEDRHKRKERKS	S	104	104	Q7L4I2	Q7L4I2
UID69980	SMARCAD1	S95	SMARCAD1_S95	0	0		SWI/SNF-related matrix-associated actin-dependent regulator of chromatin subfamily A containing DEAD/H box 1	-0.084589532	0.122556779	0.720652376	-0.231684873	0	0.00066104	0.02780446	-0.084912754	0	0	0	0.121270384	0.395392938	0	0	0	0.002373841	0.047337855	0.19776122	0.025679939	0.140726246	0.372602218	0.132162095	-0.155331718	-0.179377674	0.290976514	0.301053584	0.073934529	-0.102346939	0.105996433	0.205242173	ISYFKNQRGIQYIDLSSDSEDVVSPNCSNTV	S	95	95	Q9H4L7	Q9H4L7
UID16241	FAM171B	S779	FAM171B_S779	0	0		Protein FAM171B	0.028992261	0.419519689	0.918627171	-0.157772092	0	0.000661074	0.02780446	-0.064518174	0	0	0	0.087459311	0.334247596	0	0	0	0.002940445	0.05352123	-0.327605202	-0.255804129	-0.291066313	-0.327020204	-0.33581928	-0.539800857	-0.468615158	-0.232849422	-0.144478225	-0.316432239	-0.457962377	-0.322874736	-0.193447184	LDGGSGVIMEHPGEESPGRKSTVEDFEANTS	S	779	779	Q6P995	Q6P995
UID5532	HNRNPA2B1	S259	HNRNPA2B1_S259	0	0		Heterogeneous nuclear ribonucleoproteins A2/B1	-0.035689177	0.673975347	0.97798658	-0.329280482	0	0.00067568	0.028348464	-0.1762796	0	0	0	0.029449118	0.194167775	0	0	0	0.002233242	0.045741811	0.247284083	0.217700876	0.334725646	0.371181226		-0.106209161	0.128322432	0.793772679	0.54546252	0.181218832	-0.087865816	0.280344918	0.518126497	YNGYGGGPGGGNFGGSPGYGGGRGGYGGGGP	S	259	259	P22626	P22626
UID16100	FAM117B	S10	FAM117B_S10	0	0		Protein FAM117B	-0.111326599	0.313129911	0.878279201	-0.419692854	0	0.000678836	0.028378748	0.126145531	0	0	0	0.188251953	0.484052331	0	0	0	0.003614911	0.059320557	-0.314297143	-0.318071948		-0.12220928	-0.030363596	-0.921872273	-0.388733336	0.231535331	0.136630477	0.040175117	0.120585781	-0.32661591	-0.017205318	______MSQRVRRNGSPTPAGSLGGGAVATA	S	10	10	Q6P1L5	Q6P1L5
UID4669	MAP2	S311	MAP2_S311	0	0		Microtubule-associated protein 2	-0.092350548	0.288551252	0.868374504	-0.37700386	0	0.000679751	0.028378748	0.090832508	0	0	0	0.296181181	0.60230619	0	0	0	0.003985929	0.06217676	-0.356552533	-0.482323435	-0.988441599	-0.43286727	-0.66849557	-1.020102199	-0.891601039	-0.266865017	-0.13682278	-0.528385642	-0.294747555	-0.708627068	-0.47783616	DVFDDIPKWEGKQFDSPMPSPFQGGSFTLPL	S	311	311	P11137;P11137-3	P11137
UID56260	PKN1	S562	PKN1_S562	0	0		Serine/threonine-protein kinase N1	0.000163524	0.997602427	0.999699864	-0.338196515	0	0.000682028	0.028403849	-0.19072086	0	0	0	0.00676178	0.094730796	0	0	0	0.001524975	0.036808871	0.436833331	0.328882075	0.534294738	0.433929407			0.136481412	0.812874443		0.182740531		0.545402993	0.638256951	DISVEKLNLGTDSDSSPQKSSRDPPSSPSSL	S	562	562	Q16512	Q16512
UID15694	CDCA2	S470	CDCA2_S470	0	0		Cell division cycle-associated protein 2	0.033918843	0.678761996	0.978158848	-0.36177047	0	0.000686916	0.028537302	-0.252074211	0	0	0	0.00827604	0.103868469	0	0	0	0.001257392	0.032938576	0.141445326	0.049588862	0.265883498	0.1950393	-0.01524231	-0.302741578	-0.046177691	0.573951169	0.524211442	-0.368394782	-0.16349066	0.084949918	0.391461484	LENIEPLQVSFAVLSSPNKSSISETLSGTDT	S	470	470	Q69YH5	Q69YH5
UID64013	PPP1R35	S47	PPP1R35_S47	0	0	CDK2	Protein phosphatase 1 regulatory subunit 35	0.23132277	0.015339715	0.424332691	0.244707519	0	0.000690058	0.028597746	-0.046517374	0	0	0	0.380780519	0.676462511	0	0	0	0.001704664	0.039100988	-0.892379598	-0.83931976	-0.651076135			-0.684736139	-0.821004124	-1.158083883	-1.326486456	-1.12478	-0.921252877	-0.91066996	-0.949293423	QLRAPVPEPGLDLSLSPRPDSPQPRHGSPGR	S	47	47	Q8TAP8	Q8TAP8
UID47304	MYCN;MYC	S64	MYCN;MYC_S64	0	0		N-myc proto-oncogene protein;Myc proto-oncogene protein	-0.072101527	0.414790531	0.917630266	-0.385868628	0	0.00069456	0.028714105	-0.22697176	0	0	0	0.020776944	0.162745148	0	0	0	0.001765699	0.03982606	-0.345574154	-0.557519984	-0.356878112	-0.328136228	-0.297855761	-0.934812152	-1.021031638	-0.338863651	-0.073505626	-0.790394906	-1.029007007	-0.535743203	-0.375771671	IWKKFELLPTPPLSPSRGFAEHSSEPPSWVT	S	64	64	P04198	P04198
UID52232	SPTBN1	S2138	SPTBN1_S2138	0	0		Spectrin beta chain, non-erythrocytic 1	-0.05909951	0.509241041	0.939149848	-0.391964646	0	0.000705349	0.029018584	0.181397067	0	0	0	0.058716221	0.275439442	0	0	0	0.002793462	0.052191859	0.01379658	-0.035152621	0.367797646	0.321510868	0.247532196	-0.024179907	-0.146654225	0.844765883	0.552258569	0.273711111	0.134147652	-0.148140276	-0.169589229	KGEQVSQNGLPAEQGSPRMAETVDTSEMVNG	S	2138	2138	Q01082	Q01082
UID10479	TP53BP1	S1028	TP53BP1_S1028	0	0		Tumor suppressor p53-binding protein 1	-0.069643613	0.189016419	0.800967398	-0.225263308	0	0.000715344	0.029191944	-0.016927213	0	0	0	0.740895481	0.891405193	0	0	0	0.004434628	0.065794109	-0.008574925	-0.007267632	0.228747415	0.336032035	0.1640222	-0.125099002	-0.128091927	0.332382236	0.315480068	0.103421812	0.046624667	0.027147491	0.190607838	GERKNGSTAVAESVASPQKTMSVLSCICEAR	S	1028	1028	Q12888	Q12888
UID12212	NOLC1	S508	NOLC1_S508	0	0		Nucleolar and coiled-body phosphoprotein 1	0.043536677	0.403407096	0.912879757	-0.226386499	0	0.000715437	0.029191944	-0.176806019	0	0	0	0.004222544	0.074941955	0	0	0	0.000867969	0.026978149	0.456114733	0.48080657	0.467097659	0.394019316	0.379738205	0.424663777	0.199649173	0.68666695	0.843191997	0.410481578	0.208418872	0.664401515	0.66172301	KPQKVAGGAAPSKPASAKKGKAESSNSSSSD	S	508	508	Q14978	Q14978
UID29617	HMGXB4	S118	HMGXB4_S118	0	0		HMG domain-containing protein 4	-0.010677231	0.781335105	0.983991058	-0.169349508	0	0.000716451	0.029191944	-0.083878118	0	0	0	0.045527685	0.243100706	0	0	0	0.002728167	0.051163864	0.361315116	0.310146948	0.288316912	0.317799848	0.323372934	0.15623457	0.277440676	0.568310725	0.542762554	0.298147305	0.248918879	0.399780459	0.482798199	PQSTDTAMDLLKAITSPLAAGSKPSKKTGEK	S	118	118	Q9UGU5	Q9UGU5
UID69665	RBSN	S219	RBSN_S219	0	0		Rabenosyn-5	-0.090645084	0.286297889	0.86830057	-0.420199184	0	0.000719194	0.029203548	-0.045460579	0	0	0	0.64612131	0.846244767	0	0	0	0.004537306	0.066607018	-0.198599193		-0.155271156	-0.022326805	0.05677175	-0.67033514	-0.401805569	0.270675995			-0.019778747	0.071142411		SASKESLSTHTSPSQSPNSVHGSRRGSISSM	S	219	219	Q9H1K0	Q9H1K0
UID31119	SRRM2	S1320	SRRM2_S1320	0	0		Serine/arginine repetitive matrix protein 2	-0.001866342	0.946524601	0.994938725	-0.122618035	0	0.000720182	0.029203548	-0.049479559	0	0	0	0.094384621	0.345983952	0	0	0	0.003624719	0.059320557	0.074680119	0.076510714	0.19742246	0.164244165	0.117154377	0.009537816	0.001937024	0.260985135	0.240961847	0.111145363	0.100906699	0.164887541	0.245082754	WGGPHFSPEHKELSNSPLRENSFGSPLEFRN	S	1320	1320	Q9UQ35	Q9UQ35
UID30931	USP24	S2602	USP24_S2602	0	0		Ubiquitin carboxyl-terminal hydrolase 24	-0.067087697	0.443837813	0.925106675	-0.381126844	0	0.000722184	0.029214849	-0.042403623	0	0	0	0.625801541	0.834905134	0	0	0	0.005473472	0.07508869	0.336399926	0.045993419	0.393983952	0.373953999	0.33437416	-0.512082063	-0.181281574	0.412046219	0.419097521	0.144854862	0.016917009	0.208879727	0.122506638	SSPANENGDRHLQQGSESPMMIGELRSDLDD	S	2602	2602	Q9UPU5	Q9UPU5
UID34144	MAP2	T290	MAP2_T290	0	0		Microtubule-associated protein 2	-0.181808043	0.031067976	0.511244225	-0.347479046	0	0.000726826	0.02933261	-0.066678227	0	0	0	0.306293386	0.612179392	0	0	0	0.002218932	0.045611073	-0.639290113		-0.778018277	-0.309189282	-0.384815832		-0.726352155	0.013090005	-0.158415987	-0.344865865	-0.570111534	-0.352137107	-0.296127384	KDEWGLVAPISPGPLTPMREKDVFDDIPKWE	T	290	290	P11137;P11137-3	P11137
UID32699	PCLO	S602	PCLO_S602	0	0		Protein piccolo	0.006635215	0.908471899	0.99226166	0.253718208	0	0.000732711	0.029499902	0.077670323	0	0	0	0.194358668	0.491742581	0	0	0	0.004645349	0.067775803	-0.431693724	-0.401019538	-0.271053664	-0.406949022	-0.291665039	-0.161834691	-0.207268948	-0.590299775	-0.793676695	-0.409481812	-0.253449193	-0.333739941	-0.639872355	QMKRALGGDLAPVPSSPQPKLKTAPVTTTSA	S	602	602	Q9Y6V0-2	Q9Y6V0-2
UID48190	ATF2	S94	ATF2_S94	0	0		Cyclic AMP-dependent transcription factor ATF-2	0.263400737	0.020922586	0.458716313	0.445127817	0	0.000736195	0.029514148	-0.477142709	0	0	0	0.000421737	0.023178042	0	0	0	0.000134081	0.009155168	-0.123874173	0.365217359	0.597714647	-0.180773748	0.090102807	0.614581366	0.34431672	-0.166998194	-0.654614987	-0.645777755	-0.491760058	0.394708633	0.376324391	KKASEDDIKKMPLDLSPLATPIIRSKIEEPS	S	94	94	P15336-5	P15336-5
UID28919	SH3BP4	S131	SH3BP4_S131	0	0		SH3 domain-binding protein 4	-0.030821947	0.703795273	0.980166622	-0.355137918	0	0.000736548	0.029514148	-0.301445317	0	0	0	0.00247491	0.058081038	0	0	0	0.000727472	0.024284473	-0.433557283	-0.189561397	0.018578753	0.085824346	-0.133519202	-0.593636212	-0.633013675	0.03142658	0.162475204	-0.394611961	-0.499224903	-0.00145833	0.313402735	NSTLSDSGMIDNLPDSPDEVAKELELLGGWT	S	131	131	Q9P0V3	Q9P0V3
UID12196	ZNF638	S1913	ZNF638_S1913	0	0		Zinc finger protein 638	0.089512598	0.181105045	0.791867149	0.338739119	0	0.000740624	0.029607499	0.206497313	0	0	0	0.007126477	0.096832269	0	0	0	0.0010486	0.03017617	-0.31257577	-0.166972304	-0.118364846	-0.279801054	-0.363586489	0.176560139	0.1159074		-0.548710643	0.167182577	0.113718346	-0.247483951	-0.297604378	KRKKTEDSSSGKSVASDVPEELDFLVPKAGF	S	1913	1913	Q14966	Q14966
UID114204	INCENP	S311	INCENP_S311	0	0		Inner centromere protein	0.031600477	0.602679966	0.964907813	-0.328922188	0	0.000748861	0.029832905	-0.0582592	0	0	0	0.418026275	0.705004261	0	0	0	0.005313012	0.073531909	0.125150567	-0.087770519	0.240429036	0.032090939	-0.005834329	-0.290073323	-0.306896687		0.354173637	0.050114902	-0.147991545	0.041278038		SRTDSQSVRHSPIAPSSPSPQVLAQKYSLVA	S	311	311	Q9NQS7-2	Q9NQS7-2
UID22319	PROX1	S177	PROX1_S177	0	0		Prospero homeobox protein 1	-0.048922644	0.274002215	0.863245615	0.191072673	0	0.000749783	0.029832905	0.152588663	0	0	0	0.003795814	0.071795629	0	0	0	0.000790095	0.025657952	0.139102699	-0.020205541	-0.017166547	0.015941071	0.142377416	0.253322422	0.266740927	-0.059981603	-0.184245742	0.179103095	0.360813862	0.049527133	-0.119964826	LRAKRARVENIIRGMSHSPSVALRGNENERE	S	177	177	Q92786	Q92786
UID19977	ZNF513	S23	ZNF513_S23	0	0		Zinc finger protein 513	0.022272396	0.544079199	0.950000012	-0.159560237	0	0.000754836	0.02990692	-0.006886739	0	0	0	0.850149106	0.938855859	0	0	0	0.006168574	0.079138874	-0.126917733	-0.128328109	-0.122884432	-0.144598341	-0.195703782	-0.216794834	-0.226774759	0.074559081	0.120112276	-0.042921687	-0.130370986	-0.046807308	-0.098938408	EGDSLGARPGLPYGLSDDESGGGRALSAESE	S	23	23	Q8N8E2-2	Q8N8E2-2
UID6269	MSX2	S91	MSX2_S91	0	0		Homeobox protein MSX-2	0.102846923	0.104986897	0.69192544	0.313775234	0	0.000755319	0.02990692	0.111472737	0	0	0	0.081858523	0.324006055	0	0	0	0.002322059	0.046753424	-0.31452368	0.04830744	-0.014818364	-0.214287401	-0.163611214	0.094677227		-0.510694454	-0.526416161	-0.19505739	-0.080974293	-0.329334891	-0.392587738	LRPLLLSGHGAREAHSPGPLVKPFETASVKS	S	91	91	P35548	P35548
UID36246	PAK2	T169	PAK2_T169	0	0		Serine/threonine-protein kinase PAK 2;PAK-2p27;PAK-2p34	-0.020730932	0.797852169	0.983991058	-0.425555704	0	0.000756936	0.02990692	-0.307560825	0	0	0	0.002487082	0.05828717	0	0	0	0.000809653	0.02588874	-0.555439045	-0.786291868	-0.412444132	-0.451008111	-0.664804163	-1.144132045	-0.910149058		-0.237438835	-0.677879946	-0.810216869	0.00012008	-0.257973597	TPALNAKGTEAPAVVTEEEDDDEETAPPVIA	T	169	169	Q13177	Q13177
UID120591	MAP2	T1649	MAP2_T1649	0	0		Microtubule-associated protein 2	-0.179179407	0.000482712	0.144507636	0.169100435	0	0.00076553	0.030176116	-0.134053201	0	0	0	0.004053021	0.073996461	0	0	0	8.85E-05	0.007207457	-0.010430204	-0.344098225	-0.295132418	0.049781085	0.0277059	0.157472017	0.099731974	-0.250630806	-0.168566943	-0.218931212	-0.268273896	0.111607812	-0.062600115	SAILVPSEKKVAIIRTPPKSPATPKQLRLIN	T	1649	1649	P11137;P11137-3;P11137-4	P11137
UID16081	MAST2	S1032	MAST2_S1032	0	0		Microtubule-associated serine/threonine-protein kinase 2	0.213647153	0.001996038	0.207591915	0.242639371	0	0.000772297	0.030372249	0.214504072	0	0	0	0.001939934	0.051737583	0	0	0	0.000127467	0.008828026	0.253865629	0.636830526	0.565003012	0.228675246	0.11856968	0.496753157	0.673330305	0.095801943	0.103724034	0.533769145	0.748885866	0.297203371	0.127435353	AISDLAVRRARHRLLSGDSTEKRTARPVNKV	S	1032	1032	Q6P0Q8	Q6P0Q8
UID91111	MAP2	S1653	MAP2_S1653	0	0		Microtubule-associated protein 2	-0.179179407	0.000489485	0.144507636	0.169100435	0	0.000775867	0.030441995	-0.134053201	0	0	0	0.004098662	0.074173465	0	0	0	9.00E-05	0.007238226	-0.010430204	-0.344098225	-0.295132418	0.049781085	0.0277059	0.157472017	0.099731974	-0.250630806	-0.168566943	-0.218931212	-0.268273896	0.111607812	-0.062600115	VPSEKKVAIIRTPPKSPATPKQLRLINQPLP	S	1653	1653	P11137;P11137-3;P11137-4	P11137
UID30818	PHF8	S844	PHF8_S844	0	0		Histone lysine demethylase PHF8	0.076436613	0.092684505	0.674754033	-0.186208796	0	0.000786588	0.030649825	-0.183943529	0	0	0	0.000864982	0.033816895	0	0	0	0.000297823	0.014492597	-0.073840411	-0.059930147	0.038278261	-0.142618744	-0.184779594	-0.248071167	-0.233998477	0.116554295	0.146211247	-0.168387005	-0.310848345	0.037994106	0.218544662	KSRPKKKKNSDDAPWSPKARVTPTLPKQDRP	S	844	844	Q9UPP1-2	Q9UPP1-2
UID39545	EXOC4	T237	EXOC4_T237	0	0		Exocyst complex component 4	-0.062718145	0.230560441	0.832045156	0.220652614	0	0.000795208	0.030793347	0.091956886	0	0	0	0.088753215	0.335631414	0	0	0	0.002981152	0.053767778	0.272492273	0.032373495	-0.067957252	0.122883965	0.09240486	0.254896473	0.266605332	-0.200124107	-0.160984546	0.005552542	0.212181736	-0.008570533	-0.141522735	VKDASVPLIDVTNLPTPRKFLDTSHYSTAGS	T	237	237	Q96A65-2	Q96A65-2
UID47855	MAP2	S1158	MAP2_S1158	0	0		Microtubule-associated protein 2	-0.015833341	0.769916186	0.983991058	0.235113157	0	0.000795722	0.030793347	0.039458362	0	0	0	0.470242398	0.741271473	0	0	0	0.006224108	0.07933081	0.378247662	0.089108745	0.261081442	0.125105047	0.288418503	0.589610839	0.515529553	0.132554146	0.032133618	0.29589127	0.366663059	0.28130735	0.223413533	ESLKADEGKKETSPESSLIQDEIAVKLSVEI	S	1158	1158	P11137;P11137-3	P11137
UID52231	SPTBN1	S2128	SPTBN1_S2128	0	0		Spectrin beta chain, non-erythrocytic 1	-0.05909951	0.515819466	0.941905264	-0.391964646	0	0.000798751	0.030840171	0.181397067	0	0	0	0.062242084	0.283761208	0	0	0	0.003164215	0.05588773	0.01379658	-0.035152621	0.367797646	0.321510868	0.247532196	-0.024179907	-0.146654225	0.844765883	0.552258569	0.273711111	0.134147652	-0.148140276	-0.169589229	AESQQQWDTSKGEQVSQNGLPAEQGSPRMAE	S	2128	2128	Q01082	Q01082
UID85158	SRRM2	T2104	SRRM2_T2104	0	0		Serine/arginine repetitive matrix protein 2	0.002080085	0.966278257	0.996716874	-0.212987941	0	0.000827908	0.031855858	-0.103882483	0	0	0	0.052024764	0.262043765	0	0	0	0.003268845	0.056598083	-0.11631274	-0.027874378	0.048886322	0.070109045	-0.057417439	-0.309606982	-0.140828122	0.125901544	0.275615117	-0.010675938	-0.159664046	0.005716245	0.239473704	RSATPPATRNHSGSRTPPVALNSSRMSCFSR	T	2104	2104	Q9UQ35	Q9UQ35
UID3841	WIZ	S789	WIZ_S789	0	0		Protein Wiz	0.04356807	0.580765209	0.960462642	0.420338696	0	0.000839311	0.03218624	-0.067864647	0	0	0	0.466034512	0.738188368	0	0	0	0.005980171	0.078372305	0.618277886	0.596143822	0.708380201	0.621792429	0.508459315	0.736451206	0.91511529	-0.129082133			0.4526984	0.582439559	0.593485323	RPFTKKFRSAGHGRDSDKRPSLGLAPGGLAV	S	789	789	O95785-3	O95785-3
UID45199	MED14	S1136	MED14_S1136	0	0		Mediator of RNA polymerase II transcription subunit 14	-0.113314044	0.212150978	0.821733571	-0.379198468	0	0.000843339	0.032208851	-0.211935916	0	0	0	0.029729301	0.195015633	0	0	0	0.002034508	0.043203525	-0.582937222	-0.652962135	-0.655178378	-0.575547823	-0.279336516	-0.662282394	-0.913285922	0.253393098	-0.31216754	-0.769578956	-0.842405077	-0.407921119	-0.35631925	AARMPGMSPANPSLHSPVPDASHSPRAGTSS	S	1136	1136	O60244	O60244
UID77480	ATF2	T98	ATF2_T98	0	0	CDK2	Cyclic AMP-dependent transcription factor ATF-2	0.263400737	0.022780854	0.470141113	0.445127817	0	0.000843701	0.032208851	-0.477142709	0	0	0	0.000486401	0.024976329	0	0	0	0.000158389	0.009976082	-0.123874173	0.365217359	0.597714647	-0.180773748	0.090102807	0.614581366	0.34431672	-0.166998194	-0.654614987	-0.645777755	-0.491760058	0.394708633	0.376324391	EDDIKKMPLDLSPLATPIIRSKIEEPSVVET	T	98	98	P15336-5	P15336-5
UID59624	RICTOR	S1388	RICTOR_S1388	0	0		Rapamycin-insensitive companion of mTOR	-0.081779213	0.35487711	0.89376778	0.374421639	0	0.00084918	0.032345177	0.064949659	0	0	0	0.459474481	0.734493078	0	0	0	0.005659674	0.076059278	0.246071128	0.203627558	-0.166630744	0.101181861	0.262931808	0.726662406	0.52703757	0.054533097	-0.298519677	0.03804227	0.200208104	0.134680735	-0.156228996	SRLTPSRFMKALSYASLDKEDLLSPINQNTL	S	1388	1388	Q6R327	Q6R327
UID27924	KCNQ5	S831	KCNQ5_S831	0	0		Potassium voltage-gated channel subfamily KQT member 5	0.141515907	0.175498996	0.786490514	0.432394035	0	0.000859917	0.032680712	0.279199413	0	0	0	0.01484741	0.138206246	0	0	0	0.001472836	0.036204871	0.462827677	0.685974194	0.541346117	0.100656968	0.560599717	0.823547225	0.651292291	-0.083586355	-0.171150268	0.368093653	0.689962153	0.191556718	-0.250298564	LSVCPMVPKDLGKSLSVQNLIRSTEELNIQL	S	831	831	Q9NR82	Q9NR82
UID2453	DNAJC6	S765	DNAJC6_S765	0	0		Putative tyrosine-protein phosphatase auxilin	-0.096970825	0.216646346	0.824578207	-0.326972409	0	0.000862496	0.032705378	-0.037389879	0	0	0	0.62421339	0.834340711	0	0	0	0.005309567	0.073531909	-0.560715168	-0.960997482	-0.779335547	-0.707726571	-0.644723159	-0.819745092	-0.851941451	-0.126473326	-0.237323582	-0.459333851	-0.628763929	-0.472514617	-0.466023649	KPTTPTGLGGGFPPLSSPQKASPQPMGGGWQ	S	765	765	O75061;O75061-2	O75061-2
UID18561	MEX3D	S514	MEX3D_S514	0	0		RNA-binding protein MEX3D	-0.03271768	0.725557293	0.981206618	-0.399932892	0	0.00086838	0.032855008	0.033455342	0	0	0	0.719660229	0.882735084	0	0	0	0.007219153	0.085518014	-0.341226808	-0.238897548	-0.258450314	-0.151650975	-0.214826167	-0.79472155	-0.483820745	0.249825228	0.071364046	0.159414361	-0.27986889	-0.380959925	0.12668403	AAGARRSSGAGTPRHSPTLPEPGGLRLELPL	S	514	514	Q86XN8	Q86XN8
UID11995	RRP1B	S227	RRP1B_S227	0	0		Ribosomal RNA processing protein 1 homolog B	0.074338305	0.047613565	0.597279902	-0.147980685	0	0.000873024	0.032870347	-0.170052252	0	0	0	0.000283668	0.018050659	0	0	0	0.000143855	0.009419032	0.13663165	0.158424714	0.332704095	0.136912884	0.056862705	0.050151279	0.094294494	0.344699613	0.391668899	0.062117838	-0.010602955	0.339069306	0.392654586	ETMEEQKTKVGDGDLSAEEIPENEVSLRRAV	S	227	227	Q14684-2	Q14684-2
UID10395	CHD3	S324	CHD3_S324	0	0		Chromodomain-helicase-DNA-binding protein 3	0.054654238	0.186292159	0.79727084	-0.204873993	0	0.000875497	0.032870347	-0.173651324	0	0	0	0.000925073	0.035205975	0	0	0	0.000424803	0.017421089	-0.137993676	-0.101881658	-0.182402235	-0.278226881	-0.224673965	-0.387226701		-0.045183329	0.088054926	-0.355368711	-0.361872269	-0.067061178	0.044425495	YVFQSDEGPEPEAEESDLDSGSVHSASGRPD	S	324	324	Q12873	Q12873
UID24269	TMEM209	S98	TMEM209_S98	0	0		Transmembrane protein 209	-0.018441228	0.661060401	0.976850098	0.179932354	0	0.000878928	0.032870347	-0.013733238	0	0	0	0.743581644	0.892903646	0	0	0	0.007232762	0.085618461	0.017427895	0.121658174	0.136393791	0.158262367	0.173554512	0.367500519	0.181585373	-0.059810975	-0.110832549	-0.004632032	0.111484543	0.086231303	0.075554159	WRYFKYTVAPTSLVVSPGQQTLLGLKTAVVQ	S	98	98	Q96SK2-3	Q96SK2-3
UID29583	PARP2	S34	PARP2_S34	0	0		Poly [ADP-ribose] polymerase 2	-0.018159168	0.791827464	0.983991058	-0.294964449	0	0.000882182	0.032870347	-0.05945522	0	0	0	0.39420984	0.686217129	0	0	0	0.006579998	0.081716334	0.039907506	0.100280242	0.432882317	0.361657846	0.244141384	-0.097667377	-0.232429908	0.473245788	0.376514721	0.060751712	-0.006964614	0.097706535	0.193901444	ESKRVNNGNTAPEDSSPAKKTRRCQRQESKK	S	34	34	Q9UGN5-2	Q9UGN5-2
UID10475	TP53BP1	S999	TP53BP1_S999	0	0		Tumor suppressor p53-binding protein 1	-0.027876124	0.528039801	0.94538117	0.188058954	0	0.00088236	0.032870347	0.151803771	0	0	0	0.004058413	0.073996461	0	0	0	0.001021043	0.029794101	-0.264883601	-0.232227168	-0.221771469	-0.207326617	-0.135167523	-0.003702059	-0.072888649	-0.365338538	-0.463487986	0.073203735	0.012799461	-0.240056145	-0.281155745	KLCLRMKLVSPETEASEESLQFNLEKPATGE	S	999	999	Q12888	Q12888
UID31592	PIKFYVE	S1544	PIKFYVE_S1544	0	0		1-phosphatidylinositol 3-phosphate 5-kinase	0.02307406	0.581172904	0.960462642	0.178307774	0	0.000886183	0.032940368	0.24659121	0	0	0	5.58E-05	0.006892021	0	0	0	7.84E-05	0.006782143	0.184860515	0.233694025	0.116186391	0.160761691	0.096822485	0.215012004	0.357190979	-0.105869947	-0.035158165	0.379400003	0.329723864	-0.081276943	-0.195964029	RLRQGEESKISAMDASPRNISPGLQNGEKED	S	1544	1544	Q9Y2I7	Q9Y2I7
UID75619	CD2AP	S510	CD2AP_S510	0	0		CD2-associated protein	-0.082776862	0.220964573	0.824847698	-0.279989312	0	0.000909349	0.033727477	0.05035915	0	0	0	0.4474256	0.726761939	0	0	0	0.005248055	0.072935288	0.103112365	-0.060355982	0.217373143	0.266267397	0.221857213	-0.213886678	-0.255660066	0.363206609	0.287203894	0.074790098	-0.04052821	-0.178961771	0.011787059	KMPGRRLPGRFNGGHSPTHSPEKILKLPKEE	S	510	510	Q9Y5K6	Q9Y5K6
UID10132	FCHO2	S354	FCHO2_S354	0	0		F-BAR domain only protein 2	-0.002078691	0.972323886	0.997457917	0.256086687	0	0.000913481	0.033806764	0.022410671	0	0	0	0.709198675	0.878493238	0	0	0	0.00772577	0.08888792	0.261682652	0.318253471	0.336947546	0.335107765	0.328408015	0.278273282	0.510535467	-0.09697281	-0.13856519	0.135340812	0.359883496	0.285345428	0.120236199	ASLDELKVSIGNITLSPAISRHSPVQMNRNL	S	354	354	Q0JRZ9-3	Q0JRZ9-3
UID46829	SNAPIN	S6	SNAPIN_S6	0	0		SNARE-associated protein Snapin	-0.035283891	0.477517242	0.934420876	0.214989763	0	0.000921369	0.03395045	0.060741684	0	0	0	0.3028116	0.608737307	0	0	0	0.005831229	0.077335295	0.055778832	0.095087401	0.295038391	0.272362542	0.258898815	0.455930955	0.433120222	-0.020651088	0.049743213	0.184399924	0.265124413	0.071038423		__________MAGAGSAAVSGAGTPVAGPTG	S	6	6	O95295	O95295
UID30334	ASAP1	S843	ASAP1_S843	0	0		Arf-GAP with SH3 domain, ANK repeat and PH domain-containing protein 1	0.276994796	0.000180579	0.096707656	0.226924108	0	0.000925959	0.034045556	0.162339165	0	0	0	0.008876336	0.107832433	0	0	0	7.35E-05	0.006632692	-0.650564693	-0.229263958	-0.31104382	-0.793610932	-0.85467603	-0.301233507	-0.214316035	-0.82486082	-0.598385155	-0.327454545	-0.570524598	-0.80261113	-0.744724672	PPPPPGHKRTLSDPPSPLPHGPPNKGAVPWG	S	843	843	Q9ULH1	Q9ULH1
UID9756	CTDSPL2	S51	CTDSPL2_S51	0	0		CTD small phosphatase-like protein 2	-0.026989949	0.749880179	0.982620504	-0.360139679	0	0.000931904	0.034141703	0.05350343	0	0	0	0.530008132	0.779127462	0	0	0	0.007339309	0.086393116	0.970199755	0.95293334	0.958356092	1.098815243	0.920433987	0.625670021	0.220580716	1.266810517	1.019998934	1.015962301	1.020173942	1.059098232	0.76302429	SGGEKPSKNETGLLSSIKKFIKGSTPKEERE	S	51	51	Q05D32	Q05D32
UID13523	LRRFIP1	S115	LRRFIP1_S115	0	0		Leucine-rich repeat flightless-interacting protein 1	-0.186363392	0.038168156	0.551521802	0.324197789	0	0.000934291	0.034141703	-0.527481687	0	0	0	0.004570274	0.078071354	0	0	0	0.001006173	0.029619106	0.401369731	0.192093494	0.095469088	0.511560702		0.485057403	0.810278196	0.01368768	-0.015143237	-0.192389631				MPGLSAATLASLGGTSSRRGSGDTSISIDTE	S	115	115	Q32MZ4;Q32MZ4-4	Q32MZ4
UID8852	TMF1	S344	TMF1_S344	0	0		TATA element modulatory factor	-0.072423638	0.048614898	0.60048182	-0.143380424	0	0.000948336	0.034544789	-0.135135179	0	0	0	0.001479028	0.045523758	0	0	0	0.000372296	0.016162728	-0.162315098	-0.245300854	-0.153289644	0.020440787	-0.129336735	-0.315430681	-0.320272766	-0.058693849	-0.003487903	-0.314056097	-0.292638555	-0.065434528	-0.000719406	FSVQSLDSRSVSEINSDDELSGKGYALVPII	S	344	344	P82094	P82094
UID120603	MAP2	T1656	MAP2_T1656	0	0		Microtubule-associated protein 2	-0.179179407	0.000603973	0.149502555	0.169100435	0	0.000949727	0.034544789	-0.134053201	0	0	0	0.004850182	0.08053362	0	0	0	0.00011591	0.008318441	-0.010430204	-0.344098225	-0.295132418	0.049781085	0.0277059	0.157472017	0.099731974	-0.250630806	-0.168566943	-0.218931212	-0.268273896	0.111607812	-0.062600115	EKKVAIIRTPPKSPATPKQLRLINQPLPDLK	T	1656	1656	P11137;P11137-3;P11137-4	P11137
UID7107	MAP1B	S831	MAP1B_S831	0	0		Microtubule-associated protein 1B;MAP1B heavy chain;MAP1 light chain LC1	0.210399731	0.06876607	0.629378755	0.456440156	0	0.000960955	0.03487835	-0.191186153	0	0	0	0.094351236	0.345983952	0	0	0	0.002426157	0.048007418	-0.541986896	0.193658632	0.11220906	-0.262186622	-0.273544609	0.117169369	0.624306498	-0.492481238	-0.591803521	0.062601492	-0.280635236	0.225088731	0.321622137	AIGPAKELEAERSLMSSPEDLTKDFEELKAE	S	831	831	P46821	P46821
UID31758	CARHSP1	S41	CARHSP1_S41	0	0	DYRK2	Calcium-regulated heat stable protein 1	-0.030828856	0.461401687	0.927764186	-0.175546753	0	0.000965766	0.034978044	-0.035789673	0	0	0	0.394391183	0.686393882	0	0	0	0.00651176	0.081170866	0.083217979	-0.105691687	-0.200382915	-0.107581229	-0.075177948	-0.298726769	-0.367417117	0.015820545	0.020222581	-0.126136766	-0.111449553	-0.002343065	-0.092084561	SRERSPSPLRGNVVPSPLPTRRTRTFSATVR	S	41	41	Q9Y2V2	Q9Y2V2
UID25955	TNKS1BP1	S1385	TNKS1BP1_S1385	0	0		182 kDa tankyrase-1-binding protein	-0.004472354	0.953343315	0.996123471	-0.324158135	0	0.000969778	0.03501825	0.050870698	0	0	0	0.509668109	0.766588023	0	0	0	0.007692223	0.088851825	-0.006161284	0.149010307	0.389180138	0.338807065	0.217272796	-0.345948971	-0.289828445	0.344979045	0.315876077	0.151274485	0.173593505	-0.067286053	0.188671248	VSQCPEPGLRHNGSLSPGLEARDPLEARELG	S	1385	1385	Q9C0C2	Q9C0C2
UID77836	MARCKS	T143	MARCKS_T143	0	0		Myristoylated alanine-rich C-kinase substrate	-0.089314274	0.153061882	0.763390808	-0.25352747	0	0.000971379	0.03501825	-0.123134276	0	0	0	0.057197714	0.271450871	0	0	0	0.002660162	0.050455405	-0.073313324	-0.027881069	-0.088409334	0.213352768	0.027613924	-0.259214221	-0.129706055	0.292938427	0.332251175	-0.161373552	-0.296630731	-0.117769966	0.152302788	SAASSTSSPKAEDGATPSPSNETPKKKKKRF	T	143	143	P29966	P29966
UID8930	RBM10	S796	RBM10_S796	0	0		RNA-binding protein 10	0.016884639	0.752472766	0.982885598	-0.226442391	0	0.000973977	0.03501825	-0.173632298	0	0	0	0.006098798	0.090207674	0	0	0	0.001399972	0.035191168	0.273704835	0.205476681	0.071484932	0.109997534	0.099425523	0.046048067	-0.152365734	0.455898605	0.343553292	-0.105680529	-0.15616513	0.145387173	0.287296359	GLHKQNLEIHRRAHLSENELEALEKNDMEQM	S	796	796	P98175-2	P98175-2
UID31051	HPS5	S420	HPS5_S420	0	0		Hermansky-Pudlak syndrome 5 protein	0.062393354	0.287398547	0.868374504	0.399008161	0	0.00097514	0.03501825	0.048936355	0	0	0	0.398854725	0.689765657	0	0	0	0.005783389	0.07719728	-0.105251583	-0.069836386	0.081032284	-0.150251451	-0.088126067			-0.434111746	-0.569231212	-0.168500571	-0.029395049	-0.103720461	-0.28992058	ETFLPFGIPLPFRSPSPLVSLQAVKESVSSF	S	420	420	Q9UPZ3-2	Q9UPZ3-2
UID14148	DOCK11	S1240	DOCK11_S1240	0	0		Dedicator of cytokinesis protein 11	-0.011567783	0.877757077	0.989412031	-0.326590068	0	0.000977278	0.035020831	0.162225635	0	0	0	0.085974231	0.331598366	0	0	0	0.004558309	0.066856532	-0.127921584	-0.204484589	-0.487151964	-0.345859045	-0.299506378	-0.480908023	-0.441190006	0.26287311	0.121389132	-0.234704342	-0.063450167	-0.534987499		SFQNGHGIKREDSRGSLIPEGATGFPDQGNT	S	1240	1240	Q5JSL3	Q5JSL3
UID17239	MEPCE	S254	MEPCE_S254	0	0		7SK snRNA methylphosphate capping enzyme	-0.046253955	0.328357092	0.883431763	-0.195647113	0	0.00100621	0.035922557	-0.093504677	0	0	0	0.061743486	0.282612202	0	0	0	0.003450986	0.058064931	0.158317936	-0.014183458	-0.049140615	0.112330385	0.009361362	-0.027198596	-0.24688135	0.20546138	0.303047127	-0.072068794	-0.123281817	0.000267831	0.178400268	LSLNTCTDEGHVVLASPLKTGRKRHRHRGQH	S	254	254	Q7L2J0	Q7L2J0
UID8224	PSMD4	S266	PSMD4_S266	0	0		26S proteasome non-ATPase regulatory subunit 4	0.094747634	0.218201891	0.824578207	0.314239228	0	0.001006679	0.035922557	-0.029096878	0	0	0	0.696897941	0.871857446	0	0	0	0.006187485	0.079259634	0.483672828	0.704772088	0.507292219	0.237421246	0.595652526	0.949546705	0.862121357	0.218637192	0.33607396	0.304094537	0.504759483	0.568411596	0.356829935	TGTEDSDDALLKMTISQQEFGRTGLPDLSSM	S	266	266	P55036	P55036
UID566	BCL9	S917	BCL9_S917	0	0		B-cell CLL/lymphoma 9 protein	0.017822543	0.663928495	0.977014639	0.172349327	0	0.001009549	0.035949283	0.213105493	0	0	0	0.000178107	0.013738976	0	0	0	0.000183122	0.010825229	-0.360162842	-0.373022269	-0.325669801	-0.428834156	-0.341148086	-0.259251738	-0.172750762	-0.511374293	-0.610025513	-0.178432843	-0.007697026	-0.525617501	-0.512934339	AASIKSPPVLGSAAASPVHLKSPSLPAPSPG	S	917	917	O00512	O00512
UID31017	SHANK2	S1282	SHANK2_S1282	0	0		SH3 and multiple ankyrin repeat domains protein 2	0.130147472	0.1640072	0.777824736	0.464101517	0	0.001023349	0.036268485	0.413397086	0	0	0	0.002245383	0.055021486	0	0	0	0.000807191	0.02588874	-0.189017996	0.174030499	0.18653805	-0.142112439	-0.017908899		0.325137752	-0.290920377	-0.7993203	0.325569943	0.507517058		-0.384030381	LDSPMGAKSASLAPRSPEIMSTISGTRSTTV	S	1282	1282	Q9UPX8;Q9UPX8-4	Q9UPX8
UID22596	PPP1R14A	S26	PPP1R14A_S26	0	0		Protein phosphatase 1 regulatory subunit 14A	-0.095209821	0.018681509	0.448644422	0.1506934	0	0.001024217	0.036268485	0.053570116	0	0	0	0.152266889	0.440205075	0	0	0	0.00177059	0.039882487	0.111927883	0.03448707	0.073940227	0.188020477	0.301246103	0.177693329	0.228514068	-0.061810916	-0.134755288	0.173072708	0.16607038	0.10298649	0.021876135	LSKLQSPSRARGPGGSPGGLQKRHARVTVKY	S	26	26	Q96A00-2	Q96A00-2
UID24437	SPEN	S736	SPEN_S736	0	0		Msx2-interacting protein	0.064763593	0.304757713	0.875752006	-0.226861686	0	0.00102604	0.036268485	-0.369647038	0	0	0	1.72E-05	0.003155	0	0	0	3.75E-05	0.004722767	-0.463360079		-0.43082174	-0.645252935	-0.503475225	-0.900705622	-0.676954496	-0.408736956	-0.261476417	-0.799747533	-0.968230459	-0.242594839	-0.046795	PIERSQSPVHLRRPQSPGASPSQAERLPSDS	S	736	736	Q96T58	Q96T58
UID33914	WHSC1	T110	WHSC1_T110	0	0		Histone-lysine N-methyltransferase NSD2	0.024108482	0.756814048	0.982953322	-0.327014463	0	0.001027424	0.036268485	-0.182968346	0	0	0	0.033177265	0.207231416	0	0	0	0.003183413	0.056051872	-0.374592977	-0.295959977	0.010846237	-0.149300714	-0.232246956	-0.626731703	-0.340039528	0.130350265	0.210936356	-0.211209805	-0.44085182	-0.154434696	0.234246454	DAKLRFESQEMKGIGTPPNTTPIKNGSPEIK	T	110	110	O96028-3;O96028-5	O96028-5
UID117551	SRRM2	S1320	SRRM2_S1320	0	0		Serine/arginine repetitive matrix protein 2	-0.074688347	0.416508359	0.918169916	-0.38136157	0	0.001029212	0.036268485	0.065236435	0	0	0	0.476447378	0.745755031	0	0	0	0.007027599	0.084388623	-0.301500101	-0.048096477	0.062631614	0.113148917	0.200139606	-0.650699767	-0.271003747	0.355346347	0.248396419	-0.185566028	-0.064305012	-0.076725866	-0.434090911	WGGPHFSPEHKELSNSPLRENSFGSPLEFRN	S	1320	1320	Q9UQ35	Q9UQ35
UID17268	MCM10	S547	MCM10_S547	0	0		Protein MCM10 homolog	-0.229036247	0.003348751	0.254820913	-0.26977042	0	0.001039312	0.036472756	-0.288750626	0	0	0	0.000612274	0.028236808	0	0	0	0.000106575	0.007836346	0.525145431	0.10841287	0.014418176	0.540621001	0.498355034	0.180607741	0.147082389	0.700893751	0.70587806	0.253317022	-0.113865871	0.593865364	0.700588291	LKQHLAKATASGIMGSPKPAIKSISASALLK	S	547	547	Q7L590-2	Q7L590-2
UID30122	ACIN1	S895	ACIN1_S895	0	0		Apoptotic chromatin condensation inducer in the nucleus	-0.061614315	0.358285461	0.896231857	-0.276603649	0	0.001044688	0.036510221	-0.00879011	0	0	0	0.893864965	0.956161851	0	0	0	0.007547294	0.0878465	-0.141699465	-0.081199532	0.056619704	0.137537355	0.084340075	-0.37134874	-0.265510424	0.304041907	0.165513526	-0.033597934	-0.30710384	-0.2398218	-0.065719533	PLAGQEAVVDLHADDSRISEDETERNGDDGT	S	895	895	Q9UKV3;Q9UKV3-3	Q9UKV3
UID15587	RAP1GAP2	S488	RAP1GAP2_S488	0	0		Rap1 GTPase-activating protein 2	-0.092599775	0.377639142	0.905139282	-0.433291296	0	0.001047873	0.036546197	-0.184188362	0	0	0	0.09335789	0.344440716	0	0	0	0.004289136	0.064587079	0.345003159	0.354555105	0.425346375	0.584396445	0.565904135	0.090529132	-0.565663361	0.612727947	0.645303008	0.08864945	0.361429845	0.563087685	0.623745058	GFLESFKRAIRVRSHSMETMVGGQKKSHSGG	S	488	488	Q684P5-3	Q684P5-3
UID25870	API5	S390	API5_S390	0	0		Apoptosis inhibitor 5	0.075901893	0.394507368	0.910888574	0.3770397	0	0.001050098	0.036548595	0.044667779	0	0	0	0.66475785	0.856374189	0	0	0	0.007384046	0.086732665	-0.049376959	-0.112336954	0.006223183	-0.378790004	-0.03093134	0.546440723	0.152487762	-0.609110019	-0.200120296		-0.11668224	-0.253517453	-0.087914844	QKVEIGQKRASEDTTSGSPPKKSSAGPKRDA	S	390	390	Q9BZZ5-1	Q9BZZ5-1
UID73842	SYNRG	S776	SYNRG_S776	0	0		Synergin gamma	0.145788894	0.055366306	0.608887127	0.294404717	0	0.001054234	0.036617349	0.302019936	0	0	0	0.000866949	0.033816895	0	0	0	0.000307688	0.014642042	-0.128860428	-0.055735586	0.355521721	-0.168726007	-0.114643431	0.484168275	0.248079309	-0.298442888	-0.146928397	0.313780662	0.194883289	-0.290385136	-0.409030657	KLADVGGDLKHVMSDSSLDLPTVSGQHPPAA	S	776	776	Q9UMZ2-4	Q9UMZ2-4
UID28239	TMEM100	S121	TMEM100_S121	0	0		Transmembrane protein 100	-0.065749812	0.525073123	0.944470655	0.429632982	0	0.001065131	0.036920198	0.119277762	0	0	0	0.25795952	0.565060444	0	0	0	0.006508361	0.081170866	0.277776969	0.284924016	-0.206666324	-0.016473778	0.357730719	0.809191427	0.86710019	-0.096714893	0.054474582	0.16735265	0.485515898	0.072547535	0.103209965	CWKVRQRSKKAKRRESQTALVANQRSLFA__	S	121	121	Q9NV29	Q9NV29
UID30118	ACIN1	S898	ACIN1_S898	0	0		Apoptotic chromatin condensation inducer in the nucleus	-0.086913861	0.247606228	0.844017356	-0.305804596	0	0.001068192	0.036950718	-0.035510701	0	0	0	0.628508144	0.836400326	0	0	0	0.006661634	0.081858542	-0.218301332	-0.159357182	0.131801321	0.221832189	0.098267392	-0.347994916	-0.173630772	0.335006761	0.366585938	-0.256824625	0.003022142	-0.126321961	0.014562283	GQEAVVDLHADDSRISEDETERNGDDGTHDK	S	898	898	Q9UKV3;Q9UKV3-3	Q9UKV3
UID34398	NCL	T121	NCL_T121	0	0	CDK1;CDK2	Nucleolin	0.008157683	0.832412847	0.985779394	-0.161185389	0	0.001072921	0.036973925	0.047003397	0	0	0	0.236451881	0.542118645	0	0	0	0.006838619	0.083180527	0.646377922	0.468533832	0.534602191	0.477988329	0.492516961	0.456104083	0.353039482	0.763900189	0.689984932	0.566247906	0.486132023	0.441154396	0.423211944	TPGKKGATPGKALVATPGKKGAAIPAKGAKN	T	121	121	P19338	P19338
UID6445	ZEB1	S659	ZEB1_S659	0	0		Zinc finger E-box-binding homeobox 1	-0.020273445	0.546900277	0.950249215	-0.139744386	0	0.001073225	0.036973925	-0.078139184	0	0	0	0.034115921	0.210611004	0	0	0	0.003183583	0.056051872	-0.11089194	-0.178781003	-0.117539971	-0.084451669	-0.130775527	-0.222698681	-0.216652595	0.023375891	0.096250376	-0.170803085	-0.246674914	-0.121855999	0.016934736	SANANEPQDSTVNLQSPLKMTNSPVLPVGST	S	659	659	P37275-4	P37275-4
UID50359	MAP1B	S1782	MAP1B_S1782	0	0		Microtubule-associated protein 1B;MAP1B heavy chain;MAP1 light chain LC1	-0.008271292	0.834869828	0.985779394	-0.165821045	0	0.00107694	0.037026639	0.040595367	0	0	0	0.316304689	0.621056187	0	0	0	0.007463237	0.087234858	-0.13075079	-0.126216706	-0.145096038	-0.058473698	-0.179753879	-0.152442989	-0.221848466	0.135715058	0.153277666	-0.038800514	0.085029558	-0.050837066	-0.065315359	SEKVQSLEGEKLSPKSDISPLTPRESSPLYS	S	1782	1782	P46821	P46821
UID7862	RAB7A	S72	RAB7A_S72	0	0		Ras-related protein Rab-7a	-0.156766255	0.075100779	0.63882036	0.343032647	0	0.001092843	0.037355607	0.267943904	0	0	0	0.005973675	0.089278155	0	0	0	0.000908199	0.027721877	0.23584351	-0.271867706	-0.204566324	-0.055458933	0.206089923	0.527036126	0.391716062	-0.324991142	-0.128387256	0.269709317	0.243091144	-0.121376152	-0.437599002	VTMQIWDTAGQERFQSLGVAFYRGADCCVLV	S	72	72	P51149	P51149
UID33417	DKC1	T497	DKC1_T497	0	0		H/ACA ribonucleoprotein complex subunit 4	0.120416529	0.12811742	0.73125153	0.497480182	0	0.001094878	0.037355607	0.101760558	0	0	0	0.340365168	0.642487675	0	0	0	0.005101859	0.071800278	-0.073818151	0.214160175	-0.046862304	-0.354029709	0.039661463		0.387261098	-0.607699265			0.078765345		-0.124755772	GLESGAEPGDGDSDTTKKKKKKKKAKEVELV	T	497	497	O60832	O60832
UID26066	TTYH3	S490	TTYH3_S490	0	0		Protein tweety homolog 3	0.004986145	0.93554496	0.994127514	-0.257298358	0	0.001095324	0.037355607	-0.023344243	0	0	0	0.705789996	0.877020617	0	0	0	0.009103905	0.097530987	-0.473600579	-0.658946332	-0.706248502	-0.597282982	-0.787856432	-1.080720119	-0.787048135	-0.559604853	-0.278969966	-0.637255383	-0.710037645	-0.641105058	-0.612810999	AKYLATSQPRPDSSGSH______________	S	490	490	Q9C0H2-2	Q9C0H2-2
UID22679	RAD51AP1	S277	RAD51AP1_S277	0	0		RAD51-associated protein 1	-0.033500097	0.532427339	0.947611747	-0.221726966	0	0.001108938	0.037592986	-0.167311297	0	0	0	0.007454688	0.099176751	0	0	0	0.001618671	0.037998923	0.354166599	0.393475677	0.379764212	0.532708769	0.374531509	0.172278361	0.156796621	0.581632198	0.634350647	0.28505546	0.024184076	0.451678729	0.526805995	VSLSSDTTRKPLEIRSPSAESKKPKWVPPAA	S	277	277	Q96B01-2	Q96B01-2
UID1067	SPTBN2	S2171	SPTBN2_S2171	0	0		Spectrin beta chain, non-erythrocytic 2	-0.105840677	0.008881638	0.353962683	-0.144146522	0	0.001129748	0.038222009	-0.239601507	0	0	0	1.30E-05	0.002807011	0	0	0	1.56E-05	0.003069069	-0.331467836	-0.41279723	-0.398449815	-0.107870109	-0.280014227	-0.433865145	-0.424432096	-0.203614565	-0.078096587	-0.577258283	-0.505387897	-0.094135758	-0.030104393	QRLEHSSFPEGPGPGSGDEANGPRGERQTRT	S	2171	2171	O15020	O15020
UID66137	FAM122A	S270	FAM122A_S270	0	0		Protein FAM122A	-0.362511012	0.003249937	0.254820913	0.437969228	0	0.001134386	0.038226321	-0.425469728	0	0	0	0.000136696	0.011698763	0	0	0	0.000143663	0.009419032	-0.689956632			-0.250070853	-0.363940514	-0.129616681	-0.333478253			-1.084766455		-0.265759445	-0.21211452	CNSPAKVSTTTDSPVSPAQAASPFIPLDELS	S	270	270	Q96E09	Q96E09
UID21126	TBCK	S827	TBCK_S827	0	0		TBC domain-containing protein kinase-like protein	0.014728429	0.689755916	0.979956076	0.152631578	0	0.00114142	0.038333103	0.123751802	0	0	0	0.004902568	0.081090366	0	0	0	0.001382018	0.035021599	-0.413138391	-0.373404322	-0.312152723	-0.398997656	-0.345473104	-0.110059739	-0.222123283	-0.437133083	-0.50557625	-0.140443501	-0.198427917	-0.371031506	-0.462847118	GGINKIKPTGLLTIPSPQI____________	S	827	827	Q8TEA7-3	Q8TEA7-3
UID8932	RBM10	S735	RBM10_S735	0	0		RNA-binding protein 10	-0.026411482	0.725667736	0.981206618	0.311591377	0	0.001142078	0.038333103	0.324395529	0	0	0	0.000839559	0.033294978	0	0	0	0.000518788	0.019814843	0.118644991	0.099997418	-0.027435295	0.067910849	0.110297203	0.361110339	0.194283802	-0.295840905	-0.395130464	0.369749802	0.729232636	-0.056512158	-0.14208752	RPSPPRGLVAAYSGESDSEEEQERGGPEREE	S	735	735	P98175-2	P98175-2
UID23361	CHAMP1	S603	CHAMP1_S603	0	0		Chromosome alignment-maintaining phosphoprotein 1	0.04605566	0.164231784	0.778511047	-0.131688824	0	0.001147	0.038422245	-0.09804596	0	0	0	0.008287105	0.103902905	0	0	0	0.001355382	0.034644228	0.147269562	0.293776647	0.228971902	0.177584732	0.160941179	0.121384518	0.027289423	0.344954444	0.330474793	0.134657495	0.053604641	0.232055782	0.348390194	DDQKCDILVQEELLASPKKLLEDTLFPSSKK	S	603	603	Q96JM3	Q96JM3
UID7355	MARCKSL1	S36	MARCKSL1_S36	0	0		MARCKS-related protein	-0.026511881	0.615579413	0.967427622	-0.217142633	0	0.00117511	0.03928622	0.056417061	0	0	0	0.294154157	0.600748777	0	0	0	0.007583474	0.088022089	0.102309271	0.057945407	0.355246041	0.385033155	0.134205818	0.040984693	-0.005756559	0.468338889	0.435459777	0.292071214	0.24290078	0.091477575	0.217826175	ASPAKANGQENGHVKSNGDLSPKGEGESPPV	S	36	36	P49006	P49006
UID17913	RBBP6	S1145	RBBP6_S1145	0	0		E3 ubiquitin-protein ligase RBBP6	-0.012572202	0.705038655	0.980166622	0.136590062	0	0.001196193	0.039776663	0.120086033	0	0	0	0.003000735	0.062543045	0	0	0	0.001100306	0.030856845	-0.060715656	-0.019592526	-0.128583327	-0.062619247	-0.035267799	0.011854293	0.012146184	-0.232365709	-0.28999406	0.010754565	0.107976948	-0.130582708	-0.231029913	SMKISKLEVTEIVKPSPKRKMEPDTEKMDRT	S	1145	1145	Q7Z6E9-2	Q7Z6E9-2
UID8681	GTF2I	S103	GTF2I_S103	0	0		General transcription factor II-I	0.225935586	0.004059436	0.261556341	0.268929286	0	0.001196252	0.039776663	0.17398101	0	0	0	0.018390771	0.153274249	0	0	0	0.000510833	0.019645878	0.396199288	0.758733165	0.579138027	0.182028791	0.252100055	0.616944806	0.856906316	0.094250928	0.303883049	0.834863254	0.598766293	0.246100893	0.491604614	AEMHKMKSTTQANRMSVDAVEIETLRKTVED	S	103	103	P78347-4	P78347-4
UID67723	TCF12	S559	TCF12_S559	0	0		Transcription factor 12	-0.089671199	0.070927381	0.630233109	-0.379376952	0	0.001201542	0.039776663	0.120417882	0	0	0	0.010857634	0.118736826	0	0	0	0.00187939	0.041426795	0.016790771	-0.084438159	-0.102801088	0.068171921		-0.365774524				0.070347645	0.231200513	-0.103899218	-0.076224154	SSQKDIKVSSRGRTSSTNEDEDLNPEQKIER	S	559	559	Q99081;Q99081-2;Q99081-3	Q99081
UID32328	SHANK1	S277	SHANK1_S277	0	0		SH3 and multiple ankyrin repeat domains protein 1	0.117511782	0.196325997	0.808817388	0.361537256	0	0.001203044	0.039776663	0.036511697	0	0	0	0.678325923	0.862703913	0	0	0	0.006956134	0.08384823	-0.049379652	0.048626745	-0.052238645	-0.407011276	-0.066647751	0.033214364	0.045770766	-0.733098492	-0.634065402	-0.444368251	-0.176703963	-0.433741989	-0.333377013	PSFLPPGPGLMLRQKSIGAAEDDRPYLAPPA	S	277	277	Q9Y566-2	Q9Y566-2
UID7076	MAP1B	S1852	MAP1B_S1852	0	0		Microtubule-associated protein 1B;MAP1B heavy chain;MAP1 light chain LC1	-0.109684771	0.264336855	0.85692716	0.3941364	0	0.001206207	0.039776663	-0.378702978	0	0	0	0.001619953	0.047301737	0	0	0	0.000672814	0.023389528	-0.193202879	-0.54770436	-0.358659972	-0.2999619	-0.167663348	0.268403451	0.373365583	-0.502287869	-0.432488698	-0.803867875	-0.198261176	0.288440314	0.224242547	LFDTMQHHLALNRDLSTPGLEKDSGGKTPGD	S	1852	1852	P46821	P46821
UID38971	SMG8	T657	SMG8_T657	0	0		Protein SMG8	0.034857612	0.442089087	0.924397537	-0.220994494	0	0.00120983	0.039818681	-0.242264054	0	0	0	0.000172234	0.013528637	0	0	0	0.00020662	0.011730243	-0.401176334	-0.431187132	-0.344998522	-0.510934499	-0.404681604	-0.624805949		-0.213865266	-0.188949493	-0.750407061	-0.709278157	-0.316965708	-0.173663293	CGKLDHINFPVFEPSTPDPAPAKNESSPAPP	T	657	657	Q8ND04	Q8ND04
UID40920	ROBO2	T1240	ROBO2_T1240	0	0		Roundabout homolog 2	-0.112902856	0.47256625	0.93270075	0.429987029	0	0.001231764	0.040462002	0.324697903	0	0	0	0.007244451	0.097970949	0	0	0	0.001921241	0.04191821	-0.450510011			-0.031460668	-0.051837366	0.148771018	0.241708821	-0.745442285	-0.584025992	0.17855913	0.470102469	-0.171797558	-0.478332454	EEALEIPRPLRALDQTPGSSMDNLDSSVTGK	T	1240	1240	Q9HCK4	Q9HCK4
UID35564	GTF2I	T537	GTF2I_T537	0	0	CDK2	General transcription factor II-I	-0.073860978	0.173546651	0.786490514	-0.213437679	0	0.001265494	0.041329728	-0.126623643	0	0	0	0.028896189	0.192299575	0	0	0	0.002567821	0.049491348	0.506724974	0.358005	0.138756238	0.417662645	0.374542504	0.18597492	0.058262238	0.619523386	0.478464488	0.228229348	0.150995784	0.399849264	0.48587044	LLTHSTTEVTQPRTNTPVKEDWNVRITKLRK	T	537	537	P78347-4	P78347-4
UID30397	ZBTB21	S345	ZBTB21_S345	0	0		Zinc finger and BTB domain-containing protein 21	-0.002419257	0.960602702	0.996485611	0.240235222	0	0.001275759	0.041446014	0.085496714	0	0	0	0.101588442	0.360537307	0	0	0	0.006052319	0.078706448	-0.269999393	-0.202188767	-0.428867033	-0.32034769	-0.301031084	0.054238148	-0.058572939	-0.455092453		-0.268880763	-0.068765611	-0.317779163	-0.361854066	DRSGPLVKSLLRRSLSMDSQVPVYSPSIDLK	S	345	345	Q9ULJ3	Q9ULJ3
UID11686	DOCK1	S1681	DOCK1_S1681	0	0		Dedicator of cytokinesis protein 1	0.161764341	0.049148104	0.60048182	0.375068989	0	0.001277418	0.041446014	0.435361432	0	0	0	0.000436456	0.023661829	0	0	0	0.000294176	0.014399071	0.04610595	0.121437859	0.41978152	0.042713579	-0.148551566		0.441415626	-0.3822965	-0.200256906		0.583841833	-0.149742109	-0.471262419	GFALEPLLPKKMHSRSQDKLDKDDLEKEKKD	S	1681	1681	Q14185	Q14185
UID5167	PRKCA	S319	PRKCA_S319	0	0		Protein kinase C alpha type	0.000912902	0.982012556	0.997809193	0.165529659	0	0.001279674	0.041446014	0.084334999	0	0	0	0.054809238	0.266940735	0	0	0	0.00473755	0.068598623	-0.002458856	0.137568229	0.152811393	0.185123503	0.101604512	0.250366601	0.307595211	-0.040939835	-0.06321699	0.316023075	0.171021485	0.070755376	0.078949186	KFEKAKLGPAGNKVISPSEDRKQPSNNLDRV	S	319	319	P17252	P17252
UID27795	EXOSC5	S19	EXOSC5_S19	0	0		Exosome complex component RRP46	-0.12286457	0.184291751	0.794792519	-0.364054148	0	0.001281012	0.041446014	0.091102694	0	0	0	0.316842857	0.621572811	0	0	0	0.006103243	0.078706448	0.124294206	0.010688486	0.450062864	0.622522061	0.329687568	-0.276063164	-0.016188034	0.633527327	0.530438065	0.290052705	0.364020235	-0.047089365	0.336751531	ETHTDAKIRAENGTGSSPRGPGCSLRHFACE	S	19	19	Q9NQT4	Q9NQT4
UID53036	PDE4B	S42	PDE4B_S42	0	0		cAMP-specific 3',5'-cyclic phosphodiesterase 4B	0.007605877	0.921830152	0.992818174	0.31674763	0	0.001281281	0.041446014	0.034341884	0	0	0	0.658989914	0.853867467	0	0	0	0.010381933	0.105790504	-0.330494513	-0.14023134	-0.144955198	-0.115893741	-0.199716305	-0.170599476	0.028981414	-0.653755092	-0.75485349	-0.424072807	-0.363497503	-0.336556073	-0.588381773	HLELELPRLPGNRPTSPKISPRSSPRNSPCF	S	42	42	Q07343-3	Q07343-3
UID35332	KPNA2	T9	KPNA2_T9	0	0		Importin subunit alpha-1	0.019698742	0.769873208	0.983991058	-0.27461252	0	0.001285307	0.041497056	-0.085542385	0	0	0	0.218132867	0.521953202	0	0	0	0.007743277	0.08888792	0.85858822	0.761759473	0.925351593	0.828139359	0.78017674	0.649424296	0.650493111	1.139453854	1.258913631	0.878647728	0.480824859	0.742934766	0.95870736	_______MSTNENANTPAARLHRFKNKGKDS	T	9	9	P52292	P52292
UID63575	ABCF1	S109	ABCF1_S109	0	0	CK2A1	ATP-binding cassette sub-family F member 1	0.113298196	0.008661411	0.353962683	-0.150807327	0	0.001298568	0.041792792	-0.021969859	0	0	0	0.555220405	0.795030657	0	0	0	0.001956486	0.042251215	-0.261725448	-0.210529029	-0.059962146	-0.3294375	-0.394246458	-0.319391379	-0.398857761	-0.075303185	-0.039716646	-0.157721115	-0.365733359	-0.243768018	-0.191807021	EKELMERLKKLSVPTSDEEDEVPAPKPRGGK	S	109	109	Q8NE71	Q8NE71
UID50299	MAP1B	S1247	MAP1B_S1247	0	0		Microtubule-associated protein 1B;MAP1B heavy chain;MAP1 light chain LC1	-0.001962574	0.9847031	0.997902288	0.365188582	0	0.001299733	0.041792792	0.24311994	0	0	0	0.015873187	0.143033294	0	0	0	0.002902708	0.053271664	0.735542276	0.420111068		0.423467579	0.352310696	0.524017742	0.763313829	0.029986615	-0.203409373	0.43020764	0.633020213	0.133001103	-0.042253009	KASTTLDIKDSISAVSSEKVSPSKSPSLSPS	S	1247	1247	P46821	P46821
UID67590	RSF1	S1192	RSF1_S1192	0	0		Remodeling and spacing factor 1	0.092248572	0.208136255	0.819291284	-0.288800386	0	0.001302342	0.041792792	0.148036058	0	0	0	0.054041027	0.265225035	0	0	0	0.003555762	0.058900496	0.01704209	0.39002583	0.312552925	0.293310354	0.040274115	-0.228834483	-0.224744769	0.386642155	0.314980139	0.471684564	0.376413925	0.048542573	0.207411683	RRNQKRQINYKEDSESDGSQKSLRRGKEIRR	S	1192	1192	Q96T23-2;Q96T23-3	Q96T23-2
UID10737	AKAP6	S1335	AKAP6_S1335	0	0		A-kinase anchor protein 6	-0.049730019	0.305714535	0.876548891	0.197780243	0	0.00130433	0.041792792	0.032259894	0	0	0	0.563876465	0.799851814	0	0	0	0.008179952	0.091816793	-0.208489947	-0.382886332	-0.401850837	-0.290929953	-0.294887141	-0.029524019	-0.016285793	-0.393480754	-0.443450032	-0.313619771	-0.193300822	-0.326418309		LTKSLSKDSSFSSTKSLPDLLGGSNLVKPCA	S	1335	1335	Q13023	Q13023
UID7912	HCFC1	S2019	HCFC1_S2019	0	0		Host cell factor 1;HCF N-terminal chain 1;HCF N-terminal chain 2;HCF N-terminal chain 3;HCF N-terminal chain 4;HCF N-terminal chain 5;HCF N-terminal chain 6;HCF C-terminal chain 1;HCF C-terminal chain 2;HCF C-terminal chain 3;HCF C-terminal chain 4;HCF C-terminal chain 5;HCF C-terminal chain 6	0.048635526	0.15251366	0.763018624	-0.132215438	0	0.001330735	0.042377824	-0.20257064	0	0	0	3.54E-05	0.005155758	0	0	0	5.68E-05	0.005965101	0.224815038	0.284607252	0.334820778	0.22203228	0.202853648	0.073967754	0.182076195	0.368963573	0.415942128	0.059092559	-0.026639558	0.453940588	0.388794975	SKDSSGTKPANKRPMSSPEMKSAPKKSKADG	S	2019	2019	P51610	P51610
UID20131	LEMD2	S499	LEMD2_S499	0	0		LEM domain-containing protein 2	0.01898293	0.442939212	0.924857073	-0.099344408	0	0.001331077	0.042377824	-0.121961435	0	0	0	0.000259793	0.017188269	0	0	0	0.000256299	0.013162743	0.038801981	0.093419898	0.133140668	0.062817379	0.087811467	-0.03658736	-0.02303792	0.170543691	0.167208662	-0.015785128	-0.04861411	0.198474871	0.22497163	GEDMLVWRWTKPSSFSDSER___________	S	499	499	Q8NC56	Q8NC56
UID14667	ARHGAP21	S615	ARHGAP21_S615	0	0		Rho GTPase-activating protein 21	-0.030059149	0.765919143	0.983991058	0.409733906	0	0.001332589	0.042377824	-0.052114458	0	0	0	0.607103802	0.824262005	0	0	0	0.010434891	0.106006549	0.258749862	0.155263306	0.498272925	0.376621615	0.397151211	0.280598669	0.526677171	-0.472042094	-0.35961769	-0.053181692	0.298512403	0.308491905	0.145296636	TTCGMSLPRGISQDRSPLVKVRSNSLKAPST	S	615	615	Q5T5U3	Q5T5U3
UID38783	ZNF687	T377	ZNF687_T377	0	0		Zinc finger protein 687	0.040394112	0.353905424	0.893742711	0.177637296	0	0.001339705	0.042522814	0.024132744	0	0	0	0.631205588	0.837484221	0	0	0	0.008863937	0.095970288	-0.349420425	-0.233567645	-0.359527692	-0.38341621	-0.371255574	-0.136106609	-0.260327401	-0.498559826	-0.608423369		-0.237523576	-0.283196448	-0.365263305	GAFLAEASLLKLSPATPTSEGPKVVSVQLGD	T	377	377	Q8N1G0	Q8N1G0
UID21268	SMCR8	S498	SMCR8_S498	0	0		Smith-Magenis syndrome chromosomal region candidate gene 8 protein	-0.328560825	0.000151207	0.094572816	-0.251022202	0	0.001345283	0.042522814	-0.463269062	0	0	0	5.77E-06	0.002129508	0	0	0	3.13E-06	0.001348047	0.037013809	-0.310127095	-0.418121633	0.280004654	0.305989917	-0.581019454	-0.231303737	0.127867214	0.063898402	-0.681001555	-0.620009485	0.288843569	0.263221638	VLSKSDSQASLTVPLSPQVVRSKAVSHRTIS	S	498	498	Q8TEV9	Q8TEV9
UID55859	SAFB	S604	SAFB_S604	0	0		Scaffold attachment factor B1	-0.000535069	0.99529377	0.999531101	0.368291722	0	0.001347183	0.042522814	-0.141080388	0	0	0	0.138213804	0.421104119	0	0	0	0.007032807	0.084388623	0.177093856	0.597589178	0.373974329	0.392522473	0.58118131	0.727331933	0.410950768	-0.213940829	-0.120943356	0.126200635	0.39491843	0.65276675	0.432673865	SQDRKSASREKRSVVSFDKVKEPRKSRDSES	S	604	604	Q15424;Q15424-4	Q15424-4
UID5393	CSNK2A2	S18	CSNK2A2_S18	0	0		Casein kinase II subunit alpha'	-0.159870655	0.13341248	0.742655963	0.491106696	0	0.001353816	0.042573604	0.083450313	0	0	0	0.415723993	0.703578939	0	0	0	0.006206244	0.07933081	0.800271178	0.554094628	0.499821187	0.724910122	0.968488313	0.8059338		0.028777345	-0.142310472	0.441970497	0.682502702	0.530279319	0.260392629	GPAAGSRARVYAEVNSLRSREYWDYEAHVPS	S	18	18	P19784	P19784
UID52235	SPTBN1	S2319	SPTBN1_S2319	0	0		Spectrin beta chain, non-erythrocytic 1	0.090085644	0.193795309	0.806855409	0.271021575	0	0.001358414	0.042639109	0.076891222	0	0	0	0.2628307	0.570352822	0	0	0	0.006183555	0.079259634	0.099398698	0.110860304	0.131359381	-0.209211351	0.09108846	0.402267474	0.098248286	-0.168726517	-0.414844022	0.101091364	-0.029112226	-0.0290697	-0.206516049	SAISSDKHEVSASTQSTPASSRAQTLPTSVV	S	2319	2319	Q01082	Q01082
UID14878	SH3PXD2A	S1056	SH3PXD2A_S1056	0	0		SH3 and PX domain-containing protein 2A	0.03687364	0.477118195	0.934392116	0.207965639	0	0.001362824	0.042698452	0.238954412	0	0	0	0.000462699	0.024203118	0	0	0	0.000378338	0.016238229	-0.214946875	-0.009408336	-0.151725024	-0.253701405	-0.054926514	0.012446272	-0.030224492	-0.451005154	-0.398635622	0.106013928	-0.066221137	-0.428472421	-0.487552437	SDSPLLPAQRNSIPVSPVRPKPIEKSQFIHN	S	1056	1056	Q5TCZ1	Q5TCZ1
UID6310	ADD1	S465	ADD1_S465	0	0		Alpha-adducin	-0.063011486	0.581324114	0.960462642	-0.459802835	0	0.00137075	0.04276142	0.155901846	0	0	0	0.186116184	0.481311116	0	0	0	0.007449124	0.087234858	-0.224338493	0.085809988	0.332424358	0.616489495	0.053790796	-0.132031505	-0.426393955	0.699391363	0.581394517	0.115865139	0.612027707	0.021579077	0.082706386	SGRGDEASEEGQNGSSPKSKTKWTKEDGHRT	S	465	465	P35611;P35611-4	P35611
UID14900	SOGA3	S59	SOGA3_S59	0	0		Protein SOGA3	0.031816104	0.387174664	0.909051183	0.14663192	0	0.001371184	0.04276142	0.033391536	0	0	0	0.364867035	0.663682219	0	0	0	0.008320926	0.092713339	0.428496051	0.558133386	0.586407065	0.510007095	0.50726894	0.567709285	0.68422114	0.31533614	0.350066605	0.568696619	0.549234231	0.517614658	0.466750049	RPRDSSLRQTIAATRSPVGAGTKLNSVRQQQ	S	59	59	Q5TF21	Q5TF21
UID8006	AGFG1	S181	AGFG1_S181	0	0		Arf-GAP domain and FG repeat-containing protein 1	0.164410411	0.002759299	0.241058585	0.181342009	0	0.001372402	0.04276142	0.249021263	0	0	0	0.000101089	0.009356337	0	0	0	4.33E-05	0.005225062	-0.191086968	0.060905703	-0.153257573	-0.342235358	-0.407758155	0.089491284	0.080096356	-0.197789852	-0.357990546	0.076216047	0.137367258	-0.345211526	-0.437290219	DSAPTLHLNKGTPSQSPVVGRSQGQQQEKKQ	S	181	181	P52594-2	P52594-2
UID19689	DOS	S299	DOS_S299	0	0		Protein Dos	0.061681413	0.134191752	0.742655963	-0.158747202	0	0.001376815	0.042820207	-0.043728965	0	0	0	0.277071055	0.585944632	0	0	0	0.005621356	0.075911047	-0.158272932	0.05838254	-0.033833826	-0.103264468	-0.11891247	-0.194693643	-0.255379061	0.087443079	0.097473023	-0.073974475	-0.180624704	-0.111673304	0.031989984	AGTVLQFLTRLRRHASLDGASPYFKVKKWKL	S	299	299	Q8N350;Q8N350-4	Q8N350
UID988	PPP1R12A	S422	PPP1R12A_S422	0	0		Protein phosphatase 1 regulatory subunit 12A	0.008406756	0.880778418	0.989856177	-0.34991448	0	0.001385062	0.042997788	-0.21450779	0	0	0	0.008433464	0.105048841	0	0	0	0.002540581	0.0492001	0.317869333	0.204238929	0.104113368	0.146424336	0.128300938		-0.195307911		0.504521048	-0.052500179		0.349234197	0.412252912	LAYVAPTIPRRLASTSDIEEKENRDSSSLRT	S	422	422	O14974-5	O14974-5
UID3075	MPDZ	S1595	MPDZ_S1595	0	0		Multiple PDZ domain protein	0.00328593	0.929976472	0.993193265	-0.151153206	0	0.001389719	0.043063502	-0.012222467	0	0	0	0.744296677	0.893218323	0	0	0	0.011386107	0.110105788	-0.25391633	-0.196210003	-0.148280596	-0.172507975	-0.185126345	-0.373953812	-0.46610884	-0.092964812	-0.142485016	-0.173489997	-0.206877152	-0.19413487	-0.137342413	EKKNSSQSLMVPQSGSPEPESIRNTSRSSTP	S	1595	1595	O75970;O75970-2	O75970
UID68329	LARP6	S447	LARP6_S447	0	0		La-related protein 6	0.03079775	0.616242379	0.967427622	0.246909902	0	0.001397578	0.043087571	0.062456039	0	0	0	0.3173011	0.621855255	0	0	0	0.009017131	0.096925251	-0.198741693	-0.091309671	-0.057759187	-0.169282984	-0.102976876	0.05256335	-0.101489912	-0.415827086	-0.620739085	-0.211001399	-0.169449834	-0.176863386	-0.453412004	WVRRRRQAEMGTQEKSPGTSPLLSRKMQTAD	S	447	447	Q9BRS8	Q9BRS8
UID12498	PCM1	S869	PCM1_S869	0	0		Pericentriolar material 1 protein	-0.049282607	0.670657194	0.977216758	-0.399245213	0	0.001398122	0.043087571	0.424845612	0	0	0	0.039054411	0.225074531	0	0	0	0.004998888	0.070949355	-0.753815487		-0.845278149	-0.746712935		-1.128290026	-1.188449402	-0.113981027	-0.605777549			-1.193746266		QGLAETASPVAVSLRSDGSENLCTPQQSRTE	S	869	869	Q15154;Q15154-2	Q15154
UID899	CHEK1	S223	CHEK1_S223	0	0	ATR	Serine/threonine-protein kinase Chk1	0.359350682	0.006601872	0.314522947	0.452307033	0	0.001401633	0.04310815	0.002476021	0	0	0	0.982363485	0.99194085	0	0	0	0.001895829	0.0416359	-0.387165486	0.561830736	0.574841034	-0.193104571	-0.107626387	0.198038976	0.359474209	-0.590283277	-0.661431669	-0.228869284	-0.029947129	-0.050270195	-0.218450304	PVNSASSEENVKYSSSQPEPRTGLSLWDTSP	S	223	223	O14757-2	O14757-2
UID11566	EIF3A	S1302	EIF3A_S1302	0	0		Eukaryotic translation initiation factor 3 subunit A	0.056429384	0.339419487	0.889745191	0.23382643	0	0.001403876	0.04310815	-0.102211326	0	0	0	0.096634384	0.350079987	0	0	0	0.005360551	0.073883538	-0.267666556	-0.016644742	0.078855588	-0.091196857	-0.072309833	0.190663644	0.250475756	-0.365467042	-0.128699277	-0.112307423	-0.248620551	0.062098256	-0.014180926	VEERDPPRRVPPPALSRDRERDRDREREGEK	S	1302	1302	Q14152-2	Q14152-2
UID55858	SAFB	S601	SAFB_S601	0	0		Scaffold attachment factor B1	-0.000535069	0.995322267	0.999531101	0.368291722	0	0.001409069	0.043189362	-0.141080388	0	0	0	0.140404039	0.424171107	0	0	0	0.00734526	0.08639869	0.177093856	0.597589178	0.373974329	0.392522473	0.58118131	0.727331933	0.410950768	-0.213940829	-0.120943356	0.126200635	0.39491843	0.65276675	0.432673865	ASKSQDRKSASREKRSVVSFDKVKEPRKSRD	S	601	601	Q15424;Q15424-4	Q15424-4
UID23799	ARAP1	S1424	ARAP1_S1424	0	0		Arf-GAP with Rho-GAP domain, ANK repeat and PH domain-containing protein 1	0.099396733	0.323846497	0.88241346	0.397784583	0	0.00141706	0.043355904	0.147750753	0	0	0	0.152063373	0.440098444	0	0	0	0.006264088	0.079387926	0.611106478	0.710231449	0.550071009	0.388002204	0.474713322	0.962815051	1.061055835	0.273911096	0.158821456	0.24233382	0.678102136	0.307415785	0.022017157	VSLIPLRGSENEMRRSVAAFTADPLSLLRNV	S	1424	1424	Q96P48-3	Q96P48-3
UID10992	MTA1	S576	MTA1_S576	0	0		Metastasis-associated protein MTA1	0.016718453	0.726310153	0.981206618	-0.191983376	0	0.001422386	0.043440451	-0.149644232	0	0	0	0.007495497	0.099263809	0	0	0	0.002006064	0.042872231	0.276301828	0.313898686	0.461711909	0.416690437	0.292046347	0.180688077	0.20215267	0.603220065	0.547554185	0.288013206	0.038911261	0.381477675	0.54402372	SSLTPAKVAPVINNGSPTILGKRSYEQHNGV	S	576	576	Q13330;Q13330-3	Q13330
UID33669	RSL1D1	T401	RSL1D1_T401	0	0		Ribosomal L1 domain-containing protein 1	-0.048808084	0.709178305	0.980166622	-0.459407595	0	0.0014252	0.043448085	0.066977083	0	0	0	0.55097286	0.791829606	0	0	0	0.010521176	0.106267189	0.413674527	-0.00704634	-0.163322876	-0.1069341		-0.21830007	-0.530046773	0.520963202	0.568320335	0.488811012	-0.119980032	0.063398289	0.037524361	HATGKKSPAKSPNPSTPRGKKRKALPASETP	T	401	401	O76021	O76021
UID14991	RIF1	S2161	RIF1_S2161	0	0		Telomere-associated protein RIF1	0.064693228	0.256887904	0.852393242	-0.222706837	0	0.001467203	0.044365707	-0.230927292	0	0	0	0.001120098	0.038768454	0	0	0	0.000606288	0.022029282	0.104249593	0.338971182	0.465820498	0.290432549	0.255586219	0.174090236	0.051624041	0.555187612	0.561354011	0.010836705	-0.052319284	0.334078157	0.548148434	QKLRELDPSLVSANDSPSGMQTRCVWSPLAS	S	2161	2161	Q5UIP0	Q5UIP0
UID27351	EML4	S146	EML4_S146	0	0		Echinoderm microtubule-associated protein-like 4	-0.004680492	0.904767673	0.99226166	0.156936437	0	0.001468454	0.044365707	0.113121762	0	0	0	0.012028759	0.125418129	0	0	0	0.002646437	0.050252199	-0.200666474	-0.266819379	-0.46762024	-0.329215145	-0.386502507	-0.166875841	-0.17131469	-0.490263257	-0.475673023	-0.190441939	-0.161093927	-0.363098694	-0.440924221	ESHSNDQSPQIRASPSPQPSSQPLQIHRQTP	S	146	146	Q9HC35	Q9HC35
UID20111	SERBP1	S219	SERBP1_S219	0	0		Plasminogen activator inhibitor 1 RNA-binding protein	-0.216534324	0.008639278	0.353962683	0.334407336	0	0.001471005	0.044365707	-0.106611412	0	0	0	0.14503402	0.430432885	0	0	0	0.001707784	0.039100988	0.37970921	0.141882228	0.505878089	0.659205721	0.854691893		0.960393652	0.243903399	0.267803741	0.536638938	0.403413578	0.702440555	0.664057611	FSHYSGLKHEDKRGGSGSHNWGTVKDELTES	S	219	219	Q8NC51	Q8NC51
UID20124	SERBP1	S219	SERBP1_S219	0	0		Plasminogen activator inhibitor 1 RNA-binding protein	-0.216534324	0.008639278	0.353962683	0.334407336	0	0.001471005	0.044365707	-0.106611412	0	0	0	0.14503402	0.430432885	0	0	0	0.001707784	0.039100988	0.37970921	0.141882228	0.505878089	0.659205721	0.854691893		0.960393652	0.243903399	0.267803741	0.536638938	0.403413578	0.702440555	0.664057611	FSHYSGLKHEDKRGGSGSHNWGTVKDELTDL	S	219	219	Q8NC51-3	Q8NC51-3
UID6013	MARCKS	S29	MARCKS_S29	0	0		Myristoylated alanine-rich C-kinase substrate	0.040421698	0.500675577	0.938280387	0.208001472	0	0.001482405	0.044630145	-0.068077498	0	0	0	0.196925451	0.494671671	0	0	0	0.007876611	0.0897396	-0.074417139	0.2137889	-0.062135368	0.012887272		0.317819474	0.168432172	-0.266735396	-0.079018845	-0.071898151	-0.054349531	0.082959813	0.063102495	AAAERPGEAAVASSPSKANGQENGHVKVNGD	S	29	29	P29966	P29966
UID19832	DCLK2	S374	DCLK2_S374	0	0		Serine/threonine-protein kinase DCLK2	-0.047815394	0.496050661	0.937572981	-0.333465504	0	0.001491257	0.044752182	-0.017416912	0	0	0	0.80234979	0.918941082	0	0	0	0.010886726	0.107922587	-0.047060247	-0.059537854	0.160318929	0.127339057	0.164703595	-0.376273855		0.52854966	0.130583634	0.000237686	0.027413605	0.069399621	0.027919318	SSSNVNGGPELDRCISPEGVNGNRCSESSTL	S	374	374	Q8N568-2;Q8N568-3	Q8N568-2
UID9275	SP2	S71	SP2_S71	0	0		Transcription factor Sp2	0.0165225	0.729870495	0.981206618	-0.191097503	0	0.001492464	0.044752182	-0.15667604	0	0	0	0.005733938	0.087365109	0	0	0	0.001803704	0.040464551	-0.265202013	-0.258431175	-0.316909883	-0.288766089	-0.352664969	-0.326166859	-0.662684941	-0.1499362	-0.074525589	-0.439575596	-0.551580209	-0.184926861	-0.179524784	TPRKLVPIKPAPLPLSPGKNSFGILSSKGNI	S	71	71	Q02086-2	Q02086-2
UID11640	SCRIB	S1220	SCRIB_S1220	0	0		Protein scribble homolog	0.016837455	0.741848485	0.982183682	-0.204146329	0	0.00149438	0.044752182	0.084100181	0	0	0	0.117945112	0.389454116	0	0	0	0.007096105	0.084817336	0.056003016	0.035479619	-0.030474622	-0.024983121	-0.037361701	-0.249537617	-0.143828806	0.305781688	0.117437204	0.155884086	0.238365146	-0.073735634	0.131584144	GVIANPFAAGIGHRNSLESISSIDRELSPEG	S	1220	1220	Q14160;Q14160-3	Q14160-3
UID49360	L1CAM	S1194	L1CAM_S1194	0	0		Neural cell adhesion molecule L1	-0.097072862	0.190037622	0.801876345	-0.340637571	0	0.001511532	0.045162045	0.048290444	0	0	0	0.501639314	0.761814383	0	0	0	0.007923254	0.090147902	0.072890369	-0.112322128	0.194570763	0.28219352	0.188346564	-0.38482609		0.423061562	0.242054281	0.02848163	-0.046391042	-0.124981342	-0.086089846	EYSDNEEKAFGSSQPSLNGDIKPLGSDDSLA;LESDNEEKAFGSSQPSLNGDIKPLGSDDSLA	S	1194	1194	P32004;P32004-3	P32004
UID2319	SNX2	S119	SNX2_S119	0	0		Sorting nexin-2	0.257561588	0.007976683	0.347543894	0.331110939	0	0.001513395	0.045162045	0.307933841	0	0	0	0.002537606	0.05860855	0	0	0	0.000344413	0.015368453	0.151924476	0.250931232	-0.098800737	-0.524241577	-0.353874278	0.283167516	0.268897162	-0.38252604	-0.389853038	0.001523088	0.414068299	-0.336259119	-0.479884859	TPTTLIAPRIESKSMSAPVIFDRSREEIEEE	S	119	119	O60749	O60749
UID50125	MKI67	S1983	MKI67_S1983	0	0		Antigen KI-67	0.024223529	0.71109031	0.980395401	-0.311683729	0	0.001531994	0.045595544	-0.05307422	0	0	0	0.422613003	0.708556421	0	0	0	0.010608107	0.106521786	-0.163269155	-0.21903595	-0.091195776	-0.177167883	-0.229957961	-0.264186349		0.235223908	0.299912164	-0.156017856	-0.303822822	-0.27812235	0.030578554	EESMTDDKITEVSCKSPQPDPVKTPTSSKQR	S	1983	1983	P46013;P46013-2	P46013
UID2997	PPP1R37	S561	PPP1R37_S561	0	0		Protein phosphatase 1 regulatory subunit 37	-0.026826888	0.502624118	0.93862735	0.158102866	0	0.001533302	0.045595544	-0.016149857	0	0	0	0.68470894	0.865853932	0	0	0	0.011205096	0.109498975	0.141717374	0.094722368	0.247267627	0.178525644	0.270771903	0.255312865	0.402016837	0.026954558	-0.002036319	0.232619659	0.208449272	0.274076038	0.231592322	PGSPSTPTEQRISVSSPGRGHKVFVVTRVES	S	561	561	O75864	O75864
UID3074	MPDZ	S1593	MPDZ_S1593	0	0		Multiple PDZ domain protein	-0.013403151	0.776239185	0.983991058	-0.191879502	0	0.001548199	0.045957933	0.045873183	0	0	0	0.412692967	0.700596508	0	0	0	0.010763101	0.106996374	-0.228589808	-0.280681849	-0.299090846	-0.309665806	-0.216494285	-0.396120158	-0.515022924	-0.041429573	-0.102195503	-0.079149195	-0.281947398	-0.245256399		SGEKKNSSQSLMVPQSGSPEPESIRNTSRSS	S	1593	1593	O75970;O75970-2	O75970
UID218	SRRM3	S567	SRRM3_S567	0	0		Serine/arginine repetitive matrix protein 3	0.005443004	0.862234097	0.989121556	0.124844583	0	0.001551379	0.045968013	0.021916094	0	0	0	0.488940987	0.752394662	0	0	0	0.011569953	0.111032713	-0.144741282	-0.129816168	-0.154082872	-0.164536311	-0.141134745	0.074071854	0.021876221	-0.219073195	-0.18435706	-0.16693915	-0.087127901	-0.171361428	-0.170370001	RRSRSYSPIRKRRRDSPSFMEPRRITSAASV	S	567	567	A6NNA2	A6NNA2
UID12605	PCBP2	S185	PCBP2_S185	0	0		Poly(rC)-binding protein 2	-0.075416119	0.245259685	0.842535917	0.250993992	0	0.001553963	0.045968013	-0.07527051	0	0	0	0.246121386	0.553700119	0	0	0	0.007290206	0.086115232	-0.004929081	-0.159038121	-0.093737384	0.003758641	0.04513033	-0.023225411	0.478286534	-0.220541824	-0.32837302	-0.132787709	-0.22992182	0.018289362	-0.079916849	PPKGVTIPYRPKPSSSPVIFAGGQDRYSTGS	S	185	185	Q15366-6	Q15366-6
UID46139	MYCBP2	S2751	MYCBP2_S2751	0	0		E3 ubiquitin-protein ligase MYCBP2	-0.130166876	0.040085087	0.562020538	0.335270404	0	0.001564355	0.046136954	0.052903436	0	0	0	0.360691417	0.659508561	0	0	0	0.00451429	0.066511736	-0.165888872	-0.202548482	-0.152424976	0.078551402	0.087142643	0.189360459			-0.481180348	0.016441375	0.149412956	0.097165499	-0.142924911	SDAAKLRSDSHSRSLSPNHNTLQTLKSDGRM	S	2751	2751	O75592-2	O75592-2
UID10310	KCNH2	S775	KCNH2_S775	0	0		Potassium voltage-gated channel subfamily H member 2	0.057002286	0.209450362	0.820115765	-0.174597227	0	0.001565118	0.046136954	-0.155051909	0	0	0	0.003578969	0.069708093	0	0	0	0.001151539	0.031491382	-0.164775065	-0.144418897	-0.224581665	-0.239699665	-0.357310042	-0.546327816	-0.393999017	-0.19107885	-0.050859077	-0.355477535	-0.377926851	-0.125331562	0.012134814	LEITFNLRDTNMIPGSPGSTELEGGFSRQRK	S	775	775	Q12809-7;Q12809-2	Q12809-7
UID11046	ORC1	S199	ORC1_S199	0	0		Origin recognition complex subunit 1	0.04401461	0.542634097	0.949859296	-0.284109801	0	0.001613398	0.047415045	-0.302721237	0	0	0	0.001005614	0.037121397	0	0	0	0.000680139	0.023406582	-0.193256233	-0.044428934	-0.129413575	-0.171891883	-0.178009064	-0.359800852	-0.362940121	0.1549445	0.258753732	-0.26390161	-0.695073979	-0.04627758	0.29818694	AKCQKPVRAKSKSAESPSWTPAEHVAKRIES	S	199	199	Q13415	Q13415
UID21099	RB1CC1	S261	RB1CC1_S261	0	0		RB1-inducible coiled-coil protein 1	-0.078552645	0.251499704	0.848557522	-0.263656766	0	0.001617389	0.047415045	-0.273366861	0	0	0	0.001238776	0.041701428	0	0	0	0.000676004	0.023389528	-0.16232244	-0.420183537	-0.325637184	-0.127834376	-0.303775767	-0.356567754	-0.609024442	-0.123569594	0.212604464	-0.532012181	-0.686201186	-0.063385567	-0.061360357	MPRTTNESLLTSFPKSVEHVSPDTADAESGK	S	261	261	Q8TDY2-2	Q8TDY2-2
UID51794	TRA2B	S99	TRA2B_S99	0	0		Transformer-2 protein homolog beta	-0.028053339	0.692354615	0.979956076	-0.279666932	0	0.00162457	0.047415045	0.07985559	0	0	0	0.270979875	0.579703496	0	0	0	0.010002125	0.103371803	-0.1611753	-0.02534214	-0.071121133	0.086096729	-0.070346647	-0.317770295	-0.341485929	0.232320046	0.227091459	0.196139266	-0.061542209	-0.357506601	0.172681297	RSYSRDYRRRHSHSHSPMSTRRRHVGNRANP	S	99	99	P62995	P62995
UID15950	TTBK2	S428	TTBK2_S428	0	0		Tau-tubulin kinase 2	0.110861948	0.244268283	0.842535917	0.448644672	0	0.001627736	0.047415045	0.103617061	0	0	0	0.347570184	0.647970937	0	0	0	0.008382074	0.09291854	0.379257314	0.368908741	0.14132353	-0.121371586	0.188156067	0.510417906	0.483038873	-0.440630433		0.226383689	-0.020458269		-0.193078958	GLLNAPSLGSPIRVRSEITQPDRDIPLVRKL	S	428	428	Q6IQ55	Q6IQ55
UID22187	MYO18A	S72	MYO18A_S72	0	0		Unconventional myosin-XVIIIa	-0.018343201	0.825901161	0.985358458	0.329540302	0	0.001630306	0.047415045	0.229563569	0	0	0	0.01559712	0.141816665	0	0	0	0.003220035	0.056337117	0.209010596	0.151256101	0.364219438	0.259707151	0.329141191	0.365892	0.425627182	-0.473550028	-0.053091998	0.280998397	0.436190254	0.072038945	-0.273104569	KTRLEISNPIPIKVASGSDLHLTDIDSDSNR	S	72	72	Q92614	Q92614
UID23828	ARHGEF17	S418	ARHGEF17_S418	0	0		Rho guanine nucleotide exchange factor 17	0.069447244	0.521493436	0.943336989	-0.32597998	0	0.001632685	0.047415045	-0.193015243	0	0	0	0.052382216	0.262496057	0	0	0	0.005690422	0.076410972	0.023739316		-0.004785469	-0.143679957		-0.170245504	-0.553930394	0.379594827	0.200149193		-0.152367357	0.10736172	0.298443072	DLWSSRGSGGWGVYRSPSFGAGEGLLRSQAR	S	418	418	Q96PE2	Q96PE2
UID17280	TAOK1	S9	TAOK1_S9	0	0		Serine/threonine-protein kinase TAO1	-0.037984352	0.602045365	0.964907813	-0.28640804	0	0.001632718	0.047415045	-0.015350572	0	0	0	0.832286627	0.931126077	0	0	0	0.012621289	0.117010919	0.006207132	-0.165029942	-0.19494902	-0.081411304	-0.126630252	-0.290704923	-0.17084279	0.335741669	0.348342776	0.126038101	-0.050086588	-0.122099889	0.259453691	_______MPSTNRAGSLKDPEIAELFFKEDP	S	9	9	Q7L7X3	Q7L7X3
UID36786	RABEP1	T408	RABEP1_T408	0	0		Rab GTPase-binding effector protein 1	-0.063472276	0.377206626	0.904949217	-0.401171688	0	0.001635289	0.047415045	-0.21977855	0	0	0	0.082334991	0.324942126	0	0	0	0.006647709	0.081858542	0.415729805		0.304967774	0.431912325		0.046718625			0.849062001				0.629456656	SDNDMFKDGLRRAQSTDSLGTSGSLQSKALG	T	408	408	Q15276-2	Q15276-2
UID7246	PRRC2A	S1147	PRRC2A_S1147	0	0		Protein PRRC2A	-0.245137546	0.000258453	0.102918446	0.194034941	0	0.001635646	0.047415045	0.101020694	0	0	0	0.057280608	0.271591017	0	0	0	0.000190435	0.010998462	-0.890647652	-1.296527512	-1.422225003	-0.956055132	-0.782147201	-0.933399958	-0.785020488	-1.27149181	-1.2230684	-0.995358746	-0.966108086	-1.145398478	-1.220151128	LTQVPLAPPPPGAPPSPAPARFTARGGRVFT	S	1147	1147	P48634	P48634
UID14423	CEP170;CEP170P1	S1522	CEP170;CEP170P1_S1522	0	0		Centrosomal protein of 170 kDa;Cep170-like protein	-0.043361117	0.516603662	0.941905264	-0.261940767	0	0.001636448	0.047415045	-0.023776123	0	0	0	0.720425899	0.882864309	0	0	0	0.012039074	0.11333569	-0.167366577	-0.205343772	-0.130266039	0.026985558	-0.189150903	-0.626947397	-0.147240253	0.032960128	0.240615289	-0.169900935	-0.188158304	-0.213819886	-0.049134862	GFPSAMLPSPPKQKSSPVNNHHSPGQTPTLG	S	1522	1522	Q5SW79	Q5SW79
UID20870	SLC35G2	S409	SLC35G2_S409	0	0		Solute carrier family 35 member G2	0.018647569	0.708771082	0.980166622	-0.196345624	0	0.001664215	0.047973538	-0.179435848	0	0	0	0.003126107	0.064478772	0	0	0	0.001386688	0.035068496	-0.227736898	-0.106196592	-0.002342291	-0.051432712	-0.131696448	-0.29178834	-0.441636419	0.00138577	0.050571968	-0.312388858	-0.267252668	-0.04331935	0.181421218	YWRNLRKQDYQEILDSPIK____________	S	409	409	Q8TBE7	Q8TBE7
UID500	EEF2K	S470	EEF2K_S470	0	1		Eukaryotic elongation factor 2 kinase	0.018814222	0.802666023	0.983991058	-0.296330689	0	0.001674351	0.048135675	-0.119902478	0	0	0	0.129345707	0.408314501	0	0	0	0.008141757	0.091572818	-0.017476946	0.256281243	0.287475267	0.251073412	0.21742621	-0.379451591	-0.281527625	0.380391113	0.143952428	0.030061632	-0.070846946	0.161302609	0.27752199	EPREHGHSYSNRKYESDEDSLGSSGRVCVEK	S	470	470	O00418	O00418
UID47254	LMNA	S406	LMNA_S406	0	0		Prelamin-A/C;Lamin-A/C	0.064628984	0.290282297	0.868573885	0.239821067	0	0.001680482	0.048135675	0.149607573	0	0	0	0.050374143	0.257138372	0	0	0	0.004768327	0.068685013	0.387410028	0.435467694	0.481274907	0.383130085	0.275096582	0.632431584	0.428583164	0.110132232	-0.00840175	0.34018479		0.150855022	0.059259683	PSPTSQRSRGRASSHSSQTQGGGSVTKKRKL	S	406	406	P02545;P02545-2	P02545
UID39806	PBK	T9	PBK_T9	0	0	CDK1	Lymphokine-activated killer T-cell-originated protein kinase	-0.040954355	0.348967903	0.893738373	-0.169014701	0	0.001680833	0.048135675	0.096769553	0	0	0	0.039925944	0.227947588	0	0	0	0.004364772	0.065279933	0.888042706	0.710839534	0.666255636	0.785586918	0.75532567	0.615996768	0.554302376	0.951828457	0.894529493	0.774487691	0.892590717	0.739442599	0.540557596	_______MEGISNFKTPSKLSEKKKSVLCST	T	9	9	Q96KB5	Q96KB5
UID68330	LARP6	S451	LARP6_S451	0	0	Akt1	La-related protein 6	0.030788285	0.623438921	0.968794323	0.245730815	0	0.001681199	0.048135675	0.062705104	0	0	0	0.32495451	0.628055244	0	0	0	0.010687164	0.106922889	-0.177535663	-0.091329408	-0.057799535	-0.169294153	-0.102987931	0.052615595	-0.106261018	-0.415867331	-0.62070135	-0.209884557	-0.169413444	-0.17677984	-0.453338575	RRQAEMGTQEKSPGTSPLLSRKMQTADGLPV	S	451	451	Q9BRS8	Q9BRS8
UID32466	FHOD1	S367	FHOD1_S367	0	0		FH1/FH2 domain-containing protein 1	-0.002874148	0.960920957	0.996485611	-0.230886331	0	0.0016897	0.048297498	-0.075935353	0	0	0	0.210810255	0.511605903	0	0	0	0.009852863	0.102557397	0.246428962	0.373105553	0.286953345	0.283415546	0.388139944	-0.051093733	-0.058833265	0.501711484	0.311906841	0.099493117	0.302394274	0.313992805	0.391635999	ERRKPSSEEGKRSRRSLEGGGCPARAPEPGP	S	367	367	Q9Y613	Q9Y613
UID12893	MLF2	S238	MLF2_S238	0	0		Myeloid leukemia factor 2	0.03336901	0.456676116	0.926595349	-0.174320717	0	0.001693403	0.04832185	-0.10488493	0	0	0	0.032403681	0.20432849	0	0	0	0.004256281	0.064587069	-0.076435954	-0.093699655	-0.018998436	-0.133037538	-0.113136592	-0.414470978	-0.264100589	0.134539409	-0.115828108	-0.295736709	-0.268430348	-0.099753985	-0.044873353	RAEGPPRLAIQGPEDSPSRQSRRYDW_____	S	238	238	Q15773	Q15773
UID12782	ZNHIT3	S80	ZNHIT3_S80	0	0		Zinc finger HIT domain-containing protein 3	-0.024611156	0.643388928	0.972440114	-0.208069693	0	0.001702757	0.048507112	-0.035689628	0	0	0	0.504123695	0.76290453	0	0	0	0.012180278	0.114149924	0.046971249	-0.025796599	0.090823724	0.080881449	0.082590301	-0.042912047	0.008460824	0.38167714	0.416150407	-0.001690828	-0.077987019	-0.015707368	0.078788034	VENKDDDDSIADFLNSDEEEDRVSLQNLKNL	S	80	80	Q15649-2	Q15649-2
UID6671	TMPO	S424	TMPO_S424	0	0	CDK1	Lamina-associated polypeptide 2, isoform alpha;Thymopoietin;Thymopentin	0.065745641	0.101600263	0.688990613	-0.148757734	0	0.001716169	0.048807155	-0.043918665	0	0	0	0.259270592	0.566705557	0	0	0	0.005959015	0.078372305	0.41819673	0.340741572	0.40291153	0.272757005	0.207913533	0.231051853	0.265778171	0.527638393	0.564222569	0.231646973	0.367118947	0.388636069	0.385804511	QKRIDQSKFQETEFLSPPRKVPRLSEKSVEE	S	424	424	P42166	P42166
UID41975	GAB2	T187	GAB2_T187	0	0		GRB2-associated-binding protein 2	-0.06834357	0.453781846	0.926595349	0.370732008	0	0.001732482	0.049188568	-0.133441621	0	0	0	0.307129726	0.612905515	0	0	0	0.009946294	0.103306527	0.342626301	0.355081607	0.11482827	0.301461104	0.441823052	0.529151655	0.591961899	-0.460787104	0.098972627	0.028542053		0.295425294		SFSQGTRASFLMRSDTAVQKLAQGNGHCVNG	T	187	187	Q9UQC2-2	Q9UQC2-2
UID16669	RAB11FIP1	S528	RAB11FIP1_S528	0	0		Rab11 family-interacting protein 1	0.019518829	0.685325452	0.979044528	0.188235143	0	0.001736255	0.04921326	-0.054707397	0	0	0	0.267111919	0.574644727	0	0	0	0.010530581	0.106267189	-0.226964223	-0.334843476	-0.334735494	-0.379824052	-0.367830233	-0.088505607	-0.265586253	-0.428855913	-0.678176517	-0.399291553	-0.470551561	-0.300975817	-0.350037711	PEAEPESKSEPRPPISSPRAPQTRAVKPRLE;PEAEPESKSEPRPPISSPRAPQTRAVKPRLH	S	528	528	Q6WKZ4;Q6WKZ4-2	Q6WKZ4
UID84262	SPHK2	T343	SPHK2_T343	0	0		Sphingosine kinase 2	-0.354358154	0.029116818	0.505134023	0.454754999	0	0.001746245	0.049413778	0.339240913	0	0	0	0.077681922	0.315609044	0	0	0	0.004235579	0.0645037	0.16313872	-0.340627655	-0.280229525			0.546838667	0.39092588	-0.470430013				-0.295311349		SPTPAHSLPRAKSELTLTPDPAPPMAHSPLH	T	343	343	Q9NRA0-4	Q9NRA0-4
UID36521	CTTN	T364	CTTN_T364	0	0		Src substrate cortactin	-0.022300605	0.479721182	0.934879125	-0.122231871	0	0.001755066	0.049580602	-0.103224983	0	0	0	0.00547847	0.085208534	0	0	0	0.001845258	0.040984709	-0.586489667	-0.663640776	-0.586892054	-0.532420324	-0.628910085	-0.704106638	-0.842210033	-0.536220981	-0.521168208	-0.744832339	-0.73539847	-0.501690904	-0.565639971	EARRKLEEQARAKTQTPPVSPAPQPTEERLP	T	364	364	Q14247-3	Q14247-3
UID20061	ZBTB38	S309	ZBTB38_S309	0	0		Zinc finger and BTB domain-containing protein 38	0.004986291	0.906806287	0.99226166	-0.16668264	0	0.001758849	0.049604811	-0.007815597	0	0	0	0.854471944	0.940832515	0	0	0	0.01429475	0.124267538	-0.15519617	-0.046592696	-0.025431395	-0.081330392	-0.010638861	-0.187913253	-0.319458335	0.09124254	0.068116431	-0.022937402	-0.002102102	0.017610045	-0.011387161	QERSPQPAAVLTRSKSPNNEGDVHFSREDEN	S	309	309	Q8NAP3	Q8NAP3
UID18592	KIF18B	S413	KIF18B_S413	0	0		Kinesin-like protein KIF18B	0.00454858	0.950760323	0.995802702	-0.288215548	0	0.001763235	0.049645907	-0.202829814	0	0	0	0.015650359	0.141917487	0	0	0	0.003438033	0.058062697	-0.324282461	-0.433314977	-0.515067667	-0.474542965	-0.492034	-0.62861884	-0.87790325	-0.190466956	-0.163192942	-0.597390387	-0.996918389	-0.482631449	-0.300358072	VYEGGGQPPPQDLPGSPKSGPPPEHQPCTPE	S	413	413	Q86Y91-3	Q86Y91-3
UID21317	FNIP1	S220	FNIP1_S220	0	0		Folliculin-interacting protein 1	0.02873556	0.629930557	0.970036734	0.231999204	0	0.001775099	0.04989707	0.133802549	0	0	0	0.03997085	0.227980311	0	0	0	0.005133985	0.071949071	0.203804827	0.284248033	0.113467524	0.055366925	0.227406393	0.500303747	0.53201477	0.046452892	0.05786881	0.287818134	0.199907354	0.026821829	-0.074306536	GNIGLSQFCSPRRAFSEQGPLRLIRSASFFA	S	220	220	Q8TF40	Q8TF40
UID27881	DDX21	S71	DDX21_S71	0	0		Nucleolar RNA helicase 2	0.051274092	0.431186437	0.920027324	-0.251184231	0	0.001779887	0.049948802	-0.245250865	0	0	0	0.002110841	0.05339356	0	0	0	0.001076731	0.030616201	0.367548471	0.444116341	0.523897854	0.435717546	0.327200282	0.180449435	0.260659055	0.695373512	0.750471901	0.32180971	-0.100096696	0.464293181	0.738423292	KQVKKKAEPSEVDMNSPKSKKAKKKEEPSQN	S	71	71	Q9NR30	Q9NR30
UID5864	MAP4	S928	MAP4_S928	0	0		Microtubule-associated protein 4	-0.029794067	0.572523873	0.957636639	0.221873433	0	0.001799479	0.050415148	0.291344861	0	0	0	0.023657744	0.173318247	0	0	0	0.004591902	0.067192667	0.20575916	0.122904619	-0.082979977	-0.022622107	0.181723017	0.321313384	0.336244809	-0.126303792	-0.103631748	0.383834568				PSSTTPRLSRLATNTSAPDLKNVRSKAKVEK;PSSTTPRLSRLATNTSAPDLKNVRSKVGSTE	S	928	928	P27816;P27816-4;P27816-5	P27816
UID10308	KCNH2	S933	KCNH2_S933	0	0		Potassium voltage-gated channel subfamily H member 2	-0.074553954	0.579172461	0.960225731	0.671765848	0	0.001820527	0.050920668	0.004185642	0	0	0	0.944878667	0.977943186	0	0	0	0.010775428	0.10705516	-0.966970683		-0.952079945					-1.549291839		-0.932658809	-0.769299544	-0.816282362	-0.902418559	RCPAPTPSLLNIPLSSPGRRPRGDVESRLDA	S	933	933	Q12809-7;Q12809-2	Q12809-7
UID18629	GPSM1	S470	GPSM1_S470	0	0		G-protein-signaling modulator 1	0.255570386	0.019077222	0.450240546	-0.374856546	0	0.001854002	0.051771564	0.072128912	0	0	0	0.45992332	0.734641986	0	0	0	0.003569688	0.058900496	-0.380670475	0.137194619	0.406730725	-0.221588064	-0.256768135	-0.735180165	-0.564239844	0.084181358	0.115824816	-0.233846633	-0.129127288	-0.532564143	-0.118925427	VRVHVPRTSIPRAPSSDEECFFDLLTKFQSS	S	470	470	Q86YR5-4	Q86YR5-4
UID10753	STRN3	S229	STRN3_S229	0	0		Striatin-3	-0.073347678	0.281056401	0.866366415	-0.257593502	0	0.001867098	0.051986979	0.048224677	0	0	0	0.472303676	0.743617415	0	0	0	0.010577259	0.106480717	0.197284344	0.19266389	0.407810879	0.488639208	0.405226273	-0.156072628	-0.082234624	0.335254618	0.456812136	0.258586743	0.268550026	0.070831602	0.26340646	SVETKNLEQILNGGESPKQKGQEIKRSSGDV	S	229	229	Q13033-2	Q13033-2
UID31680	KDM2A	S558	KDM2A_S558	0	0		Lysine-specific demethylase 2A	-0.005877896	0.887905339	0.991117545	0.161808011	0	0.001867851	0.051986979	0.233554325	0	0	0	9.45E-05	0.009028071	0	0	0	0.000160396	0.009997635	-0.326818519	-0.295654145	-0.376821634	-0.318443915	-0.330520282	-0.264939969	-0.181235161	-0.505596623	-0.587810551	-0.107662748	0.038078305	-0.463245331	-0.540556411	MKPAPRLTPVRPAAASPIVSGARRRRVRCRK	S	558	558	Q9Y2K7	Q9Y2K7
UID18268	PHLDB1	S419	PHLDB1_S419	0	0		Pleckstrin homology-like domain family B member 1	0.041756132	0.205325625	0.815813983	0.123527131	0	0.001876044	0.052129417	0.120132664	0	0	0	0.002285295	0.05544661	0	0	0	0.000999504	0.029579295	0.228618696	0.194967977	0.244196281	0.131213466	0.140926265	0.237576982	0.242905992	0.017627544	-0.031253096	0.321639328	0.325787496	0.118086856	0.048809311	SPFREPPGSERVLTTSPSRQLVGRTFSDGLA	S	419	419	Q86UU1-3	Q86UU1-3
UID4222	TH	S19	TH_S19	0	0	CAMK2A;MAPKAPK2;MAPKAPK5	Tyrosine 3-monooxygenase	-0.353377955	0.16242755	0.77624541	-0.939734526	0	0.001888096	0.052297081	-0.626334427	0	0	0	0.021609881	0.165811471	0	0	0	0.002947972	0.053599789	0.161075987	-0.588124297	-0.855700087	-0.504333661	0.474021095	-0.357091247	-1.034903349	1.329268136	1.037675371	-0.304830508	-1.25575978	-0.087771472	1.032518893	PDATTPQAKGFRRAVSELDAKQAEAIMGAPG;PDATTPQAKGFRRAVSELDAKQAEAIMSPRF;PDATTPQAKGFRRAVSELDAKQAEAIMVRGQ	S	19	19	P07101;P07101-2;P07101-3	P07101-3
UID57564	CEP170	S930	CEP170_S930	0	0		Centrosomal protein of 170 kDa	0.035139881	0.531006473	0.947028833	-0.215546335	0	0.001890592	0.052297081	-0.011022328	0	0	0	0.84304072	0.935672396	0	0	0	0.014036281	0.123095338	0.022566559	0.004443784	0.179253745	0.103694654	-0.06055665	-0.190850006	-0.410636026	0.106043049	0.154656257	0.073993946	0.014855683	-0.00136113	0.134300071	DEGPDTPSYNRDNSISPESDVDTASTISLVT	S	930	930	Q5SW79	Q5SW79
UID21555	WDR60	S247	WDR60_S247	0	0		WD repeat-containing protein 60	-0.115468426	0.45175602	0.926595349	-0.698312657	0	0.001891334	0.052297081	0.461843192	0	0	0	0.122644198	0.397386606	0	0	0	0.008378531	0.09291854	-0.605399694	-0.268230288	-0.019331595	0.200379613		-0.834364541		0.538422694	0.580614518	0.320306974				STREKREKYSKEKSNSFSDKGEERHKEKRHK	S	247	247	Q8WVS4	Q8WVS4
UID30650	SLC6A14	S638	SLC6A14_S638	0	0		Sodium- and chloride-dependent neutral and basic amino acid transporter B(0+)	-0.021964072	0.804395652	0.983991058	0.422296484	0	0.00190505	0.05253254	0.068530808	0	0	0	0.514106503	0.770085342	0	0	0	0.013313989	0.119732649	0.264053077	0.283854031	0.172422359	0.054607762	0.489524915	0.676688479	1.008745849		0.082054505		0.446155413	0.352019212	0.225034146	DPKKEADHEIPTVSGSRKPE___________	S	638	638	Q9UN76	Q9UN76
UID13570	MAP7D1	S70	MAP7D1_S70	0	0		MAP7 domain-containing protein 1	0.061633651	0.576859026	0.95917697	-0.424724099	0	0.001906048	0.05253254	0.125073579	0	0	0	0.267035952	0.574644727	0	0	0	0.011065777	0.10883847	-0.502437423	-0.412802226	-0.634267825	-0.774199982	-0.519404672	-1.177028408	-1.090123251	-0.703426411	0.135171147	-0.566673694	-0.680643266	-0.787781643	-0.959829634	MKNATSSKQLPLEPESPSGQVGPRPAPPQEE	S	70	70	Q3KQU3-4	Q3KQU3-4
UID33188	TET3	T657	TET3_T657	0	0		Methylcytosine dioxygenase TET3	-0.02227213	0.748503223	0.982593995	0.268219091	0	0.001910658	0.052574107	0.155641793	0	0	0	0.040665024	0.230121479	0	0	0	0.005605252	0.075877747	-0.71396233	-0.540632152	-0.785757655	-0.57989416	-0.657407124	-0.544003801	-0.449055377	-1.184338645	-0.881596897	-0.57262693	-0.341904718	-0.729567842	-0.807530976	EGGQEATPTKAENPLTPTLSGFLESPLKYLD	T	657	657	O43151;O43151-2	O43151
UID8987	HNRNPU	S59	HNRNPU_S59	0	0	DNAPK;PLK1	Heterogeneous nuclear ribonucleoprotein U	-0.059653837	0.261034588	0.855369956	-0.199348541	0	0.001944407	0.053329608	0.079191533	0	0	0	0.143323374	0.427982825	0	0	0	0.007468613	0.087234858	-0.122184337	-0.078662211	0.135525047	0.170935165	0.124543018	-0.1959311	-0.183170378	0.151686267	0.266606418	0.13027564	0.029734858	-0.188470054	0.031714419	DEEAGGRPAMEPGNGSLDLGGDSAGRSGAGL	S	59	59	Q00839-2	Q00839-2
UID45921	NCOR1	S1533	NCOR1_S1533	0	0		Nuclear receptor corepressor 1	-0.049535916	0.462996818	0.927764186	0.257261789	0	0.001959083	0.053492646	0.237173794	0	0	0	0.003432303	0.068099746	0	0	0	0.001522409	0.036808871	-0.387356841	-0.45490608	-0.713114917	-0.463430943	-0.506446389	-0.260482381	-0.033858988	-0.809541976	-0.513846549	-0.139720669	-0.227736473	-0.554591177	-0.761561142	KSTLTPTQRESIPAKSPVPGVDPVVSHSPFD	S	1533	1533	O75376	O75376
UID117550	SRRM2	S1318	SRRM2_S1318	0	0	mTOR	Serine/arginine repetitive matrix protein 2	-0.096465649	0.311740152	0.878279201	-0.359651705	0	0.001959978	0.053492646	0.06523604	0	0	0	0.488802704	0.752394662	0	0	0	0.011464706	0.110359288	-0.301499811	-0.048096783	0.062631188	0.200257907	0.200139095	-0.650699414	-0.27100345	0.268507415	0.24839654	-0.185565615	-0.064305131	-0.076725064	-0.434089842	SSWGGPHFSPEHKELSNSPLRENSFGSPLEF	S	1318	1318	Q9UQ35	Q9UQ35
UID7517	MCM2	S26	MCM2_S26	0	0		DNA replication licensing factor MCM2	-0.010818009	0.774774191	0.983991058	-0.145494127	0	0.001962677	0.053492646	0.015130222	0	0	0	0.689506481	0.867848869	0	0	0	0.015132056	0.128837224	0.029199557	-0.043052152	-0.056578566	-0.026053767	-0.030304915	-0.223928645	-0.239922879	0.050497266	0.067627718	0.027089945	0.105600053	0.048714301	0.02345481	ASSPAQRRRGNDPLTSSPGRSSRRTDALTSS	S	26	26	P49736	P49736
UID31285	SRRM2	S2272	SRRM2_S2272	0	0		Serine/arginine repetitive matrix protein 2	0.048467019	0.22456392	0.827343211	0.148970522	0	0.001965741	0.053492646	-0.034224143	0	0	0	0.383709746	0.678935928	0	0	0	0.009776692	0.102155323	0.094414749	0.242998363	0.049986883	0.024990922	0.074126248	0.323501259	0.313761497	-0.017099854	0.05848052	0.154830132	0.138375115	0.199692618	0.230409202	ADSRTPAAAAAMNLASPRTAVAPSAVNLADP	S	2272	2272	Q9UQ35	Q9UQ35
UID36558	MDC1	T378	MDC1_T378	0	0	CK2A1	Mediator of DNA damage checkpoint protein 1	-0.111211601	0.15783311	0.771503382	-0.290577287	0	0.001966131	0.053492646	-0.073360123	0	0	0	0.340044136	0.642379932	0	0	0	0.008403527	0.093012774	-0.091023101	-0.016918586	-0.056670089	0.180353687	0.190904042	-0.610431042	-0.356524125	0.093412813	0.101941168	-0.370539256	-0.063866671	-0.075440661	-0.065524773	APGLAHLQESQAGSDTDVEEGKAPQAVPLEK	T	378	378	Q14676	Q14676
UID114205	INCENP	S312	INCENP_S312	0	0		Inner centromere protein	0.113574642	0.119025473	0.715880296	-0.316373228	0	0.001999111	0.054302785	-0.107326761	0	0	0	0.138456756	0.421552526	0	0	0	0.006037071	0.078599647	0.125728348	0.002180669	0.461971317	-0.010181267	0.020034686	-0.256282163	-0.249702627		0.35564964	0.113732226	-0.186360141	0.123676868	0.233002261	RTDSQSVRHSPIAPSSPSPQVLAQKYSLVAK	S	312	312	Q9NQS7-2	Q9NQS7-2
UID67228	TRPM7	S1500	TRPM7_S1500	0	0		Transient receptor potential cation channel subfamily M member 7	0.052622236	0.518322817	0.942043852	0.441724531	0	0.002021243	0.054729349	0.177374212	0	0	0	0.097295271	0.351398598	0	0	0	0.008499654	0.09368641	0.357280617	0.422823174	0.20835945	0.173620284		0.783085693		-0.10036337			0.480064937	0.125316513		HRTSIPVHSKQAEKISRRPSTEDTHEVDSKA	S	1500	1500	Q96QT4	Q96QT4
UID62402	AMOTL1	S743	AMOTL1_S743	0	0		Angiomotin-like protein 1	0.074722941	0.617136836	0.967427622	0.570773317	0	0.002021273	0.054729349	0.267414594	0	0	0	0.091085081	0.34054457	0	0	0	0.008004174	0.090636134	0.409898194	0.258491587	0.678355608	0.223918982	0.414036449	1.141453937	0.748121656	0.26207937	-0.655597046	0.274588341	0.662832547	0.258757115	-0.390994604	KDAGKTDSSSLRPARSVPSIAAATGTHSRQT	S	743	743	Q8IY63-2	Q8IY63-2
UID39515	ARHGEF2	T667	ARHGEF2_T667	0	0		Rho guanine nucleotide exchange factor 2	-0.04896038	0.47267113	0.932758759	-0.309341461	0	0.002027442	0.054808831	0.10526113	0	0	0	0.13810166	0.421104119	0	0	0	0.009002805	0.096920285	-0.947849664	-0.778902963	-0.646305729	-0.650027576	-0.579339597	-1.144160862	-1.196740931	-0.624126516		-0.660200737	-0.73272618	-1.015833853	-0.798137585	PREPALPLEPDSGGNTSPGVTANGEARTFNG	T	667	667	Q92974-3	Q92974-3
UID34234	EEF2	T59	EEF2_T59	0	0		Elongation factor 2	0.493656691	0.013040948	0.397096668	0.575187093	0	0.002072292	0.055686663	0.564556846	0	0	0	0.006257931	0.090996564	0	0	0	0.000963815	0.028624624	0.350028633	0.468552432	1.234222468	-0.313732713		1.288228778	1.177528171	0.132072315	0.032936263	1.429233757	0.975015348		0.175041026	GIIASARAGETRFTDTRKDEQERCITIKSTA	T	59	59	P13639	P13639
UID29619	HMGXB4	S497	HMGXB4_S497	0	0		HMG domain-containing protein 4	-0.00597851	0.870123534	0.989150392	-0.139785504	0	0.002074686	0.055686663	-0.082431352	0	0	0	0.039906042	0.227947588	0	0	0	0.006003855	0.078534746	0.104725783	0.146159257	0.099499168	0.118612575	0.150959889	0.033178742	0.03076125	0.346013516	0.277068491	0.173320422	0.102613186	0.235600477	0.37005854	SEGSMKVKASSVGVLSPQKKSPPTTMLLPAS	S	497	497	Q9UGU5	Q9UGU5
UID7268	PRRC2A	S1690	PRRC2A_S1690	0	0		Protein PRRC2A	0.031709738	0.559699432	0.955300599	-0.318413678	0	0.002074796	0.055686663	-0.173572572	0	0	0	0.010290075	0.115541692	0	0	0	0.003772969	0.060320529	-0.70593964	-0.71012224		-0.78163268	-0.790924228			-0.45180185	-0.445981705	-0.997034411		-0.635716359	-0.607905793	GLKGAAEGPPKRPGGSSPLNAVPCEGPPGSE	S	1690	1690	P48634	P48634
UID50358	MAP1B	S1779	MAP1B_S1779	0	0		Microtubule-associated protein 1B;MAP1B heavy chain;MAP1 light chain LC1	-0.111829923	0.082100912	0.648917353	-0.230190923	0	0.002079008	0.055686663	-0.05874735	0	0	0	0.338666869	0.641390233	0	0	0	0.006868921	0.083305997	-0.148196458	-0.287467763	-0.362971386	-0.012333074	-0.190786384	-0.300652784	-0.248257482	0.224062154	0.147791272	-0.139995679	0.003915591	-0.044508452	0.143417766	SLTSEKVQSLEGEKLSPKSDISPLTPRESSP	S	1779	1779	P46821	P46821
UID4697	EPB41	S84	EPB41_S84	0	0		Protein 4.1	-0.1099481	0.442270042	0.924550107	-0.540205581	0	0.002080567	0.055686663	-0.267601667	0	0	0	0.076979784	0.314165184	0	0	0	0.007152908	0.085156341	0.14050473	0.367591819	-0.005775304	0.175770905	0.625838011	-0.255627365	-0.047023016	1.137605554	0.720566389	0.17395936	-0.301081751	0.021608826	0.921675451	NKERTSESRGLSRLFSSFLKRPKSQVSEEEG	S	84	84	P11171-2	P11171-2
UID25820	ASPSCR1	S450	ASPSCR1_S450	0	0		Tether containing UBX domain for GLUT4	0.014750684	0.732032317	0.981206618	0.16781848	0	0.002082909	0.055686663	-0.018778354	0	0	0	0.709852746	0.878733948	0	0	0	0.015523576	0.130507073	-0.595911347	-0.631712129	-0.616931043	-0.696597994	-0.611047912	-0.451866656	-0.439425578	-0.928515746	-0.634050407	-0.610749414	-0.646226385	-0.581802507		DVLVARYMSRAAGSPSPLPAPDPAPKSEPAA	S	450	450	Q9BZE9-3	Q9BZE9-3
UID19996	ENAH	S125	ENAH_S125	0	0		Protein enabled homolog	-0.59085903	0.077426644	0.643888881	-0.873486324	0	0.002082911	0.055686663	-0.635048766	0	0	0	0.013518211	0.132956127	0	0	0	0.00240216	0.047731489	0.020833252	-0.092453278			1.089264783	-0.279235277	-1.09997654	1.183132264	0.931601217	-0.415797368	-0.857117586	-0.051297192	1.3185773	VLNSQETGPTLPRQNSQLPAQVQNGPSQEEL	S	125	125	Q8N8S7-3	Q8N8S7-3
UID1832	DCX	S306	DCX_S306	0	0		Neuronal migration protein doublecortin	-0.2988691	0.01761437	0.435224913	-0.276439872	0	0.002122534	0.056656602	0.041263443	0	0	0	0.5541347	0.794285902	0	0	0	0.004309534	0.064685643	-0.654313681			-0.233274624	-0.262002526	-0.864734507	-0.877295638	-0.318744154	-0.317526502	-0.481847188	-0.378603223	-0.711301507	-0.314202675	QKTSAKSPGPMRRSKSPADSGNDQDANGTSS	S	306	306	O43602	O43602
UID4320	SP1	S7	SP1_S7	0	0		Transcription factor Sp1	0.087122512	0.215509688	0.823874765	0.258986451	0	0.002147565	0.057213944	0.318457926	0	0	0	0.000444565	0.023823713	0	0	0	0.000406441	0.017074586	-0.06204447	0.217568732	0.237841228	0.091396602	0.015523312	0.2458071	0.154282003	-0.320381056	-0.315475645	0.176239722	0.579445494	-0.210602936	-0.307543551	_________MSDQDHSMDEMTAVVKIEKGVG	S	7	7	P08047	P08047
UID6972	RECQL	S634	RECQL_S634	0	0		ATP-dependent DNA helicase Q1	0.02050308	0.672330124	0.977690761	-0.18378158	0	0.002150164	0.057213944	-0.08465646	0	0	0	0.098629106	0.354126043	0	0	0	0.008807483	0.095644562	0.688281861	0.74322485	0.721699232	0.721570007	0.661341755	0.605692121	0.374921114	0.911641937	0.804097619	0.676108421	0.657354792	0.793780783	0.878308271	NSGNFQKKAANMLQQSGSKNTGAKKRKIDDA	S	634	634	P46063	P46063
UID58032	RC3H1	S530	RC3H1_S530	0	0		Roquin-1	0.004604286	0.939611031	0.994127514	0.378985262	0	0.002159116	0.05721692	0.065345865	0	0	0	0.295987369	0.6022011	0	0	0	0.013191536	0.119197652	-0.131717011	-0.184602531	-0.246397856	-0.298569198	-0.150848334	0.198056414	0.071695095			-0.325266523	-0.136467065	-0.243117868	-0.479999181	SYDSSLKPGKIDHLSSSAPGSPPDLLESVPK	S	530	530	Q5TC82-2	Q5TC82-2
UID29122	SLAIN2	S377	SLAIN2_S377	0	0		SLAIN motif-containing protein 2	0.006009473	0.920241798	0.992818174	0.228156657	0	0.002163943	0.05721692	0.072238691	0	0	0	0.242496021	0.549530992	0	0	0	0.012739512	0.117198643	0.351072344	0.251133783	0.225693231	0.23747147	0.215317653	0.307419149	0.69762517	0.030669302	0.061748391	0.24263176	0.226596848	0.159292139	0.020981705	PRSRSPARGIEYSRVSPQPMISRLQQPRLSL	S	377	377	Q9P270	Q9P270
UID75620	CD2AP	S514	CD2AP_S514	0	0		CD2-associated protein	-0.056895471	0.418307234	0.918627171	-0.263520611	0	0.002165188	0.05721692	0.074386513	0	0	0	0.294623201	0.601079072	0	0	0	0.011812322	0.11246975	0.096421751	-0.067879706	0.217273134	0.22880201	0.148173303	-0.132419787	-0.271316371	0.363222055	0.287124231	0.125939455	-0.040844295	-0.220172366	0.007721474	RRLPGRFNGGHSPTHSPEKILKLPKEEDSAN	S	514	514	Q9Y5K6	Q9Y5K6
UID6408	ARL2	S45	ARL2_S45	0	0		ADP-ribosylation factor-like protein 2	-0.032668045	0.718073142	0.980395401	-0.342919106	0	0.002171546	0.05721692	-0.066364349	0	0	0	0.467128678	0.73915228	0	0	0	0.015096843	0.128627571	-0.097235065	-0.0736293	0.205182203	0.153384003	0.10884108	-0.276961755	-0.739011927	0.302444289	0.053258452	-0.014355721	-0.127761394	0.056590204	0.066750076	TTILKKFNGEDIDTISPTLGFNIKTLEHRGF	S	45	45	P36404	P36404
UID51287	NUP98	S595	NUP98_S595	0	0	CDK1;CDK2	Nuclear pore complex protein Nup98-Nup96;Nuclear pore complex protein Nup98;Nuclear pore complex protein Nup96	-0.041508912	0.715068326	0.980395401	-0.43088008	0	0.002172046	0.05721692	-0.125643214	0	0	0	0.279915443	0.588643699	0	0	0	0.013043481	0.11856981	0.809829953	0.622923304	0.524071072	0.775692511	0.537337515	0.517985907	0.292740066	1.527922183	1.00632411	0.245836546	0.387490354	0.541617463	0.594282292	IKKLVLKNLNNSNLFSPVNRDSENLASPSEY	S	595	595	P52948-2	P52948-2
UID16102	FAM117B	S273	FAM117B_S273	0	0		Protein FAM117B	-0.156485026	0.010696865	0.377246132	-0.201245033	0	0.002176543	0.05721692	-0.126132196	0	0	0	0.03159623	0.200930996	0	0	0	0.001359474	0.034695685	0.53940307	0.301109918	0.3172621	0.612261829	0.632050293	0.097690021	0.236864522	0.644303747	0.495230927	0.191282434	0.388519936	0.506680194	0.577650959	EEYSEKKKGSHKRSASWGSTDQLKEIAKLRQ	S	273	273	Q6P1L5	Q6P1L5
UID11150	GOLGA4	S93	GOLGA4_S93	0	0	Chk1	Golgin subfamily A member 4	-0.001389756	0.977903581	0.997809193	-0.190618893	0	0.002177281	0.05721692	-0.119587165	0	0	0	0.031467962	0.200411654	0	0	0	0.005610977	0.075893691	0.076507205	-0.075971532	0.093378983	0.018509415	0.004457059	0.021374664	-0.246113291	0.304291991	0.233444953	0.009094692	-0.008396121	0.16161059	0.317436639	GDTQSFAQKLQLRVPSVESLFRSPIKESLFR	S	93	93	Q13439-3;Q13439-5	Q13439-5
UID81453	CLASP1	T656	CLASP1_T656	0	0		CLIP-associating protein 1	0.02289934	0.567684284	0.956257341	-0.180549991	0	0.002192913	0.057538511	-0.061658684	0	0	0	0.140913258	0.424650994	0	0	0	0.010029373	0.103500689	0.628768592	0.672694235	0.610441977	0.624361381	0.567177473	0.435785998		0.826174186	0.777407898	0.567571818	0.584856623	0.663350408	0.735712767	RTRRQSSGSATNVASTPDNRGRSRAKVVSQS	T	656	656	Q7Z460;Q7Z460-2;Q7Z460-4;Q7Z460-5	Q7Z460-2
UID31334	GAB2	S185	GAB2_S185	0	0		GRB2-associated-binding protein 2	0.012871978	0.81336325	0.984397602	0.206580993	0	0.002199637	0.057604574	0.309218014	0	0	0	8.37E-05	0.008523004	0	0	0	0.000157082	0.00996903	0.420278646	0.47676447	0.1935064	0.311971739	0.30681122	0.562536135	0.606483889	0.216597602	0.126098448	0.512940736	0.795965339	0.013169571	0.058864447	SASFSQGTRASFLMRSDTAVQKLAQGNGHCV	S	185	185	Q9UQC2-2	Q9UQC2-2
UID39540	SYAP1	T248	SYAP1_T248	0	0		Synapse-associated protein 1	-0.05712964	0.166197062	0.778772095	-0.150104596	0	0.002203048	0.057604574	0.006690376	0	0	0	0.865842669	0.945545047	0	0	0	0.01130015	0.109977145	-0.24121142	-0.262938023	-0.300785101	-0.100147419	-0.235057143	-0.425548456	-0.511955038	-0.168781772	-0.168303339	-0.233141445	-0.245319555	-0.22640028	-0.278822225	GREQDLPLAEAVRPKTPPVVIKSQLKTQEDE	T	248	248	Q96A49	Q96A49
UID64364	DOT1L	S1104	DOT1L_S1104	0	0		Histone-lysine N-methyltransferase, H3 lysine-79 specific				0.389069094	0	0.002205627	0.057604574	-0.164664277	0	0	0	0.087527083	0.334289436	0	0	0			-0.405730576					-0.057636656	0.318359473	-0.659344318			-0.309374132	-0.04735848	-0.015162969	RKRASAGTPSLSAGVSPKRRALPSVAGLFTQ	S	1104	1104	Q8TEK3-2	Q8TEK3-2
UID19955	SIRT6	S276	SIRT6_S276	0	0		NAD-dependent protein deacetylase sirtuin-6	0.002470195	0.964728504	0.9966776	-0.211635563	0	0.002218971	0.057863938	0.027873478	0	0	0	0.619635982	0.831822862	0	0	0	0.016857964	0.136856164	-0.014198206	0.007354213	0.053757219	0.052764244	-0.001533591	-0.415226627	-0.290500387	0.098733426	0.042081813	-0.007108165	-0.154407636	-0.2558931	-0.017116614	PLPRPPTPKLEPKEESPTRINGSIPAGPKQE	S	276	276	Q8N6T7-2	Q8N6T7-2
UID9396	AKAP12	S1256	AKAP12_S1256	0	0		A-kinase anchor protein 12	-0.383290705	0.043161277	0.575717516	0.390645342	0	0.002237411	0.05823022	0.176820143	0	0	0	0.046355549	0.245356357	0	0	0	0.004040194	0.062730117	0.795478146		0.295204539			1.152495889		0.339116133	0.319938974	0.759109095	0.809674923	0.58690026	0.274603187	DTLEHTDKEVSVETVSILSKTEGTQEADQYA	S	1256	1256	Q02952	Q02952
UID51286	NUP98	S591	NUP98_S591	0	0	NEK6	Nuclear pore complex protein Nup98-Nup96;Nuclear pore complex protein Nup98;Nuclear pore complex protein Nup96	-0.041508912	0.716304082	0.980395401	-0.43088008	0	0.002242974	0.05823022	-0.125643214	0	0	0	0.282007692	0.590064882	0	0	0	0.013443738	0.120445209	0.809829953	0.622923304	0.524071072	0.775692511	0.537337515	0.517985907	0.292740066	1.527922183	1.00632411	0.245836546	0.387490354	0.541617463	0.594282292	PKKSIKKLVLKNLNNSNLFSPVNRDSENLAS	S	591	591	P52948-2	P52948-2
UID18637	GPSM1	S390	GPSM1_S390	0	0		G-protein-signaling modulator 1	0.168941208	0.084801102	0.656530853	-0.347445485	0	0.002243324	0.05823022	-0.184422051	0	0	0	0.062777162	0.285082559	0	0	0	0.004206599	0.064289856	0.420636561	0.551505359	0.155013656	0.081793462	-0.051039281	-0.270662852	-0.138083347	0.495722586	0.485313155	-0.048924757	0.301279142	0.297590481	0.692452108	GYEAQGARPKRTQRLSAETWDLLRLPLEREQ	S	390	390	Q86YR5-4	Q86YR5-4
UID4657	MAP2	S1480	MAP2_S1480	0	0		Microtubule-associated protein 2	-0.03162882	0.502536047	0.93862735	0.176547299	0	0.002259362	0.058467464	0.169264927	0	0	0	0.003020711	0.062680664	0	0	0	0.001566174	0.037245874	0.085378461	0.065749834	-0.063671438	0.107338241	0.021255436	0.068859711	0.194604975	-0.177601694	-0.265122818	0.222195659	0.166988309	-0.07810597	-0.209769769	YKKAELAKKTEVQAHSPSRKFILKPAIKYTR	S	1480	1480	P11137;P11137-3	P11137
UID37056	EML3	T881	EML3_T881	0	0	CDK2	Echinoderm microtubule-associated protein-like 3	0.090262399	0.15009303	0.759020363	0.241306995	0	0.002265283	0.058531328	0.152366222	0	0	0	0.026162395	0.181469968	0	0	0	0.004339195	0.065072323	-0.07296183	-0.020426969		-0.302190709	-0.13458717	0.065813291		-0.387668146	-0.416003261	-0.034442789		-0.282181282	-0.354923887	QWRVLGAGGAGPAPATPSRTPSLSPASSLDV	T	881	881	Q32P44	Q32P44
UID19840	DCLK2	S361	DCLK2_S361	0	0		Serine/threonine-protein kinase DCLK2	-0.134130768	0.056448918	0.613320521	-0.215155212	0	0.002279925	0.058819983	-0.147138285	0	0	0	0.039562247	0.226623302	0	0	0	0.003537899	0.058874443	0.194988716	0.007789634		0.264031597	0.232152099	-0.196088297	-0.174909503	0.197314222	0.292308826	-0.193667337	0.073673045	0.235418807		GSFRGLKISAHGRSSSNVNGGPELDRCISPE;SFRGLKQISAHGRSSSNVNGGPELDRCISPE	S	361	361	Q8N568-2;Q8N568-3	Q8N568-2
UID15664	CRYBG3	S457	CRYBG3_S457	0	0		Very large A-kinase anchor protein	-0.044600416	0.329671353	0.884213905	-0.169112958	0	0.002285909	0.058884731	-0.040858687	0	0	0	0.370323858	0.667809357	0	0	0	0.012379365	0.11543239	-0.11221589	-0.021089926	-0.127599786	0.02626696	0.003444993	-0.123115127	-0.202207573	0.271280764	0.079848367	-0.00636786	-0.02706746	0.022401842	0.107597585	SDGSDTTEQESTNLPSPNKSIRHEHLQLPES	S	457	457	Q68DQ2	Q68DQ2
UID41511	9-Sep	T135	SEPT9_T135	0	0		Septin-9	0.001974256	0.978004225	0.997809193	0.270005987	0	0.002294398	0.059013734	-0.144005707	0	0	0	0.062418905	0.284055557	0	0	0	0.007947099	0.090219288	0.088304416	0.05411594	0.303981025	0.160827725	0.189372216	0.307214657	0.305920876	-0.312568272	-0.154320145	-0.268262282	-0.030557975	0.308676282	-0.031473709	PSRFGLKRAEVLGHKTPEPAPRRTEITIVKP	T	135	135	Q9UHD8-5	Q9UHD8-5
UID26581	PNN	S450	PNN_S450	0	0		Pinin	0.000972027	0.981411154	0.997809193	0.157154595	0	0.002310188	0.05924008	0.049775708	0	0	0	0.246486518	0.553821979	0	0	0	0.013573668	0.120960003	0.715926287	0.70680808	0.681024717	0.66256583	0.72137886	0.794067577	0.934951241	0.497286536	0.603113904	0.889599284	0.722681764	0.746065452	0.667112763	PDKECKSLSPGKENVSALDMEKESEEKEEKE	S	450	450	Q9H307	Q9H307
UID3171	STK10	S438	STK10_S438	0	0		Serine/threonine-protein kinase 10	-0.014970929	0.597297112	0.963528511	0.105964213	0	0.002333145	0.059738368	-0.022773843	0	0	0	0.425180143	0.710584261	0	0	0	0.015189394	0.129044703	0.030093563	0.010128616	0.029414376	0.008484522	0.090942184	0.16493363	0.138683391	-0.064830183	-0.055409647	0.022168787	0.054113266	0.15270342	0.014674005	QVAQEKQVAEQGGDLSPAANRSQKASQSRPN	S	438	438	O94804	O94804
UID23384	CHAMP1	S297	CHAMP1_S297	0	0		Chromosome alignment-maintaining phosphoprotein 1	0.069932363	0.221741978	0.824863069	-0.208257977	0	0.002346799	0.059997341	-0.204990102	0	0	0	0.002618969	0.059175382	0	0	0	0.00125113	0.032834281	-0.052235923	-0.072366488	-0.07010101	-0.197512515	-0.224684437	-0.176725597	-0.211503922	0.194221333	0.250581057	-0.188427568	-0.477929328	0.012480162	0.141123349	SPSESPEPWKPFPAVSPEPRRPAPAVSPGSW	S	297	297	Q96JM3	Q96JM3
UID7434	CCT3	S214	CCT3_S214	0	0		T-complex protein 1 subunit gamma	0.084600821	0.309850372	0.878279201	0.306052525	0	0.002355363	0.06011185	0.146235773	0	0	0	0.091680472	0.341096774	0	0	0	0.007722152	0.08888792	0.297966858	0.364395162	0.328852079	0.085860198	0.268983761	0.626899307	1.019197962	0.179155962	0.242731207	0.54898572	0.472665357	0.09495924	0.341748746	RIVLLDSSLEYKKGESQTDIEITREEDFTRI	S	214	214	P49368-2	P49368-2
UID17092	PDZD4	S127	PDZD4_S127	0	0		PDZ domain-containing protein 4	-0.009370997	0.841388524	0.986635279	-0.175623958	0	0.002368452	0.060278177	-0.135548095	0	0	0	0.011922708	0.125018041	0	0	0	0.003665296	0.059511137	0.182615479	0.095155126	0.119887729	0.200694865	0.051831976	-0.060549033	-0.063777541	0.404879828	0.173289431	-0.134395043	0.017667201	0.220196435	0.205268102	RWKDSDRDDFLDDFGSENEGELRARKLKSPP	S	127	127	Q76G19-2	Q76G19-2
UID20425	PDZD8	S967	PDZD8_S967	0	0		PDZ domain-containing protein 8	-0.087471342	0.161812185	0.775560888	0.224782709	0	0.002377736	0.060423719	0.221843353	0	0	0	0.00260499	0.05910566	0	0	0	0.001164111	0.031491382	-0.324676134	-0.39336584	-0.666129858	-0.449614792	-0.25999554	-0.263360105	-0.124889309	-0.659275832	-0.628104417	-0.125754501	-0.224368373	-0.522921071	-0.714575216	SKTRLSEPGTDLVEPSPKHTPNTSDNEGSDT	S	967	967	Q8NEN9	Q8NEN9
UID81875	AMOTL1	T851	AMOTL1_T851	0	0		Angiomotin-like protein 1	-0.604833909	6.69E-06	0.032355844	0.307140879	1	0.002381621	0.060431838	-0.145609635	0	0	0	0.094419601	0.345983952	0	0	0	1.87E-05	0.003392691	-0.296214985	-0.612744865	-0.620305777	0.385082183	0.801202813	0.124800998	0.088419098	-0.552011037	-0.463332383	-0.402001051	-0.062760733	0.156210275	-0.03853352	FWPSMASLPSRGRLSTTPAHSPVLKHPAAKG	T	851	851	Q8IY63-2	Q8IY63-2
UID6256	RFC1	S312	RFC1_S312	0	0		Replication factor C subunit 1	0.040378572	0.439666115	0.923843771	-0.193248417	0	0.002401282	0.060839643	-0.192958362	0	0	0	0.002426516	0.057653214	0	0	0	0.001397896	0.035191168	0.290848646	0.364150784	0.382052521	0.357054736	0.227634283	0.163458535	0.277589496	0.550317124	0.663724576	0.335261462	0.131344137	0.527283669	0.711155376	QQHSKSSADKIGEVSSPKASSKLAIMKRKEE	S	312	312	P35251-2	P35251-2
UID4191	RB1	S249	RB1_S249	0	0	CDK1;CDK2	Retinoblastoma-associated protein	-0.053185775	0.396144167	0.911203262	-0.231081945	0	0.002409594	0.060959135	0.013702826	0	0	0	0.824466658	0.927565431	0	0	0	0.016116123	0.133495885	-0.058552586	-0.025704188	0.127438201	0.256282868	0.058194246	-0.079836235	-0.019757295	0.479802593	0.344931657	0.196076293	-0.002009841	-0.04145849	0.180713637	LLKEPYKTAVIPINGSPRTPRRGQNRSARIA	S	249	249	P06400	P06400
UID60066	KIAA1211	S7	KIAA1211_S7	0	0		Uncharacterized protein KIAA1211	-0.15607988	0.022245256	0.469594165	0.195920106	0	0.002433904	0.061472007	-0.062455476	0	0	0	0.238921029	0.544937621	0	0	0	0.004201893	0.064289856	0.191249067	-0.00481576	-0.079230383		0.281319349	0.473538104	0.167524205	-0.082486282	-0.060131832	-0.010882667	-0.018306574	0.133008464	0.087624199	_________MGTRAFSHDSIFIPDGGAESEQ	S	7	7	Q6ZU35	Q6ZU35
UID14526	ZC3H13	S1423	ZC3H13_S1423	0	0		Zinc finger CCCH domain-containing protein 13	0.175216757	0.321607647	0.880573759	0.477095514	0	0.002438919	0.061472007	0.284795432	0	0	0	0.133685064	0.41457553	0	0	0	0.010015539	0.103446385	0.222697787		0.28056178			0.586510895	0.519693798		-0.430426873				-0.179450409	DSLALDKERMDKDLGSVQGFEETNKSERTES	S	1423	1423	Q5T200;Q5T200-2	Q5T200
UID2984	RNASEH2A	S277	RNASEH2A_S277	0	0		Ribonuclease H2 subunit A	-0.126717608	0.329404367	0.884011528	0.408286535	0	0.002440747	0.061472007		0	0	0			0	0	0			0.065191989			0.030467742	0.215129624	0.437623202	0.336556562	-0.446760916						QEGLRKITSYFLNEGSQARPRSSHRYFLERG	S	277	277	O75792	O75792
UID30615	SYNRG	S734	SYNRG_S734	0	0		Synergin gamma	-0.012790413	0.68481603	0.978838958	0.117310703	0	0.002447451	0.061549404	0.009843226	0	0	0	0.7544161	0.897970229	0	0	0	0.018342974	0.143272043	0.038605426	-0.055102949	-0.013713069	-0.017513977	-0.00014039	0.108966995	0.155370216	-0.091257884	-0.113647718	-0.022177027	0.03367724	0.045084116	-0.072956807	AVAFRHTKEDSASVKSLDLPSIGGSSVGKED	S	734	734	Q9UMZ2-4;Q9UMZ2-6	Q9UMZ2-4
UID34156	MAP2	T750	MAP2_T750	0	0		Microtubule-associated protein 2	0.438307878	0.00080985	0.15887831	0.522397721	0	0.002463921	0.061826967	-0.126854086	0	0	0	0.255923451	0.563753649	0	0	0	0.00088402	0.02727389	-0.096744477	0.412590867	0.350961477	-0.483785391	-0.505893774		0.56538315	-0.479412292			-0.554306249	-0.056110462	-0.23894517	TSGSMDEGDDYLPATTPALEKAPCFPVESKE	T	750	750	P11137;P11137-3	P11137
UID18628	GPSM1	S469	GPSM1_S469	0	0		G-protein-signaling modulator 1	0.253624006	0.010923698	0.378437374	-0.321602513	0	0.002465783	0.061826967	0.046309837	0	0	0	0.593264246	0.816443913	0	0	0	0.003450538	0.058064931	-0.428781084	0.129840921	0.374919185	-0.236900997	-0.272834921	-0.588107072	-0.54761755	0.01442192	0.136263511	-0.285794479	-0.161547683	-0.442811929	-0.18976958	DVRVHVPRTSIPRAPSSDEECFFDLLTKFQS	S	469	469	Q86YR5-4	Q86YR5-4
UID72760	ADD3	S681	ADD3_S681	0	0		Gamma-adducin	0.064196558	0.226504522	0.829355207	0.191632377	0	0.002490925	0.062263535	0.197056356	0	0	0	0.002048125	0.053171409	0	0	0	0.001129143	0.031410867	-0.410780814	-0.201574824	-0.163631685	-0.337557233	-0.284435508	-0.254629887	-0.21759492	-0.586702775	-0.652051539	-0.187448602	-0.033264156	-0.443869938	-0.565068246	EKIEEVLSPEGSPSKSPSKKKKKFRTPSFLK	S	681	681	Q9UEY8	Q9UEY8
UID1530	SIPA1L1	S1507	SIPA1L1_S1507	0	0		Signal-induced proliferation-associated 1-like protein 1	-0.044319681	0.619789531	0.967632457	0.337909428	0	0.002491219	0.062263535	0.108207034	0	0	0	0.309953184	0.615490665	0	0	0	0.014645994	0.126138433	2.50E-06	-0.057792226	-0.200011233	-0.059295193	-0.021229543	0.101349435	0.681685854	-0.209542161	-0.359060261		0.02962807	-0.043595583	-0.276947518	IAHTRLRASTRDLRASPKPTSKSTIEEDLKK	S	1507	1507	O43166-3	O43166-3
UID12342	SART3	S8	SART3_S8	0	0		Squamous cell carcinoma antigen recognized by T-cells 3	0.032080891	0.407004511	0.913463686	0.142031245	0	0.002494215	0.062263535	-0.070089336	0	0	0	0.084915749	0.329436337	0	0	0	0.008413727	0.093063964	-0.061478321	-0.009645764	-0.032658054	-0.100554557	-0.070072826	0.17427905	0.172720855	-0.149744832	-0.071380241	-0.01342998	-0.068296718	0.027667938	0.170962706	________MATAAETSASEPEAESKAGPKAD	S	8	8	Q15020-4	Q15020-4
UID49042	MARK3	S391	MARK3_S391	0	0		MAP/microtubule affinity-regulating kinase 3	0.069583696	0.196961317	0.808969532	-0.193758981	0	0.002497916	0.062264232	0.038365767	0	0	0	0.465887345	0.73815917	0	0	0	0.011987859	0.113026376	0.313695513	0.464405836	0.536271565	0.46595865	0.256383965	0.244002964	0.074260303	0.64333817	0.449961021	0.404520255	0.376620232	0.262078565	0.365598854	SSSSSNLSLAKVRPSSDLNNSTGQSPHHKVQ	S	391	391	P27448-3	P27448-3
UID18856	TEX2	S458	TEX2_S458	0	0		Testis-expressed sequence 2 protein	-0.002328424	0.978169903	0.997809193	-0.316703974	0	0.002512499	0.062535757	0.10581797	0	0	0	0.2281919	0.533056621	0	0	0	0.014206379	0.123886454	-0.068807512	-0.243779768	0.173261804	0.002725637	-0.063929904	-0.362088346	-0.513120165	0.091860327	0.299747059	-0.254672223	-0.163841898	-0.447053294	-0.394732709	PLKPEVLAEDGVVLDSEDEVDSAVQHPELPV	S	458	458	Q8IWB9	Q8IWB9
UID56258	PKN1	S559	PKN1_S559	0	0		Serine/threonine-protein kinase N1	-0.016492395	0.869502768	0.989150392	-0.325458353	0	0.002516221	0.062536581	-0.424137965	0	0	0	0.000358838	0.020988086	0	0	0	0.000501114	0.01945137	0.380979596	0.295199773	0.43969577	0.44812516		-0.036381217	0.143264302	0.871218736	0.537497759	0.016814937	-0.395651605	0.617715525	0.699999669	TTGDISVEKLNLGTDSDSSPQKSSRDPPSSP	S	559	559	Q16512	Q16512
UID15952	NIPBL	S350	NIPBL_S350	0	0		Nipped-B-like protein	0.01674538	0.638476297	0.970532102	-0.131902615	0	0.002528872	0.062758986	-0.158162747	0	0	0	0.000656883	0.029349853	0	0	0	0.000676294	0.023389528	0.132252427	0.128874357	0.176432251	0.116234934	0.122090153	-0.057164357	0.10755015	0.288848374	0.289147877	0.071981373	-0.017950224	0.277438861	0.409243278	EKEQSEKAAMYDIISSPSKDSTKLTLRLSRV	S	350	350	Q6KC79;Q6KC79-2	Q6KC79-2
UID3093	RSL1D1	S361	RSL1D1_S361	0	0		Ribosomal L1 domain-containing protein 1	0.133276188	0.066373947	0.629378755	0.250273173	0	0.002556822	0.063346019	0.005108916	0	0	0	0.939597317	0.975258133	0	0	0	0.008877726	0.095970288	-0.255840773	-0.3275266	-0.397559865	-0.691236456	-0.566954758	-0.112804225	-0.28036301	-0.689951303	-0.704308622	-0.274578553	-0.204292699	-0.210451246	-0.288855671	KKRGRGKAQVKATNESEDEIPQLVPIGKKTP	S	361	361	O76021	O76021
UID47306	MYCN	S149	MYCN_S149	0	0		N-myc proto-oncogene protein	-0.001731998	0.979678304	0.997809193	-0.252387132	0	0.002560001	0.063346019	-0.207187555	0	0	0	0.008965308	0.108236302	0	0	0	0.003344806	0.057218012	-0.413808939	-0.485170797	-0.294232699	-0.248108179	-0.524367323	-0.615489231	-0.559171703	-0.259290052	0.094177646	-0.453237984	-0.781200923	-0.190865744	-0.214822943	LQHGRGPPTAGSTAQSPGAGAASPAGRGHGG	S	149	149	P04198	P04198
UID65663	UPF1	S1099	UPF1_S1099	0	0		Regulator of nonsense transcripts 1	-0.203422291	0.102511107	0.690287127	0.402773548	0	0.002572231	0.063484874	0.238819152	0	0	0	0.264443943	0.572248984	0	0	0	0.009196379	0.098082152	0.653673124	0.448940078	0.223083941		0.796286667	0.608146249	0.978714699	0.149582616	-0.173815858				0.247185074	GDEFKSQIDVALSQDSTYQGERAYQHGGVTG	S	1099	1099	Q92900-2	Q92900-2
UID62409	RAVER1	S668	RAVER1_S668	0	0		Ribonucleoprotein PTB-binding 1	0.580367811	0.021588415	0.465440036	-0.630913974	0	0.002575158	0.063484874	-0.12798595	0	0	0	0.312643523	0.617816643	0	0	0	0.006803384	0.083008252	0.01143797		0.748760401				-0.485305658		0.77652229	0.141668222			0.397640122	QAGLKQSHLSKAIGSSPLGSGEGLLGLSPGP	S	668	668	Q8IY67;Q8IY67-2	Q8IY67-2
UID15441	FAM21A	S909	FAM21A_S909	0	0		WASH complex subunit FAM21A	0.010262227	0.960231443	0.996485611	-0.763166002	0	0.002576849	0.063484874	-0.572513456	0	0	0	0.014838572	0.138206246	0	0	0	0.004381193	0.065466869	-0.876992951	-0.887308468	-0.055130061	-0.487708112	-0.495779322	-1.050297315	-0.865555931	0.666632268	0.470178496	-0.474749369	-0.95718838	-0.205698236	1.063814311	QPLVQEKKRVVKKDHSVDSFKNQKHPESIQG	S	909	909	Q641Q2-2	Q641Q2-2
UID14540	ZC3H13	S986	ZC3H13_S986	0	0		Zinc finger CCCH domain-containing protein 13	0.119983163	0.128352372	0.732044389	0.22891769	0	0.002590006	0.063716396	0.185061953	0	0	0	0.017406631	0.149043736	0	0	0	0.004665482	0.068010095	-0.237153469	-0.184957079	-0.144868812				-0.075349188	-0.552081714	-0.494916651	-0.104334705			-0.474458611	KEDDVGIERGNIETTSEDGQVFSPKKGQKKK	S	986	986	Q5T200;Q5T200-2	Q5T200
UID38886	ARL6IP6	T19	ARL6IP6_T19	0	0		ADP-ribosylation factor-like protein 6-interacting protein 6	0.067602105	0.245685476	0.842722837	-0.249463786	0	0.002616987	0.064286847	-0.359655887	0	0	0	4.20E-05	0.00569296	0	0	0	9.77E-05	0.007454761	-0.048281006	0.134448036	-0.092069319	-0.060509337	-0.167520364	-0.182894215		0.319333116	0.264033135	-0.308500421	-0.262134839	0.322609765	0.545378525	AESGWRSALRRRGPGTPGPVARPSYSSFTQG	T	19	19	Q8N6S5	Q8N6S5
UID53362	KIF1A	S425	KIF1A_S425	0	0		Kinesin-like protein KIF1A	0.081022672	0.142235067	0.748359788	0.197971712	0	0.002626454	0.064426047	0.059292795	0	0	0	0.344537097	0.645683314	0	0	0	0.010412462	0.105907615	0.425632283	0.380746678	0.211428362	0.082475048	0.185609304	0.531705416	0.488400288	0.130010561	0.098208294		0.3842103	0.348873855	0.146917264	MSPSSSLSALSSRAASVSSLHERILFAPGSE	S	425	425	Q12756-3	Q12756-3
UID14414	CEP170	S359	CEP170_S359	0	0		Centrosomal protein of 170 kDa	-0.05148266	0.13665691	0.744839549	0.121848415	0	0.00263234	0.064477114	0.048205467	0	0	0	0.161102348	0.451864112	0	0	0	0.00797496	0.090428031	0.231518137	0.092705697	0.020451271	0.15504087	0.164046739	0.234654757	0.321941909	0.024925975	0.044277031	0.16843523	0.209754073	0.160529837	0.024837598	QMLWERTEEDSKSIKSDVPVYLKRLKGNKHD	S	359	359	Q5SW79	Q5SW79
UID12717	SLC9A3R2	S303	SLC9A3R2_S303	0	0	ARAF	Na(+)/H(+) exchange regulatory cofactor NHE-RF2	-0.004231519	0.959629978	0.996485611	0.275498478	0	0.002644501	0.064681507	-0.007100313	0	0	0	0.932321385	0.971545259	0	0	0	0.019615005	0.148112289	-0.115821414		0.276809421	0.211676961	0.169929082	0.326571171	0.377175209	-0.109021915	-0.289225617	0.117001158	-0.000520087		0.045679945	SAWKQDPFQESGLHLSPTAAEAKEKARAMRV	S	303	303	Q15599	Q15599
UID16272	CTR9	S970	CTR9_S970	0	0		RNA polymerase-associated protein CTR9 homolog	-0.041934265	0.262867783	0.856299318	-0.134549126	0	0.002659961	0.064965895	0.051876669	0	0	0	0.1717596	0.466247221	0	0	0	0.01025317	0.104862537	-0.051906777	-0.072104946	0.015433881	0.125281053	-0.01421506	-0.081087414	-0.221210979	0.149342398	0.086555715	-0.036095381	0.078622709	-0.113353794	-0.051625552	RKKKKRRRHPKGEEGSDDDETENGPKPKKRR	S	970	970	Q6PD62	Q6PD62
UID31435	CFL2	S3	CFL2_S3	0	0		Cofilin-2	-0.149897476	0.024269394	0.475588899	-0.219322005	0	0.00266739	0.065006563	-0.128669266	0	0	0	0.047190703	0.247493259	0	0	0	0.00257177	0.049510285	0.467181076	0.214021682	0.012548135	0.352233212	0.473926507	0.124736552	0.047983024	0.586664623	0.46334297	-0.013514304	0.362788957	0.466404248	0.397547468	_____________MASGVTVNDEVIKVFNDM	S	3	3	Q9Y281	Q9Y281
UID4648	MAP2	S1555	MAP2_S1555	0	0		Microtubule-associated protein 2	0.011025496	0.727742998	0.981206618	0.116533647	0	0.002670747	0.065006563	0.02427242	0	0	0	0.447901688	0.72693696	0	0	0	0.01794234	0.141195474	0.052315018	0.036872001	0.086776623	0.044383206	0.035163436	0.151375801	0.148270327	-0.006412288	-0.16007617	0.098485596	0.141832828	0.058910278	0.084318465	SLPRPSSILPPRRGVSGDRDENSFSLNSSIS	S	1555	1555	P11137;P11137-3;P11137-4	P11137
UID19141	RBM12B	S562	RBM12B_S562	0	0		RNA-binding protein 12B	-0.017528529	0.733097734	0.981206618	0.189130869	0	0.002673224	0.065006563	0.063042013	0	0	0	0.233181814	0.538953645	0	0	0	0.014716107	0.12661162	0.18482137	0.105066803	0.153714312	0.09400502	0.234890209	0.367331619	0.409553425	0.026381252	-0.006019682	0.189780113	0.387230958	0.281116355	0.043726665	FRQPDRHPPEDFRHSSEDFRFPPEDFRHSPE	S	562	562	Q8IXT5	Q8IXT5
UID1277	TBX3	S660	TBX3_S660	0	0		T-box transcription factor TBX3	0.077189203	0.057872189	0.615202726	-0.13864759	0	0.002679175	0.065006563	-0.040701496	0	0	0	0.290669919	0.596898763	0	0	0	0.006924641	0.083692388	0.087924183	0.156860747	0.148885028	0.00360421	-0.006615247	-0.019798797	-0.053090743	0.255383807	0.226317012	-0.017375573	-0.08566164	0.062110033	-0.002341262	AAAGPLDGKVAALAASPASVAVDSGSELNSR	S	660	660	O15119-2	O15119-2
UID12718	SLC9A3R2	S280	SLC9A3R2_S280	0	0		Na(+)/H(+) exchange regulatory cofactor NHE-RF2	0.077188242	0.29815598	0.870810069	0.267186505	0	0.002683212	0.065006563	-0.145694678	0	0	0	0.06251162	0.284327048	0	0	0	0.00721547	0.085518014	0.130638343	0.205819177	0.143580903	0.009353387	0.031293726	0.419767542	0.68145918	-0.086942697	0.119423398	0.288733933	-0.011589643	0.433324084	0.426598917	LNGGSACSSRSDLPGSDKDTEDGSAWKQDPF	S	280	280	Q15599	Q15599
UID16661	RAB11FIP1	S501	RAB11FIP1_S501	0	0		Rab11 family-interacting protein 1	-0.123954534	0.207120341	0.818221278	-0.349913904	0	0.002684637	0.065006563	-0.163502152	0	0	0	0.103996537	0.365091517	0	0	0	0.007951146	0.090219288	0.092127558	-0.270165978	-0.728288182	-0.284379826	-0.218256198	-0.467142314	-0.610126717	0.283778514	0.038608072	-0.522145315	-0.485457995	-0.247474109	-0.106120591	RSEKDTAAVVSRQGSSLNLFEDVQITEPEAE	S	501	501	Q6WKZ4;Q6WKZ4-2	Q6WKZ4
UID6169	CSTF2	S507	CSTF2_S507	0	0		Cleavage stimulation factor subunit 2	-0.093749238	0.021900627	0.468170322	0.13407925	0	0.00269331	0.065123534	0.061136847	0	0	0	0.111870988	0.378894414	0	0	0	0.003359989	0.05734312	-0.512197966	-0.587037158	-0.514378711	-0.363406436	-0.363012484	-0.268198415	-0.392864994	-0.558538072	-0.638842336	-0.415067088	-0.275504344	-0.453651486	-0.481467335	MQGASIQGGSQPGGFSPGQNQVTPQDHEKAA	S	507	507	P33240-2	P33240-2
UID44390	MCF2L	S774	MCF2L_S774	0	0		Guanine nucleotide exchange factor DBS	-0.011265902	0.9328119	0.993399902	0.53110304	0	0.002700255	0.065198457	-0.296742936	0	0	0	0.048156235	0.249663516	0	0	0	0.008642386	0.094776651	-0.101794479		-0.517425486	-0.485777135	-0.3141137	0.349890232	0.382413661		-0.544742173	-0.895667427	-0.550306231	-0.239481797		LQACREASQHRALEQSQSLPLPAPTSTSPSR	S	774	774	O15068-5	O15068-5
UID43799	MPHOSPH10	S171	MPHOSPH10_S171	0	0		U3 small nucleolar ribonucleoprotein protein MPP10	-0.13289428	0.011569709	0.383872628	0.167897436	0	0.002715753	0.065479403	0.111307358	0	0	0	0.028315426	0.190489623	0	0	0	0.001539891	0.037035039	-0.073142013	-0.237508485	-0.248177217	0.001796075	0.044095342	-0.005589466	0.124292662	-0.200988382	-0.351898167	0.054833002	0.189243158	-0.131238324	-0.069914948	SKSDLRKSPVFSDEDSDLDFDISKLEQQSKV	S	171	171	O00566	O00566
UID18487	ZC3HC1	S370	ZC3HC1_S370	0	0		Nuclear-interacting partner of ALK	0.018185156	0.701880594	0.980166622	-0.208052693	0	0.002732739	0.065795342	-0.096115034	0	0	0	0.061958003	0.28323188	0	0	0	0.009006253	0.096920285	-0.331808172	-0.100666887	-0.139472796	-0.157411296	-0.155469011	-0.486717379		-0.000637767	-0.054878749	-0.227085473	-0.305330512	-0.163838533	0.015882682	WDSSSPVDRPEPEAASPTTRTRPVTRSMGTG	S	370	370	Q86WB0	Q86WB0
UID16485	ANKRD11	S73	ANKRD11_S73	0	0		Ankyrin repeat domain-containing protein 11	-0.107547255	0.186824391	0.798351398	-0.299108515	0	0.00274844	0.066079523	0.119918541	0	0	0	0.09340867	0.344440716	0	0	0	0.00804613	0.090926167	-0.016593752	-0.267076413	-0.021689579	0.117445029		-0.49334235		0.304047275	0.016366662	0.048180424	0.008227937	-0.209774515	-0.213491288	RKLPFTAGANGEQKDSDTEKQGPERKRIKKE	S	73	73	Q6UB99	Q6UB99
UID13732	VPS26B	S319	VPS26B_S319	0	0		Vacuolar protein sorting-associated protein 26B	0.055018727	0.400476981	0.911980302	0.205966695	0	0.00275457	0.066133077	-0.135741117	0	0	0	0.028061572	0.189374329	0	0	0	0.005768046	0.077142999	-0.045945136	-0.052306488	0.050615459	-0.094473658		0.27627286	0.012451353	-0.277888951	-0.257253614	-0.322751388	-0.160598701	0.141788773	-0.082174393	SHQAAIASQRFEGTTSLGEVRTPSQLSDNNC	S	319	319	Q4G0F5	Q4G0F5
UID27605	JPH1	S162	JPH1_S162	0	0		Junctophilin-1	0.071110685	0.283467987	0.867455789	-0.215262818	0	0.002762109	0.066220293	-0.167238343	0	0	0	0.077391893	0.315395321	0	0	0	0.008735445	0.095171878	0.257105654		0.205259989	0.129356358	-0.005861357	-0.05883213	-0.173910899	0.335890614	0.29241763			0.291862379	0.305748443	VPYGMATVIRSPLRTSLASLRSEQSNGSVLH	S	162	162	Q9HDC5	Q9HDC5
UID26052	CEP44	S324	CEP44_S324	0	0		Centrosomal protein of 44 kDa	-0.017263643	0.774099839	0.983991058	0.220374217	0	0.002766166	0.066223887	-0.006694586	0	0	0	0.911245172	0.963681265	0	0	0	0.021245982	0.154517074	0.327439225	0.073717978	0.133525558	0.157272854	0.119025253	0.56093475	0.44928886	-0.049420619	0.178147362	0.246022549	0.113786273	0.166646629	0.219940537	YASCSDMDLLNPHRKSEVERPASIPLSSGYS	S	324	324	Q9C0F1	Q9C0F1
UID3346	SUN1	S48	SUN1_S48	0	0		SUN domain-containing protein 1	-0.010315825	0.848980513	0.987403075	-0.198638101	0	0.002770336	0.066230182	-0.238354663	0	0	0	0.000725088	0.031027292	0	0	0	0.000774873	0.025359633	0.159031725	0.002122678	0.098404641	0.069596723	0.072193896	-0.043571917	0.070882042	0.334735309	0.487127218	-0.038814216	-0.146450484	0.316835386	0.451318566	ALDFETEHKLDPVFDSPRMSRRSLRLATTAC	S	48	48	O94901-9	O94901-9
UID898	CHEK1	S222	CHEK1_S222	0	0	Chk1	Serine/threonine-protein kinase Chk1	0.374425912	0.006997851	0.324726835	0.434047907	0	0.002776156	0.066275831	0.016411117	0	0	0	0.903830486	0.96064538	0	0	0	0.003244237	0.056598083	-0.339416611	0.613452729	0.622739249	-0.15272952	-0.108782148	0.229561569	0.287512395	-0.559002721	-0.660114942		-0.071760745	0.001198862	-0.144295114	SPVNSASSEENVKYSSSQPEPRTGLSLWDTS	S	222	222	O14757-2	O14757-2
UID55201	RRP1B	S714	RRP1B_S714	0	0		Ribosomal RNA processing protein 1 homolog B	-0.022281375	0.703674323	0.980166622	-0.213621655	0	0.002830008	0.067334851	-0.255696476	0	0	0	0.000757652	0.031865834	0	0	0	0.000794704	0.025657952	-0.150361083	-0.446314672	-0.116797259	-0.175986667	-0.297999765	-0.252435463	-0.502711394	0.080492183	0.018847581	-0.497223676	-0.532084443	0.052028977	-0.058551194	PEQKPLHGVLKTPTSSPASSPLVAKKPLTTT	S	714	714	Q14684-2	Q14684-2
UID47309	MYCN	S371	MYCN_S371	0	0		N-myc proto-oncogene protein	0.055449646	0.32957315	0.884213905	-0.191673912	0	0.002832434	0.067334851	0.005309158	0	0	0	0.957391486	0.98295375	0	0	0	0.016421959	0.134957617	-0.053874226		0.044535609	-0.111262416	-0.048138267	-0.289675392	-0.187377026	0.062644456	0.226998774	-0.032278198				PRPLKSVIPPKAKSLSPRNSDSEDSERRRNH	S	371	371	P04198	P04198
UID3893	MAP4K4	S558	MAP4K4_S558	0	0		Mitogen-activated protein kinase kinase kinase kinase 4	-0.207581061	0.063916982	0.627926633	-0.450197122	0	0.002858693	0.067863935	-0.418435007	0	0	0	0.001602583	0.047283167	0	0	0	0.000846253	0.026600396	0.203903979	-0.306350292	-0.122996623	-0.126031187	0.527008516	-0.517018057		0.350391778	0.479288976	-0.579514498	-0.29971084	0.202487343	0.592027349	LASLKNNVSPVSRSHSFSDPSPKFAHHHLRS	S	558	558	O95819-3;O95819-5	O95819-5
UID31775	THRAP3	S379	THRAP3_S379	0	0		Thyroid hormone receptor-associated protein 3	-0.026193653	0.461416535	0.927764186	0.128350065	0	0.002865581	0.067932308	0.157339877	0	0	0	0.000636924	0.028756852	0	0	0	0.00067684	0.023389528	0.110661513	0.063037852	0.069118809	0.1185637	0.118367572	0.199943382	0.246580883	0.003752118	-0.070628114	0.240496086	0.411188267	0.029444307	-0.007119462	QTNTDKEKIKEKGSFSDTGLGDGKMKSDSFA	S	379	379	Q9Y2W1	Q9Y2W1
UID34000	GPI	T148	GPI_T148	0	0		Glucose-6-phosphate isomerase	0.067651976	0.236933033	0.839090865	-0.210387995	0	0.002879779	0.068173549	0.117467594	0	0	0	0.153420053	0.441843587	0	0	0	0.010564746	0.106480717	0.124644685	0.137000773	0.22325215	0.013468375	0.076176644	-0.255193567	-0.197669004	0.160550579	0.228138831		0.219368745	-0.015566444		EGRAVLHVALRNRSNTPILVDGKDVMPEVNK	T	148	148	P06744-2	P06744-2
UID9243	SATB1	S38	SATB1_S38	0	0		DNA-binding protein SATB1	-0.212284666	0.00334321	0.254820913	-0.217482291	0	0.002888099	0.068275135	-0.071576556	0	0	0	0.543667694	0.787356323	0	0	0	0.00242806	0.048007418	0.183618729	-0.009164604	-0.00034894	0.501748236	0.337876885	-0.129624219	0.188054983	0.408885723	0.519474204			0.293856667		PKGPPAKIARLEQNGSPLGRGRLGSTGAKMQ	S	38	38	Q01826	Q01826
UID11042	ORC1	S287	ORC1_S287	0	0		Origin recognition complex subunit 1	0.06211291	0.33997416	0.889745191	-0.232333469	0	0.002926387	0.069083922	-0.392967452	0	0	0	3.96E-05	0.0054891	0	0	0	0.000092735	0.007238226	0.246068424	0.431306063	0.480351706	0.28056029	0.382645837	0.178468218	0.195127269	0.652570461	0.650358902	0.125819384	-0.181540961	0.609886229	0.906262003	TSPSKRSQPDKLQTLSPALKAPEKTRETGLS	S	287	287	Q13415	Q13415
UID44409	NACAD	S1303	NACAD_S1303	0	0		NAC-alpha domain-containing protein 1	-0.168066784	0.048980099	0.60048182	0.247337137	0	0.002949726	0.069467612	0.222077933	0	0	0	0.002124548	0.05339356	0	0	0	0.001200963	0.032106315	-0.143969368		-0.467989995		-0.131856427		-0.002835669	-0.437005896	-0.541023569	-0.080086791	0.097002626	-0.549172034	-0.322223865	TQPLGTGPRVSLSPHSPLLSPKVASMDAKDL	S	1303	1303	O15069	O15069
UID32607	EPN1	S447	EPN1_S447	0	0		Epsin-1	0.09512474	0.263435789	0.856299318	0.300994734	0	0.002950837	0.069467612	0.050803645	0	0	0	0.542670294	0.786644084	0	0	0	0.015762287	0.131737043	-0.433814846	-0.494773213	-0.128746613	-0.437079329	-0.566939458	0.083565603	-0.303118439	-0.717506311	-0.706025461	-0.243658052	-0.159409805	-0.17846185	-0.427820586	AATPTPTPPTRKTPESFLGPNAALVDLDSLV	S	447	447	Q9Y6I3-3	Q9Y6I3-3
UID39274	CPLX3	T113	CPLX3_T113	0	0		Complexin-3	-0.000956999	0.98186927	0.997809193	-0.152991804	0	0.002965407	0.069532061	-0.056656705	0	0	0	0.194584799	0.492114066	0	0	0	0.015443393	0.130184685	0.21095177	0.30299728	0.135695795	0.206893437	0.235627634	0.176385082	0.102428209	0.486328776	0.404451729	0.287753842	0.213219458	0.359875447	0.367724672	DVELPRELAKMIEEDTEEEEEKASVLGQLAS	T	113	113	Q8WVH0	Q8WVH0
UID44864	SART1	S474	SART1_S474	0	0		U4/U6.U5 tri-snRNP-associated protein 1	0.090429831	0.434227295	0.920076858	0.937568543	0	0.002965881	0.069532061	0.011657672	0	0	0	0.918292425	0.966897404	0	0	0	0.018717122	0.14436575	-0.507844243	0.03158978	-0.684689741	-0.45364333	-0.561175954		0.519507582			-0.16899198	-0.601085257	-0.312163999	-0.504543926	QPLPSDDTRVENMDISDEEEGGAPPPGSPQV	S	474	474	O43290	O43290
UID44865	SART1	S486	SART1_S486	0	0		U4/U6.U5 tri-snRNP-associated protein 1	0.090429831	0.434227295	0.920076858	0.937568543	0	0.002965881	0.069532061	0.011657672	0	0	0	0.918292425	0.966897404	0	0	0	0.018717122	0.14436575	-0.507844243	0.03158978	-0.684689741	-0.45364333	-0.561175954		0.519507582			-0.16899198	-0.601085257	-0.312163999	-0.504543926	MDISDEEEGGAPPPGSPQVLEEDEAELELQK	S	486	486	O43290	O43290
UID25393	PBDC1	S181	PBDC1_S181	0	0		Protein PBDC1	0.008843538	0.875535679	0.989412031	-0.204819788	0	0.002985018	0.069881282	0.047192573	0	0	0	0.409870445	0.698502871	0	0	0	0.019718038	0.148596612	0.079331071	0.118120631	0.181719619	0.213603699	0.050862399	-0.133729453	-0.041035948	0.458612355	0.185901397	0.231334489	0.210812858	0.108169049	0.145208008	EGEKGVNNGGEKRADSGEEENTKNGGEKGAD	S	181	181	Q9BVG4	Q9BVG4
UID47398	RB1	S608	RB1_S608	0	0	UL97;CDK2;CDK4	Retinoblastoma-associated protein	0.168645163	0.07797303	0.644532909	-0.324341252	0	0.002989022	0.069881282	-0.073617443	0	0	0	0.416778147	0.704114293	0	0	0	0.009402838	0.099709513	-0.29924476	-0.044514038	0.017365543	-0.467523491	-0.234205657	-0.536644719	-0.39586932	0.17726573	0.187585238	-0.696846098	-0.369032591	-0.431859452	-0.339549466	NLPLQNNHTAADMYLSPVRSPKKKGSTTRVN	S	608	608	P06400	P06400
UID26500	SEMA6A	S952	SEMA6A_S952	0	0		Semaphorin-6A	0.054219774	0.652720094	0.97353501	-0.290474299	0	0.003009698	0.070267732	-0.22329929	0	0	0	0.013596067	0.133188811	0	0	0	0.004959339	0.070690093	-0.675409252	-0.765201821	-0.585257541			-0.786089122	-1.147928708	-0.400480742	-0.371639891	-0.931596129	-1.10675114	-0.662019812	-0.483130298	NNTNSSNSSHLSRNQSFGRGDNPPPAPQRVD	S	952	952	Q9H2E6	Q9H2E6
UID31332	BAIAP2	S454	BAIAP2_S454	0	0		Brain-specific angiogenesis inhibitor 1-associated protein 2	0.062845986	0.323510791	0.882278939	0.195942784	0	0.003059679	0.071336402	0.108892712	0	0	0	0.059813204	0.278383856	0	0	0	0.008252312	0.09219501	0.032794679	-0.098330663	0.035166107		-0.154184945	-0.088521106	0.183026913	-0.343604458	-0.345660872	-0.023449495	0.077209675	-0.185832014	-0.195978653	GSDRLHMSLQQGKSSSTGNLLDKDDLAIPPP	S	454	454	Q9UQB8-3	Q9UQB8-3
UID29835	BAZ1B	S347	BAZ1B_S347	0	0		Tyrosine-protein kinase BAZ1B	0.068274354	0.468945277	0.930316405	0.336840511	0	0.003075808	0.07161393	0.396035198	0	0	0	0.00095677	0.036083572	0	0	0	0.000915782	0.027747975	-0.221492383	-0.12327414	-0.261842314	-0.606192706	-0.052021162	0.232666233	0.038418028	-0.590455227	-0.485822554	0.394001468	0.153280868	-0.698593385	-0.338265071	LNPKLWCHVHLKKSLSGSPLKVKNSKNSKSP	S	347	347	Q9UIG0-2	Q9UIG0-2
UID23512	ZNF521	S608	ZNF521_S608	0	0		Zinc finger protein 521	0.033307309	0.427901668	0.919068516	-0.149634343	0	0.003094842	0.071839175	-0.14466854	0	0	0	0.003874732	0.072686091	0	0	0	0.002125292	0.04434157	-0.322640471	-0.186579835	-0.216599422	-0.281848044	-0.25456045	-0.351664424	-0.421156486	-0.068749189	-0.105534349	-0.346537221	-0.278351129	0.041510966	-0.087725157	NYIHNGKKSRALSPLSPVAIEQTSLKMMQAV	S	608	608	Q96K83	Q96K83
UID15859	LAMTOR1	S56	LAMTOR1_S56	0	0		Ragulator complex protein LAMTOR1	-0.040617397	0.76532163	0.983991058	0.490285936	0	0.003095884	0.071839175	-0.04719107	0	0	0	0.728907561	0.887253599	0	0	0	0.02287332	0.160332293	-0.174818078	-0.626346775	-0.647822976	-0.551041529	-0.560658634	0.315596751	-0.039742543	-0.8627798	-0.822509735	-1.016541555	-0.549172223	-0.361772097	-1.015177404	HSLPSARTDEQALLSSILAKTASNIIDVSAA	S	56	56	Q6IAA8	Q6IAA8
UID36105	TP53BP1	T922	TP53BP1_T922	0	0		Tumor suppressor p53-binding protein 1	-0.093248571	0.130099184	0.735407528	0.211523786	0	0.003098197	0.071839175	-0.049830779	0	0	0	0.402262675	0.692526275	0	0	0	0.011803133	0.112446404	-0.244296274	-0.398517338	-0.306435698	-0.201208173	-0.130750579	-0.164364502	-0.153685223	-0.781314298	-0.382830572	-0.28189188	-0.338237614	-0.239762767	-0.181043612	TLPKEGDIIPPLTGATPPLIGHLKLEPKRHS	T	922	922	Q12888	Q12888
UID18261	PHLDB1	S924	PHLDB1_S924	0	0		Pleckstrin homology-like domain family B member 1	0.062643474	0.43319801	0.920076858	0.284429624	0	0.003119806	0.072226818	0.091361265	0	0	0	0.259811613	0.567313069	0	0	0	0.015559827	0.130507073	0.113684109	0.151887489	-0.029204809	-0.10626928	-0.021621935	-0.118362529	0.377479922	-0.462628846	-0.415972256	-0.072774745	0.071381239	-0.153572621	-0.213265947	TLKEVYRSKMDGEATSPLPRTRSGPLPSSSG	S	924	924	Q86UU1-3	Q86UU1-3
UID47121	MAP4K4	S621	MAP4K4_S621	0	0		Mitogen-activated protein kinase kinase kinase kinase 4	0.007596097	0.851282898	0.987403075	0.222110858	0	0.003128901	0.072226818	0.121089446	0	0	0	0.027754695	0.187970655	0	0	0	0.00764136	0.088509328	-0.035654432	0.113584083	0.063822609	0.092187054	0.054835251		0.341598855		-0.102622862	0.270726902	0.213975952		0.029361928	SDSDEVPPRVPVRTTSRSPVLSRRDSPLQGS	S	621	621	O95819-3;O95819-5	O95819-5
UID47143	MAP4K4	S598	MAP4K4_S598	0	0		Mitogen-activated protein kinase kinase kinase kinase 4	0.007596097	0.851282898	0.987403075	0.222110858	0	0.003128901	0.072226818	0.121089446	0	0	0	0.027754695	0.187970655	0	0	0	0.00764136	0.088509328	-0.035654432	0.113584083	0.063822609	0.092187054	0.054835251		0.341598855		-0.102622862	0.270726902	0.213975952		0.029361928	ALQRPAEPQVPVRTTSRSPVLSRRDSPLQGS	S	598	598	O95819-6	O95819-6
UID51793	TRA2B	S97	TRA2B_S97	0	0		Transformer-2 protein homolog beta	0.150401583	0.027606478	0.4994674	-0.220880117	0	0.003137551	0.072226818	0.019156673	0	0	0	0.755174667	0.898251599	0	0	0	0.006777465	0.082873747	-0.079249859	0.104482567	0.043128279	-0.140172638	-0.313822848	-0.306837091	-0.337729892	0.221371645	0.017581842	0.105926457	0.007210749	-0.158039642	0.194550154	RSRSYSRDYRRRHSHSHSPMSTRRRHVGNRA	S	97	97	P62995	P62995
UID15672	INTS3	S507	INTS3_S507	0	0		Integrator complex subunit 3	0.031044631	0.467808614	0.93000359	-0.152295898	0	0.003140063	0.072226818	-0.162366327	0	0	0	0.002015628	0.052935631	0	0	0	0.001476105	0.036231861	0.31631389	0.398533844	0.39423172	0.327405904	0.341181137	0.189292721	0.253509689	0.521050204	0.530935799	0.254340168	0.04341362	0.439073559	0.508145537	SSTKPPKSRRKAALSSPRSRKNATQPPNAEE	S	507	507	Q68E01-4	Q68E01-4
UID22320	PROX1	S179	PROX1_S179	0	0		Prospero homeobox protein 1	-0.036758553	0.363038534	0.898288063	0.142991689	0	0.003142203	0.072226818	0.140942212	0	0	0	0.003461375	0.068282762	0	0	0	0.001943738	0.042133678	0.141840451	0.085806008	-0.026752744	0.055341519	0.150745957	0.220631781	0.205428908	-0.014351218	-0.131554847	0.20673599	0.349482568	0.06034622	-0.06789651	AKRARVENIIRGMSHSPSVALRGNENEREMA	S	179	179	Q92786	Q92786
UID10327	TRO	S155	TRO_S155	0	0		Trophinin	-0.105198221	0.116010836	0.710024694	-0.235890009	0	0.003147042	0.072226818	-0.044149986	0	0	0	0.416765573	0.704114293	0	0	0	0.011895759	0.112621732	0.109718741	0.109401911	0.235628984		0.440955387	-0.049952031		0.471612003	0.405776162	0.097795554	0.225865724	0.286815101	0.213446119	NKMKRVTAKAAQGSQSPTGHEGGTIQLKSPL	S	155	155	Q12816-2	Q12816-2
UID18125	PBRM1	S10	PBRM1_S10	0	0		Protein polybromo-1	0.195489268	0.022328151	0.469594165	-0.276606362	0	0.003152177	0.072226818	-0.188277898	0	0	0	0.051477461	0.260598965	0	0	0	0.003091408	0.055124302	-0.434132475	-0.213154239	-0.068220935	-0.528851046	-0.534481198	-0.607362886	-0.518594421	-0.046136526	0.026604665		-0.227295021	-0.158091213	0.222687768	______MGSKRRRATSPSSSVSGDFDDGHHS	S	10	10	Q86U86-8	Q86U86-8
UID15395	CD276	S307	CD276_S307	0	0		CD276 antigen	0.053898164	0.290995822	0.868937893	0.179385938	0	0.003153265	0.072226818	0.380871383	0	0	0	4.72E-06	0.001934187	0	0	0	0.000017691	0.003328741	0.044147583	0.287990182	0.115040931	0.139990962	0.047447495	0.278717712	0.435404747	-0.076545108	0.073123815	0.633106028	0.622440766	-0.129492964	-0.138445772	GEGSKTALQPLKHSDSKEDDGQEIA______	S	307	307	Q5ZPR3-2	Q5ZPR3-2
UID21049	DLG5	S185	DLG5_S185	0	0		Disks large homolog 5	-0.16797504	0.12697973	0.729867039	-0.340977646	0	0.003171761	0.072552423	-0.011346267	0	0	0	0.893591776	0.956121524	0	0	0	0.013985525	0.122923856	0.06592896	-0.156102808		0.179847273		-0.411883039		0.246684262	0.306957733		-0.186205257	-0.234422037	0.024847675	GDLRAQQQQVLKHNGSSEILNKLYDTAMDKL	S	185	185	Q8TDM6-4	Q8TDM6-4
UID8174	ATN1	S896	ATN1_S896	0	0		Atrophin-1	-0.000161481	0.997989246	0.999699864	-0.275156424	0	0.003181861	0.072685365	0.079110895	0	0	0	0.232646846	0.538550052	0	0	0	0.017357259	0.139216731	0.156109655	0.219535051	0.1115278	0.171037293	0.160671483	-0.408311333		0.235470104	0.259472091	0.175437855	0.134311607	0.006368686	-0.013062804	PALRTLSEYARPHVMSPGNRNHPFYVPLGAV	S	896	896	P54259	P54259
UID11530	6-Sep	S416	SEPT6_S416	0	0		Septin-6	-0.043987512	0.505514047	0.93862735	0.235194645	0	0.003188516	0.072739366	0.254866417	0	0	0	0.001823517	0.050189027	0	0	0	0.001418125	0.035292191	0.05253926	-0.141723416	-0.142519103	-0.114929547	0.006637076	0.256781622	0.476484383	-0.030817104	-0.17669547	0.235003085	0.325348718	-0.188508488	-0.270605375	TAAELLQSQGSQAGGSQTLKRDKEKKN____	S	416	416	Q14141-2	Q14141-2
UID354	WASH3P;WASH2P;WASH1;WASH4P;WASH6P	S215	WASH3P;WASH2P;WASH1;WASH4P;WASH6P_S215	0	0		Putative WAS protein family homolog 3;WAS protein family homolog 2;WAS protein family homolog 1;Putative WAS protein family homolog 4;WAS protein family homolog 6	0.025931561	0.780628356	0.983991058	0.398769484	0	0.003199473	0.072891222	0.04022005	0	0	0	0.666570983	0.856913089	0	0	0	0.022737454	0.160198749	0.668155801	0.428794792	0.256070214	0.163666013	0.417472748	0.707993424	0.78285505	-0.024506518		0.160943914	0.332909405	0.026620486	0.306352632	MLGAETEEKLFDAPLSISKREQLEQQVPENY	S	215	215	C4AMC7	C4AMC7
UID28486	PPP4R2	S102	PPP4R2_S102	0	0		Serine/threonine-protein phosphatase 4 regulatory subunit 2	-0.027688176	0.458331	0.926595349	-0.132457843	0	0.003214017	0.072964281	-0.029223882	0	0	0	0.434393222	0.717418599	0	0	0	0.018935399	0.145243525	0.037891545	-0.068810987	0.09582779	0.069652648	0.068116858	-0.049677634	-0.075650394	0.230363645	0.1741397	-0.019502854	-0.000377409	-0.038774563	0.135789829	SNSLNRMNGVMFPGNSPSYTERSNINGPGTP	S	102	102	Q9NY27-2	Q9NY27-2
UID21887	AHCTF1	S2120	AHCTF1_S2120	0	0		Protein ELYS	-0.035273528	0.630087979	0.970036734	-0.261603248	0	0.0032165	0.072964281	-0.167624729	0	0	0	0.036749278	0.218740856	0	0	0	0.007726157	0.08888792	-0.000541689	-0.262704031	-0.025216854	0.029888212	-0.176714987	-0.245868219	-0.314924246	0.253325746	0.23229478	-0.252308177	-0.435617052	-0.200990086	0.183563772	ILLPDLSEPNNEPLFSPASEVPRKAKAKKIE	S	2120	2120	Q8WYP5	Q8WYP5
UID12555	RABEP1	S410	RABEP1_S410	0	0		Rab GTPase-binding effector protein 1	-0.137626441	0.043138789	0.575717516	-0.223167694	0	0.003218674	0.072964281	-0.185074758	0	0	0	0.010250877	0.115176737	0	0	0	0.001883826	0.041426795	0.454547922	-0.068134528	0.261378948	0.489778672	0.253971512	0.123011339	0.100081065	0.568017631	0.547745546	0.115522644	0.266853592	0.557222384	0.565452884	NDMFKDGLRRAQSTDSLGTSGSLQSKALGYN	S	410	410	Q15276-2	Q15276-2
UID28459	CNTLN	S22	CNTLN_S22	0	0		Centlein	0.09038431	0.095920072	0.67966451	0.217725015	0	0.003219899	0.072964281	0.087869028	0	0	0	0.104381653	0.365920764	0	0	0	0.007251371	0.085777908	0.151453121	0.25253921	0.334007661	0.117783289	0.107226341	0.285083601		-0.090781971	-0.149139421	0.194721434	0.137088516	0.015656087	-0.03532225	PSPHPSPPARQLGPRSPRVGRGAEVHAMRSE	S	22	22	Q9NXG0	Q9NXG0
UID25279	NDC1	S359	NDC1_S359	0	0		Nucleoporin NDC1	-0.167550006	0.042983152	0.575717516	-0.271332627	0	0.003228029	0.073027005	-0.235409408	0	0	0	0.007914855	0.101986024	0	0	0	0.001662101	0.03858431	-0.01696498	-0.383388086	0.027482964	0.14810644	0.166188462	-0.554310719	-0.268205561	0.101077992	0.161736237	-0.418703346	-0.315088371	0.216806112	-0.008960198	MAGIFDVNTCYGSPQSPQLIRRGPRLWTSAS	S	359	359	Q9BTX1-6	Q9BTX1-6
UID86343	BCLAF1	Y282	BCLAF1_Y282	0	0	Src	Bcl-2-associated transcription factor 1	-0.055722348	0.185869121	0.796970778	-0.145458684	0	0.003231283	0.073027005	0.011728927	0	0	0	0.772786874	0.907288582	0	0	0	0.016021175	0.13297336	-0.24218005	-0.304113877	-0.156260249	-0.105814837	-0.131669897	-0.294523924	-0.454068787	-0.089221213	-0.077536763	-0.051495314	-0.223607158	-0.177189019	-0.14482916	PERSGSGSVGNGSSRYSPSQNSPIHHIPSRR	Y	282	282	Q9NYF8-2	Q9NYF8-2
UID67589	RSF1	S1190	RSF1_S1190	0	0		Remodeling and spacing factor 1	0.084108938	0.337900778	0.889313713	-0.308444204	0	0.003245796	0.073121155	0.103878895	0	0	0	0.24124137	0.548267149	0	0	0	0.014624618	0.126041477	0.01710832	0.345278685	0.324952135	0.293546553	0.040248516	-0.205022964	-0.364942554	0.336923951	0.326887348	0.468797824	0.359885822	0.056441027	0.356727038	RSRRNQKRQINYKEDSESDGSQKSLRRGKEI	S	1190	1190	Q96T23-2;Q96T23-3	Q96T23-2
UID32347	KCTD3	S662	KCTD3_S662	0	0		BTB/POZ domain-containing protein KCTD3	-0.159794175	0.317524808	0.878715947	-0.668293139	0	0.003249298	0.073121155	-0.269957211	0	0	0	0.104526745	0.366130943	0	0	0	0.010755743	0.106986947	0.281969307	0.024660154	-0.175564549	-0.218917791	0.707190093	-0.063293637		1.15108843	1.050939761	0.185581304	-0.20773057	0.282862212	0.774817364	PYRESPLLARARRTESFHSYRDFQTINLNRN	S	662	662	Q9Y597-2	Q9Y597-2
UID34106	HIST1H1E	T18	HIST1H1E_T18	0	0	CDK1;CDK2	Histone H1.4	0.042970883	0.355645104	0.894667871	-0.163655305	0	0.003254653	0.073121155	-0.182268992	0	0	0	0.001528537	0.045968331	0	0	0	0.001208104	0.032109013	0.009013992	0.048424271	0.001230264	-0.048848594	-0.073380402	-0.11866814	-0.150196272	0.147706877	0.238049931	-0.137734006	-0.409296138	0.038927173	0.143118652	ETAPAAPAAPAPAEKTPVKKKARKSAGAAKR	T	18	18	P10412	P10412
UID57311	RGAG4	S527	RGAG4_S527	0	0		Retrotransposon gag domain-containing protein 4	-0.088724682	0.534186121	0.947960302	-0.412493783	0	0.003257019	0.073121155	-0.173991128	0	0	0	0.055995142	0.269139116	0	0	0	0.010895067	0.107922587	-0.146218164		-0.135819931				-0.432572988		0.392414579	-0.198540962		0.049736198	0.226600975	VPLLEGLPGTNSPFYSSPQLIRRTGRLGQRQ	S	527	527	Q5HYW3	Q5HYW3
UID5288	NELFE	S122	NELFE_S122	0	0		Negative elongation factor E	0.177590437	0.02447781	0.475937393	0.252696348	0	0.003263435	0.073153782	0.166418845	0	0	0	0.032936218	0.206099974	0	0	0	0.002542531	0.0492001	-0.24536447	0.253355187	0.126093843	-0.326213265	-0.004699452	0.138377339	0.297603903	-0.223646771	-0.351157379	0.251469263	0.264209438	-0.174497765	0.024501085	EKGPVPTFQPFQRSISADDDLQESSRRPQRK	S	122	122	P18615-3	P18615-3
UID12824	ZNF174	S287	ZNF174_S287	0	0		Zinc finger protein 174	-0.100892754	0.042658578	0.574247511	-0.162792586	0	0.003267104	0.073153782	-0.19436703	0	0	0	0.000910772	0.034971204	0	0	0	0.000518106	0.019814843	0.296451226	0.288669835	0.096720512	0.357040849	0.431920514	0.156915968	0.140180183	0.461988589	0.486277905	0.15566844	0.054135437	0.435520588	0.55175141	PFAHYQRHCRVEYISSPLKSHPLRELKKSKG	S	287	287	Q15697	Q15697
UID59198	LIN54	S310	LIN54_S310	0	0		Protein lin-54 homolog	-0.129038177	0.067702454	0.629378755	-0.235012998	0	0.003271559	0.073156892	-0.167449968	0	0	0	0.022963029	0.17102143	0	0	0	0.003272252	0.056598083	0.267248674	0.068434817	-0.093213047	0.302242656	0.189131822	0.183367473	0.050177042	0.544226259	0.629370248	0.183749675	0.008225781	0.391428624	0.470346702	STLNSTTQTPNKIAISPLKSPNKAVKSTVQT	S	310	310	Q6MZP7	Q6MZP7
UID17500	KANSL1	S1082	KANSL1_S1082	0	0		KAT8 regulatory NSL complex subunit 1	0.017442547	0.671808892	0.977537471	-0.146778616	0	0.003281627	0.073285349	-0.169594082	0	0	0	0.001174517	0.040007995	0	0	0	0.001135596	0.03148544	-0.409651665	-0.404215727	-0.472169052	-0.438353885	-0.507801083	-0.496982348	-0.573647199	-0.328718034	-0.154797051	-0.572121613	-0.642398946	-0.314144136	-0.222000095	TSGSKTGRETEAAPTSPPIVPLKSRHLVAAA	S	1082	1082	Q7Z3B3	Q7Z3B3
UID13479	ZNF800	S336	ZNF800_S336	0	0		Zinc finger protein 800	0.134842756	0.024167653	0.475588899	-0.191050026	0	0.003298534	0.073522137	-0.262292011	0	0	0	0.000299108	0.018558579	0	0	0	0.000224814	0.012143588	-0.045942862	0.022016925	0.170164912	-0.272572097	-0.074617089	-0.09762787	-0.416011683	0.092196267	0.158364283	-0.329716931	-0.376688387	0.13470728	0.208055445	DIATKPGQPLFLDSISPKKSFKTRKQKSSSK	S	336	336	Q2TB10	Q2TB10
UID43863	ARID1A	S764	ARID1A_S764	0	0		AT-rich interactive domain-containing protein 1A	-0.037625112	0.515517485	0.941905264	-0.463417207	0	0.003300905	0.073522137	-0.227346427	0	0	0	0.002690139	0.059480427	0	0	0	0.002300222	0.046688133	-0.216711737	-0.395083439	-0.204317023	-0.249983341	-0.198916672				0.257530152	-0.34865545	-0.400023045	0.08279594	0.077911272	DRGYMQRNPQMPQYSSPQPGSALSPRQPSGG	S	764	764	O14497	O14497
UID19654	ARMC10	S45	ARMC10_S45	0	0		Armadillo repeat-containing protein 10	0.034292969	0.418641573	0.918627171	0.149270387	0	0.003334018	0.074162202	0.234530429	0	0	0	9.35E-05	0.009028071	0	0	0	0.000189115	0.010960128	0.082291514	0.217138838	0.161243399	0.039572566	0.201637798	0.250329988	0.253804042	-0.030874756	-0.062072761	0.426730788	0.502930615	0.008323995	-0.01678431	GRRRGDRELGIRSSKSAEDLTDGSYDDVLNA	S	45	45	Q8N2F6-6	Q8N2F6-6
UID49358	L1CAM	S1190	L1CAM_S1190	0	0		Neural cell adhesion molecule L1	-0.083102111	0.292341736	0.868937893	-0.404022776	0	0.003342241	0.074247681	0.001193201	0	0	0	0.987582211	0.994578139	0	0	0	0.019227949	0.146344596	0.072530628	-0.11227324	0.194240742	0.245655086	0.168720861	-0.385208654		0.422836898		-0.163829218	-0.047297598	-0.12601864	-0.089880978	ETFGEYSDNEEKAFGSSQPSLNGDIKPLGSD;EYRSLESDNEEKAFGSSQPSLNGDIKPLGSD	S	1190	1190	P32004;P32004-3	P32004
UID40862	RC3H2	T984	RC3H2_T984	0	0		Roquin-2	0.164950653	0.105015988	0.69192544	0.404513727	0	0.003351238	0.074312408	0.293790928	0	0	0	0.014432925	0.136414932	0	0	0	0.005496143	0.075113199	0.18227853		0.400245675	0.070344369			0.668191391		-0.140836064	0.581646464			-0.005935392	RFIVTDLSGHRKHSSTGDLLSLELQQAKSNS	T	984	984	Q9HBD1	Q9HBD1
UID30538	TPX2	S652	TPX2_S652	0	0		Targeting protein for Xklp2	0.043901812	0.614347975	0.967427622	0.309119374	0	0.003353923	0.074312408	-0.394619331	0	0	0	0.000555021	0.026668909	0	0	0	0.000694857	0.023717507	0.403484715	0.80871997	0.73914032	0.773262931	0.59899011	0.835563263	0.933574947	0.056223125	0.47643759	0.037210926	0.058965892	0.832118498	0.842535643	PFVPKKEKKSVAEGLSGSLVQEPFQLATEKR	S	652	652	Q9ULW0	Q9ULW0
UID12523	PCM1	S93	PCM1_S93	0	0		Pericentriolar material 1 protein	0.279049847	0.0541164	0.607772616	0.481598597	0	0.003366403	0.074396937	0.099516599	0	0	0	0.525190558	0.776907465	0	0	0	0.00949552	0.10050078	0.541869904	0.556049563	0.280147423	-0.358412135	0.078409732	0.466582196	0.432241609	-0.488553292	-0.53901729	-0.249958999	0.3056529		-0.295366596	KTPHTFPHSRYMSQMSVPEQAELEKLKQRIN	S	93	93	Q15154;Q15154-2	Q15154
UID62158	BRSK2	S449	BRSK2_S449	0	0		Serine/threonine-protein kinase BRSK2	-0.233436225	0.028722796	0.503841041	-0.454235241	0	0.003366516	0.074396937	-0.23421517	0	0	0	0.167286701	0.460795168	0	0	0	0.007665114	0.088661416	-0.583094784	-0.673794894	-0.697494619	-0.173704794		-0.99873694			-0.090266458		-0.731491214			SISGASSGLSTSPLSSPRVTPHPSPRGSPLP	S	449	449	Q8IWQ3-4	Q8IWQ3-4
UID1833	DCX	S310	DCX_S310	0	0		Neuronal migration protein doublecortin	-0.120088719	0.206110185	0.81657212	-0.288799219	0	0.003378625	0.07456731	-0.06299141	0	0	0	0.494431113	0.756034509	0	0	0	0.015908743	0.132369309	-0.479496581	-0.35876356		-0.11212992	-0.350921264	-0.821080313	-0.78144771	-0.291064499	-0.156266649		-0.6501307	-0.547467776	-0.378242473	AKSPGPMRRSKSPADSGNDQDANGTSSSQLS	S	310	310	O43602	O43602
UID71143	SPHK2	S355	SPHK2_S355	0	0		Sphingosine kinase 2	0.014690934	0.914180567	0.992806442	0.422654966	0	0.003386679	0.074647871	0.252461871	0	0	0	0.04834901	0.25006845	0	0	0	0.009771846	0.102155323	0.171201668	-0.126196858	-0.300641876		-0.33604035	0.510172153	0.389418017	-0.3385133	-0.452516392	-0.163262793	0.107863349	-0.29679601	-0.768450919	SELTLTPDPAPPMAHSPLHRSVSDLPLPLPQ	S	355	355	Q9NRA0-4	Q9NRA0-4
UID11882	PUM1	S229	PUM1_S229	0	0		Pumilio homolog 1	0.011512506	0.855931094	0.988141054	0.332417678	0	0.003436	0.075636622	0.236319711	0	0	0	0.003322514	0.066458015	0	0	0	0.002583843	0.049628211	0.359884086	0.369470805	0.407484917	0.33712264	0.393783058		0.702775751		0.037940395	0.520503618	0.349809686	-0.099649644	0.024684103	SGGLGVSMVEYVLSSSPGDSCLRKGGFGPRD	S	229	229	Q14671-2	Q14671-2
UID26811	ESF1	S823	ESF1_S823	0	0		ESF1 homolog	0.136844957	0.248495794	0.844791255	-1.015566187	0	0.00344602	0.075706858	-0.067434892	0	0	0	0.745070216	0.893274799	0	0	0	0.016101505	0.133441023	0.661059418	0.563020271		0.448501563	0.208453853				1.520036202	0.437035124				IKKKESEIEKESQRKSIDPALSMLIKSIKTK	S	823	823	Q9H501	Q9H501
UID16286	PSRC1	S122	PSRC1_S122	0	0		Proline/serine-rich coiled-coil protein 1	0.085206088	0.48555401	0.936488095	-0.512293792	0	0.003448124	0.075706858	-0.235269745	0	0	0	0.071620244	0.304201012	0	0	0	0.010730575	0.106922889	0.253537901	0.349667691	0.443498726	0.445926645	0.006415422	-0.040031968		0.573869902	1.282374545	0.318192361	-0.033844146	0.396469126	0.82895807	RVKPSPRRETFVLKDSPVRDLLPTVNSLTRS	S	122	122	Q6PGN9-2	Q6PGN9-2
UID59199	LIN54	S314	LIN54_S314	0	0		Protein lin-54 homolog	-0.129038177	0.069765482	0.629378755	-0.235012998	0	0.003464034	0.075871334	-0.167449968	0	0	0	0.023922651	0.173713259	0	0	0	0.003496491	0.058594303	0.267248674	0.068434817	-0.093213047	0.302242656	0.189131822	0.183367473	0.050177042	0.544226259	0.629370248	0.183749675	0.008225781	0.391428624	0.470346702	STTQTPNKIAISPLKSPNKAVKSTVQTITVG	S	314	314	Q6MZP7	Q6MZP7
UID25693	OSBPL1A	S117	OSBPL1A_S117	0	0		Oxysterol-binding protein-related protein 1	0.049901166	0.520096103	0.943118664	-0.272976492	0	0.003464567	0.075871334	0.021995105	0	0	0	0.775230207	0.907988432	0	0	0	0.02360647	0.162223415	0.367152178	0.71856403	0.671178729	0.503397296	0.686740801	0.279569484	0.176116298	0.742750445	0.804841306	0.751759088	0.733870753	0.521147488	0.876501932	ESERSLSRLEAVTARSFEEEGEHLGSRKHRM	S	117	117	Q9BXW6-4	Q9BXW6-4
UID1102	SEC16A	S1786	SEC16A_S1786	0	0		Protein transport protein Sec16A	0.071578865	0.203921509	0.81506313	0.193000466	0	0.003479185	0.076054183	0.276799405	0	0	0	0.000220868	0.015507607	0	0	0	0.000315617	0.014766599	-0.23071634	-0.043161343	-0.451603489	-0.350676282	-0.430404009	-0.136703899	-0.176131393	-0.553050454	-0.531786703	-0.156921862	-0.00707418	-0.610166484	-0.661027178	LLPSAPQTLPDGPLASPARVPMFPVPLPPGP	S	1786	1786	O15027-4;O15027-5	O15027-5
UID64014	PPP1R35	S52	PPP1R35_S52	0	0	CDK2	Protein phosphatase 1 regulatory subunit 35	0.100201381	0.220884237	0.824847698	0.243877638	0	0.003485918	0.076054183	-0.082656701	0	0	0	0.235914475	0.542118645	0	0	0	0.013592989	0.121067547	-0.892924064	-0.838903314	-0.67827009	-0.869590712		-0.674766107	-0.820961731	-1.144239118	-1.32699927	-1.242951469	-0.938055046	-0.899264253	-0.951115457	VPEPGLDLSLSPRPDSPQPRHGSPGRRKGRA	S	52	52	Q8TAP8	Q8TAP8
UID52778	KMT2A	S167	KMT2A_S167	0	0		Histone-lysine N-methyltransferase 2A;MLL cleavage product N320;MLL cleavage product C180	-0.066330488	0.254690124	0.851669751	-0.244426777	0	0.003486378	0.076054183	-0.238227617	0	0	0	0.004085889	0.074140781	0	0	0	0.002454739	0.048200982	0.127539977	0.03672764	0.163217284	0.318468022	0.146798854	-0.132119783	0.034028154	0.477398562		-0.087458727	-0.150498407		0.318935576	GSDEEVRVRSPTRSPSVKTSPRKPRGRPRSG	S	167	167	Q03164-2	Q03164-2
UID62	MEX3A	S308	MEX3A_S308	0	0		RNA-binding protein MEX3A	-0.002934595	0.923423188	0.993193265	-0.108189102	0	0.003500871	0.076198515	-0.029973881	0	0	0	0.335785589	0.638040837	0	0	0	0.021389835	0.155069089	0.046759773	0.055735519	0.076792296	0.115091132	0.029175063	-0.070643329	0.012287638	0.153249265	0.221151451	0.058887787	-0.005769574	0.026245836	0.146767901	GKILEYNNENDFLAGSPDAAIDSRYSDAWRV	S	308	308	A1L020	A1L020
UID25274	CABLES2	S105	CABLES2_S105	0	0		CDK5 and ABL1 enzyme substrate 2				-0.522696295	0	0.003501985	0.076198515	-0.22170792	0	0	0	0.075472432	0.311572379	0	0	0			-0.050343645					-0.163904489	-0.535830602		0.797762267	0.009286048	-0.45552569	0.120802272	0.319789767	PTGLPARTPAPQGLLSPTQVPTGLGLDGQRQ	S	105	105	Q9BTV7	Q9BTV7
UID30966	CEP164	S201	CEP164_S201	0	0		Centrosomal protein of 164 kDa	0.034469234	0.761735318	0.983723799	0.633124306	0	0.003516769	0.076401857	-0.279933199	0	0	0	0.150569313	0.438204208	0	0	0	0.01587177	0.132127539	0.763701173	0.446433053	0.440768815	0.232850208	0.516474724	1.302023907		0.035775294		0.015856227	0.492285138			SQGLKTSAYTKGLLGSIYEDKTALSLLGLGE	S	201	201	Q9UPV0	Q9UPV0
UID14979	RIF1	S1554	RIF1_S1554	0	0		Telomere-associated protein RIF1	-0.019904231	0.739106588	0.982183682	-0.211155805	0	0.003520345	0.076401857	-0.168593335	0	0	0	0.013605554	0.13320588	0	0	0	0.005091466	0.071714484	0.149356601	0.240098059	0.382619032	0.339820773	0.36251324	0.25815778	-0.092424077	0.583225715	0.427131207	0.161994307	0.169263936	0.441602646	0.564028936	RRASQGLLSSIENSESDSSEAKEEGSRKKRS	S	1554	1554	Q5UIP0	Q5UIP0
UID5420	RAB4A	S2	RAB4A_S2	0	0		Ras-related protein Rab-4A	0.034281753	0.597472126	0.963528511	0.22832179	0	0.003543537	0.076806848	0.296640078	0	0	0	0.000514915	0.025674124	0	0	0	0.000676436	0.023389528	0.259611617	0.384085626	0.284640396	0.13987582	0.391723191	0.395322177	0.53674733	-0.117507677	0.136290024	0.666020354	0.736462115	0.076253849	0.13966831	______________MSQTAMSETYDFLFKFL	S	2	2	P20338	P20338
UID2026	SPAG9	S580	SPAG9_S580	0	0		C-Jun-amino-terminal kinase-interacting protein 4	-0.200838626	0.542581389	0.949859296	-1.157088527	0	0.003555142	0.076862128	-0.534686652	0	0	0	0.121012104	0.39477531	0	0	0	0.013755966	0.121675055	-0.388827378	-1.02769229	-0.484755672	-0.802808738	0.093715277	-0.871181885	-1.21188802	1.400876997	1.144407207	0.224299815	-1.559804267	-0.527271717	1.330513874	NAPTSHVTPSVKKRSSTLSQLPGDKSKAFDF	S	580	580	O60271;O60271-4	O60271-4
UID11409	SPTAN1	S1031	SPTAN1_S1031	0	0		Spectrin alpha chain, non-erythrocytic 1	0.178017438	0.069234477	0.629378755	0.322248408	0	0.003555157	0.076862128	0.188804295	0	0	0	0.055913564	0.269139116	0	0	0	0.005123891	0.071883583	-0.053827754	0.320085654	0.723391511	0.265683801	0.065723611	0.474269494	0.400482256	-0.190613977	-0.223627907	0.406946326	0.222301079	0.094659499	-0.220629274	VPAAYVKKLDPAQSASRENLLEEQGSIALRQ	S	1031	1031	Q13813	Q13813
UID40137	MPHOSPH6	T147	MPHOSPH6_T147	0	0		M-phase phosphoprotein 6	-0.120233433	0.028752259	0.503841041	-0.174815984	0	0.003560234	0.076873843	0.004387144	0	0	0	0.929311955	0.970412505	0	0	0	0.007711255	0.08888792	0.447283906	0.46247737	0.525454806	0.748535789	0.720330118	0.264159495	0.32556112	0.641636217	0.647348334	0.397735401	0.506887784	0.399950418	0.487124191	KRDHANYEEDENGDITPIKAKKMFLKPQD__	T	147	147	Q99547	Q99547
UID53295	AHNAK	S5752	AHNAK_S5752	0	0		Neuroblast differentiation-associated protein AHNAK	-0.053171433	0.266381878	0.85777987	0.164627905	0	0.003566893	0.076919632	0.089836991	0	0	0	0.072367485	0.305263728	0	0	0	0.009201866	0.098082152	0.027622079	0.123869953	0.200790813	0.210556007	0.326790491	0.323205717	0.258544248	0.016564667	-0.093326322	0.363536697	0.182561214	0.135755275	0.050994674	SGSKGDLKSSKASLGSLEGEAEAEASSPKGK	S	5752	5752	Q09666	Q09666
UID61399	KTN1	S77	KTN1_S77	0	0		Kinectin	-0.130732235	0.294309428	0.868937893	-0.380397835	0	0.003578715	0.07707652	-0.096453332	0	0	0	0.275146742	0.583661269	0	0	0	0.016074529	0.133283639	0.012435744	0.17395258			0.435417049		-0.065983816	0.747128169	0.480594296	-0.110830545	-0.021085328	0.182768106	0.071129351	NKKKEIQNGNLHESDSESVPRDFKLSDALAV	S	77	77	Q86UP2-2	Q86UP2-2
UID81133	FIP1L1	T488	FIP1L1_T488	0	0		Pre-mRNA 3'-end-processing factor FIP1	-0.272365199	0.088182321	0.666348583	0.529374352	0	0.003584276	0.077098315	-0.138882801	0	0	0	0.362731328	0.66182693	0	0	0	0.010985081	0.108364062	0.359315329	0.358828552	0.180097433	0.655258316	0.973128466	0.498280807	1.012834347	-0.316163385	-0.29021887	-0.296843933	-0.144720872	0.101562192	0.012404208	RERTRERERERDHSPTPSVFNSDEERYRYRE	T	488	488	Q6UN15-5	Q6UN15-5
UID1451	ABCC5	S509	ABCC5_S509	0	0		Multidrug resistance-associated protein 5				-0.297337661	0	0.003610489	0.077465562	0.005454306	0	0	0	0.932223723	0.971545259	0	0	0			-0.568875949					-0.834975094	-0.560111327		-0.110812542	-0.322499453	-0.346916903	-0.37745115	-0.313782428	NATLAWDSSHSSIQNSPKLTPKMKKDKRASR	S	509	509	O15440-5	O15440-5
UID29376	EPS15L1	S255	EPS15L1_S255	0	0		Epidermal growth factor receptor substrate 15-like 1	0.013378702	0.734602698	0.981206618	-0.138720333	0	0.003639192	0.077982682	0.028286471	0	0	0	0.477234013	0.745833435	0	0	0	0.023916204	0.163396056	-0.077349198	-0.21265323	-0.079697227	-0.131662876	-0.214202388	-0.311667933	-0.3329109	-0.098664387	0.008966884	-0.178762419	-0.025439415	-0.156199209	-0.16114851	PSHGSVSSLNSTGSLSPKHSLKQTQPTVNWV	S	255	255	Q9UBC2	Q9UBC2
UID14762	ZNF618	S216	ZNF618_S216	0	0		Zinc finger protein 618	-0.123659719	0.293277915	0.868937893	0.404157049	0	0.003679596	0.078748922	-0.409856058	0	0	0	0.003352546	0.06698084	0	0	0	0.001997562	0.042745272	0.217150473	0.348881087	0.293816342	0.465899137	0.671437169	0.528935698	0.685313537	-0.194070151	-0.208308811	-0.098137692	0.097966964	1.233900698	0.405352807	SCFQEHRDLHAVDVFSVEGAPENRADPFDQG	S	216	216	Q5T7W0	Q5T7W0
UID43949	ABLIM1	S110	ABLIM1_S110	0	0		Actin-binding LIM protein 1	-0.030408228	0.549878569	0.951805374	-0.177408574	0	0.003696449	0.078910339	-0.14142126	0	0	0	0.014274107	0.136162773	0	0	0	0.005159905	0.072150813	0.004939704	-0.288211452	-0.182902351	-0.19117532	-0.158305572	-0.239279776	-0.472647514	0.058069323	-0.060362317	-0.246556014	-0.253687545	0.031077207	0.034364275	TSGYDDKQERQSLGESPRTLSPTPSAEGYQD	S	110	110	O14639-3	O14639-3
UID115003	BCLAF1	S266	BCLAF1_S266	0	0		Bcl-2-associated transcription factor 1	-0.149709428	0.103561212	0.691131775	0.446390163	0	0.003705396	0.079001842	-0.048052164	0	0	0	0.348717168	0.648921758	0	0	0	0.013306456	0.119729413	0.082223518			0.090143798	0.019372499	0.351438883				-0.225516026	-0.149078261	-0.076489097	-0.105896532	SAKNTPSQHSHSIQHSPERSGSGSVGNGSSR	S	266	266	Q9NYF8-2	Q9NYF8-2
UID32356	YTHDF2	S39	YTHDF2_S39	0	0		YTH domain-containing family protein 2	-0.001658568	0.973240162	0.997774477	-0.173641748	0	0.003720599	0.079126167	0.110674792	0	0	0	0.041194232	0.231876186	0	0	0	0.009517599	0.100670626	0.184075307	0.240009222	0.08009023	0.229549499	0.097184225	-0.050895716	-0.139457929	0.158299756	0.34591359	0.263347644	0.169384455	-0.100204609	0.090237542	HQKDGLNDDDFEPYLSPQARPNNAYTAMSDS	S	39	39	Q9Y5A9	Q9Y5A9
UID29542	ADD3	S677	ADD3_S677	0	0		Gamma-adducin	0.090637993	0.052611436	0.607772616	0.178994207	0	0.00372466	0.079126167	0.184276307	0	0	0	0.00102915	0.037320859	0	0	0	0.000706561	0.023886501	-0.359637673	-0.191560321	-0.266381023	-0.470038524	-0.35045479		-0.327567167	-0.606210824	-0.620028232	-0.173664305	-0.121476508	-0.515452052	-0.516793989	IKSPEKIEEVLSPEGSPSKSPSKKKKKFRTP	S	677	677	Q9UEY8	Q9UEY8
UID25843	WDR11	S205	WDR11_S205	0	0		WD repeat-containing protein 11	-0.055773093	0.230532753	0.832045156	-0.237685102	0	0.003727693	0.079126167	-0.040919742	0	0	0	0.442513808	0.723310769	0	0	0	0.017432517	0.139558543	-0.200564859	-0.211048306	-0.273816365	-0.152259865	-0.109512433		-0.380783612	0.094586592		-0.263995314	-0.195978601	-0.156335807		PSKPPSGPGKKVYISSPHSSPAHNKLATATG	S	205	205	Q9BZH6	Q9BZH6
UID61192	HUWE1	S3737	HUWE1_S3737	0	0		E3 ubiquitin-protein ligase HUWE1	-0.294503375	0.138248172	0.745359488	0.52116569	0	0.0037299	0.079126167	0.165079263	0	0	0	0.181581655	0.477158032	0	0	0	0.011876292	0.112501245	0.629817375	0.173349057	-0.039106884				1.131238818	0.01366097	-0.084294762	0.157834841	0.513027485	0.106954698	-0.096409424	RRANKKAKQTGRLGSSGLGSASSIQAAVRQL	S	3737	3737	Q7Z6Z7-2	Q7Z6Z7-2
UID40426	OSBPL1A	T114	OSBPL1A_T114	0	0		Oxysterol-binding protein-related protein 1	0.1389745	0.047288438	0.59720669	-0.225222706	0	0.00376083	0.079295553	0.015644061	0	0	0	0.807820229	0.921330739	0	0	0	0.010130827	0.104121693	0.643840215	0.93202671	0.829601519	0.537450821	0.668279409	0.328817492	0.508346941	0.935870451	0.802184803	0.866712946	0.853477778	0.723135522	0.934478959	SDSESERSLSRLEAVTARSFEEEGEHLGSRK	T	114	114	Q9BXW6-4	Q9BXW6-4
UID6935	MKI67	S651	MKI67_S651	0	0		Antigen KI-67	0.049549081	0.436989092	0.921611556	-0.191733449	0	0.00376304	0.079295553	0.069327962	0	0	0	0.213065734	0.514621055	0	0	0	0.017052109	0.138022479	0.672769244	0.793958589		0.637741151	0.781325859	0.445448801	0.677946912	0.926390156	0.963939352	0.961880794	0.844774552	0.722443375	0.806900125	HDILQMICSKRRSGASEANLIVAKSWADVVK	S	651	651	P46013;P46013-2	P46013
UID14522	ZC3H13	S943	ZC3H13_S943	0	0		Zinc finger CCCH domain-containing protein 13	-0.030368824	0.649423525	0.972762382	0.233189229	0	0.003763321	0.079295553	0.169877267	0	0	0	0.022839735	0.17102143	0	0	0	0.006872707	0.083305997	0.211284884	0.194020297	0.326364194	0.323342686	0.318517099	0.391073791	0.573334223	0.191071283	-0.159420183	0.573114382	0.602737903	0.302783522	0.193559697	ESSRMRAQDIIGHHQSEDRETSDRAHDENKK	S	943	943	Q5T200;Q5T200-2	Q5T200
UID24410	SPEN	S1380	SPEN_S1380	0	0		Msx2-interacting protein	-0.082396981	0.096459929	0.67966451	0.163570599	0	0.003766293	0.079295553	0.064754859	0	0	0	0.181863045	0.477255241	0	0	0	0.009542754	0.100872768	-0.223783048	-0.314113554	-0.363708884	-0.25284227	-0.095392244	-0.061605288	-0.08400664	-0.30021109	-0.499683232	-0.067063532	-0.118113195	-0.257980574	-0.18621559	LRKRSVRDLEPGEVPSDSDEDGEHKSHSPRA	S	1380	1380	Q96T58	Q96T58
UID25771	SETD2	S744	SETD2_S744	0	0		Histone-lysine N-methyltransferase SETD2	0.043203403	0.539324711	0.949790372	0.244712881	0	0.003768549	0.079295553	0.091509769	0	0	0	0.205533948	0.505518297	0	0	0	0.01768531	0.140431065	-0.173357899	-0.225862566	0.085597055	-0.168877614	-0.144201507	0.191113739	0.421291208	-0.153440576	-0.213006001	0.087941563	-0.111111445	-0.126758822	-0.262450136	EKDLDDTCMLHKKSESPFRETEPLVSPHQDK	S	744	744	Q9BYW2	Q9BYW2
UID58653	FAM21A;FAM21C	S619	FAM21A;FAM21C_S619	0	0		WASH complex subunit FAM21A;WASH complex subunit FAM21C	-0.007238126	0.784703212	0.983991058	-0.092712871	0	0.003770236	0.079295553	-0.084292298	0	0	0	0.006879043	0.095498049	0	0	0	0.00367113	0.059547944	0.00549057	0.040525351	0.070182018	0.058358203	0.081301668	-0.075857728	-0.08939271	0.089595976	0.11600507	0.002002783	-0.053805942	0.161520455	0.123845579	KASELSKKKASALLFSSDEEDQWNIPASQTH	S	619	619	Q641Q2-2;Q9Y4E1-6	Q641Q2-2
UID6143	L1CAM	S1191	L1CAM_S1191	0	0		Neural cell adhesion molecule L1	0.308375377	0.110319194	0.700406213	-0.752120095	0	0.003770943	0.079295553	0.181228118	0	0	0	0.052424876	0.262514204	0	0	0	0.00920824	0.098082152	-0.147527046		0.182195297						0.625940014	0.025172997	0.095596561	-0.471641043	-0.13250187	TFGEYSDNEEKAFGSSQPSLNGDIKPLGSDD;YRSLESDNEEKAFGSSQPSLNGDIKPLGSDD	S	1191	1191	P32004;P32004-3	P32004
UID22270	PRCC	S159	PRCC_S159	0	0		Proline-rich protein PRCC	-0.235899969	0.038982779	0.557482134	0.364438955	0	0.00377531	0.079295553	0.054606452	0	0	0	0.601672304	0.821100117	0	0	0	0.008871944	0.095970288	0.023705427	-0.137575838	-0.208303612	0.207251685	0.390468742	0.187382736	0.35149757	-0.553592765	-0.36528275	0.137987158	0.412929122	-0.143054518	0.47554499	PVKIAAPELHKGDSDSEEDEPTKKKTILQGS	S	159	159	Q92733	Q92733
UID17844	WAPAL	S215	WAPAL_S215	0	0		Wings apart-like protein homolog	0.507516562	0.033856855	0.529645679	0.475500979	0	0.003783783	0.079324974	0.260065885	0	0	0	0.198362206	0.496612817	0	0	0	0.009739864	0.102155323	-0.031941625		0.316553618			0.205027376		-0.719510605	-0.6929279			-0.451028829		ANSKISHVVVEDTVVSDKCFPLEDTLLGKEK	S	215	215	Q7Z5K2-3	Q7Z5K2-3
UID52025	PRR3	S33	PRR3_S33	0	0		Proline-rich protein 3	-0.098952225	0.183345648	0.794792519	-0.298056182	0	0.003786071	0.079324974	-0.14802817	0	0	0	0.057111681	0.271241064	0	0	0	0.008037487	0.090917208	-0.627174119	-0.493723821	-0.297564838	-0.285362995	-0.110116762		-0.584023202	-0.13440577	0.066944615	-0.514967728	-0.664986064	-0.252461758	-0.335379354	PPLPEREETGDEEDGSPIALHRGPPGSRGPL	S	33	33	P79522-2	P79522-2
UID21647	PHIP	S1559	PHIP_S1559	0	0		PH-interacting protein	0.05293455	0.429439723	0.920026586	-0.201129386	0	0.003795885	0.079432405	0.006803708	0	0	0	0.903962724	0.96064538	0	0	0	0.02426341	0.164492514	0.403070209		0.63245151	0.550903534	0.452600013	0.313123799	0.375508518	0.728318406	0.764831453	0.634445242	0.421425297	0.395253893	0.633401815	ILENSVKHSKALNTLSSPGQSSFSHGTRNNS	S	1559	1559	Q8WWQ0	Q8WWQ0
UID72929	DDX20	S677	DDX20_S677	0	0		Probable ATP-dependent RNA helicase DDX20	0.048217786	0.641566498	0.97191393	-0.320757914	0	0.003823297	0.079907368	0.038106792	0	0	0	0.6034264	0.82258031	0	0	0	0.024094692	0.163814463	0.306554126		0.190477071	0.0940415			-0.219800886	0.572855568	0.343159085	0.342934502	0.117723789	-0.009838103	0.318069228	RTSSQSKGNKSYLEGSSDNQLKDSESTPVDD	S	677	677	Q9UHI6	Q9UHI6
UID43797	MPHOSPH10	S163	MPHOSPH10_S163	0	0		U3 small nucleolar ribonucleoprotein protein MPP10	-0.021111791	0.676117822	0.97798658	0.176017622	0	0.003832963	0.07998679	0.123921964	0	0	0	0.027188217	0.185813155	0	0	0	0.00765563	0.088613116	-0.073439299	-0.182441911	-0.04396004	-0.128303653	-0.013651134	-0.002395976	0.02586965	-0.252427732	-0.428169081	0.058821974	0.158461377	-0.208156108	-0.070248395	MGERAENSSKSDLRKSPVFSDEDSDLDFDIS	S	163	163	O00566	O00566
UID25825	OSBPL8	S63	OSBPL8_S63	0	0		Oxysterol-binding protein-related protein 8	-0.017135322	0.82102876	0.984612761	0.2005648	0	0.003836535	0.07998679	0.115351612	0	0	0	0.091471258	0.34095094	0	0	0	0.014428748	0.124976767	-0.095785064	-0.219313371		-0.185042728		0.189169468	0.219251365	-0.19323114	-0.200607226	0.080208234	-0.027002808	-0.216435385		GKEAYPTPTKDLHQPSLSPASPHSQGFERGK	S	63	63	Q9BZF1	Q9BZF1
UID71784	BCLAF1	S257	BCLAF1_S257	0	0		Bcl-2-associated transcription factor 1	0.002610671	0.949129012	0.995347177	0.14294173	0	0.003851831	0.080207044	0.004374043	0	0	0	0.914886035	0.965276593	0	0	0	0.029044305	0.179017168	-0.154966389	-0.10865438	-0.057586458	-0.128565045	-0.048118477	0.15250383	0.048234378	-0.189912759	-0.181115952	0.065196518	-0.179334803	-0.123124408	-0.008510048	DAPMLSTVHSAKNTPSQHSHSIQHSPERSGS	S	257	257	Q9NYF8-2	Q9NYF8-2
UID72883	AFF4	S1058	AFF4_S1058	0	0		AF4/FMR2 family member 4	0.058832059	0.21366223	0.823287388	0.162224396	0	0.003869408	0.080474184	0.275290939	0	0	0	0.000259327	0.017188269	0	0	0	0.000407908	0.017074586	-0.487898152	-0.299044285	-0.22419424	-0.414129407	-0.344437356	-0.293943883	-0.308039588	-0.593728452	-0.657152603	-0.082574685		-0.645993805	-0.656844535	SPGLGSKAVGMPSPVSPKLSPGNSGNYSSGA	S	1058	1058	Q9UHB7	Q9UHB7
UID35709	ANK2	T1754	ANK2_T1754	0	0		Ankyrin-2	0.059737764	0.295082796	0.868937893	0.201630436	0	0.003888231	0.08076151	-0.003064066	0	0	0	0.948308992	0.979285588	0	0	0	0.021939134	0.157422968	-0.21667311	-0.045718963	0.014036484		-0.150984681	0.129411457	0.13359035		-0.281978412	0.044771501	-0.040568085	0.006078771	0.010380911	EDPGLAPEPLPTVKATSPLIEETPIGSIKDK	T	1754	1754	Q01484	Q01484
UID14421	CEP170	S466	CEP170_S466	0	0		Centrosomal protein of 170 kDa	0.022071527	0.762701515	0.983973811	0.254471053	0	0.003892752	0.08076151	-0.292111182	0	0	0	0.001492607	0.045527019	0	0	0	0.001471697	0.036204871	0.323230774	0.316219487	0.57584147	0.342669407	0.461105444	0.427853713	0.537943494	-0.157821942	0.105734938	-0.153411614	0.074491954	0.582168919	0.507356148	VSIPFLQTALLRSSGSLGHRPSQEMDKMLKN	S	466	466	Q5SW79	Q5SW79
UID18152	MTDH	S298	MTDH_S298	0	0		Protein LYRIC	0.175339975	0.164560805	0.778511047	0.421786787	0	0.003899918	0.080811258	0.479348677	0	0	0	0.001609264	0.047301737	0	0	0	0.001155882	0.031491382	0.060885383	0.384875352	0.059775291	-0.201148435	-0.055560821	0.488515777	0.720942968	-0.239318248	-0.238370157	0.911748272	1.051755612	-0.153179399	0.199288575	GGGWNEKSVKLSSQISAGEEKWNSVSPASAG	S	298	298	Q86UE4	Q86UE4
UID118190	CARHSP1	S41	CARHSP1_S41	0	0	DYRK2	Calcium-regulated heat stable protein 1	-0.00556154	0.89644417	0.991702124	0.148876912	0	0.003911647	0.080953795	0.038723854	0	0	0	0.372844258	0.670327691	0	0	0	0.02426289	0.164492514	-0.214470828	-0.285188516	-0.367768665	-0.37609747	-0.254613551	-0.136142635	-0.136091897	-0.459444196	-0.408297986	-0.357566244	-0.296366281	-0.285608041	-0.523219897	SRERSPSPLRGNVVPSPLPTRRTRTFSATVR	S	41	41	Q9Y2V2	Q9Y2V2
UID43517	POM121C	S322	POM121C_S322	0	0		Nuclear envelope pore membrane protein POM 121C	0.156222877	0.125089552	0.72716165	-0.491631877	0	0.003920759	0.080953795	0.036759399	0	0	0	0.702028381	0.875008254	0	0	0	0.01607022	0.133283639	-0.426177361	-0.131885919	-0.275887116	-0.505426074	-0.527238468	-1.118750281		-0.135486527		-0.239137295	-0.287303978	-0.613983666	-0.059495204	QIFLDGQENKRRRHDSSGSGHSAFEPLVASG	S	322	322	A8CG34	A8CG34
UID8455	TPI1	S80	TPI1_S80	0	0		Triosephosphate isomerase	0.142577165	0.05982109	0.620398138	-0.244147776	0	0.003921125	0.080953795	0.034442616	0	0	0	0.624849331	0.834782401	0	0	0	0.011245766	0.109681534	0.034234082	0.078585237	-0.115645167	-0.377826628	-0.229541964	-0.171059867	-0.378941092	0.352871746	0.073718401	0.070590439	0.056207042	-0.010641752	-0.00033123	QNCYKVTNGAFTGEISPGMIKDCGATWVVLG	S	80	80	P60174-1	P60174-1
[truncated: 16,372 more rows]
