# Supplementary material for: Multiomic Analysis Reveals Disruption of Cholesterol Homeostasis by Cannabidiol in Human Cell Lines
Source: Mol Cell Proteomics. 2022 Jun 24;21(10):100262. doi: 10.1016/j.mcpro.2022.100262 (PMC9525918; doi:10.1016/j.mcpro.2022.100262)
Supplement: supp-4 [file mmc4.xlsx]

## Sheet: Everything
Protein	TRT1_Corr	TRT2_Corr	TRT3_Corr	TRT4_Corr	TRT5_Corr	TRT6_Corr	TRT7_Corr	TRT8_Corr	TRT9_Corr	TRT10_Corr	TRT11_Corr	TRT12_Corr	TRT13_Corr	TRT14_Corr	TRT15_Corr	TRT1_Corr_Err	TRT2_Corr_Err	TRT3_Corr_Err	TRT4_Corr_Err	TRT5_Corr_Err	TRT6_Corr_Err	TRT7_Corr_Err	TRT8_Corr_Err	TRT9_Corr_Err	TRT10_Corr_Err	TRT11_Corr_Err	TRT12_Corr_Err	TRT13_Corr_Err	TRT14_Corr_Err	TRT15_Corr_Err
ZN296_HUMAN	-0.0001	-0.0001	-0.0345056	-0.0001	-0.0001	0.698963	-0.0001	-0.0001	1.06844	-0.0001	-0.0001	1.18026	-0.0001	-0.0001	3.86672	-0.0001	-0.0001	0.57858	-0.0001	-0.0001	0.539798	-0.0001	-0.0001	0.505334	-0.0001	-0.0001	0.504517	-0.0001	-0.0001	0.534171
RPGF3_HUMAN	-0.0001	-0.0001	-0.631901	-0.0001	-0.0001	-1.50253	-0.0001	-0.0001	0.439869	-0.0001	-0.0001	0.294585	-0.0001	-0.0001	3.2981	-0.0001	-0.0001	0.547566	-0.0001	-0.0001	0.54723	-0.0001	-0.0001	0.600047	-0.0001	-0.0001	0.60506	-0.0001	-0.0001	0.57991
END4_MYCH2	-0.0001	-0.0001	-0.0913547	-0.0001	-0.0001	-0.610473	-0.0001	-0.0001	-0.316446	-0.0001	-0.0001	0.0263114	-0.0001	-0.0001	-3.22063	-0.0001	-0.0001	0.429811	-0.0001	-0.0001	0.513784	-0.0001	-0.0001	0.537257	-0.0001	-0.0001	0.505354	-0.0001	-0.0001	0.524937
K1C17_HUMAN	1.20568	-0.0001	-1.26085	2.04499	-0.0001	-0.265304	0.106106	-0.0001	-0.647332	-0.0586114	-0.0001	0.766104	-3.12857	-0.0001	-0.261451	0.305818	-0.0001	0.51477	0.330062	-0.0001	0.577116	0.262577	-0.0001	0.540668	0.360412	-0.0001	0.53786	0.330772	-0.0001	0.498258
PNISR_HUMAN	-0.0001	1.31118	-0.0001	-0.0001	3.10046	-0.0001	-0.0001	1.47088	-0.0001	-0.0001	-0.393432	-0.0001	-0.0001	-1.75091	-0.0001	-0.0001	0.424773	-0.0001	-0.0001	0.428536	-0.0001	-0.0001	0.44286	-0.0001	-0.0001	0.482544	-0.0001	-0.0001	0.456827	-0.0001
WDR13_HUMAN	0.101015	-0.296897	-0.0001	-0.271904	3.07473	-0.0001	-0.552408	2.23784	-0.0001	0.0655916	-0.450401	-0.0001	0.0873236	-1.93274	-0.0001	0.178384	0.505871	-0.0001	0.159734	0.487059	-0.0001	0.162074	0.448324	-0.0001	0.148191	0.452043	-0.0001	0.168398	0.447624	-0.0001
VAS1_HUMAN	-0.0001	-0.0001	0.0286679	-0.0001	-0.0001	-0.558388	-0.0001	-0.0001	0.606508	-0.0001	-0.0001	0.688392	-0.0001	-0.0001	3.05852	-0.0001	-0.0001	0.590351	-0.0001	-0.0001	0.56908	-0.0001	-0.0001	0.569373	-0.0001	-0.0001	0.546015	-0.0001	-0.0001	0.519547
P66A_HUMAN	-0.0442315	-0.0541655	-0.00764682	-0.534093	0.0733306	-0.0516323	-0.566415	-0.324274	0.102384	0.0824352	0.0373032	0.0884732	-0.414267	3.05815	0.214114	0.280062	100	0.220711	0.315304	0.382809	0.194828	0.332709	0.39279	0.204263	0.248404	0.34427	0.204357	0.308238	0.441646	0.214621
POTEJ_HUMAN	-0.0001	-0.0001	1.3742	-0.0001	-0.0001	2.11188	-0.0001	-0.0001	1.49017	-0.0001	-0.0001	1.48104	-0.0001	-0.0001	3.04626	-0.0001	-0.0001	0.356516	-0.0001	-0.0001	0.4013	-0.0001	-0.0001	0.35581	-0.0001	-0.0001	0.382249	-0.0001	-0.0001	0.383583
TRPM3_HUMAN	-0.137621	-0.237399	0.190211	0.0583064	0.236932	0.161635	-0.667534	0.729365	-0.0723991	0.36694	0.268375	-0.266933	-0.724615	3.01699	0.221241	0.19272	0.311058	0.288972	0.15913	0.268116	0.253116	0.178963	0.2862	0.255476	0.175625	0.272682	0.257817	0.183963	0.304941	0.238331
FACD2_HUMAN	-0.147376	-0.0001	0.0897829	-0.0199601	-0.0001	0.028117	-0.0510974	-0.0001	0.560632	0.525513	-0.0001	0.213226	-0.505872	-0.0001	2.93517	0.147419	-0.0001	0.260804	0.160845	-0.0001	0.254424	0.140857	-0.0001	0.254048	0.149672	-0.0001	0.230182	0.157684	-0.0001	0.263325
Y020_MYCPN	-2.90184	-0.0001	-1.12207	0.966424	-0.0001	1.38437	1.55646	-0.0001	0.60911	-0.496012	-0.0001	-0.663229	-1.30528	-0.0001	-0.922532	0.341293	-0.0001	100	0.311176	-0.0001	0.360634	0.326968	-0.0001	0.406744	0.328351	-0.0001	0.398434	0.333754	-0.0001	0.960714
XPO1_HUMAN	-0.0472635	-0.277957	0.0366935	0.378487	0.0796192	0.224577	-0.0823351	-0.128786	0.225948	0.25276	0.269912	0.349155	0.0268838	1.38399	2.89167	0.0606113	0.133825	0.0648111	0.0527253	0.110825	0.0616379	0.0449221	0.114519	0.0559154	0.0554553	0.110805	0.0615531	0.0611839	0.119627	0.0661114
TNPO2_HUMAN	-0.0316322	-0.34773	0.105717	-0.025556	-0.0898477	0.28441	-0.339078	-0.141077	0.493548	0.273863	0.633352	0.758426	0.56902	1.08447	2.87467	0.175512	0.297381	0.178309	0.162192	0.239896	0.172111	0.152886	0.215162	0.16321	0.1582	0.239549	0.165772	0.180555	0.248169	0.178854
HDAC9_HUMAN	-0.0820859	-0.941812	-0.185137	-0.131041	0.278452	-0.19715	0.055336	1.37203	0.336197	0.28692	0.308719	0.0330355	0.174202	2.85477	-0.205891	0.162744	0.406532	0.182499	0.11992	0.268691	0.156078	0.129288	0.274911	0.167618	0.157633	0.27142	0.156712	0.141898	0.317965	0.164123
MT2_HUMAN	0.42317	-0.0001	-0.0001	0.19314	-0.0001	-0.0001	-0.816365	-0.0001	-0.0001	1.80691	-0.0001	-0.0001	2.80665	-0.0001	-0.0001	0.337397	-0.0001	-0.0001	0.331305	-0.0001	-0.0001	0.337766	-0.0001	-0.0001	0.347738	-0.0001	-0.0001	0.331169	-0.0001	-0.0001
PKHA4_HUMAN	-0.0001	-0.0001	1.25098	-0.0001	-0.0001	2.71241	-0.0001	-0.0001	1.48881	-0.0001	-0.0001	0.0353442	-0.0001	-0.0001	1.95362	-0.0001	-0.0001	0.590751	-0.0001	-0.0001	0.587125	-0.0001	-0.0001	0.594097	-0.0001	-0.0001	0.578233	-0.0001	-0.0001	0.549647
RND2_HUMAN	-0.0001	0.204954	-0.829073	-0.0001	0.297941	-0.0362818	-0.0001	1.6605	0.075479	-0.0001	-0.474703	-1.38392	-0.0001	2.65267	0.15352	-0.0001	0.355285	0.524657	-0.0001	0.377669	0.475906	-0.0001	0.430083	0.532004	-0.0001	0.438927	0.483752	-0.0001	0.380824	0.529192
LIPA1_HUMAN	-0.673964	-0.0001	-0.0001	2.60627	-0.0001	-0.0001	2.64672	-0.0001	-0.0001	-0.641346	-0.0001	-0.0001	0.987647	-0.0001	-0.0001	0.283439	-0.0001	-0.0001	0.31376	-0.0001	-0.0001	0.304328	-0.0001	-0.0001	0.277158	-0.0001	-0.0001	0.331233	-0.0001	-0.0001
ALDOB_HUMAN	-0.0001	0.534545	-0.0001	-0.0001	2.5409	-0.0001	-0.0001	2.39975	-0.0001	-0.0001	-0.691373	-0.0001	-0.0001	0.170137	-0.0001	-0.0001	0.429134	-0.0001	-0.0001	0.421725	-0.0001	-0.0001	0.421829	-0.0001	-0.0001	0.417651	-0.0001	-0.0001	0.959031	-0.0001
SLX4_HUMAN	-0.0355511	-0.0547438	-0.0001	0.0536977	0.202713	-0.0001	-0.0176851	2.03126	-0.0001	-0.00842507	0.0143288	-0.0001	-0.0645881	2.53412	-0.0001	0.122745	0.340744	-0.0001	0.126423	0.36442	-0.0001	0.122861	0.390575	-0.0001	0.115825	0.383327	-0.0001	0.137845	0.42536	-0.0001
LSM11_HUMAN	-0.0515271	-0.0001	-0.118402	-2.53273	-0.0001	0.0899406	1.47398	-0.0001	0.015387	0.19442	-0.0001	0.063522	-0.181433	-0.0001	0.0682093	0.267192	-0.0001	0.253523	0.293515	-0.0001	0.208055	0.283088	-0.0001	0.208085	0.296236	-0.0001	0.200053	0.945082	-0.0001	0.224451
GLCTK_HUMAN	1.61726	1.97294	0.439538	1.16983	-1.00191	-1.38501	-0.677633	-1.678	-1.1616	2.50694	1.10137	1.86648	-0.306625	0.163474	1.56527	0.348391	0.472837	0.587438	0.326528	0.518219	0.572872	0.353158	0.499609	0.537517	0.336972	0.503922	0.518132	0.338268	0.484301	0.51905
MYO1D_HUMAN	-0.0001	-0.0001	-0.438999	-0.0001	-0.0001	-0.69077	-0.0001	-0.0001	-0.548474	-0.0001	-0.0001	0.0092122	-0.0001	-0.0001	2.50474	-0.0001	-0.0001	0.553125	-0.0001	-0.0001	0.564447	-0.0001	-0.0001	0.550099	-0.0001	-0.0001	0.585213	-0.0001	-0.0001	0.526204
RIR2B_HUMAN	-0.0131644	0.190294	-0.0466692	0.0117526	2.47405	-0.0345474	0.012917	2.07007	0.0202258	-0.0445813	-0.136272	0.01705	-0.0391889	-1.51031	0.106967	0.0772541	0.374495	0.0684524	0.080982	0.428161	0.0701841	0.0830058	0.406879	0.0705162	0.0811715	0.370559	0.066978	0.0833977	0.409603	0.0697706
MUTA_HUMAN	-0.0001	-1.12001	-0.0001	-0.0001	-0.0332209	-0.0001	-0.0001	0.45461	-0.0001	-0.0001	-0.596918	-0.0001	-0.0001	2.46137	-0.0001	-0.0001	100.001	-0.0001	-0.0001	0.525613	-0.0001	-0.0001	0.511764	-0.0001	-0.0001	0.471276	-0.0001	-0.0001	0.490427	-0.0001
NAA30_HUMAN	-0.137276	0.48011	-0.0001	0.282277	-0.195443	-0.0001	-0.306475	-0.198807	-0.0001	-0.0753419	-0.0888815	-0.0001	-0.299756	2.42624	-0.0001	0.18962	100.001	-0.0001	0.15977	0.379159	-0.0001	0.16344	0.415283	-0.0001	0.14688	0.360659	-0.0001	0.18521	0.465278	-0.0001
DOK1_HUMAN	-0.0001	0.0446151	-0.0001	-0.0001	0.0299279	-0.0001	-0.0001	-0.296028	-0.0001	-0.0001	-0.0648932	-0.0001	-0.0001	2.41328	-0.0001	-0.0001	100	-0.0001	-0.0001	0.356297	-0.0001	-0.0001	0.385927	-0.0001	-0.0001	0.386098	-0.0001	-0.0001	0.395473	-0.0001
PAGR1_HUMAN	-0.0862699	-0.661005	-0.0417181	-0.127898	0.371902	0.10832	-0.322496	1.92334	0.0760047	-0.0151243	0.0766686	-0.0721356	0.00763502	2.41287	-0.228824	0.137984	0.417566	0.188231	0.161929	0.405874	0.164764	0.156511	0.414055	0.18314	0.131921	0.360762	0.17825	0.144485	0.401673	0.179504
IF4A3_HUMAN	-0.0001	-0.0001	-0.115218	-0.0001	-0.0001	-0.435406	-0.0001	-0.0001	-0.741421	-0.0001	-0.0001	0.18164	-0.0001	-0.0001	2.41046	-0.0001	-0.0001	100	-0.0001	-0.0001	0.374889	-0.0001	-0.0001	0.35541	-0.0001	-0.0001	0.32778	-0.0001	-0.0001	0.395318
ABCC9_HUMAN	-0.0001	-0.0001	1.43103	-0.0001	-0.0001	-0.321425	-0.0001	-0.0001	0.979081	-0.0001	-0.0001	0.514144	-0.0001	-0.0001	2.38281	-0.0001	-0.0001	100	-0.0001	-0.0001	0.408351	-0.0001	-0.0001	0.41025	-0.0001	-0.0001	0.410885	-0.0001	-0.0001	0.39562
RAB28_HUMAN	-0.143672	-0.356753	-0.00468696	-0.986143	0.335992	-0.0246865	-1.28995	-0.103242	-0.342873	-1.06641	-0.966761	-0.176153	-1.42494	-2.37946	0.00232889	0.334459	0.469912	100	0.330183	0.436261	0.276699	0.347494	0.463232	0.340244	0.341605	0.516912	0.304392	0.343838	0.502301	0.302924
SCAM1_HUMAN	-0.0253421	-0.0001	0.712587	0.962643	-0.0001	1.16812	0.454708	-0.0001	1.27636	1.53128	-0.0001	1.27723	1.52376	-0.0001	2.3779	0.244342	-0.0001	0.243646	0.310714	-0.0001	0.229165	0.333559	-0.0001	0.226214	0.329042	-0.0001	0.238661	0.341451	-0.0001	0.237481
ITSN1_HUMAN	0.105696	0.064684	-0.0389683	-0.12265	0.0532771	-0.268665	-0.219056	0.284939	0.338471	-0.0464369	-0.971339	0.657363	-0.121443	0.0698276	2.35678	0.191479	0.433055	0.417738	0.19035	0.363031	0.462366	0.182906	0.441161	0.513545	0.210923	0.469966	0.526463	0.180399	0.478391	0.471475
UBR5_HUMAN	-0.0001	-0.0001	1.92585	-0.0001	-0.0001	2.01998	-0.0001	-0.0001	2.33121	-0.0001	-0.0001	2.08084	-0.0001	-0.0001	1.83578	-0.0001	-0.0001	0.390467	-0.0001	-0.0001	0.359722	-0.0001	-0.0001	0.352817	-0.0001	-0.0001	0.372292	-0.0001	-0.0001	0.368347
TMED2_HUMAN	-0.0001	-0.0001	0.413297	-0.0001	-0.0001	0.36426	-0.0001	-0.0001	0.0393747	-0.0001	-0.0001	0.146493	-0.0001	-0.0001	2.31608	-0.0001	-0.0001	0.585173	-0.0001	-0.0001	0.550649	-0.0001	-0.0001	0.591745	-0.0001	-0.0001	0.461956	-0.0001	-0.0001	0.565241
NONO_HUMAN	-0.166314	0.166281	-0.0389166	0.193943	1.1039	-0.107299	0.214549	1.24861	0.175518	1.0809	0.30843	2.29806	1.27272	1.38664	0.944266	0.308977	0.478588	0.349066	0.292396	0.51412	0.31764	0.280512	0.503664	0.387927	0.331935	0.45375	0.402193	0.312842	0.965612	0.388549
PAIP2_HUMAN	-0.0179786	-0.112484	-0.00994248	-0.150452	-0.0235155	-0.0112627	-0.123038	-0.00691051	-0.458732	-0.441162	-0.369323	-0.0582783	-0.119742	-0.630298	-2.26357	0.128431	0.252181	0.192243	0.126561	0.229315	0.182432	0.127183	0.223185	0.175322	0.118408	0.259878	0.163539	0.122373	0.252884	0.191351
TCAL3_HUMAN	-0.0001	0.0299047	0.295266	-0.0001	-0.755196	-0.26888	-0.0001	1.08132	0.191404	-0.0001	-0.347814	-0.443678	-0.0001	2.25916	-0.766428	-0.0001	100	0.266182	-0.0001	0.481435	0.21005	-0.0001	0.494216	0.212887	-0.0001	0.510051	0.219645	-0.0001	0.488075	0.227535
FYV1_HUMAN	0.028467	0.439164	0.706215	0.177825	1.35815	1.42125	0.0308282	2.2423	0.544673	-0.373509	-0.0433487	-1.43674	-0.507043	0.849105	1.27219	0.144786	0.261069	0.579118	0.216117	0.285068	0.617581	0.141128	0.273375	0.59228	0.175234	0.259829	0.590727	0.174905	0.285335	0.58334
K2C5_HUMAN	-0.0303453	-0.0001	0.126938	0.164326	-0.0001	0.870006	0.484522	-0.0001	0.0390434	-0.357271	-0.0001	-0.326863	0.292581	-0.0001	2.24162	0.233789	-0.0001	0.381203	0.234894	-0.0001	0.375274	0.22601	-0.0001	0.373388	0.213623	-0.0001	0.387399	0.23417	-0.0001	0.382035
SYCC_HUMAN	0.490529	-2.22514	0.566601	-1.28727	0.399896	-1.03928	-0.859464	0.0329258	0.347743	0.445724	0.678654	0.323653	-0.2759	0.25667	-0.512633	0.206252	0.258116	0.129189	0.196554	0.208467	0.11558	0.198956	0.222118	0.114881	0.204487	0.218549	0.125066	0.21148	0.224087	0.129395
FBX8_HUMAN	-0.0001	-0.562891	-0.0001	-0.0001	0.357701	-0.0001	-0.0001	-0.573073	-0.0001	-0.0001	0.785943	-0.0001	-0.0001	2.15217	-0.0001	-0.0001	100.001	-0.0001	-0.0001	0.444925	-0.0001	-0.0001	0.451873	-0.0001	-0.0001	0.431814	-0.0001	-0.0001	0.482425	-0.0001
SETX_HUMAN	-0.0001	0.0742392	-0.0001	-0.0001	0.400358	-0.0001	-0.0001	1.54962	-0.0001	-0.0001	0.20253	-0.0001	-0.0001	2.15121	-0.0001	-0.0001	0.398574	-0.0001	-0.0001	0.429561	-0.0001	-0.0001	0.475267	-0.0001	-0.0001	0.457754	-0.0001	-0.0001	0.47903	-0.0001
PLP2_HUMAN	-0.0347752	0.160088	0.132239	0.568529	0.132504	0.377738	0.443803	0.69593	0.810436	1.11342	1.2172	0.858717	0.969613	1.39569	2.14614	0.157582	0.411143	0.205878	0.169654	0.310449	0.199722	0.184656	0.335805	0.215105	0.189179	0.361336	0.210695	0.196309	0.353656	0.221309
EFTU_HUMAN	-0.0368776	-1.26792	0.0188936	-0.716925	-0.274319	-0.672701	-0.416714	-0.300558	0.0863332	0.26021	0.305103	0.605442	0.515275	1.2868	2.13757	0.0646612	0.13765	0.0831187	0.0619114	0.134844	0.0887032	0.0567838	0.116021	0.0856489	0.0664142	0.124044	0.0856087	0.0668033	0.127201	0.0905952
HMGN3_HUMAN	0.0602983	0.505396	-0.0139775	0.922476	0.784249	-0.492313	-0.0469021	1.35424	-0.118852	-0.695776	0.279134	-0.35693	0.272292	-2.13618	0.78175	0.125303	0.51603	0.248089	0.143491	0.504312	0.231411	0.135512	0.476625	0.226318	0.130898	0.525496	0.245636	0.130515	0.520127	0.249431
RP1L1_HUMAN	-0.0001	-0.354468	-0.0983019	-0.0001	-0.107033	-0.123354	-0.0001	-0.541964	0.155727	-0.0001	-0.384974	0.0179797	-0.0001	2.13437	-0.23575	-0.0001	100.001	0.277734	-0.0001	0.386279	0.284734	-0.0001	0.429114	0.289016	-0.0001	0.412336	0.271943	-0.0001	0.40722	0.33641
TY3H_HUMAN	0.0695015	-2.12808	0.247863	-0.744975	0.296813	-1.23808	-0.416563	0.0816986	0.110964	0.230706	0.0693213	0.20894	-0.160249	0.472357	-0.0274178	0.0467565	0.0811533	0.0517206	0.0467399	0.0632516	0.0504071	0.0463178	0.0716534	0.0413466	0.039948	0.051224	0.0502032	0.0381183	0.071063	0.049337
LMBD1_HUMAN	-0.0001	0.814665	-0.0911348	-0.0001	2.08198	-0.174161	-0.0001	2.12439	-0.000145375	-0.0001	-0.333106	-0.0655633	-0.0001	-0.0291071	0.189514	-0.0001	0.458814	0.304804	-0.0001	0.434545	0.278023	-0.0001	0.492981	0.262165	-0.0001	0.474164	0.255815	-0.0001	0.956278	0.283723
NKAP_HUMAN	-0.0001	-0.0001	0.649846	-0.0001	-0.0001	-0.372265	-0.0001	-0.0001	0.766658	-0.0001	-0.0001	0.504516	-0.0001	-0.0001	2.11329	-0.0001	-0.0001	100.001	-0.0001	-0.0001	0.443077	-0.0001	-0.0001	0.454778	-0.0001	-0.0001	0.459517	-0.0001	-0.0001	0.413544
CCAR2_HUMAN	-0.0001	-0.0001	0.0296693	-0.0001	-0.0001	-2.11068	-0.0001	-0.0001	0.671131	-0.0001	-0.0001	-0.0232166	-0.0001	-0.0001	0.673442	-0.0001	-0.0001	100	-0.0001	-0.0001	0.437208	-0.0001	-0.0001	0.454035	-0.0001	-0.0001	0.422167	-0.0001	-0.0001	0.458346
ENOX2_HUMAN	-0.0001	-0.477842	-0.0001	-0.0001	0.125487	-0.0001	-0.0001	0.758196	-0.0001	-0.0001	0.00912222	-0.0001	-0.0001	2.10549	-0.0001	-0.0001	0.382052	-0.0001	-0.0001	0.261445	-0.0001	-0.0001	0.265398	-0.0001	-0.0001	0.270721	-0.0001	-0.0001	0.288216	-0.0001
APCL_HUMAN	0.115018	0.424717	0.0920114	-0.138353	1.95459	0.0107231	-0.342184	1.18359	-0.0284372	0.0451266	-0.0076548	0.0737422	0.0997782	-2.09054	-0.198597	0.164922	0.415203	0.206883	0.171055	0.41904	0.214699	0.186223	0.449534	0.218438	0.16242	0.365955	0.206922	0.15414	0.414964	0.248212
SGMR1_HUMAN	-0.0831039	-0.0001	-0.171067	-0.480267	-0.0001	-0.940231	-2.08532	-0.0001	-0.396525	-0.0316322	-0.0001	-0.090234	-1.23755	-0.0001	0.839457	0.308457	-0.0001	0.427004	0.325103	-0.0001	0.479032	0.309895	-0.0001	0.491771	0.235986	-0.0001	0.454906	0.32417	-0.0001	0.501773
RS4_MYCPU	-0.0001	-0.0001	0.0284928	-0.0001	-0.0001	-0.229144	-0.0001	-0.0001	0.521812	-0.0001	-0.0001	0.322481	-0.0001	-0.0001	2.08296	-0.0001	-0.0001	0.2345	-0.0001	-0.0001	0.282236	-0.0001	-0.0001	0.280282	-0.0001	-0.0001	0.264527	-0.0001	-0.0001	0.290643
SRRM3_HUMAN	0.0502497	0.171243	0.548719	0.388604	-0.269401	0.405647	-0.0596037	-0.302151	0.185842	0.236232	-0.302411	0.0130265	-0.526467	2.08093	0.792192	0.174064	100	0.39041	0.212194	0.404456	0.393294	0.198246	0.400937	0.397587	0.194028	0.396585	0.393022	0.229007	0.464009	0.374384
DLGP5_HUMAN	-0.0001	-2.07323	-0.0001	-0.0001	0.173896	-0.0001	-0.0001	0.0785099	-0.0001	-0.0001	0.306595	-0.0001	-0.0001	0.562219	-0.0001	-0.0001	0.315839	-0.0001	-0.0001	0.265189	-0.0001	-0.0001	0.316926	-0.0001	-0.0001	0.276097	-0.0001	-0.0001	0.273158	-0.0001
DYH9_HUMAN	-1.72786	-2.07243	-1.78063	0.343185	0.024875	0.168545	1.37639	1.66533	1.56	-0.540417	-0.649657	-0.542962	-0.559233	-0.965201	-1.05362	0.328587	0.460125	0.493609	0.34975	0.350431	0.460757	0.344674	0.409627	0.498303	0.330295	0.450085	0.538517	0.331354	0.443234	0.545953
CCND1_HUMAN	0.146168	-0.173319	0.0116944	0.0130354	0.169128	0.0489562	-0.399824	0.131857	-0.251562	-0.0561229	-0.229523	-0.19487	-0.104138	-0.244717	-2.05416	0.128391	0.193281	0.149698	0.107913	0.154851	0.13783	0.122823	0.155238	0.138234	0.105224	0.171711	0.146958	0.115626	0.181434	0.162009
TSN3_HUMAN	-0.120629	0.136291	-0.0456845	-0.139269	0.690988	0.0779422	-0.022114	2.03573	0.15158	0.0820211	0.210882	0.193069	0.172574	0.259966	-0.304781	0.218048	0.293528	0.188079	0.163518	0.264166	0.16873	0.150041	0.317118	0.196487	0.169116	0.316562	0.188407	0.169661	0.279654	0.194878
TBB2A_HUMAN	0.0940757	-0.56152	0.128112	-0.522841	-0.00238769	-0.230558	-0.948719	-0.328877	0.0115219	0.213733	0.385389	0.336582	-0.0699751	0.749584	2.03543	0.30107	0.274224	0.157906	0.276357	0.221934	0.156193	0.31846	0.225672	0.142809	0.283906	0.233899	0.164106	0.284957	0.233463	0.179453
ZN292_HUMAN	-0.0001	-0.0001	-0.145987	-0.0001	-0.0001	-0.025785	-0.0001	-0.0001	0.929163	-0.0001	-0.0001	0.643239	-0.0001	-0.0001	2.0225	-0.0001	-0.0001	0.46683	-0.0001	-0.0001	0.453688	-0.0001	-0.0001	0.440599	-0.0001	-0.0001	0.45331	-0.0001	-0.0001	0.43752
RBM3_HUMAN	-0.0001	-0.0001	0.323455	-0.0001	-0.0001	0.461452	-0.0001	-0.0001	0.429768	-0.0001	-0.0001	0.432231	-0.0001	-0.0001	2.01634	-0.0001	-0.0001	0.483692	-0.0001	-0.0001	0.518796	-0.0001	-0.0001	0.573069	-0.0001	-0.0001	0.573041	-0.0001	-0.0001	0.506979
ATL4_HUMAN	-0.0001	0.332554	-0.0001	-0.0001	1.58511	-0.0001	-0.0001	2.01495	-0.0001	-0.0001	-0.116813	-0.0001	-0.0001	0.600244	-0.0001	-0.0001	0.323525	-0.0001	-0.0001	0.307511	-0.0001	-0.0001	0.304133	-0.0001	-0.0001	0.289235	-0.0001	-0.0001	0.290443	-0.0001
NUCB1_HUMAN	-0.00598424	-0.0001	0.0752747	-0.163303	-0.0001	-0.291337	-0.69579	-0.0001	0.298583	0.599597	-0.0001	0.208376	0.161642	-0.0001	2.01358	0.189953	-0.0001	0.254116	0.161581	-0.0001	0.224828	0.191392	-0.0001	0.235696	0.181779	-0.0001	0.221861	0.179888	-0.0001	0.27182
PGBM_HUMAN	-0.0001	0.100303	-0.0001	-0.0001	-0.00566116	-0.0001	-0.0001	-0.127463	-0.0001	-0.0001	0.0479085	-0.0001	-0.0001	2.01326	-0.0001	-0.0001	100	-0.0001	-0.0001	0.363375	-0.0001	-0.0001	0.361385	-0.0001	-0.0001	0.337883	-0.0001	-0.0001	0.380606	-0.0001
BCL7A_HUMAN	-0.0324021	0.68233	-0.0001	-0.00589344	2.00459	-0.0001	-0.197817	1.84876	-0.0001	-0.0295556	-0.234483	-0.0001	0.675246	-1.36393	-0.0001	0.198367	0.4404	-0.0001	0.219923	0.412183	-0.0001	0.241255	0.442767	-0.0001	0.201039	0.413176	-0.0001	0.309409	0.48369	-0.0001
HSBP1_HUMAN	0.00163413	0.651208	-0.132802	0.18001	-0.141188	-0.097617	0.191744	-0.337436	-0.123268	-0.163825	-0.115368	-0.094822	-0.238687	-0.963503	-1.97551	0.127303	0.274764	0.120419	0.12208	0.235888	0.115122	0.100154	0.210965	0.108296	0.103771	0.212911	0.105196	0.119325	0.220331	0.136933
LRP12_HUMAN	-0.275996	-0.0001	-0.0001	-0.24163	-0.0001	-0.0001	-0.198319	-0.0001	-0.0001	1.12667	-0.0001	-0.0001	-1.97443	-0.0001	-0.0001	0.32	-0.0001	-0.0001	0.336471	-0.0001	-0.0001	0.345478	-0.0001	-0.0001	0.302178	-0.0001	-0.0001	0.304352	-0.0001	-0.0001
AR6P1_HUMAN	-0.070229	-0.0001	-0.339761	-0.490251	-0.0001	-0.926819	-0.313946	-0.0001	0.0387252	0.436967	-0.0001	-0.096027	-0.0993974	-0.0001	1.96867	0.328271	-0.0001	0.458707	0.326245	-0.0001	0.491227	0.308823	-0.0001	0.540181	0.314889	-0.0001	0.424279	0.353305	-0.0001	0.533793
IPO13_HUMAN	0.00936538	-0.15877	-0.00329847	0.197158	0.308376	0.300253	0.176033	0.237101	0.372558	0.579078	0.708678	0.504021	0.299988	1.45148	1.96474	0.12948	0.268311	0.103293	0.127492	0.211927	0.109766	0.115918	0.21615	0.10056	0.13133	0.223184	0.1013	0.133744	0.22386	0.108487
EI2BB_HUMAN	-0.0001	-0.0001	0.50611	-0.0001	-0.0001	-0.390106	-0.0001	-0.0001	0.142905	-0.0001	-0.0001	0.621097	-0.0001	-0.0001	1.95801	-0.0001	-0.0001	0.283351	-0.0001	-0.0001	0.250023	-0.0001	-0.0001	0.247029	-0.0001	-0.0001	0.248125	-0.0001	-0.0001	0.246498
BHA15_HUMAN	-0.0670613	-0.0001	-0.0001	-0.368533	-0.0001	-0.0001	0.662528	-0.0001	-0.0001	-0.0658184	-0.0001	-0.0001	-1.95637	-0.0001	-0.0001	0.22427	-0.0001	-0.0001	0.293299	-0.0001	-0.0001	0.265446	-0.0001	-0.0001	0.327193	-0.0001	-0.0001	0.292356	-0.0001	-0.0001
KI21B_HUMAN	-0.0001	1.95418	-0.0432969	-0.0001	-0.94317	0.0428326	-0.0001	-1.5882	0.155098	-0.0001	1.28931	0.0721576	-0.0001	0.469858	-0.113082	-0.0001	0.489553	0.271451	-0.0001	0.520154	0.277044	-0.0001	0.497028	0.27982	-0.0001	0.520311	0.273051	-0.0001	0.486722	0.27579
FA50A_HUMAN	0.146441	-0.393423	-0.0001	-0.0519549	0.48418	-0.0001	-0.226514	1.68371	-0.0001	-0.0573249	-0.200623	-0.0001	-0.215251	1.95257	-0.0001	0.139083	0.400773	-0.0001	0.13256	0.407634	-0.0001	0.151611	0.386809	-0.0001	0.143008	0.361195	-0.0001	0.144499	0.406243	-0.0001
TBA4B_HUMAN	-0.0655252	-0.736186	0.063892	-0.184878	0.0869165	-0.272076	-0.135065	0.0101538	0.330307	0.301882	0.240068	0.28037	0.176028	0.863884	1.94342	0.170472	0.272033	0.149631	0.143355	0.22235	0.1568	0.147482	0.224509	0.162728	0.159105	0.226723	0.155349	0.150871	0.247439	0.176868
SMCE1_HUMAN	-0.0314999	0.276911	-0.0957464	0.13323	1.09242	0.148546	-0.482777	1.92875	0.0236888	0.0859957	-0.00558316	-0.0156237	-0.170946	-0.103777	0.0196052	0.140535	0.281201	0.131736	0.1443	0.262035	0.125112	0.161401	0.280246	0.120515	0.135111	0.242514	0.125647	0.164826	0.271965	0.125307
CSRP1_HUMAN	-0.00636194	-1.91649	0.492763	-1.23913	0.550384	-1.39179	0.151254	0.385716	0.182168	0.605389	0.40754	0.247449	0.2192	0.182199	0.230008	0.0802384	0.167207	0.121995	0.0985908	0.133206	0.109979	0.0934464	0.144291	0.109911	0.0828108	0.138835	0.109071	0.0938167	0.134376	0.105428
XPO7_HUMAN	-0.0555792	-0.18325	-0.0282843	0.0289848	0.20516	0.122339	-0.167283	-0.134173	0.158325	0.173357	0.467063	0.0804655	-0.208045	0.266447	1.91482	0.218651	0.19041	0.0910566	0.179623	0.183771	0.0774903	0.192187	0.152946	0.0873736	0.170461	0.177902	0.0835067	0.174005	0.170326	0.0987399
PAF15_HUMAN	0.104666	0.0617069	-0.0287956	0.056287	-0.19399	-0.262929	0.0294684	-0.148535	-0.192825	-0.141181	-0.176073	-0.372899	-0.545843	-0.433255	-1.91367	0.141483	0.415685	0.147267	0.137778	0.346576	0.136476	0.134284	0.353744	0.128682	0.142737	0.344044	0.131542	0.158063	0.396199	0.143085
LEG10_HUMAN	0.602802	-0.0001	-0.0001	1.90891	-0.0001	-0.0001	1.49387	-0.0001	-0.0001	-0.0309514	-0.0001	-0.0001	1.43778	-0.0001	-0.0001	0.296912	-0.0001	-0.0001	0.310363	-0.0001	-0.0001	0.311443	-0.0001	-0.0001	0.318687	-0.0001	-0.0001	0.279606	-0.0001	-0.0001
ERG1_HUMAN	-0.0001	-0.0001	-0.633509	-0.0001	-0.0001	-0.686557	-0.0001	-0.0001	-0.0215519	-0.0001	-0.0001	-0.441038	-0.0001	-0.0001	1.90549	-0.0001	-0.0001	0.325957	-0.0001	-0.0001	0.322959	-0.0001	-0.0001	0.352366	-0.0001	-0.0001	0.354202	-0.0001	-0.0001	0.322574
HPRK_MYCGE	-0.0001	0.29424	-0.0001	-0.0001	1.89802	-0.0001	-0.0001	1.85335	-0.0001	-0.0001	-0.248571	-0.0001	-0.0001	-1.55695	-0.0001	-0.0001	0.393557	-0.0001	-0.0001	0.444089	-0.0001	-0.0001	0.415223	-0.0001	-0.0001	0.385618	-0.0001	-0.0001	0.395303	-0.0001
AIFM1_HUMAN	-0.115423	-0.253038	-0.182866	-0.106348	-0.285194	-0.105049	-0.11179	-0.528548	-0.0718933	-0.120066	-0.0403624	0.365507	-0.0280967	0.822872	1.8882	0.112266	0.166338	0.0960591	0.087901	0.153946	0.0826498	0.106119	0.154705	0.075251	0.0927147	0.138827	0.094509	0.102107	0.166942	0.101087
I23O1_HUMAN	-0.0001	-0.0001	-1.64178	-0.0001	-0.0001	-0.290582	-0.0001	-0.0001	1.88731	-0.0001	-0.0001	-0.914803	-0.0001	-0.0001	-0.513085	-0.0001	-0.0001	0.401927	-0.0001	-0.0001	0.308891	-0.0001	-0.0001	0.3085	-0.0001	-0.0001	0.31938	-0.0001	-0.0001	0.316606
MYOF_HUMAN	-0.119144	-0.0491438	-1.87927	0.129816	0.214684	0.0166696	0.205296	-0.322735	1.59652	-0.0310003	0.156359	-0.845561	-0.0458534	0.342519	-0.640963	0.154862	0.335907	0.347671	0.165881	0.392077	0.3092	0.162104	0.376968	0.297277	0.142894	0.414374	0.291328	0.153781	0.442133	0.295097
UN45A_HUMAN	-0.0001	-0.0001	0.107051	-0.0001	-0.0001	-0.114404	-0.0001	-0.0001	0.1236	-0.0001	-0.0001	0.200259	-0.0001	-0.0001	1.87737	-0.0001	-0.0001	0.301434	-0.0001	-0.0001	0.242792	-0.0001	-0.0001	0.255709	-0.0001	-0.0001	0.271023	-0.0001	-0.0001	0.261783
TELO2_HUMAN	-0.150913	-0.561191	-0.0786625	-0.387147	0.50369	0.0880125	-0.860409	0.530485	0.348702	0.442882	1.127	0.158736	0.910409	0.848192	1.8766	0.322783	0.481585	0.335742	0.308244	0.493492	0.292941	0.344836	0.452393	0.272918	0.322258	0.446498	0.289269	0.328512	0.484039	0.298649
RS9_HUMAN	-0.00893591	-0.294699	0.197855	0.203336	0.59513	-0.0371752	-0.15496	1.87205	0.121289	0.284325	0.0939236	0.223945	0.208828	0.345777	-0.0210987	0.143381	0.324527	0.160304	0.152409	0.277568	0.149432	0.131578	0.309781	0.172561	0.133406	0.276706	0.150739	0.147991	0.291078	0.13471
ZBED4_HUMAN	-0.158478	-1.87107	0.0438273	-1.23144	0.245989	-0.349936	0.148021	-0.0583244	-0.117739	0.0737938	0.095248	0.00954355	-0.676263	0.210233	0.043171	0.225118	0.290757	0.324494	0.203337	0.22413	0.309293	0.200654	0.208366	0.297985	0.186799	0.212853	0.325232	0.205473	0.262983	0.360068
ACKA_MYCPU	-0.0001	-0.0001	-1.07676	-0.0001	-0.0001	-1.69244	-0.0001	-0.0001	0.0139536	-0.0001	-0.0001	0.116513	-0.0001	-0.0001	1.86615	-0.0001	-0.0001	0.517117	-0.0001	-0.0001	0.577719	-0.0001	-0.0001	0.556013	-0.0001	-0.0001	0.590082	-0.0001	-0.0001	0.517589
BIRC8_HUMAN	-0.0001	1.86546	-0.0001	-0.0001	-0.134978	-0.0001	-0.0001	-0.358789	-0.0001	-0.0001	-0.153308	-0.0001	-0.0001	0.601702	-0.0001	-0.0001	100.001	-0.0001	-0.0001	0.466059	-0.0001	-0.0001	0.468087	-0.0001	-0.0001	0.467974	-0.0001	-0.0001	0.473768	-0.0001
CO9_HUMAN	0.101822	0.289487	-0.164338	0.0768164	-0.00541316	-0.464121	-0.0828397	-0.170937	0.135857	0.129651	0.363591	0.0160128	-0.0221544	0.931501	1.86528	0.207153	0.335185	0.354271	0.165934	0.330656	0.366172	0.160949	0.288831	0.385382	0.185237	0.304676	0.344362	0.152853	0.323293	0.391448
GSTCD_HUMAN	-0.0001	-1.86451	0.182763	-0.0001	-0.155998	-0.521145	-0.0001	1.38878	0.207034	-0.0001	-0.605674	-0.123773	-0.0001	-0.512555	0.436478	-0.0001	0.483462	0.350634	-0.0001	0.479144	0.389403	-0.0001	0.514402	0.323686	-0.0001	0.499995	0.319402	-0.0001	0.517114	0.365849
TRYP_PIG	-0.0586815	-0.00170743	0.125329	-0.167211	-0.0368592	-0.115553	-0.246467	0.00750203	0.130255	0.00151571	-0.116157	0.261352	0.228441	0.499333	1.85002	0.132561	0.242944	0.148544	0.134575	0.203266	0.146886	0.12127	0.186957	0.142381	0.113296	0.16508	0.150696	0.136304	0.193133	0.145421
PELI2_HUMAN	-0.0001	0.0737225	-0.0742002	-0.0001	1.84961	-0.282154	-0.0001	1.72432	-0.418098	-0.0001	-0.383244	0.114583	-0.0001	-1.44351	0.469773	-0.0001	0.376895	0.290242	-0.0001	0.449278	0.307877	-0.0001	0.458979	0.323101	-0.0001	0.420911	0.297795	-0.0001	0.425506	0.328358
RAIN_HUMAN	-0.0001	0.124001	0.181956	-0.0001	-0.0804626	-0.26004	-0.0001	0.0375209	-0.034715	-0.0001	-0.0100914	-0.027326	-0.0001	0.0865483	1.84482	-0.0001	0.360991	0.435021	-0.0001	0.353673	0.44642	-0.0001	0.404721	0.449885	-0.0001	0.388374	0.440681	-0.0001	0.356333	0.519021
TBAL3_HUMAN	-0.0001	-0.480261	-0.124177	-0.0001	0.00843691	-0.320734	-0.0001	-0.768452	0.561232	-0.0001	0.0985132	0.480259	-0.0001	1.35364	1.84379	-0.0001	0.45889	0.247784	-0.0001	0.459969	0.223426	-0.0001	0.459242	0.221653	-0.0001	0.469681	0.223156	-0.0001	0.436183	0.224888
CDK9_HUMAN	-0.0001	-0.0001	-0.350161	-0.0001	-0.0001	1.13793	-0.0001	-0.0001	0.221937	-0.0001	-0.0001	-0.0646506	-0.0001	-0.0001	-1.8407	-0.0001	-0.0001	0.485481	-0.0001	-0.0001	0.507644	-0.0001	-0.0001	0.446157	-0.0001	-0.0001	0.50588	-0.0001	-0.0001	0.465469
TM214_HUMAN	-0.0169769	-0.0001	-0.222231	-0.0892269	-0.0001	-0.113355	0.00240936	-0.0001	0.0882625	0.00243853	-0.0001	0.0251522	-0.391898	-0.0001	1.8402	0.150252	-0.0001	0.250002	0.128624	-0.0001	0.239702	0.139005	-0.0001	0.250689	0.1137	-0.0001	0.234272	0.148865	-0.0001	0.271007
HMW1_MYCPN	-0.0001	-0.0001	0.10268	-0.0001	-0.0001	0.081959	-0.0001	-0.0001	0.0404735	-0.0001	-0.0001	0.0307107	-0.0001	-0.0001	1.83362	-0.0001	-0.0001	0.40116	-0.0001	-0.0001	0.413809	-0.0001	-0.0001	0.424783	-0.0001	-0.0001	0.428352	-0.0001	-0.0001	0.481925
TCPE_HUMAN	-0.025001	-0.565581	0.0700752	-0.130137	-0.0684207	-0.185037	-0.449848	-0.307178	0.0835525	0.242969	0.363431	0.592664	0.555532	0.892914	1.83065	0.0500004	0.0824844	0.0480847	0.0422828	0.053598	0.0409509	0.0512526	0.0676929	0.0419939	0.0472356	0.0652369	0.0515226	0.0492764	0.0706491	0.0516757
GEPH_HUMAN	0.0534596	-0.053124	-0.011141	0.302648	-1.25984	-0.166135	-0.238363	0.370844	0.244775	-0.0790136	0.339885	0.236788	-0.100191	1.82912	0.674191	0.181041	100	0.250577	0.175167	0.476378	0.220523	0.16848	0.412951	0.251705	0.180162	0.423364	0.250432	0.182366	0.441818	0.257359
CUL1_HUMAN	-0.0165334	-1.82495	0.592901	-1.09055	0.51578	-1.20595	-0.466313	0.423892	0.209407	0.451854	0.444273	0.244755	-0.0993602	0.536055	0.0217569	0.130094	0.16843	0.0875141	0.115424	0.142654	0.0782558	0.118764	0.150957	0.0768772	0.131345	0.145811	0.0737538	0.125848	0.128669	0.0756102
HNRPL_HUMAN	-0.0321316	0.36462	-0.0685038	0.241299	0.051973	0.153074	0.138953	0.261874	0.00547613	-0.131143	0.0942767	0.29343	0.0754029	0.643252	1.82236	0.0761981	0.158092	0.0600174	0.0778822	0.137136	0.0659615	0.0801752	0.138319	0.0607982	0.0732695	0.132339	0.0698766	0.0828093	0.144918	0.0704822
PIGA_HUMAN	-0.0001	0.976868	-0.0001	-0.0001	-0.13103	-0.0001	-0.0001	0.237352	-0.0001	-0.0001	-0.626824	-0.0001	-0.0001	1.81977	-0.0001	-0.0001	100.001	-0.0001	-0.0001	0.436597	-0.0001	-0.0001	0.510045	-0.0001	-0.0001	0.492486	-0.0001	-0.0001	0.502098	-0.0001
UBL5_HUMAN	-0.0461259	0.220802	-0.0478788	0.107919	-0.07128	-0.0411944	0.112334	-0.0919283	-0.0710766	-0.283514	-0.299284	-0.337989	-0.635978	-1.26053	6	0.0873587	0.162741	0.0848831	0.0947054	0.124522	0.0823823	0.0815122	0.120051	0.083226	0.0857508	0.145909	0.102883	0.0875425	0.142307	0.111941
MCA3_HUMAN	-0.0001	-0.0001	-0.09141	-0.0001	-0.0001	-0.638626	-0.0001	-0.0001	-0.0429375	-0.0001	-0.0001	-0.160099	-0.0001	-0.0001	1.80331	-0.0001	-0.0001	100	-0.0001	-0.0001	0.35028	-0.0001	-0.0001	0.297717	-0.0001	-0.0001	0.327083	-0.0001	-0.0001	0.393455
SV2A_HUMAN	-0.0001	0.106543	0.449117	-0.0001	0.213695	0.542946	-0.0001	0.586499	1.63567	-0.0001	1.51695	1.10748	-0.0001	1.73697	1.79584	-0.0001	0.424181	0.459342	-0.0001	0.406673	0.331174	-0.0001	0.455719	0.35032	-0.0001	0.4826	0.356681	-0.0001	0.478123	0.350433
CHM4B_HUMAN	-0.0001	-1.79441	-0.131001	-0.0001	0.819191	-0.341049	-0.0001	-0.174754	-0.406524	-0.0001	0.430709	0.428508	-0.0001	0.352788	0.506416	-0.0001	0.46822	0.276397	-0.0001	0.466676	0.228925	-0.0001	0.386642	0.265378	-0.0001	0.466685	0.256985	-0.0001	0.419525	0.249365
PARP2_HUMAN	0.0458919	-0.0001	-0.0001	-0.956933	-0.0001	-0.0001	-1.79285	-0.0001	-0.0001	0.912889	-0.0001	-0.0001	-0.871528	-0.0001	-0.0001	0.320086	-0.0001	-0.0001	0.305198	-0.0001	-0.0001	0.332015	-0.0001	-0.0001	0.339489	-0.0001	-0.0001	0.951314	-0.0001	-0.0001
MOGS_HUMAN	-0.158695	1.57254	-0.102516	0.304894	1.78837	0.138073	-0.276371	1.45824	0.0214933	0.0659623	-0.785579	-0.0880509	-0.548985	-0.0420952	0.731477	0.327478	0.396182	0.22844	0.279947	0.42671	0.183719	0.276487	0.423872	0.184663	0.224694	0.413882	0.203262	0.298826	0.97002	0.205101
TX13A_HUMAN	-0.0889729	-0.344716	-0.0855257	0.521533	0.749286	0.494432	-1.52088	1.78264	0.252976	0.301454	-0.179885	0.213265	-0.574104	0.547987	0.958392	0.167915	0.280283	0.286428	0.177727	0.266461	0.273365	0.187963	0.278684	0.287381	0.179385	0.299636	0.24517	0.181689	0.303007	0.290614
TCPA_HUMAN	-0.0574088	-0.744605	0.154061	-0.155231	-0.086701	-0.314015	-0.346668	-0.169992	0.0765156	0.152434	0.231552	0.518076	0.308312	0.919886	1.77276	0.0592874	0.0905646	0.0548136	0.0512067	0.0708487	0.0516353	0.0552758	0.0804202	0.0488361	0.0591586	0.0832577	0.0577684	0.0630503	0.0830549	0.0586933
PHF3_HUMAN	-0.0001	-0.0001	0.450042	-0.0001	-0.0001	0.131645	-0.0001	-0.0001	0.757145	-0.0001	-0.0001	0.301995	-0.0001	-0.0001	1.76163	-0.0001	-0.0001	0.498191	-0.0001	-0.0001	0.564181	-0.0001	-0.0001	0.542159	-0.0001	-0.0001	0.484302	-0.0001	-0.0001	0.512636
ASB6_HUMAN	-0.0339555	0.531272	0.419434	0.247867	1.7597	0.14387	0.100574	1.66484	0.0701605	-0.0527185	-0.305579	-0.143332	-0.0587667	-1.60961	0.149956	0.123855	0.461416	0.206534	0.153291	0.443739	0.161468	0.14405	0.489286	0.177873	0.130199	0.500549	0.169573	0.142861	0.440919	0.169864
CAC1G_HUMAN	-0.00958291	0.121279	-0.129882	-0.0152131	0.118667	-0.0488912	0.382629	0.756821	-0.115392	0.365447	0.0942918	0.127794	0.0607926	1.75487	-0.0668681	0.374707	0.348393	0.329962	0.381701	0.303718	0.322539	0.359566	0.261227	0.344377	0.362461	0.263401	0.320369	0.392295	0.28199	0.378602
PACRG_HUMAN	-0.0001	-0.0001	-0.0168485	-0.0001	-0.0001	0.0206751	-0.0001	-0.0001	0.0654199	-0.0001	-0.0001	-0.0324492	-0.0001	-0.0001	-1.73782	-0.0001	-0.0001	0.402992	-0.0001	-0.0001	0.391062	-0.0001	-0.0001	0.391534	-0.0001	-0.0001	0.383845	-0.0001	-0.0001	0.442285
SNAA_HUMAN	-0.0515737	-0.430227	0.003725	-0.0438533	0.0621645	0.0171802	-0.0831272	0.0749111	0.296781	0.205637	0.282438	0.243585	0.210614	1.03549	1.73017	0.107996	0.206429	0.0769931	0.0868369	0.158937	0.0894414	0.0926941	0.155934	0.100289	0.0868989	0.194596	0.0863315	0.107885	0.180041	0.0994744
PZP_HUMAN	0.0388038	-0.0001	-0.325078	0.337524	-0.0001	-0.0165602	0.15777	-0.0001	-0.0826282	0.156853	-0.0001	0.0242521	-0.16788	-0.0001	-1.7275	0.168303	-0.0001	0.353928	0.160674	-0.0001	0.31992	0.144318	-0.0001	0.295584	0.138313	-0.0001	0.299092	0.152713	-0.0001	0.426334
NECA1_HUMAN	-0.0001	-0.00992531	-0.0001	-0.0001	0.0963866	-0.0001	-0.0001	1.14582	-0.0001	-0.0001	0.0395605	-0.0001	-0.0001	1.72616	-0.0001	-0.0001	0.428167	-0.0001	-0.0001	0.429332	-0.0001	-0.0001	0.394601	-0.0001	-0.0001	0.376215	-0.0001	-0.0001	0.452108	-0.0001
CELR3_HUMAN	-0.0001	-0.0001	-0.565822	-0.0001	-0.0001	-0.126595	-0.0001	-0.0001	-0.192876	-0.0001	-0.0001	0.0553689	-0.0001	-0.0001	1.72545	-0.0001	-0.0001	0.305736	-0.0001	-0.0001	0.267078	-0.0001	-0.0001	0.259816	-0.0001	-0.0001	0.267841	-0.0001	-0.0001	0.254213
RECQ4_HUMAN	-0.0001	-0.479335	0.102584	-0.0001	0.0807782	0.236348	-0.0001	-0.1025	-0.0425992	-0.0001	0.192515	0.328662	-0.0001	0.00727693	1.72061	-0.0001	0.473333	0.404143	-0.0001	0.48587	0.465959	-0.0001	0.47317	0.40915	-0.0001	0.484755	0.44081	-0.0001	0.497309	0.513546
FOXD2_HUMAN	-0.0001	-0.0001	-0.904729	-0.0001	-0.0001	-0.201766	-0.0001	-0.0001	0.121792	-0.0001	-0.0001	-0.307968	-0.0001	-0.0001	1.71426	-0.0001	-0.0001	0.375169	-0.0001	-0.0001	0.295351	-0.0001	-0.0001	0.281123	-0.0001	-0.0001	0.349608	-0.0001	-0.0001	0.357445
XPOT_HUMAN	-0.014835	-0.138931	-0.0192108	0.688109	-0.00934184	0.450665	-0.591929	-0.0551195	0.359662	0.397526	0.247249	-0.104199	-0.419396	0.829154	1.70775	0.085196	0.145201	0.0639437	0.0880316	0.15445	0.073813	0.0878407	0.110825	0.0767882	0.0925526	0.144145	0.0826623	0.0799718	0.134241	0.0738011
TBB5_HUMAN	0.00629408	-0.617307	0.00104611	-0.0644556	0.0540697	-0.184979	-0.330456	-0.0972371	0.0923909	0.240887	0.421702	0.342064	0.308112	0.818183	1.69891	0.0999715	0.159121	0.0863441	0.0698167	0.145364	0.0909725	0.101086	0.12254	0.085078	0.0860021	0.14778	0.0929282	0.0863227	0.139588	0.100961
NFAT5_HUMAN	-0.0001	-0.250206	0.0171662	-0.0001	0.0910038	-0.147655	-0.0001	-0.279711	0.142529	-0.0001	0.354876	-0.286393	-0.0001	1.69494	0.194862	-0.0001	100	100	-0.0001	0.362238	0.332641	-0.0001	0.401833	0.343187	-0.0001	0.406563	0.359771	-0.0001	0.461954	0.433666
GBRG1_HUMAN	-0.0001	-0.0001	1.69472	-0.0001	-0.0001	0.30427	-0.0001	-0.0001	-0.083641	-0.0001	-0.0001	0.862394	-0.0001	-0.0001	0.125743	-0.0001	-0.0001	0.579961	-0.0001	-0.0001	0.561237	-0.0001	-0.0001	0.5969	-0.0001	-0.0001	0.575697	-0.0001	-0.0001	0.568993
CELR1_HUMAN	-0.0001	-0.0001	-0.300145	-0.0001	-0.0001	-0.552155	-0.0001	-0.0001	0.16737	-0.0001	-0.0001	-0.0311163	-0.0001	-0.0001	1.69333	-0.0001	-0.0001	0.342742	-0.0001	-0.0001	0.354854	-0.0001	-0.0001	0.340001	-0.0001	-0.0001	0.338976	-0.0001	-0.0001	0.372915
ENO_MYCPE	-0.748313	-0.0001	-0.0001	0.0755558	-0.0001	-0.0001	-0.0856691	-0.0001	-0.0001	0.419712	-0.0001	-0.0001	-1.6927	-0.0001	-0.0001	0.3442	-0.0001	-0.0001	0.340789	-0.0001	-0.0001	0.332405	-0.0001	-0.0001	0.328849	-0.0001	-0.0001	0.32865	-0.0001	-0.0001
CUL4B_HUMAN	-0.0922265	-1.69237	0.300543	-0.637735	0.534915	-0.948629	-0.412856	0.290858	0.239241	0.239606	0.246954	0.219213	-0.0960932	0.44936	0.172355	0.107112	0.190788	0.121256	0.112794	0.157626	0.109071	0.112227	0.147927	0.106445	0.101048	0.176566	0.104105	0.120126	0.157374	0.116759
KAT8_HUMAN	-0.00322675	0.258827	-0.0734683	0.010466	0.472246	0.027349	-0.0183237	1.69175	0.0295016	0.0848025	-0.0113753	0.100368	0.198807	1.35824	0.239409	0.104328	0.284138	0.0933325	0.108071	0.247379	0.0818594	0.110181	0.273004	0.0900486	0.121077	0.280593	0.0872735	0.130624	0.27916	0.113995
CCD39_HUMAN	-0.556235	-0.468629	-1.24826	0.911162	-0.111476	-0.35816	1.69132	1.12105	0.558448	-0.995685	-0.676235	-0.415946	0.518016	0.037136	0.677393	0.340109	0.262354	0.221614	0.332158	0.242004	0.178072	0.337286	0.260958	0.19722	0.303086	0.251679	0.196533	0.305102	0.228812	0.187531
SETMR_HUMAN	-0.0001	-0.0001	-1.68621	-0.0001	-0.0001	-0.655646	-0.0001	-0.0001	-0.0509297	-0.0001	-0.0001	0.0999832	-0.0001	-0.0001	-0.710991	-0.0001	-0.0001	0.305801	-0.0001	-0.0001	0.327286	-0.0001	-0.0001	0.262075	-0.0001	-0.0001	0.276105	-0.0001	-0.0001	0.323928
CF132_HUMAN	-0.0001	-0.0001	0.14162	-0.0001	-0.0001	-0.875539	-0.0001	-0.0001	-0.472738	-0.0001	-0.0001	-0.811869	-0.0001	-0.0001	1.68311	-0.0001	-0.0001	0.389149	-0.0001	-0.0001	0.389179	-0.0001	-0.0001	0.377075	-0.0001	-0.0001	0.356563	-0.0001	-0.0001	0.361267
SAMD9_HUMAN	-0.0001	0.0379537	-0.0001	-0.0001	0.138981	-0.0001	-0.0001	1.67838	-0.0001	-0.0001	-0.682629	-0.0001	-0.0001	-0.88893	-0.0001	-0.0001	100	-0.0001	-0.0001	0.374277	-0.0001	-0.0001	0.418628	-0.0001	-0.0001	0.439554	-0.0001	-0.0001	0.407875	-0.0001
2A5D_HUMAN	0.0881017	-0.18492	0.0136738	0.179518	0.21264	0.0409172	-0.196122	-0.194963	0.216796	0.408983	-0.151042	0.263479	0.157337	0.1321	1.66931	0.218103	0.421316	0.269628	0.205283	0.339838	0.276211	0.202711	0.346134	0.307163	0.200192	0.330118	0.326724	0.283352	0.328447	0.351379
SNTB2_HUMAN	-0.0001	-0.0001	-0.554755	-0.0001	-0.0001	-0.490124	-0.0001	-0.0001	-0.434807	-0.0001	-0.0001	0.238809	-0.0001	-0.0001	1.6665	-0.0001	-0.0001	100.001	-0.0001	-0.0001	0.411254	-0.0001	-0.0001	0.424264	-0.0001	-0.0001	0.450722	-0.0001	-0.0001	0.427829
SYFM_HUMAN	-0.0001	-0.247767	0.051083	-0.0001	0.439812	0.15222	-0.0001	0.481579	0.289729	-0.0001	-0.239538	0.00646163	-0.0001	1.66556	1.17385	-0.0001	0.462933	0.222677	-0.0001	0.469092	0.235044	-0.0001	0.435247	0.230633	-0.0001	0.453215	0.225958	-0.0001	0.430812	0.244808
RL13_HUMAN	-0.0001	-1.35113	1.66516	-0.0001	0.0377327	0.0680332	-0.0001	-0.320296	0.132697	-0.0001	-0.09043	0.400778	-0.0001	0.473934	0.349238	-0.0001	0.404196	0.358749	-0.0001	0.317839	0.296821	-0.0001	0.273896	0.397062	-0.0001	0.27285	0.359008	-0.0001	0.331305	0.346056
SNAG_HUMAN	0.226394	-0.0001	-0.0001	-0.597836	-0.0001	-0.0001	-1.66376	-0.0001	-0.0001	-0.109162	-0.0001	-0.0001	-0.667447	-0.0001	-0.0001	0.318065	-0.0001	-0.0001	0.291178	-0.0001	-0.0001	0.323894	-0.0001	-0.0001	0.278523	-0.0001	-0.0001	0.330497	-0.0001	-0.0001
H10_HUMAN	0.00407679	0.445535	-0.151895	0.410571	-0.340591	-0.448251	0.366412	0.160394	0.042432	-0.0343387	0.399126	0.570771	-0.121826	1.6608	1.56654	0.183021	0.446414	0.200605	0.161769	0.485014	0.205233	0.167408	0.394876	0.169785	0.164588	0.465091	0.190248	0.180426	0.421033	0.197003
CE57L_HUMAN	-0.0001	1.65313	-0.0001	-0.0001	0.228964	-0.0001	-0.0001	-0.0163621	-0.0001	-0.0001	-0.227874	-0.0001	-0.0001	-0.545676	-0.0001	-0.0001	0.508625	-0.0001	-0.0001	0.458761	-0.0001	-0.0001	0.522514	-0.0001	-0.0001	0.518104	-0.0001	-0.0001	0.507895	-0.0001
CO2A1_HUMAN	-0.0001	-0.0001	-0.312985	-0.0001	-0.0001	-0.69749	-0.0001	-0.0001	-0.0495704	-0.0001	-0.0001	0.13541	-0.0001	-0.0001	1.6517	-0.0001	-0.0001	0.343702	-0.0001	-0.0001	0.370381	-0.0001	-0.0001	0.319478	-0.0001	-0.0001	0.324333	-0.0001	-0.0001	0.388432
SETB1_HUMAN	0.589883	-0.0001	-0.0001	0.158546	-0.0001	-0.0001	-1.65105	-0.0001	-0.0001	0.472629	-0.0001	-0.0001	-1.36925	-0.0001	-0.0001	0.287018	-0.0001	-0.0001	0.244213	-0.0001	-0.0001	0.259378	-0.0001	-0.0001	0.268439	-0.0001	-0.0001	0.304277	-0.0001	-0.0001
K1C16_HUMAN	-0.0733567	-0.0001	-0.0001	-0.589392	-0.0001	-0.0001	1.64807	-0.0001	-0.0001	0.49983	-0.0001	-0.0001	-0.870604	-0.0001	-0.0001	0.343071	-0.0001	-0.0001	0.323746	-0.0001	-0.0001	0.354237	-0.0001	-0.0001	0.339012	-0.0001	-0.0001	0.349875	-0.0001	-0.0001
REF_HEVBR	0.133805	-0.0001	-0.0001	-0.307879	-0.0001	-0.0001	-1.64124	-0.0001	-0.0001	-0.131384	-0.0001	-0.0001	0.794783	-0.0001	-0.0001	0.246153	-0.0001	-0.0001	0.281297	-0.0001	-0.0001	0.280655	-0.0001	-0.0001	0.292144	-0.0001	-0.0001	0.263229	-0.0001	-0.0001
CD320_HUMAN	-0.105167	-0.0968777	0.0318831	0.188947	0.00491733	0.257146	-0.114732	-0.17029	0.0973546	0.109884	0.282841	0.137658	0.0848373	0.324014	1.63989	0.10252	0.342607	0.240993	0.102976	0.385285	0.297353	0.0983821	0.349507	0.264617	0.0944922	0.364136	0.254309	0.0974412	0.423556	0.285101
CEP44_HUMAN	-0.113481	-0.588914	-0.239947	-0.493971	-0.0119598	-0.342149	-0.449019	0.0287324	-0.0861384	-0.0161858	0.100243	0.476066	-0.12326	0.920158	1.63632	0.120825	0.258542	0.147024	0.0997448	0.216099	0.146139	0.106162	0.186173	0.145888	0.117886	0.235379	0.142172	0.118745	0.221687	0.153086
DPYS_HUMAN	0.13487	-0.0001	-0.0001	-0.897625	-0.0001	-0.0001	0.707218	-0.0001	-0.0001	-0.0351931	-0.0001	-0.0001	-1.63013	-0.0001	-0.0001	0.260921	-0.0001	-0.0001	0.326971	-0.0001	-0.0001	0.274496	-0.0001	-0.0001	0.297748	-0.0001	-0.0001	0.313478	-0.0001	-0.0001
VPS35_HUMAN	0.0374011	-0.0001	0.53417	0.566167	-0.0001	-0.675843	-0.105777	-0.0001	0.679415	0.903113	-0.0001	-0.270768	-1.62447	-0.0001	1.05512	0.292094	-0.0001	100.001	0.290859	-0.0001	0.43228	0.223273	-0.0001	0.439539	0.271969	-0.0001	0.485684	0.261929	-0.0001	0.489915
ACTN1_HUMAN	-0.0001	-0.0001	0.120639	-0.0001	-0.0001	-1.61344	-0.0001	-0.0001	-1.28907	-0.0001	-0.0001	-0.383213	-0.0001	-0.0001	0.419488	-0.0001	-0.0001	100	-0.0001	-0.0001	0.389724	-0.0001	-0.0001	0.418759	-0.0001	-0.0001	0.388833	-0.0001	-0.0001	0.437793
RS21_HUMAN	-0.00436141	0.132154	-0.0580512	-0.000569374	0.00819768	0.0458659	-0.19757	0.0797866	-0.23873	-0.0684311	-0.14799	0.107327	-0.294092	0.560126	1.61324	0.134249	100	0.121345	0.156284	0.401892	0.11681	0.151865	0.344833	0.128765	0.152469	0.435962	0.126023	0.141636	0.411817	0.128183
ARI1A_HUMAN	0.119726	-0.0001	1.60342	0.262217	-0.0001	0.161673	-0.443932	-0.0001	0.191667	0.149834	-0.0001	-0.213577	0.16179	-0.0001	0.291495	0.151506	-0.0001	100	0.162239	-0.0001	0.403083	0.17735	-0.0001	0.405508	0.151689	-0.0001	0.405064	0.180737	-0.0001	0.405223
CX066_HUMAN	-0.0657013	0.326308	0.0901619	-0.69085	0.27216	0.719901	-1.18979	0.174464	0.102157	-0.62428	0.0866355	0.183611	-0.459943	-0.439064	1.59944	0.309592	0.431514	0.333441	0.263646	0.439249	0.375427	0.284358	0.489926	0.423247	0.266202	0.481692	0.401751	0.272507	0.485747	0.405272
HPS3_HUMAN	-1.59623	-0.103058	-0.0001	0.0298193	-0.0817574	-0.0001	1.41898	1.42142	-0.0001	-0.36349	-0.624922	-0.0001	-1.18928	-0.924706	-0.0001	0.278229	100	-0.0001	0.312164	0.363804	-0.0001	0.297038	0.410943	-0.0001	0.299836	0.449038	-0.0001	0.287393	0.462515	-0.0001
PANK2_HUMAN	-0.0590471	0.0476168	-0.00419646	-0.0142968	0.0373446	-0.0417402	0.131371	0.877336	-0.00112416	-0.092027	-0.172159	-0.147368	-0.188431	1.59451	-0.0139543	0.145714	0.333445	0.0994421	0.134733	0.328271	0.0923629	0.132532	0.389611	0.102462	0.12949	0.358163	0.0968847	0.140212	0.394908	0.0919773
LTBP4_HUMAN	-0.0001	-0.0001	-0.105025	-0.0001	-0.0001	-0.328862	-0.0001	-0.0001	-0.0599644	-0.0001	-0.0001	0.0387092	-0.0001	-0.0001	1.59259	-0.0001	-0.0001	0.42594	-0.0001	-0.0001	0.464766	-0.0001	-0.0001	0.552344	-0.0001	-0.0001	0.47021	-0.0001	-0.0001	0.494209
HNRPM_HUMAN	0.0195926	-0.755747	0.112873	-0.0549761	0.380346	-0.120519	-0.0253015	1.27956	-0.0557149	0.10508	0.274977	-0.101518	-0.0714365	1.59136	0.0534177	0.145543	0.310898	0.170911	0.138699	0.286955	0.163618	0.135703	0.266834	0.166202	0.130383	0.25168	0.172112	0.13255	0.280646	0.16347
PRPF3_HUMAN	-0.0001	-0.0001	-0.37242	-0.0001	-0.0001	-1.01332	-0.0001	-0.0001	-0.806066	-0.0001	-0.0001	-1.58495	-0.0001	-0.0001	1.31547	-0.0001	-0.0001	100	-0.0001	-0.0001	0.431025	-0.0001	-0.0001	0.404049	-0.0001	-0.0001	0.425276	-0.0001	-0.0001	0.420561
ATLA2_HUMAN	-0.0001	-0.0001	0.172073	-0.0001	-0.0001	-0.903278	-0.0001	-0.0001	-0.380266	-0.0001	-0.0001	-0.0820836	-0.0001	-0.0001	1.58266	-0.0001	-0.0001	0.454	-0.0001	-0.0001	0.533902	-0.0001	-0.0001	0.511843	-0.0001	-0.0001	0.492431	-0.0001	-0.0001	0.543969
ABHDA_HUMAN	-0.131966	-1.01039	-0.568767	-0.0138738	-1.57817	-0.250697	-0.355236	-0.660365	-0.0496334	-0.136854	0.188188	0.197485	-0.222304	1.23858	1.41979	0.252151	0.44758	0.18924	0.242491	0.448449	0.172693	0.242782	0.449596	0.170202	0.205713	0.38263	0.161098	0.24588	0.406156	0.174379
RL40_HUMAN	-0.18797	0.492533	-0.273271	1.57691	-0.933683	-0.0677277	0.141342	0.0613281	-0.0955709	-0.943351	0.0721829	0.00144959	-1.21786	0.317507	-0.334011	0.281358	0.492368	0.244199	0.3186	0.477624	0.241662	0.25527	0.388295	0.236203	0.267916	0.480501	0.22332	0.303747	0.49943	0.221389
DAZP1_HUMAN	0.0225206	-0.186964	-0.0924734	-0.273914	-0.025634	-0.101461	0.0207292	0.155588	0.069561	0.101829	0.129154	0.328588	-0.0062902	0.616308	1.57501	0.0823583	0.173156	0.0840449	0.0792151	0.16254	0.0881836	0.0698729	0.160417	0.0772549	0.0820581	0.176104	0.0929362	0.0661441	0.155009	0.0968797
UVRD_MYCGE	0.176084	-0.0001	-0.746212	0.972862	-0.0001	-0.479353	1.57447	-0.0001	0.109806	-0.197981	-0.0001	-0.0488083	0.610445	-0.0001	-0.0284924	0.318691	-0.0001	100	0.333904	-0.0001	0.364694	0.315624	-0.0001	0.323516	0.276901	-0.0001	0.292909	0.292975	-0.0001	0.309324
SCAM3_HUMAN	0.000108525	0.169915	0.281394	0.47674	0.286622	0.779131	0.761191	0.920187	1.01162	1.31384	1.57217	0.866998	1.35276	1.55665	1.17673	0.14079	0.286486	0.15606	0.157092	0.226965	0.13775	0.167942	0.239637	0.128221	0.163447	0.248711	0.130799	0.162225	0.247685	0.123747
PYGO1_HUMAN	0.474453	-0.0001	-0.0001	-1.00835	-0.0001	-0.0001	-1.56877	-0.0001	-0.0001	0.527978	-0.0001	-0.0001	-0.865083	-0.0001	-0.0001	0.322014	-0.0001	-0.0001	0.285277	-0.0001	-0.0001	0.312532	-0.0001	-0.0001	0.321266	-0.0001	-0.0001	0.28623	-0.0001	-0.0001
NUSA_MYCPN	-0.0001	-0.0001	-0.170306	-0.0001	-0.0001	-0.39151	-0.0001	-0.0001	0.146213	-0.0001	-0.0001	0.0328587	-0.0001	-0.0001	1.56599	-0.0001	-0.0001	0.469108	-0.0001	-0.0001	0.488581	-0.0001	-0.0001	0.447747	-0.0001	-0.0001	0.523107	-0.0001	-0.0001	0.579536
SYMC_HUMAN	-0.0918534	-0.815903	-0.222937	-0.194714	0.00536263	-0.433763	-0.45296	0.453148	0.478877	0.513431	0.959369	0.175033	0.523975	1.48324	1.56515	0.0995083	0.348852	0.253301	0.0917298	0.32985	0.194649	0.0876884	0.355077	0.218962	0.0889186	0.338609	0.214988	0.0893711	0.348198	0.193658
PTPRB_HUMAN	-0.0001	-0.0001	0.0949065	-0.0001	-0.0001	-0.326361	-0.0001	-0.0001	-0.074177	-0.0001	-0.0001	-0.104213	-0.0001	-0.0001	-1.56363	-0.0001	-0.0001	0.421228	-0.0001	-0.0001	0.361699	-0.0001	-0.0001	0.334586	-0.0001	-0.0001	0.362171	-0.0001	-0.0001	0.408815
PPARD_HUMAN	-0.0001	0.676439	-0.888802	-0.0001	-1.02076	-0.690975	-0.0001	-0.0254513	-0.435496	-0.0001	-0.402745	-0.168798	-0.0001	0.610028	1.56258	-0.0001	0.415508	0.261453	-0.0001	0.355488	0.217486	-0.0001	0.354655	0.234087	-0.0001	0.334717	0.24114	-0.0001	0.347753	0.213853
TFR1_HUMAN	-0.0167086	-0.2405	0.332217	0.221663	0.240836	0.136715	0.276708	0.146139	0.283267	0.679995	0.478135	0.373656	0.116595	0.651842	1.55949	0.105177	0.15587	0.0976422	0.105675	0.141396	0.0938372	0.0954797	0.128262	0.0930327	0.106705	0.155234	0.0917849	0.0881164	0.16384	0.100228
RENT1_HUMAN	-0.0001	-0.0001	0.183566	-0.0001	-0.0001	-0.130823	-0.0001	-0.0001	0.00213433	-0.0001	-0.0001	0.446786	-0.0001	-0.0001	1.55933	-0.0001	-0.0001	0.250373	-0.0001	-0.0001	0.26163	-0.0001	-0.0001	0.279366	-0.0001	-0.0001	0.277367	-0.0001	-0.0001	0.281482
SE6L2_HUMAN	-0.12157	-0.0968785	-0.10372	0.0561641	0.334373	0.0577183	-0.0315464	0.710895	0.204429	0.00231178	0.143547	0.222514	0.029349	0.0233896	1.55925	0.175093	0.394645	0.186128	0.128916	0.410136	0.184744	0.135779	0.436466	0.199958	0.124508	0.411134	0.20128	0.15801	0.391707	0.244542
TIM44_HUMAN	-0.0599244	-0.993486	-0.0934645	-0.217986	-0.0903682	-0.113532	-0.441407	-0.351398	0.237172	0.218722	0.282399	0.325407	0.5024	1.55243	1.52659	0.0562308	0.0922404	0.0693752	0.0471376	0.0902763	0.0760606	0.0527604	0.101363	0.062318	0.0517414	0.0811238	0.0747646	0.0487416	0.0988973	0.0749214
TBCD5_HUMAN	-0.144049	-0.163123	-0.14589	-0.695592	-0.00974351	0.124868	-0.886675	-1.09394	0.0350632	-0.239834	-0.092494	0.0843655	0.295502	0.503769	1.55098	0.214982	0.420792	0.232388	0.198203	0.344323	0.218097	0.193732	0.38155	0.198245	0.180159	0.352195	0.187838	0.199749	0.40851	0.23499
DPOD2_HUMAN	0.0615031	-0.441046	0.567642	0.0538515	0.155415	-1.55029	-0.577717	-0.0493791	0.286695	0.319898	0.695847	0.489826	0.0418127	0.157252	0.60553	0.301277	100.001	0.239575	0.32809	0.393314	0.254892	0.278924	0.352612	0.248211	0.290253	0.437387	0.242051	0.254912	0.364693	0.258798
EKI1_HUMAN	0.0166172	0.136225	-0.0346395	0.0407017	-0.0548657	-0.0516852	0.148962	-0.218985	-0.178266	-0.150918	-0.282548	-0.181507	-0.0841918	-0.841025	-1.54821	0.0714809	0.10806	0.0654721	0.0713617	0.0895324	0.0700781	0.0658084	0.111681	0.0750022	0.072394	0.114916	0.0780937	0.0621489	0.123948	0.076358
ROS1_HUMAN	-0.0815993	-0.643181	0.432349	-0.173267	0.042481	-0.70531	-0.0361331	0.0818497	0.595206	0.135931	0.17497	0.0743062	-0.0782935	0.857841	1.54773	0.172167	0.368752	0.542441	0.137196	0.261016	0.537716	0.132628	0.266367	0.525913	0.138419	0.258894	0.585417	0.154584	0.28687	0.55832
PCDG8_HUMAN	-0.0001	-1.53242	-0.0001	-0.0001	0.564511	-0.0001	-0.0001	-0.199849	-0.0001	-0.0001	0.830908	-0.0001	-0.0001	0.514966	-0.0001	-0.0001	100.001	-0.0001	-0.0001	0.456052	-0.0001	-0.0001	0.393537	-0.0001	-0.0001	0.464841	-0.0001	-0.0001	0.481972	-0.0001
HPPD_HUMAN	-0.0001	-0.0001	-0.230943	-0.0001	-0.0001	-0.481473	-0.0001	-0.0001	0.0879422	-0.0001	-0.0001	-0.0877504	-0.0001	-0.0001	1.53104	-0.0001	-0.0001	0.474253	-0.0001	-0.0001	0.508379	-0.0001	-0.0001	0.463248	-0.0001	-0.0001	0.466439	-0.0001	-0.0001	0.562437
CSRP2_HUMAN	-0.0001	-0.0001	0.564656	-0.0001	-0.0001	-1.53101	-0.0001	-0.0001	0.312739	-0.0001	-0.0001	0.437281	-0.0001	-0.0001	-0.0773669	-0.0001	-0.0001	0.406106	-0.0001	-0.0001	0.425274	-0.0001	-0.0001	0.404837	-0.0001	-0.0001	0.382948	-0.0001	-0.0001	0.385722
DHX9_HUMAN	-0.0001	0.902674	-0.435755	-0.0001	-0.604764	-1.52895	-0.0001	0.0267425	0.139879	-0.0001	-0.143603	-0.0358979	-0.0001	-0.390941	-0.159776	-0.0001	0.432887	0.41599	-0.0001	0.325892	0.392259	-0.0001	0.34369	0.391729	-0.0001	0.343676	0.395613	-0.0001	0.34412	0.398396
ACSA_HUMAN	-0.0677828	-0.334316	0.0376522	-0.442719	0.446283	-0.33752	-0.152318	0.649408	0.0562777	0.308169	0.315486	0.556724	0.793698	1.52466	0.879249	0.0961121	0.200078	0.237957	0.121507	0.168707	0.183491	0.12486	0.174971	0.14987	0.116608	0.183175	0.184082	0.116577	0.19266	0.197844
FAF1_HUMAN	0.0642454	-0.617437	-0.388507	0.241654	-0.263057	-0.021088	-0.574764	0.4069	0.346916	0.078375	-0.45043	0.0852224	-0.293224	1.517	0.791676	0.264212	0.4959	0.315503	0.2771	0.502284	0.23962	0.310747	0.488041	0.266438	0.231204	0.471282	0.246824	0.311442	0.490303	0.255956
CD046_HUMAN	-0.0001	-0.0001	0.0996683	-0.0001	-0.0001	-0.202199	-0.0001	-0.0001	-0.891121	-0.0001	-0.0001	-0.103198	-0.0001	-0.0001	-1.51498	-0.0001	-0.0001	100	-0.0001	-0.0001	0.316817	-0.0001	-0.0001	0.343344	-0.0001	-0.0001	0.331402	-0.0001	-0.0001	0.334202
RL34_HUMAN	0.120176	0.0547158	1.51233	0.158542	0.0400909	0.286761	0.0192748	-0.123271	0.445228	0.876346	-0.190872	0.441135	0.244416	-0.188308	0.60163	0.323017	0.468283	0.333595	0.366509	0.453002	0.341311	0.351732	0.490341	0.391564	0.341119	0.449078	0.371166	0.365652	0.494967	0.395219
KCRB_HUMAN	0.0269614	-1.50943	0.452294	-0.788032	0.372494	-1.26415	-0.536504	-0.00493295	0.41782	0.388489	0.490166	0.237883	0.124284	0.169319	-0.00439257	0.0575103	0.100531	0.0632133	0.0588176	0.0869085	0.0656165	0.0506783	0.0950777	0.0664673	0.0538724	0.0846736	0.0589832	0.0569342	0.0895342	0.0660358
O10G3_HUMAN	-0.0001	-0.205009	-0.0001	-0.0001	0.413677	-0.0001	-0.0001	-0.99137	-0.0001	-0.0001	1.50929	-0.0001	-0.0001	1.35647	-0.0001	-0.0001	100	-0.0001	-0.0001	0.415064	-0.0001	-0.0001	0.401308	-0.0001	-0.0001	0.453231	-0.0001	-0.0001	0.442465	-0.0001
DREB_HUMAN	0.0662154	-0.816323	-0.0593175	0.497152	-0.0254131	0.217341	-1.5072	-0.247652	0.0924628	0.319654	0.174014	0.356255	-0.0551472	0.212137	0.779878	0.0623815	0.0954334	0.0592205	0.0580147	0.0799217	0.0584788	0.0634977	0.0862943	0.0560967	0.055716	0.0921397	0.0526723	0.0553134	0.0928536	0.0539274
GPCP1_HUMAN	-0.0001	-0.0763853	0.163132	-0.0001	-0.0614961	-1.50107	-0.0001	0.342896	-1.4096	-0.0001	-0.13759	0.793981	-0.0001	-0.293313	0.151692	-0.0001	0.519335	0.446227	-0.0001	0.473206	0.485578	-0.0001	0.508423	0.553885	-0.0001	0.508992	0.53958	-0.0001	0.46306	0.469213
ARMC6_HUMAN	-0.0534976	-1.06351	0.139621	-0.402008	0.337035	-0.539551	0.0499857	0.136323	0.512139	0.514234	0.473073	0.393388	0.474011	1.1237	1.50097	0.0735329	0.126058	0.0839662	0.0684216	0.116202	0.0960775	0.0736989	0.102652	0.0872909	0.07028	0.129897	0.0951798	0.0704352	0.112387	0.0954677
AP1G1_HUMAN	-0.0001	-0.0001	-0.120594	-0.0001	-0.0001	-0.980986	-0.0001	-0.0001	-0.780327	-0.0001	-0.0001	-1.50071	-0.0001	-0.0001	0.6894	-0.0001	-0.0001	100	-0.0001	-0.0001	0.336538	-0.0001	-0.0001	0.342682	-0.0001	-0.0001	0.340969	-0.0001	-0.0001	0.374764
CUL3_HUMAN	-0.0416959	-1.50009	0.296513	-0.84772	0.303538	-1.04388	-0.489342	0.151542	0.078296	0.292278	0.284474	0.166181	-0.00143481	0.459618	-0.147308	0.0837511	0.141129	0.0659009	0.0885515	0.106522	0.0506139	0.0832451	0.109329	0.0511056	0.0855187	0.126913	0.0589913	0.0855759	0.118726	0.0620476
SNX6_HUMAN	-0.0440373	-1.40842	-0.014989	-0.440121	-0.115492	-0.468717	-1.49529	-0.600117	0.0904578	-0.0454064	-0.0731218	-0.0744898	-0.140663	0.503335	0.579995	0.106391	0.249263	0.118289	0.134689	0.183351	0.123487	0.131561	0.203942	0.127958	0.094239	0.204693	0.135494	0.0984478	0.199526	0.135253
RM10_HUMAN	-0.0001	-0.0001	0.170956	-0.0001	-0.0001	0.0850583	-0.0001	-0.0001	0.188816	-0.0001	-0.0001	0.677162	-0.0001	-0.0001	1.49171	-0.0001	-0.0001	0.563217	-0.0001	-0.0001	0.558203	-0.0001	-0.0001	0.547835	-0.0001	-0.0001	0.54706	-0.0001	-0.0001	0.566829
KLH29_HUMAN	-0.0001	-0.805234	0.137936	-0.0001	0.316307	-0.511393	-0.0001	-0.107208	0.518753	-0.0001	0.151968	-0.332308	-0.0001	1.48984	-0.355207	-0.0001	0.463652	0.199237	-0.0001	0.398285	0.192117	-0.0001	0.365809	0.184291	-0.0001	0.353552	0.205259	-0.0001	0.455539	0.205095
P20D2_HUMAN	0.970703	-0.195227	-0.167731	0.778645	0.0718595	0.238974	0.105381	0.173527	0.0564558	0.0666591	-0.0392649	0.231791	0.035203	1.48501	0.989881	0.290747	100	0.176183	0.256349	0.408504	0.172253	0.229308	0.487354	0.16605	0.250512	0.434965	0.169168	0.230091	0.465017	0.172774
TAF6_HUMAN	0.0185863	0.331335	-0.0491024	-0.101847	0.496234	-0.00526495	0.0304354	-0.110464	-0.0249762	-0.0536009	-0.0256907	-0.0793704	-0.266728	1.47801	-0.631952	0.101232	100	0.117279	0.107144	0.406159	0.113559	0.0958404	0.364798	0.106315	0.109244	0.336274	0.115188	0.119217	0.383244	0.128701
TOPK_HUMAN	-0.0458732	-1.47783	0.0797819	-0.637963	0.231269	-0.917635	-0.309296	0.0826022	0.447462	0.302806	0.277953	0.279899	0.186834	0.365047	0.477594	0.0715966	0.118059	0.0556014	0.0705044	0.0981152	0.0704648	0.0683057	0.0930356	0.0669953	0.0681973	0.103212	0.0662685	0.0635979	0.10022	0.0694659
RIMS3_HUMAN	0.0930595	1.47698	0.0109746	0.0638145	0.017414	-0.00234487	0.107798	-0.228142	-0.0289455	0.0784711	0.456709	0.0151699	-0.0109665	-0.0770187	-0.126002	0.0720568	0.214101	0.0865757	0.0851241	0.144598	0.0679721	0.0723521	0.158287	0.0662458	0.0602443	0.160735	0.0757372	0.0609001	0.188547	0.0910321
CDS1_HUMAN	-0.0001	-0.0001	-0.393603	-0.0001	-0.0001	-0.350912	-0.0001	-0.0001	0.127017	-0.0001	-0.0001	-0.666556	-0.0001	-0.0001	1.47466	-0.0001	-0.0001	0.468007	-0.0001	-0.0001	0.475636	-0.0001	-0.0001	0.423009	-0.0001	-0.0001	0.506219	-0.0001	-0.0001	0.481965
COMD1_HUMAN	-0.0001	-0.0001	0.0464188	-0.0001	-0.0001	-1.39204	-0.0001	-0.0001	0.176409	-0.0001	-0.0001	0.0234811	-0.0001	-0.0001	1.47365	-0.0001	-0.0001	0.238385	-0.0001	-0.0001	0.277082	-0.0001	-0.0001	0.248949	-0.0001	-0.0001	0.248986	-0.0001	-0.0001	0.314588
SYNM_HUMAN	-0.316322	-0.406659	-0.108931	0.529852	-0.166682	0.311182	-0.127625	-0.308787	-0.0685621	-0.303052	-1.47356	0.194467	-0.389346	0.391201	-0.481042	0.32	0.476021	0.209454	0.293791	0.498364	0.207765	0.266488	0.458258	0.200072	0.291634	0.462889	0.203478	0.298526	0.467048	0.192811
NSF_HUMAN	-0.0562695	-1.05867	0.107195	-0.321964	-0.0678728	-0.402519	-0.107326	0.0633317	0.137913	0.560165	0.420391	0.225199	0.606011	1.11431	1.47238	0.345147	0.397767	0.186019	0.30575	0.341008	0.177072	0.266927	0.400033	0.175571	0.327829	0.409935	0.175371	0.344112	0.397687	0.193325
EI2BE_HUMAN	-0.114221	-0.0284364	-0.0183847	0.155349	-0.0221563	0.329134	-0.538001	-0.244694	0.070823	0.251352	0.00239029	0.0336744	0.320699	0.0640325	1.47046	0.137622	0.312841	0.117715	0.12731	0.316652	0.109822	0.129794	0.356527	0.126842	0.125108	0.313098	0.103959	0.135786	0.348251	0.126349
ZFAN1_HUMAN	-0.124109	-1.46896	0.214935	-0.887871	0.21592	-0.619552	-0.313001	0.0683168	0.251683	0.17335	-0.0416494	0.0280032	0.253967	0.12627	-0.0896006	0.230156	0.450372	0.213457	0.202242	0.360494	0.181259	0.207662	0.346248	0.180508	0.186768	0.358074	0.181039	0.218608	0.341344	0.167181
CHCH2_HUMAN	-0.0001	-0.0001	0.398538	-0.0001	-0.0001	-0.242011	-0.0001	-0.0001	0.0155708	-0.0001	-0.0001	-0.586925	-0.0001	-0.0001	-1.46842	-0.0001	-0.0001	0.209496	-0.0001	-0.0001	0.19621	-0.0001	-0.0001	0.193277	-0.0001	-0.0001	0.188431	-0.0001	-0.0001	0.215296
CASP2_HUMAN	-0.0383709	0.0573578	-0.01818	-0.293226	0.220461	-0.177335	-0.0196998	0.538369	-0.0685152	-0.118395	-0.434216	-0.0412087	-0.00621871	1.46294	-0.132947	0.149411	0.340069	0.114568	0.128171	0.341534	0.108287	0.107427	0.352348	0.109299	0.11919	0.356354	0.1162	0.107336	0.314605	0.11803
HTRA2_HUMAN	-0.104673	0.213261	-0.39661	-0.0101317	-0.229112	0.289854	-0.405896	-0.328434	-0.254477	-0.104682	0.0464696	0.430048	-0.154932	0.318022	1.45779	0.171321	0.209236	0.143227	0.140696	0.18899	0.139009	0.167229	0.199417	0.133798	0.136438	0.203947	0.14771	0.153671	0.224498	0.147566
SHRM3_HUMAN	-0.00234548	0.0845758	-0.0001	0.0410654	0.542495	-0.0001	0.0348377	0.870833	-0.0001	-0.0656197	-0.0119856	-0.0001	-0.00635001	-1.45581	-0.0001	0.128718	0.354623	-0.0001	0.122243	0.433564	-0.0001	0.121504	0.397419	-0.0001	0.122773	0.352317	-0.0001	0.133415	0.39362	-0.0001
PEBP1_HUMAN	0.179775	0.475515	0.0914814	0.842628	-0.257546	-0.758744	0.639537	1.44955	0.333969	-0.376955	0.108186	-0.424321	-0.213267	-0.444495	-0.0649632	0.0602289	0.110641	0.0705398	0.0684502	0.0994453	0.0683576	0.0631852	0.102371	0.0651886	0.0673059	0.0996353	0.0624824	0.0675223	0.100696	0.0672559
ADAS_HUMAN	-0.0118735	-0.0001	0.00856127	-0.49813	-0.0001	-0.0473953	0.322742	-0.0001	0.311198	0.794912	-0.0001	0.288068	0.200117	-0.0001	1.44844	0.217753	-0.0001	0.190925	0.19316	-0.0001	0.185019	0.183457	-0.0001	0.189624	0.194689	-0.0001	0.177949	0.165586	-0.0001	0.209066
TCPG_HUMAN	-0.0666806	-0.966596	0.0764316	0.134077	-0.10294	-0.263937	-0.196917	-0.272362	-0.0478666	0.0696886	0.12875	0.214026	0.293527	0.60879	1.44591	0.115743	0.168547	0.109222	0.094608	0.154792	0.104691	0.0936085	0.149883	0.091715	0.102015	0.140179	0.102371	0.117883	0.156824	0.0946656
MXRA5_HUMAN	-0.0001	-0.0001	-1.34191	-0.0001	-0.0001	-1.14477	-0.0001	-0.0001	-0.136928	-0.0001	-0.0001	-0.102406	-0.0001	-0.0001	1.44499	-0.0001	-0.0001	0.595759	-0.0001	-0.0001	0.575477	-0.0001	-0.0001	0.56669	-0.0001	-0.0001	0.591416	-0.0001	-0.0001	0.520205
ACTZ_HUMAN	-0.027063	0.0472119	0.0978036	-0.160743	1.01081	-0.0602253	-0.247224	1.44245	0.00300003	0.133676	0.00730918	-0.0151	0.0893517	0.738408	0.65854	0.196441	0.265581	0.151504	0.149939	0.228613	0.145301	0.172314	0.208891	0.137191	0.158703	0.214186	0.123758	0.162064	0.233578	0.156069
SEM4D_HUMAN	-0.0001	-0.0001	-0.183629	-0.0001	-0.0001	-0.0507969	-0.0001	-0.0001	-0.166762	-0.0001	-0.0001	-0.232993	-0.0001	-0.0001	-1.44199	-0.0001	-0.0001	0.267859	-0.0001	-0.0001	0.239761	-0.0001	-0.0001	0.23853	-0.0001	-0.0001	0.237336	-0.0001	-0.0001	0.236536
HIP1R_HUMAN	-0.114464	-0.418061	-0.142681	-0.0741556	0.437666	5.98588e-06	-0.166993	0.984811	-0.000494443	-0.0539532	-0.00785681	-0.0257638	0.112412	1.44123	-0.0752448	0.186634	0.293122	0.198393	0.131312	0.220219	0.184337	0.141215	0.235284	0.184756	0.129097	0.264883	0.196436	0.139265	0.266142	0.190592
TSSC1_HUMAN	0.247616	-1.44019	0.0826934	0.0842316	0.0452508	-0.747128	0.116153	0.220209	0.0998881	-0.0193356	0.27139	0.037134	-0.0297591	-0.0621934	-0.0939756	0.14113	0.245557	0.109168	0.141641	0.191966	0.100226	0.149862	0.189891	0.106616	0.14321	0.208951	0.0881846	0.133751	0.183038	0.105077
HSP72_HUMAN	-0.0337001	0.229353	0.0360462	0.169282	0.901026	0.103292	-0.0612248	1.44007	0.113376	-0.0425556	-0.0488592	-0.0881239	-0.0757206	0.159747	-0.07351	0.158398	0.264498	0.395249	0.166499	0.27635	0.399202	0.156577	0.274641	0.398326	0.156069	0.246696	0.407172	0.157562	0.284209	0.396358
DER_MYCGA	-0.0001	-1.01483	-0.0001	-0.0001	-0.0832438	-0.0001	-0.0001	-0.517047	-0.0001	-0.0001	0.137347	-0.0001	-0.0001	1.43997	-0.0001	-0.0001	0.463428	-0.0001	-0.0001	0.402831	-0.0001	-0.0001	0.436579	-0.0001	-0.0001	0.379083	-0.0001	-0.0001	0.451787	-0.0001
CPSF6_HUMAN	-0.0183668	0.108522	0.505147	-0.00688435	-0.210072	1.43853	-0.0926084	0.0477362	-0.353748	-0.0493749	0.0640999	-0.120249	-0.262597	0.220547	0.921246	0.13671	0.249949	0.522212	0.140648	0.204888	0.58069	0.14409	0.21466	0.583849	0.128466	0.206872	0.577885	0.148675	0.21725	0.568788
TBB2B_HUMAN	0.159867	-0.686691	0.115538	-0.117955	0.238241	-0.283261	-0.604273	-0.162816	-0.0173396	0.389837	0.555287	0.214125	0.0657758	0.817609	1.43709	0.176522	0.279481	0.150065	0.144586	0.226265	0.151814	0.160284	0.207507	0.138434	0.160034	0.24109	0.149953	0.150983	0.239099	0.180084
BASP1_HUMAN	0.0370612	0.320449	0.390192	0.431719	0.0485473	-0.726866	0.137516	0.796143	0.800518	-0.308497	-0.0597652	0.392261	0.360126	0.553071	1.43483	0.0564315	0.121179	0.0717661	0.0566639	0.107434	0.061515	0.0476089	0.107384	0.0654236	0.0512237	0.101467	0.0675028	0.0583377	0.108915	0.0636092
DCC1_HUMAN	-0.0440885	0.402592	-0.0498769	0.721603	-0.0253753	0.128306	-0.0944933	0.484608	0.00981282	-0.0299705	-0.223067	-0.0366543	-0.0502917	1.43366	-0.0691504	0.215163	100.001	0.197791	0.240801	0.437338	0.205561	0.211889	0.422606	0.200373	0.198699	0.405308	0.191171	0.202879	0.393535	0.228287
LPLA_MYCPN	-0.0001	-0.0001	-0.044314	-0.0001	-0.0001	-0.243961	-0.0001	-0.0001	-0.197036	-0.0001	-0.0001	-0.0212182	-0.0001	-0.0001	-1.43363	-0.0001	-0.0001	0.264912	-0.0001	-0.0001	0.308063	-0.0001	-0.0001	0.294455	-0.0001	-0.0001	0.259078	-0.0001	-0.0001	0.303502
MOFA1_HUMAN	-0.115943	-0.507023	-0.0712788	-0.310347	-0.120844	-0.385705	-0.128497	-0.103704	-0.233034	-0.149136	-0.26747	-0.106163	-0.198867	-0.513664	-1.42924	0.133534	0.299326	0.158813	0.145616	0.261035	0.166747	0.136939	0.252957	0.150299	0.139599	0.279414	0.144393	0.158166	0.282462	0.164958
BRD9_HUMAN	-0.0001	-0.0460482	-0.439479	-0.0001	-0.0115246	0.0447944	-0.0001	0.0943693	-0.0545153	-0.0001	-0.476945	-0.00336301	-0.0001	0.00678237	1.4251	-0.0001	0.500755	0.333912	-0.0001	0.434531	0.32575	-0.0001	0.41051	0.26771	-0.0001	0.507205	0.26208	-0.0001	0.514856	0.360508
DIAP1_HUMAN	0.0546527	-1.42034	-0.013287	-0.617777	0.134277	-0.813126	-0.620821	-0.108017	0.31598	0.158416	0.627427	0.522458	-0.0923062	0.727003	0.231579	0.113769	0.199221	0.161741	0.103454	0.154253	0.141248	0.102573	0.165394	0.145019	0.117444	0.168383	0.14439	0.118631	0.17039	0.144214
LORF2_HUMAN	-0.0001	-0.0001	-0.0176479	-0.0001	-0.0001	-0.222761	-0.0001	-0.0001	-0.0287632	-0.0001	-0.0001	0.108142	-0.0001	-0.0001	1.41929	-0.0001	-0.0001	0.313293	-0.0001	-0.0001	0.370241	-0.0001	-0.0001	0.349857	-0.0001	-0.0001	0.302012	-0.0001	-0.0001	0.397614
RL15_HUMAN	-0.0001	-0.0001	1.41833	-0.0001	-0.0001	0.0297444	-0.0001	-0.0001	-0.10162	-0.0001	-0.0001	0.116905	-0.0001	-0.0001	0.567726	-0.0001	-0.0001	0.322974	-0.0001	-0.0001	0.398782	-0.0001	-0.0001	0.328364	-0.0001	-0.0001	0.298899	-0.0001	-0.0001	0.361209
ATS10_HUMAN	-0.0305592	0.256699	-0.0001	0.0180456	1.26571	-0.0001	-0.125509	1.41378	-0.0001	0.0572048	-0.278503	-0.0001	-0.0868304	-1.12651	-0.0001	0.201254	0.377877	-0.0001	0.193099	0.394033	-0.0001	0.212672	0.393248	-0.0001	0.192375	0.388821	-0.0001	0.201665	0.394683	-0.0001
RRF2M_HUMAN	-0.0001	-0.241694	-0.0001	-0.0001	0.0509	-0.0001	-0.0001	0.911924	-0.0001	-0.0001	-0.00476804	-0.0001	-0.0001	1.41209	-0.0001	-0.0001	0.377753	-0.0001	-0.0001	0.338422	-0.0001	-0.0001	0.385813	-0.0001	-0.0001	0.333238	-0.0001	-0.0001	0.377338	-0.0001
ZCHC3_HUMAN	-0.0001	-0.0001	1.40843	-0.0001	-0.0001	1.09468	-0.0001	-0.0001	-1.15105	-0.0001	-0.0001	1.29022	-0.0001	-0.0001	0.500882	-0.0001	-0.0001	0.528638	-0.0001	-0.0001	0.538769	-0.0001	-0.0001	0.553023	-0.0001	-0.0001	0.522782	-0.0001	-0.0001	0.536697
CRIPT_HUMAN	-0.0244459	0.762499	-0.0379199	0.352302	0.336019	-0.0824189	0.106896	0.265783	-0.0502961	-0.118452	-0.282327	-0.0696429	-0.535349	-0.925007	-1.40685	0.0703313	0.223562	0.12066	0.104996	0.208941	0.107395	0.0860635	0.196351	0.125708	0.0853388	0.205086	0.106622	0.0983948	0.207837	0.125625
ROA1_HUMAN	0.125853	-1.40605	0.0717862	-0.0738922	0.242813	0.0321727	-0.528192	-0.219395	0.245809	0.161227	0.174229	0.069355	0.0476938	0.0577492	0.506864	0.156961	0.379676	0.107783	0.149894	0.286714	0.109396	0.147541	0.307381	0.116159	0.150909	0.311201	0.0994104	0.14278	0.318763	0.114456
HMGN1_HUMAN	0.0417457	0.425356	-0.0502762	0.817914	0.287815	-0.604639	0.427194	1.40324	0.374874	-0.437533	-0.0120596	0.183223	0.167454	0.447208	0.799844	0.0730822	0.180604	0.131464	0.0901858	0.163052	0.113673	0.0863663	0.157721	0.111658	0.100819	0.162741	0.112208	0.0879842	0.163201	0.114737
Y428_MYCGE	-0.0001	-0.0001	-0.321978	-0.0001	-0.0001	-0.0149885	-0.0001	-0.0001	0.390984	-0.0001	-0.0001	0.0712537	-0.0001	-0.0001	1.40302	-0.0001	-0.0001	0.489769	-0.0001	-0.0001	0.464143	-0.0001	-0.0001	0.551283	-0.0001	-0.0001	0.429633	-0.0001	-0.0001	0.534348
RL31_HUMAN	-0.166098	-0.270139	0.270859	-0.181176	0.551904	-0.138547	-0.296191	0.984755	-0.0407904	-0.0242973	0.039914	-0.0161252	0.154752	1.40275	0.388305	0.173617	0.292558	0.202337	0.165153	0.255463	0.162238	0.159892	0.236316	0.122809	0.139803	0.228228	0.126339	0.174932	0.237071	0.148698
DNAJ_MYCPE	-0.0001	-0.0001	0.912759	-0.0001	-0.0001	0.0559027	-0.0001	-0.0001	-0.529319	-0.0001	-0.0001	1.40261	-0.0001	-0.0001	0.0760965	-0.0001	-0.0001	0.540616	-0.0001	-0.0001	0.558167	-0.0001	-0.0001	0.53271	-0.0001	-0.0001	0.604809	-0.0001	-0.0001	0.57439
Y045_MYCGE	-0.0001	1.00321	-0.0001	-0.0001	-1.40111	-0.0001	-0.0001	-0.219027	-0.0001	-0.0001	-0.26223	-0.0001	-0.0001	0.00472619	-0.0001	-0.0001	0.470082	-0.0001	-0.0001	0.433971	-0.0001	-0.0001	0.495032	-0.0001	-0.0001	0.477211	-0.0001	-0.0001	0.420702	-0.0001
APOL1_HUMAN	-0.0595687	0.0515906	0.0393111	-0.0590649	0.761189	0.0629967	-0.547697	1.0465	-0.0166836	0.144382	-0.0683674	-0.0982907	-0.0865722	1.39539	0.0144995	0.179366	0.250501	0.174092	0.14036	0.225861	0.172932	0.162734	0.232819	0.190431	0.156602	0.223613	0.174202	0.181061	0.229486	0.164007
TET3_HUMAN	-0.0774881	0.106689	0.263609	-0.0275453	0.878934	0.0499083	-0.29073	1.39538	0.11489	-0.0817107	-0.304082	-0.231408	-0.300891	0.708097	-1.17069	0.164599	0.306885	0.167474	0.127768	0.281371	0.152689	0.14655	0.280076	0.164838	0.134885	0.278587	0.163989	0.168129	0.259463	0.170428
TCPZ_HUMAN	-0.122271	-0.861099	0.117528	0.0463563	-0.0032729	-0.244439	-0.29855	-0.429519	0.174008	0.0378418	0.825015	0.226382	0.286155	0.336987	1.39209	0.131802	0.36589	0.116631	0.120581	0.256569	0.103418	0.130275	0.269687	0.113282	0.121158	0.303736	0.105018	0.115336	0.281117	0.111169
SPA24_HUMAN	-0.180097	-0.0001	-0.0001	0.168908	-0.0001	-0.0001	-0.663806	-0.0001	-0.0001	0.00710748	-0.0001	-0.0001	-1.39112	-0.0001	-0.0001	0.26355	-0.0001	-0.0001	0.282769	-0.0001	-0.0001	0.276934	-0.0001	-0.0001	0.236599	-0.0001	-0.0001	0.318884	-0.0001	-0.0001
SYG_MYCGA	-0.0219242	-0.100569	-0.445763	-0.043365	0.0598199	-0.25746	0.0281003	0.144038	-0.174326	-0.117128	-0.354656	-0.0636238	-0.219518	0.481767	1.38856	0.163009	0.303805	0.205659	0.151967	0.234717	0.183323	0.143689	0.223683	0.169857	0.155849	0.271441	0.162518	0.149433	0.253886	0.205304
CENPM_HUMAN	0.0326353	-0.100177	0.0012324	-0.0308917	-1.38665	-0.0895059	-0.0361311	0.241178	0.0976476	-0.00470005	-0.0786052	-0.118699	-0.187117	-0.0441578	-0.550139	0.165643	0.333717	0.134598	0.128907	0.366644	0.135902	0.12308	0.361353	0.137035	0.126283	0.320324	0.142019	0.153915	0.318172	0.155915
ASPG_HUMAN	-0.0001	0.103344	-0.254741	-0.0001	-1.34688	-0.867899	-0.0001	-0.00280358	-0.187081	-0.0001	0.00474727	-0.514589	-0.0001	-0.374152	-1.38026	-0.0001	0.491772	0.236604	-0.0001	0.453919	0.257538	-0.0001	0.523537	0.267329	-0.0001	0.529766	0.263046	-0.0001	0.509828	0.239221
UB2E3_HUMAN	0.0851358	0.225277	-0.0470829	0.0585036	0.699989	0.081815	0.0874427	1.37752	0.186321	-0.0432387	-0.131712	-0.0764379	-0.767114	0.689306	0.0208261	0.174345	0.239706	0.121011	0.174336	0.225821	0.13411	0.159698	0.231138	0.127704	0.170704	0.224878	0.119348	0.186432	0.222137	0.100864
SIKE1_HUMAN	-0.0787469	0.303431	-0.234428	0.0717913	0.306152	0.0124095	-0.25007	1.37459	-0.176826	0.021005	0.0191877	-0.077452	-0.0207784	0.0577747	-0.721371	0.19925	0.27587	0.215702	0.254511	0.256389	0.178736	0.258946	0.273935	0.19051	0.192354	0.267848	0.163162	0.214624	0.283984	0.191501
GLRX1_HUMAN	-0.00218692	-0.0001	-0.0496405	0.597909	-0.0001	-0.29148	0.333436	-0.0001	0.698815	-0.26964	-0.0001	-0.105559	0.280251	-0.0001	-1.37433	0.203264	-0.0001	0.569831	0.168668	-0.0001	0.493878	0.188614	-0.0001	0.550638	0.153864	-0.0001	0.558532	0.194536	-0.0001	1.01632
2AAB_HUMAN	-0.0522315	-0.551275	0.0566667	-0.0764022	0.180824	-0.0588357	-0.136714	0.0620769	0.39555	0.351776	0.302189	0.354759	-0.0198535	0.628243	1.37226	0.178733	0.195692	0.108857	0.148997	0.156598	0.0954636	0.147479	0.166551	0.109346	0.160654	0.161782	0.109031	0.157726	0.166831	0.121074
PTMA_HUMAN	0.0606985	0.656661	0.570007	0.521392	0.266207	-0.112629	0.333771	0.719666	-0.0861649	-0.150134	0.0710632	-0.245525	-0.216298	0.517219	-1.37191	0.0800391	0.131176	0.0932196	0.0810119	0.111525	0.0869645	0.0694801	0.113466	0.0833338	0.068864	0.104693	0.0894686	0.0698063	0.11097	0.0879089
VGLL4_HUMAN	-0.0119921	-0.0001	-0.252257	-0.0270774	-0.0001	-0.533951	-0.392134	-0.0001	-0.0137817	-0.33329	-0.0001	-1.37152	0.391419	-0.0001	0.0914137	0.176871	-0.0001	0.335953	0.172928	-0.0001	0.349169	0.150597	-0.0001	0.249395	0.155822	-0.0001	0.319646	0.15574	-0.0001	0.269159
BGAL_HUMAN	-0.0001	-0.0001	-0.0157272	-0.0001	-0.0001	-1.36884	-0.0001	-0.0001	-0.172515	-0.0001	-0.0001	-0.0154503	-0.0001	-0.0001	-0.717185	-0.0001	-0.0001	0.294768	-0.0001	-0.0001	0.269111	-0.0001	-0.0001	0.281809	-0.0001	-0.0001	0.298272	-0.0001	-0.0001	0.267099
RL7_HUMAN	0.0361761	-0.0001	1.36583	-0.654132	-0.0001	0.121658	0.239646	-0.0001	-0.240195	0.658593	-0.0001	-0.0130526	-0.574203	-0.0001	0.572539	0.297234	-0.0001	0.311455	0.270875	-0.0001	0.307581	0.278359	-0.0001	0.305011	0.265843	-0.0001	0.255427	0.311889	-0.0001	0.349244
IF4E3_HUMAN	0.147295	-0.0215309	0.0854587	0.131446	0.0068904	-0.205527	-0.0716585	-0.121846	0.161395	0.00975577	-0.100188	-0.0976258	-0.265876	-0.00587594	1.3656	0.255274	0.321965	0.321111	0.240924	0.318459	0.329505	0.251947	0.324527	0.307729	0.203074	0.358766	0.250853	0.259711	0.334495	0.286927
CCAR1_HUMAN	0.0316711	-0.0001	-0.0001	0.42434	-0.0001	-0.0001	0.518098	-0.0001	-0.0001	1.24297	-0.0001	-0.0001	1.36557	-0.0001	-0.0001	0.149528	-0.0001	-0.0001	0.189073	-0.0001	-0.0001	0.175513	-0.0001	-0.0001	0.184543	-0.0001	-0.0001	0.193939	-0.0001	-0.0001
EVPL_HUMAN	-0.0001	-0.0001	-0.581271	-0.0001	-0.0001	-0.84041	-0.0001	-0.0001	-0.0367773	-0.0001	-0.0001	0.167159	-0.0001	-0.0001	-1.36362	-0.0001	-0.0001	0.418174	-0.0001	-0.0001	0.369898	-0.0001	-0.0001	0.422381	-0.0001	-0.0001	0.371004	-0.0001	-0.0001	0.383203
4EBP2_HUMAN	-0.0001	-0.0001	-0.178133	-0.0001	-0.0001	-0.209072	-0.0001	-0.0001	0.117271	-0.0001	-0.0001	-0.813873	-0.0001	-0.0001	-1.36323	-0.0001	-0.0001	0.37485	-0.0001	-0.0001	0.403357	-0.0001	-0.0001	0.423627	-0.0001	-0.0001	0.395912	-0.0001	-0.0001	0.434585
TRAP1_HUMAN	0.0122248	-0.662692	-0.0234003	-0.389101	-0.0589619	-0.43217	-0.961656	-0.279511	0.000648291	0.118619	0.12936	0.496949	0.0903735	0.729628	1.36227	0.0891457	0.139371	0.0646084	0.0831337	0.0979885	0.0716174	0.0915182	0.116369	0.0643268	0.072231	0.119211	0.0678887	0.0803812	0.116859	0.074196
DGKZ_HUMAN	-0.0180841	0.0341289	-0.233153	0.380506	0.471186	-0.292258	-0.571365	1.16222	-0.0538468	-0.0277709	-0.0363906	-0.0670183	-0.193401	1.36131	0.353368	0.197894	0.254593	0.339314	0.26798	0.213772	0.340448	0.270016	0.24092	0.32799	0.235411	0.204345	0.358245	0.251242	0.256378	0.355375
DHB8_HUMAN	-0.036912	-0.0001	-0.0001	-0.220793	-0.0001	-0.0001	-1.35862	-0.0001	-0.0001	0.0795568	-0.0001	-0.0001	0.504862	-0.0001	-0.0001	0.304235	-0.0001	-0.0001	0.269402	-0.0001	-0.0001	0.316063	-0.0001	-0.0001	0.240675	-0.0001	-0.0001	0.314914	-0.0001	-0.0001
BHMT1_HUMAN	0.209211	-0.0001	-0.0001	-0.286019	-0.0001	-0.0001	0.0278134	-0.0001	-0.0001	-0.259395	-0.0001	-0.0001	-1.35848	-0.0001	-0.0001	0.268068	-0.0001	-0.0001	0.295271	-0.0001	-0.0001	0.319375	-0.0001	-0.0001	0.275922	-0.0001	-0.0001	0.280347	-0.0001	-0.0001
KLKB1_HUMAN	-0.0001	-0.0001	-0.148117	-0.0001	-0.0001	-0.148572	-0.0001	-0.0001	-0.23242	-0.0001	-0.0001	0.213116	-0.0001	-0.0001	1.35789	-0.0001	-0.0001	0.262956	-0.0001	-0.0001	0.249441	-0.0001	-0.0001	0.228139	-0.0001	-0.0001	0.240066	-0.0001	-0.0001	0.269129
RRS1_HUMAN	-0.0001	-0.0001	0.367545	-0.0001	-0.0001	1.00199	-0.0001	-0.0001	-1.355	-0.0001	-0.0001	0.883492	-0.0001	-0.0001	-0.0615989	-0.0001	-0.0001	0.438349	-0.0001	-0.0001	0.380168	-0.0001	-0.0001	0.42269	-0.0001	-0.0001	0.40571	-0.0001	-0.0001	0.420399
FSD1_HUMAN	-0.123767	-1.35455	0.0310822	-0.491115	0.0202724	-0.549589	-0.387632	-0.273258	0.0516781	-0.00237607	0.347104	0.168869	0.123646	0.37031	0.625457	0.132459	0.188816	0.0895548	0.129131	0.129357	0.100472	0.146514	0.144522	0.0917726	0.14132	0.144296	0.101892	0.143138	0.163263	0.104327
ZMIZ1_HUMAN	-0.0508552	-1.35292	0.433365	-0.539764	0.196186	-0.962959	-0.180796	0.0832413	0.0507049	0.108098	0.207821	0.0745332	-0.00171193	0.345587	-0.0577827	0.120656	0.229625	0.127592	0.14691	0.172014	0.116196	0.150453	0.189659	0.0969674	0.126823	0.192401	0.0967881	0.158807	0.203376	0.116399
HEAT6_HUMAN	0.13056	-0.234865	-0.046631	-0.105433	-0.248491	0.0291689	-0.252505	-1.34902	0.118739	0.105995	-0.639911	0.0271341	-0.0358106	0.71059	0.527177	0.151739	0.42513	0.154741	0.129111	0.407284	0.120385	0.137669	0.390556	0.127331	0.12103	0.41473	0.117417	0.113748	0.41274	0.157582
HBA_HUMAN	-0.011761	-0.34888	-0.273291	-0.426677	0.184131	-0.224094	-0.0941778	0.466679	-0.247134	-0.0968159	-0.338875	0.0703709	-0.358388	0.532857	1.34648	0.116035	0.305325	0.12787	0.112698	0.238793	0.117936	0.106994	0.256124	0.131844	0.101916	0.26289	0.129962	0.106317	0.26235	0.131861
RN181_HUMAN	-0.0176058	-0.00126924	-0.0054504	-0.0502564	0.0441165	0.0607292	-0.0381171	-0.147962	-0.188552	-0.0939725	-0.123342	-0.129798	-0.0497561	-0.41746	-1.3457	0.112383	0.198577	0.19059	0.0884158	0.178626	0.149893	0.0942736	0.185604	0.171014	0.0913633	0.190075	0.160761	0.102765	0.1866	0.175827
TIA1_HUMAN	-0.210963	-0.322276	0.00466812	-0.286519	0.155236	-0.293675	-0.743571	-0.318511	0.142585	0.0571018	0.233066	0.0869177	-0.00391169	0.582979	1.34567	0.215749	0.302757	0.228448	0.171927	0.242843	0.205223	0.205623	0.257538	0.22153	0.163793	0.255607	0.206828	0.17546	0.279201	0.241511
DCOR_HUMAN	-0.0001	-0.0001	0.191212	-0.0001	-0.0001	-0.173143	-0.0001	-0.0001	-0.284744	-0.0001	-0.0001	-0.230391	-0.0001	-0.0001	-1.34517	-0.0001	-0.0001	100	-0.0001	-0.0001	0.349436	-0.0001	-0.0001	0.344918	-0.0001	-0.0001	0.345171	-0.0001	-0.0001	0.379603
KIME_HUMAN	-0.163438	-0.173641	0.0236564	-0.433732	-0.0094974	-0.28094	-0.190468	-0.22682	0.250952	0.150054	0.2432	0.25342	0.629248	1.34481	1.03879	0.171961	0.310694	0.115179	0.147692	0.259457	0.127719	0.158286	0.280525	0.138413	0.139244	0.266985	0.132789	0.143338	0.308759	0.137908
ATG4C_HUMAN	-0.0001	-0.0001	-0.178217	-0.0001	-0.0001	1.13066	-0.0001	-0.0001	-0.0633403	-0.0001	-0.0001	0.334641	-0.0001	-0.0001	1.34405	-0.0001	-0.0001	0.376319	-0.0001	-0.0001	0.392093	-0.0001	-0.0001	0.398647	-0.0001	-0.0001	0.434148	-0.0001	-0.0001	0.426976
DAP1_HUMAN	0.137386	0.31275	-0.0809767	0.0918148	0.331468	-0.367282	-0.26267	0.519221	-0.0576746	-0.13041	-0.0774097	-0.441701	-0.221471	-0.0176152	1.33894	0.170685	0.477499	0.262763	0.157405	0.44812	0.267143	0.160856	0.434129	0.247915	0.180817	0.368564	0.266197	0.177336	0.477028	0.296331
AL1L2_HUMAN	-0.0001	-0.0001	-0.105369	-0.0001	-0.0001	-0.0765541	-0.0001	-0.0001	-0.0851304	-0.0001	-0.0001	0.410392	-0.0001	-0.0001	1.33783	-0.0001	-0.0001	0.232128	-0.0001	-0.0001	0.279019	-0.0001	-0.0001	0.234697	-0.0001	-0.0001	0.259996	-0.0001	-0.0001	0.274926
PTPRF_HUMAN	-0.0001	-0.0001	-0.365832	-0.0001	-0.0001	-0.738812	-0.0001	-0.0001	-0.390905	-0.0001	-0.0001	-0.098021	-0.0001	-0.0001	1.3368	-0.0001	-0.0001	0.512111	-0.0001	-0.0001	0.496591	-0.0001	-0.0001	0.473363	-0.0001	-0.0001	0.425297	-0.0001	-0.0001	0.556418
COX5A_HUMAN	-0.0001	-0.309884	-0.192856	-0.0001	-0.00937278	-0.373174	-0.0001	-0.15081	-0.432956	-0.0001	0.0293205	-0.023687	-0.0001	0.911669	1.33607	-0.0001	0.396864	0.25758	-0.0001	0.358731	0.277911	-0.0001	0.368451	0.282363	-0.0001	0.438514	0.257137	-0.0001	0.449977	0.293469
COMD6_HUMAN	-0.0001	-0.0001	0.0450815	-0.0001	-0.0001	-0.261843	-0.0001	-0.0001	0.0421805	-0.0001	-0.0001	-0.0216104	-0.0001	-0.0001	1.33569	-0.0001	-0.0001	0.411186	-0.0001	-0.0001	0.445945	-0.0001	-0.0001	0.424637	-0.0001	-0.0001	0.430729	-0.0001	-0.0001	0.495147
EIF1_HUMAN	-0.0381214	0.476256	-0.0659866	0.131782	0.152169	-0.254825	0.175897	0.192409	0.061068	0.0289649	-0.143819	-0.024143	-0.248717	-0.553538	-1.3309	0.138879	0.288037	0.16062	0.156942	0.243197	0.158663	0.163488	0.237014	0.154101	0.127808	0.220488	0.155701	0.152586	0.23124	0.166479
NDUF2_HUMAN	-0.179033	-0.0001	-0.0364368	0.103714	-0.0001	-0.489614	-0.00192038	-0.0001	-0.33364	0.0372509	-0.0001	0.216273	-0.110702	-0.0001	1.3271	0.235423	-0.0001	0.294996	0.219633	-0.0001	0.29786	0.247972	-0.0001	0.307159	0.203985	-0.0001	0.294013	0.215071	-0.0001	0.304606
MACOI_HUMAN	-0.0001	-0.0001	0.107833	-0.0001	-0.0001	0.302573	-0.0001	-0.0001	-0.257658	-0.0001	-0.0001	1.03448	-0.0001	-0.0001	1.32626	-0.0001	-0.0001	0.448269	-0.0001	-0.0001	0.481784	-0.0001	-0.0001	0.498504	-0.0001	-0.0001	0.514476	-0.0001	-0.0001	0.513942
TCPH_HUMAN	-0.0127005	-0.520404	0.113525	-0.178631	-0.023494	-0.152883	-0.259074	-0.277182	0.0191962	0.206394	0.252952	0.542323	0.281001	0.775986	1.32463	0.049817	0.0683068	0.0404586	0.043323	0.046194	0.0402501	0.0537833	0.061813	0.0335918	0.0541447	0.0598194	0.0469362	0.0498167	0.0705513	0.047401
FUND2_HUMAN	-0.437631	-0.0001	0.174203	0.0122838	-0.0001	-0.052877	0.179179	-0.0001	-0.00766413	-0.657634	-0.0001	-0.0663752	-0.643247	-0.0001	1.32392	0.398859	-0.0001	0.269068	0.412565	-0.0001	0.264311	0.383518	-0.0001	0.256954	0.394217	-0.0001	0.26097	0.400439	-0.0001	0.301525
RS16_HUMAN	-0.0570589	-0.220617	0.12454	-0.0538861	-0.190679	-0.0923336	-0.0247085	-0.12267	0.14801	0.231867	0.106638	0.304293	0.0314524	1.06296	1.32264	0.139251	0.382281	0.0948156	0.119117	0.256257	0.0954652	0.11215	0.247644	0.109017	0.127417	0.263961	0.101464	0.142859	0.275192	0.108753
TTYH3_HUMAN	-0.0775341	0.0574108	-0.0560255	-0.0136446	-0.105633	0.0280417	-0.0244617	-0.0441161	0.117964	-0.0960812	-0.137193	-0.255215	-0.548152	-0.900739	-1.32145	0.116218	0.173807	0.105013	0.0732413	0.143903	0.101608	0.0805626	0.150902	0.102728	0.0842059	0.146858	0.111133	0.0961786	0.175076	0.117519
THNS2_HUMAN	-0.0155803	-0.0001	-0.442625	0.144163	-0.0001	-1.09063	1.32129	-0.0001	-0.134119	-0.282357	-0.0001	-0.679884	-1.13067	-0.0001	-0.570291	0.330288	-0.0001	0.525288	0.281188	-0.0001	0.60045	0.328094	-0.0001	0.488966	0.296465	-0.0001	0.559561	0.316673	-0.0001	0.592974
COEA1_HUMAN	-0.0747128	0.00634027	-0.159878	-0.12595	-0.170985	-0.332479	0.0344665	-0.0251403	0.15309	-0.170553	-0.704255	-0.0158333	-0.142207	0.0294083	1.32032	0.309842	0.424329	0.457165	0.252071	0.402848	0.468303	0.202947	0.358258	0.452082	0.238735	0.440993	0.505098	0.232794	0.460367	0.576885
UBE4B_HUMAN	-0.120726	-0.818963	-0.0473828	-0.144575	0.155169	-0.24686	-0.426336	-0.310151	0.357077	0.206208	-0.171431	0.244093	-0.0789723	0.30909	1.31845	0.174297	0.294746	0.24866	0.15575	0.302541	0.200849	0.172303	0.273277	0.198103	0.155409	0.281676	0.198147	0.152195	0.272853	0.196661
KFA_HUMAN	-0.0001	0.26376	-0.436609	-0.0001	0.0388916	-0.0511765	-0.0001	0.145276	-0.158491	-0.0001	-0.0725039	-0.0617609	-0.0001	0.867271	1.31725	-0.0001	100	0.354689	-0.0001	0.395977	0.325958	-0.0001	0.399148	0.30924	-0.0001	0.460897	0.289873	-0.0001	0.435483	0.369563
HELQ_HUMAN	-0.26472	-0.0574777	1.31645	0.00472531	0.0752909	0.747078	0.0191636	0.289561	0.320615	0.0332268	-0.0329164	0.00983461	-0.0856043	0.238971	1.20764	0.248111	0.223585	0.547109	0.185906	0.209422	0.532628	0.186486	0.215332	0.541134	0.203579	0.195528	0.552678	0.232085	0.222607	0.516302
HS3S5_HUMAN	0.046548	-0.0576183	0.174087	-0.2156	0.303693	-0.161883	1.31426	0.435749	0.222724	0.0353036	-0.295704	-0.0800148	-1.08081	0.0236459	0.121812	0.336005	100	0.189554	0.321151	0.380368	0.18735	0.339214	0.417593	0.208973	0.35209	0.403859	0.185429	0.296455	0.330555	0.192024
LCOR_HUMAN	-0.0001	-0.0001	0.910315	-0.0001	-0.0001	-0.891532	-0.0001	-0.0001	0.188991	-0.0001	-0.0001	-0.292787	-0.0001	-0.0001	-1.31312	-0.0001	-0.0001	0.546133	-0.0001	-0.0001	0.518788	-0.0001	-0.0001	0.4804	-0.0001	-0.0001	0.513801	-0.0001	-0.0001	0.57181
Y144_MYCPN	-0.031748	-0.0295132	-0.0001	0.0234394	0.480865	-0.0001	0.0671144	0.475508	-0.0001	-0.0174242	-0.276629	-0.0001	-0.0291307	-1.3094	-0.0001	0.151107	0.378392	-0.0001	0.127962	0.456051	-0.0001	0.146253	0.4503	-0.0001	0.138036	0.444832	-0.0001	0.14422	0.48858	-0.0001
TIAR_HUMAN	-0.0001	-0.0001	0.104731	-0.0001	-0.0001	-0.142345	-0.0001	-0.0001	-0.0492563	-0.0001	-0.0001	0.235388	-0.0001	-0.0001	1.30813	-0.0001	-0.0001	0.423187	-0.0001	-0.0001	0.460231	-0.0001	-0.0001	0.433193	-0.0001	-0.0001	0.4619	-0.0001	-0.0001	0.563113
KDM3A_HUMAN	-0.0186917	-0.341631	-0.00900931	-0.099828	0.386899	0.0389907	-0.623299	0.31356	-0.0933682	0.13212	0.369321	1.30779	0.00233913	0.516099	0.168961	0.118134	0.251621	0.326705	0.165212	0.248272	0.339225	0.14715	0.249084	0.355607	0.143295	0.22526	0.403923	0.128956	0.280396	0.422538
TYB10_HUMAN	0.0673397	-0.529706	-0.964559	0.528527	-0.0102698	-0.578565	0.667692	0.277052	1.10894	-0.403742	-0.208022	-0.797169	0.203754	-1.30638	-0.139227	0.146307	0.511195	100	0.185038	0.490137	0.366201	0.180658	0.521819	0.365654	0.175744	0.498859	0.381181	0.155938	0.517991	0.319025
HMGN2_HUMAN	-0.00749623	0.379143	0.171754	0.952625	0.60628	-0.872741	0.231195	1.30494	-0.0287096	-0.793537	0.232606	-0.216855	-0.0220139	0.928588	0.487209	0.152745	0.302518	0.250191	0.181779	0.274242	0.218723	0.159632	0.284862	0.213488	0.161451	0.27109	0.209376	0.182404	0.268193	0.214034
TTC7B_HUMAN	-0.0001	0.11243	0.17689	-0.0001	0.389826	1.30476	-0.0001	0.684766	0.269113	-0.0001	0.00938668	-0.172613	-0.0001	0.618731	1.17828	-0.0001	0.284161	0.638657	-0.0001	0.249106	0.577685	-0.0001	0.265244	0.637013	-0.0001	0.244513	0.628225	-0.0001	0.259979	0.573067
RL14_HUMAN	-0.246995	-0.0001	-0.0001	-0.040178	-0.0001	-0.0001	1.03432	-0.0001	-0.0001	0.719676	-0.0001	-0.0001	1.30462	-0.0001	-0.0001	0.328614	-0.0001	-0.0001	0.296401	-0.0001	-0.0001	0.344032	-0.0001	-0.0001	0.357027	-0.0001	-0.0001	0.326195	-0.0001	-0.0001
UBP37_HUMAN	-0.0001	-0.256352	0.49265	-0.0001	0.208574	0.285459	-0.0001	-0.0638648	0.206224	-0.0001	-0.014536	0.333486	-0.0001	0.073925	1.30435	-0.0001	0.372619	0.558711	-0.0001	0.365486	0.486408	-0.0001	0.342442	0.533487	-0.0001	0.352522	0.499908	-0.0001	0.460821	0.552485
CHERP_HUMAN	-0.0001	-0.508121	-0.0001	-0.0001	-0.177264	-0.0001	-0.0001	1.30431	-0.0001	-0.0001	0.0598958	-0.0001	-0.0001	-0.0294954	-0.0001	-0.0001	0.470777	-0.0001	-0.0001	0.458488	-0.0001	-0.0001	0.490354	-0.0001	-0.0001	0.510549	-0.0001	-0.0001	0.525591	-0.0001
SCML2_HUMAN	0.225416	0.0870762	-0.0891281	0.103607	1.08944	-0.0029258	0.511418	1.30383	0.0490086	0.263304	0.0596003	-0.00412065	0.219473	-1.05692	0.0850197	0.165409	0.251331	0.0969824	0.16589	0.311994	0.0802194	0.180206	0.319197	0.082319	0.17154	0.2556	0.0816309	0.155658	0.284173	0.0827273
P5CR2_HUMAN	-0.0001	-0.471838	-0.0334593	-0.0001	0.0552603	-0.0328795	-0.0001	-0.19063	0.391334	-0.0001	0.207656	0.127269	-0.0001	1.30237	0.795758	-0.0001	0.41949	0.351453	-0.0001	0.361598	0.244944	-0.0001	0.377322	0.281226	-0.0001	0.375783	0.2525	-0.0001	0.404958	0.308273
MRP4_HUMAN	-0.0001	0.306783	-0.0001	-0.0001	1.12483	-0.0001	-0.0001	1.2231	-0.0001	-0.0001	-0.111393	-0.0001	-0.0001	-1.2965	-0.0001	-0.0001	0.417708	-0.0001	-0.0001	0.430999	-0.0001	-0.0001	0.435318	-0.0001	-0.0001	0.479608	-0.0001	-0.0001	0.450068	-0.0001
ATPA_HUMAN	-0.0821117	-1.29441	0.00487023	-0.683849	-0.0714426	-0.474217	-0.366045	-0.437019	-0.2199	0.00294162	0.154355	0.439515	0.136276	1.08933	0.713042	0.059311	0.0989319	0.0460705	0.0575119	0.0745454	0.0560957	0.0523964	0.0821385	0.0566246	0.0388696	0.0730604	0.0574431	0.0442316	0.0877255	0.0615517
WDR73_HUMAN	-0.077776	-0.210047	-0.117622	0.0317243	0.448858	-0.0503718	-0.289379	0.422814	0.355849	0.203294	0.148566	-0.35035	0.0291815	0.0469752	1.29344	0.137045	0.261347	0.32517	0.144769	0.265106	0.320081	0.158346	0.280017	0.392609	0.148975	0.257609	0.388003	0.147202	0.301019	0.375308
WDR12_HUMAN	-0.176172	-0.886793	0.322582	0.00699013	0.119221	-1.11619	0.405332	0.118704	0.392456	0.167141	0.564353	0.301684	0.112342	0.566831	1.29332	0.098161	0.229285	0.12586	0.0938481	0.162276	0.113586	0.105199	0.153612	0.108862	0.106929	0.179817	0.108026	0.109469	0.175006	0.111255
FMO2_HUMAN	-0.0708621	0.296688	0.175793	-0.1017	-0.0395059	-0.513995	0.171892	0.202926	-0.568707	-0.152234	-1.06089	-0.112666	-0.31388	0.918447	1.29198	0.306718	100.001	100	0.251595	0.361378	0.359	0.237006	0.431407	0.356264	0.23597	0.463905	0.309323	0.264499	0.412335	0.400581
RBP56_HUMAN	0.386049	0.332354	-0.0749327	0.167671	0.0142504	0.623347	-0.7473	-0.182931	-0.141853	0.015827	0.6683	0.631745	0.159138	0.862106	1.29165	0.162494	0.324181	0.149616	0.145643	0.2382	0.139847	0.145589	0.269725	0.155122	0.162519	0.280222	0.151392	0.160754	0.258443	0.144017
RL12_HUMAN	-0.0575127	0.131402	-0.0240939	0.247973	-0.25664	-0.166443	0.149404	-0.0518261	0.118403	-0.138133	-0.0582523	0.184533	-0.2115	0.303007	1.29071	0.0725939	0.170265	0.0735773	0.0719182	0.137195	0.0804748	0.0605417	0.140499	0.0882322	0.0576671	0.143395	0.0807083	0.0666532	0.142076	0.0817676
YTHD2_HUMAN	-0.0751148	-0.351715	-0.00680465	-0.213218	0.424873	0.0776733	0.14332	1.06486	0.0989777	0.0863648	0.186485	0.160019	0.331848	1.28632	0.806313	0.212024	0.315151	0.204382	0.20449	0.253546	0.221303	0.186177	0.250264	0.183187	0.175609	0.249783	0.183689	0.196991	0.256655	0.223626
APMAP_HUMAN	-0.0713736	-0.102385	-0.217872	-0.08173	0.022602	-0.493896	0.454922	0.0535259	0.296525	-1.02654	0.197634	0.0643763	0.107547	0.23714	1.28083	0.234295	0.328922	0.270149	0.243541	0.274963	0.225789	0.22134	0.287052	0.22179	0.24436	0.234905	0.207196	0.229602	0.276117	0.249762
RACK1_HUMAN	-0.0534749	-1.28076	0.315251	-0.764294	0.176083	-1.12301	0.0898402	0.10214	0.601593	0.284161	0.432328	0.386628	0.50383	0.375178	0.974758	0.0525011	0.104389	0.059105	0.0506444	0.0992272	0.0515925	0.052221	0.102158	0.0477518	0.0518332	0.0901699	0.0476992	0.0500718	0.0915296	0.0510789
H14_HUMAN	0.0042473	0.463456	-0.297477	0.528912	-0.324356	-0.377852	0.655205	0.0233749	0.130355	-0.270279	-0.234242	0.0437475	-0.514953	0.467007	1.28036	0.10288	0.179451	0.119495	0.105198	0.1686	0.108201	0.0995238	0.136748	0.112219	0.0829554	0.157478	0.121455	0.10443	0.147421	0.120126
NXNL1_HUMAN	-0.0948096	0.296029	-0.0872543	0.37768	0.397362	-0.157886	0.681932	1.27976	0.111327	-0.0756287	0.0642087	0.129928	-0.510349	0.636773	-0.360013	0.149814	0.267718	0.276549	0.164722	0.241358	0.22332	0.163147	0.275219	0.285383	0.150035	0.271229	0.27088	0.166088	0.258142	0.253123
PYRH_MYCCT	-0.0001	1.27897	-0.0001	-0.0001	0.144463	-0.0001	-0.0001	0.265508	-0.0001	-0.0001	-0.304205	-0.0001	-0.0001	0.609441	-0.0001	-0.0001	100.001	-0.0001	-0.0001	0.522873	-0.0001	-0.0001	0.477062	-0.0001	-0.0001	0.432347	-0.0001	-0.0001	0.469758	-0.0001
TES_HUMAN	-0.0322203	-1.2784	0.392397	-0.787527	0.308258	-0.876087	0.0343573	0.119566	0.278994	0.291169	0.353582	0.209477	0.254371	0.356086	0.584486	0.0615615	0.110866	0.0641488	0.0626401	0.0911856	0.0662875	0.062211	0.091498	0.0652864	0.05336	0.0886114	0.0618054	0.0628796	0.0905881	0.0569854
TOR1A_HUMAN	-0.0001	-0.0001	0.0216907	-0.0001	-0.0001	-0.216436	-0.0001	-0.0001	0.0587569	-0.0001	-0.0001	0.087788	-0.0001	-0.0001	1.27445	-0.0001	-0.0001	0.190079	-0.0001	-0.0001	0.210853	-0.0001	-0.0001	0.195505	-0.0001	-0.0001	0.203049	-0.0001	-0.0001	0.221481
ZFAN5_HUMAN	-0.0324597	0.217412	-0.051779	0.151475	-0.0881557	-0.171443	0.189765	0.0437744	-0.026847	-0.32216	-0.064978	-0.365738	-0.264295	-0.450606	-1.27416	0.0715795	0.186729	0.0946641	0.0829243	0.163116	0.101235	0.0775676	0.140945	0.0936785	0.0836951	0.146445	0.0995427	0.0818877	0.188519	0.0998403
FHL1_HUMAN	0.0899003	-0.0001	0.125709	-1.26937	-0.0001	-0.860746	-0.30275	-0.0001	0.45877	-0.0159198	-0.0001	0.251217	0.51244	-0.0001	0.396055	0.242058	-0.0001	0.181898	0.304499	-0.0001	0.170965	0.302956	-0.0001	0.174238	0.305766	-0.0001	0.153929	0.316686	-0.0001	0.170189
CDK1_HUMAN	-0.0291348	-1.08582	0.141195	-0.335155	0.168385	-0.784469	-0.173045	0.0916917	0.422685	0.206334	0.273127	0.248226	0.0233967	0.531299	1.26819	0.0731873	0.129784	0.11267	0.0678576	0.129702	0.098998	0.0694327	0.109173	0.0907426	0.0596495	0.123472	0.0882926	0.0620659	0.120984	0.092725
OSBL2_HUMAN	-0.0292901	-0.0001	-0.163125	-0.89017	-0.0001	-0.344361	-0.208997	-0.0001	0.179831	-0.128623	-0.0001	-0.0388591	0.264742	-0.0001	1.2676	0.226179	-0.0001	0.432216	0.218884	-0.0001	0.477479	0.217908	-0.0001	0.42312	0.187009	-0.0001	0.411347	0.213338	-0.0001	0.507159
ECHB_HUMAN	0.00804703	-0.539698	-0.090957	-0.163493	-0.183864	-0.188671	-0.45082	-0.355385	-0.0944304	0.0598066	0.161406	0.0172956	0.251467	1.26566	0.641913	0.070664	0.118971	0.0904474	0.0706437	0.0909948	0.0881752	0.0622758	0.106368	0.0864363	0.0506292	0.0858849	0.0918931	0.0709854	0.090435	0.089062
AF1Q_HUMAN	0.0321614	-0.508114	0.235322	0.0194721	0.06875	-0.318537	-0.0918475	0.0479854	-0.252673	0.11122	0.222379	0.264635	0.0947558	0.254879	1.26506	0.208696	0.377069	0.281682	0.145857	0.274093	0.274494	0.157523	0.272495	0.278319	0.156752	0.314643	0.270968	0.156693	0.28032	0.301667
PIWL3_HUMAN	-0.155143	-0.0001	-0.0001	1.26157	-0.0001	-0.0001	0.319283	-0.0001	-0.0001	0.561132	-0.0001	-0.0001	-1.12008	-0.0001	-0.0001	0.334387	-0.0001	-0.0001	0.320288	-0.0001	-0.0001	0.300549	-0.0001	-0.0001	0.298302	-0.0001	-0.0001	0.328576	-0.0001	-0.0001
LPPRC_HUMAN	-0.00247858	-1.25969	0.0712184	0.396696	-0.0684208	-0.614944	-1.20071	-0.293748	-0.0288529	0.854254	0.0767797	0.166324	0.451122	0.954441	1.13403	0.349324	0.28444	0.173785	0.330733	0.199494	0.141185	0.350992	0.226009	0.123182	0.340373	0.206867	0.1484	0.312718	0.229899	0.14863
DNJC7_HUMAN	-0.00192879	0.371731	-0.0154046	-0.0954853	-0.109004	-0.170607	-0.3452	-0.672428	-0.143548	0.0986366	1.25293	0.195935	-0.0633768	1.07042	0.922967	0.304163	100.001	0.163537	0.231888	0.508274	0.148109	0.285505	0.45506	0.141398	0.231431	0.495429	0.143983	0.258351	0.438164	0.151426
CC151_HUMAN	0.072743	-0.0001	-0.0001	1.25277	-0.0001	-0.0001	0.284568	-0.0001	-0.0001	0.565252	-0.0001	-0.0001	-0.545571	-0.0001	-0.0001	0.306489	-0.0001	-0.0001	0.364867	-0.0001	-0.0001	0.369054	-0.0001	-0.0001	0.335315	-0.0001	-0.0001	0.960763	-0.0001	-0.0001
BORC6_HUMAN	-0.0001	-1.25244	-0.0001	-0.0001	-0.473017	-0.0001	-0.0001	0.00310583	-0.0001	-0.0001	-0.762475	-0.0001	-0.0001	0.378103	-0.0001	-0.0001	100.001	-0.0001	-0.0001	0.47284	-0.0001	-0.0001	0.501754	-0.0001	-0.0001	0.459663	-0.0001	-0.0001	0.511697	-0.0001
UBE2T_HUMAN	0.0514187	0.467009	-0.0919065	0.123272	-0.151883	-0.0947324	0.229185	0.0834529	-0.0864261	-0.107291	-0.222316	-0.144343	-0.144203	-0.812001	-1.25236	0.0612185	0.12276	0.0668472	0.0528841	0.100144	0.0644447	0.0545345	0.114564	0.0679182	0.0531088	0.11709	0.0669186	0.0451707	0.113556	0.0721722
SPP2A_HUMAN	-0.117538	-0.108706	-0.0001	-0.0854871	-0.0423014	-0.0001	-0.255234	0.426455	-0.0001	0.179762	0.162919	-0.0001	-0.0274425	1.24987	-0.0001	0.231821	0.321613	-0.0001	0.219615	0.239603	-0.0001	0.257986	0.263795	-0.0001	0.242201	0.269137	-0.0001	0.255617	0.2736	-0.0001
TIM10_HUMAN	-0.12513	0.212268	0.0445669	-0.168541	0.51958	0.307896	-0.117541	1.03108	-0.471112	-0.104959	0.0272377	0.629103	0.00861586	0.288722	1.24985	0.145804	0.440765	0.269879	0.13387	0.451	0.23994	0.140199	0.428088	0.267005	0.134119	0.388951	0.265104	0.136782	0.452133	0.261478
LBH_HUMAN	-0.17394	-0.0001	-0.0001	-0.178429	-0.0001	-0.0001	-1.24961	-0.0001	-0.0001	-0.915732	-0.0001	-0.0001	0.0220501	-0.0001	-0.0001	0.235387	-0.0001	-0.0001	0.250422	-0.0001	-0.0001	0.281532	-0.0001	-0.0001	0.25163	-0.0001	-0.0001	0.234171	-0.0001	-0.0001
ZSWM3_HUMAN	-0.0001	-0.662795	-0.0001	-0.0001	0.450304	-0.0001	-0.0001	1.2482	-0.0001	-0.0001	0.0229778	-0.0001	-0.0001	1.06091	-0.0001	-0.0001	0.34097	-0.0001	-0.0001	0.349476	-0.0001	-0.0001	0.326473	-0.0001	-0.0001	0.28932	-0.0001	-0.0001	0.355754	-0.0001
SYLC_HUMAN	-0.0636701	-1.24491	0.0776062	-0.132526	0.277752	-0.796437	-0.240647	0.0638422	0.138165	0.177664	0.142643	0.0416091	-0.382988	0.254274	-0.145087	0.100738	0.149116	0.0750421	0.0886925	0.152154	0.0642092	0.0863234	0.127279	0.0591499	0.093201	0.147745	0.0640825	0.0850025	0.13305	0.0664669
MCL1_HUMAN	0.0525843	-0.0001	-0.0542549	-1.20165	-0.0001	0.0489673	0.0617371	-0.0001	-0.0674436	-1.24049	-0.0001	-0.0467069	-0.873669	-0.0001	-0.258173	0.2205	-0.0001	0.261571	0.259224	-0.0001	0.298632	0.208952	-0.0001	0.242219	0.245929	-0.0001	0.247653	0.257428	-0.0001	0.287694
RFX6_HUMAN	-0.0001	-0.0001	0.0854862	-0.0001	-0.0001	-0.104858	-0.0001	-0.0001	0.236714	-0.0001	-0.0001	0.248742	-0.0001	-0.0001	1.23989	-0.0001	-0.0001	0.520081	-0.0001	-0.0001	0.580045	-0.0001	-0.0001	0.54883	-0.0001	-0.0001	0.522767	-0.0001	-0.0001	0.564632
DYLT1_HUMAN	-0.0923925	-0.0756168	0.00780879	0.489968	-0.107882	-0.055668	0.14003	-0.0950882	-0.032076	-0.625694	0.150258	0.0157361	-1.23921	-0.0962179	-0.0988193	0.354344	100	0.102088	0.311537	0.34301	0.101095	0.315011	0.344324	0.0952712	0.33155	0.386537	0.0962163	0.344316	0.366523	0.124915
DDA1_HUMAN	0.151026	-0.0001	0.0249764	0.466363	-0.0001	0.484841	-0.0644737	-0.0001	0.15876	-0.0891092	-0.0001	0.0386528	-0.113618	-0.0001	1.23886	0.277039	-0.0001	0.433207	0.261776	-0.0001	0.37468	0.290773	-0.0001	0.342412	0.218479	-0.0001	0.316564	0.254952	-0.0001	0.415977
HDGR3_HUMAN	0.0243474	0.404904	-0.19095	0.363212	-0.109282	-0.205426	0.283657	0.719663	0.0610346	-0.132459	-0.0129578	0.0193355	-0.0289558	1.23844	0.644123	0.098404	0.175388	0.0992934	0.111365	0.140913	0.0867942	0.113559	0.126079	0.086174	0.103182	0.113348	0.0777887	0.0974877	0.150576	0.0950215
CEND_HUMAN	-0.0001	-0.0001	-0.0159322	-0.0001	-0.0001	-1.23628	-0.0001	-0.0001	-0.517303	-0.0001	-0.0001	-0.111765	-0.0001	-0.0001	0.234035	-0.0001	-0.0001	100	-0.0001	-0.0001	0.420016	-0.0001	-0.0001	0.420285	-0.0001	-0.0001	0.425382	-0.0001	-0.0001	0.364769
ECHA_HUMAN	0.0282178	-0.337824	-0.0524383	-0.0258785	-0.0452576	0.0355795	-0.3005	-0.24871	-0.0555766	0.209495	0.306406	0.243905	0.428064	1.2345	0.786782	0.0597033	0.0903719	0.0476441	0.0654387	0.0658783	0.0598738	0.05182	0.0850487	0.0477053	0.0606128	0.0774674	0.051589	0.0629852	0.0775987	0.0582651
F213A_HUMAN	-0.0503655	-0.800291	-0.450762	-0.200469	-0.399151	-0.43256	-0.472132	-0.599458	0.00613341	0.0104669	-0.0132924	-0.117755	-0.275581	0.416615	1.23344	0.0998904	0.216891	0.262686	0.0836408	0.207738	0.223072	0.100464	0.201986	0.203177	0.0836134	0.186478	0.203586	0.10161	0.202527	0.233781
PRPS1_HUMAN	0.0117149	-0.0170424	-0.0755179	-0.0168403	0.0408189	0.246131	0.01711	-0.0863902	-0.154462	0.126811	0.0192191	0.0673	-0.00722073	0.395789	1.23319	0.132689	0.259738	0.161917	0.116582	0.205268	0.158235	0.105169	0.224601	0.146077	0.111009	0.203637	0.133986	0.139506	0.212521	0.160761
TIPIN_HUMAN	-0.00797752	-0.0001	-0.208067	0.375937	-0.0001	-0.00956691	-0.159097	-0.0001	-1.21438	-0.255663	-0.0001	0.452981	1.23161	-0.0001	0.085101	0.336468	-0.0001	100	0.30757	-0.0001	0.308141	0.257875	-0.0001	0.429127	0.282912	-0.0001	0.384863	0.301556	-0.0001	0.417942
FMT_HUMAN	0.149409	-0.0001	-0.062776	-0.640826	-0.0001	-0.0448078	-1.22791	-0.0001	0.0102148	0.58885	-0.0001	0.330549	-0.159918	-0.0001	-0.0193298	0.363769	-0.0001	0.161679	0.380208	-0.0001	0.165854	0.379001	-0.0001	0.168797	0.365917	-0.0001	0.188866	0.379419	-0.0001	0.165492
TCPQ_HUMAN	0.0210594	-0.0456621	0.0621763	-0.00764471	-0.165224	0.0940366	-0.165056	-0.110183	0.105354	0.20016	0.214467	0.488639	0.389551	0.632116	1.22617	0.0353619	0.0645599	0.0321723	0.0356259	0.0540177	0.0321175	0.0326584	0.052225	0.0334457	0.029988	0.0611117	0.0315102	0.0383435	0.0514387	0.0400609
TADBP_HUMAN	-0.00328734	-0.115025	0.0406842	-0.0894415	0.00973997	0.208333	-0.245191	0.0603184	0.0989533	0.0702321	0.0140016	0.179287	0.123478	0.591681	1.22615	0.0696981	0.13022	0.0775098	0.0563948	0.0995128	0.0688458	0.0718059	0.0966834	0.0752828	0.0690948	0.0998719	0.0730834	0.0636176	0.107493	0.0762657
K0319_HUMAN	-0.0001	0.29563	0.154484	-0.0001	1.16735	-0.0648426	-0.0001	0.98952	-0.202064	-0.0001	-0.416174	0.117041	-0.0001	-1.22455	-0.069984	-0.0001	0.422171	0.418668	-0.0001	0.475957	0.442092	-0.0001	0.432809	0.439358	-0.0001	0.424555	0.422023	-0.0001	0.427506	0.41028
AFF4_HUMAN	1.2224	0.312587	-0.0173888	0.412617	0.396507	0.397586	0.36468	0.424049	0.356765	0.322128	0.465554	-0.107545	1.01834	-0.121477	-0.446236	0.323304	0.450211	0.184382	0.33686	0.431352	0.207414	0.325141	0.466334	0.200358	0.314863	0.441631	0.18332	0.354479	0.382915	0.217843
NAMPT_HUMAN	-0.0623602	-1.22107	0.297472	-0.65048	0.199699	-0.818748	0.124217	0.0167031	0.00859107	0.321395	0.191561	0.202896	0.213999	0.416251	0.242874	0.0691121	0.0925495	0.0629779	0.0612891	0.0779482	0.0553878	0.0724737	0.057706	0.0658255	0.0757507	0.0907263	0.0639342	0.0709371	0.0892334	0.0642172
FKB10_HUMAN	-0.00308755	0.0349641	-0.0035527	0.0166184	-0.00601017	0.00551781	0.00588874	0.00626409	-0.00905092	-0.127242	-0.1268	-0.257956	-0.168889	-0.659457	-1.22068	0.0239065	0.0494598	0.0336975	0.0269079	0.04535	0.0337827	0.0235848	0.0442103	0.0283854	0.0357525	0.0607742	0.0410157	0.0382443	0.053962	0.044744
COX17_HUMAN	0.091456	-0.0001	-0.0001	0.418147	-0.0001	-0.0001	-0.238144	-0.0001	-0.0001	-0.250843	-0.0001	-0.0001	1.21987	-0.0001	-0.0001	0.227937	-0.0001	-0.0001	0.297828	-0.0001	-0.0001	0.276485	-0.0001	-0.0001	0.313471	-0.0001	-0.0001	0.26009	-0.0001	-0.0001
MK08_HUMAN	-0.0316743	-1.21961	-0.0325069	-0.794495	0.125422	-0.683024	0.120707	0.0829386	0.222961	0.21186	0.330446	0.263912	0.458179	0.392348	0.168889	0.199196	0.313505	0.280803	0.211784	0.244395	0.238787	0.204561	0.241751	0.210341	0.180928	0.264836	0.210264	0.195242	0.284086	0.224937
BCS1_HUMAN	-0.239325	0.531776	-0.235118	0.00380297	0.122072	-0.205626	1.21929	-0.23719	-0.205335	-0.0542512	0.187674	0.104356	-0.772006	-0.0539762	0.862724	0.320617	0.415438	0.272674	0.327895	0.37658	0.265567	0.335893	0.452574	0.300494	0.256059	0.464022	0.246387	0.290154	0.471919	0.317052
PCKGM_HUMAN	-0.0543634	-1.21594	0.234516	-0.679903	0.0696046	-0.459055	-0.2739	-0.0905967	0.00313805	0.158143	0.256195	0.33673	0.376147	1.10661	0.57647	0.105433	0.123957	0.0898169	0.0927694	0.0959531	0.0869287	0.0910182	0.0918475	0.0706227	0.0833589	0.118963	0.0776069	0.0930296	0.106489	0.0911755
GMPR2_HUMAN	0.0611845	-1.15666	0.537608	-1.08869	0.390816	-1.21466	0.0156004	0.0798173	0.203512	0.277937	0.256599	0.08618	0.104097	0.108759	-0.357613	0.0962482	0.134683	0.0849499	0.102233	0.123023	0.0784849	0.0935983	0.129977	0.0730386	0.0943181	0.119405	0.0710086	0.0985277	0.136048	0.0743193
ATS5_HUMAN	-0.0001	-0.0001	-0.128707	-0.0001	-0.0001	0.0181643	-0.0001	-0.0001	-0.0726066	-0.0001	-0.0001	0.0380229	-0.0001	-0.0001	1.21146	-0.0001	-0.0001	0.426909	-0.0001	-0.0001	0.462769	-0.0001	-0.0001	0.413997	-0.0001	-0.0001	0.398143	-0.0001	-0.0001	0.537091
TCPD_HUMAN	-0.00741521	-0.144573	0.0348735	-0.0536256	-0.0818103	0.183857	-0.237128	-0.229339	0.0700425	0.177098	0.10034	0.448464	0.317324	0.758742	1.20928	0.0399186	0.0707089	0.0309916	0.0335903	0.0542025	0.0430625	0.0404158	0.0665015	0.0337665	0.0355363	0.0550965	0.0460275	0.0392438	0.0645932	0.0450378
ZN334_HUMAN	-0.0001	-0.0001	-0.394255	-0.0001	-0.0001	0.28359	-0.0001	-0.0001	-0.26578	-0.0001	-0.0001	0.225329	-0.0001	-0.0001	1.20915	-0.0001	-0.0001	0.419245	-0.0001	-0.0001	0.423057	-0.0001	-0.0001	0.418628	-0.0001	-0.0001	0.417591	-0.0001	-0.0001	0.422541
PDCD4_HUMAN	-0.0410992	-1.15509	0.0930074	-0.588201	0.133072	-0.47838	-0.364769	0.0534034	0.14865	0.358488	0.292068	0.289285	0.268327	0.664055	1.20806	0.139944	0.192993	0.0839511	0.132579	0.161113	0.090274	0.120444	0.16414	0.08873	0.142	0.185491	0.0921386	0.128788	0.168764	0.0950151
MT1X_HUMAN	-0.0880048	-0.0001	-0.0001	0.156249	-0.0001	-0.0001	0.0491406	-0.0001	-0.0001	1.00128	-0.0001	-0.0001	1.20598	-0.0001	-0.0001	0.234027	-0.0001	-0.0001	0.271595	-0.0001	-0.0001	0.313737	-0.0001	-0.0001	0.314996	-0.0001	-0.0001	0.254808	-0.0001	-0.0001
NSDHL_HUMAN	-0.0254914	-0.764007	-0.134257	-0.614624	-0.131607	-0.385863	-0.594257	-0.034775	-0.0359259	0.00236899	-0.0873027	0.12161	-0.0922103	0.526995	1.20589	0.145301	0.235403	0.142438	0.157587	0.206737	0.151649	0.151382	0.19894	0.135557	0.130256	0.206755	0.137142	0.148785	0.268463	0.161054
PHLP_HUMAN	0.0031613	-0.431704	-0.0001	-0.447513	0.142784	-0.0001	-0.66493	0.236341	-0.0001	-0.128011	0.00872326	-0.0001	-0.401767	1.20585	-0.0001	0.286272	0.292648	-0.0001	0.304722	0.240653	-0.0001	0.310054	0.233288	-0.0001	0.237964	0.211177	-0.0001	0.27912	0.247443	-0.0001
RBM27_HUMAN	-0.0001	-0.0001	0.0643372	-0.0001	-0.0001	-0.0200396	-0.0001	-0.0001	0.146129	-0.0001	-0.0001	0.0968237	-0.0001	-0.0001	1.19934	-0.0001	-0.0001	0.371561	-0.0001	-0.0001	0.351967	-0.0001	-0.0001	0.30074	-0.0001	-0.0001	0.270487	-0.0001	-0.0001	0.299481
SEPT7_HUMAN	-0.00571858	-0.526574	-0.271905	0.176722	0.128649	-0.338804	-0.715123	0.403821	0.0283563	0.136569	0.404158	0.373375	0.133154	1.19906	0.688644	0.285773	0.247766	0.173666	0.245957	0.222971	0.133848	0.290486	0.219832	0.151654	0.26915	0.238586	0.154915	0.23255	0.233391	0.14498
RS19_HUMAN	-0.0472889	0.293248	-0.0319105	0.149164	-0.213547	-0.0709046	0.187365	-0.0762833	-0.0599745	-0.00890861	-0.194835	-0.0975556	-0.0820154	0.525068	1.1967	0.0657757	0.107907	0.0564715	0.07139	0.0946721	0.0591355	0.0625537	0.0818224	0.0640684	0.0429529	0.0842275	0.0678209	0.0562616	0.0985694	0.0717394
DYN1_HUMAN	0.071866	-0.672239	-0.622087	-0.601747	1.19584	-0.181952	-0.741003	-0.0674545	0.0694727	0.179877	-0.0197376	-0.241821	-0.254929	0.810818	0.536495	0.181386	0.422904	100.001	0.173247	0.428742	0.363301	0.163859	0.448109	0.456061	0.15569	0.358821	0.450711	0.172511	0.447608	0.430215
FABPH_HUMAN	0.101849	0.832053	-0.23331	0.402904	-0.192456	-0.205171	0.642919	-0.0608962	-0.0104851	0.184395	0.313829	0.669828	1.05002	1.19508	0.878586	0.0937607	0.149597	0.0857966	0.0932452	0.132204	0.0791479	0.0871619	0.113477	0.0736486	0.10223	0.119085	0.0814808	0.0921946	0.135924	0.0870302
RS10_HUMAN	0.0128565	-0.458243	0.157381	-0.323252	0.0917819	-0.103999	0.0373065	0.17121	0.0410163	0.0610334	0.0845228	0.15675	-0.0334501	0.668167	1.19289	0.14122	0.200742	0.114708	0.144783	0.15291	0.109633	0.133979	0.14554	0.111343	0.116143	0.138375	0.12461	0.148227	0.174151	0.129853
BAG4_HUMAN	0.206923	0.33925	-0.139753	0.637208	-0.180025	0.0921618	-0.108764	0.050666	-0.0572771	1.19079	-0.122593	-0.197376	0.199569	0.275593	-0.0347755	0.395263	0.293824	0.315336	0.358074	0.24819	0.256713	0.342922	0.240258	0.251457	0.387388	0.276482	0.341086	0.39492	0.277943	0.248701
G0S2_HUMAN	0.163988	-0.0001	-0.0001	1.08916	-0.0001	-0.0001	1.19058	-0.0001	-0.0001	-0.187239	-0.0001	-0.0001	0.230569	-0.0001	-0.0001	0.287356	-0.0001	-0.0001	0.259864	-0.0001	-0.0001	0.279978	-0.0001	-0.0001	0.260592	-0.0001	-0.0001	0.300086	-0.0001	-0.0001
ARHG4_HUMAN	-0.0001	-0.0001	0.0580901	-0.0001	-0.0001	0.0331949	-0.0001	-0.0001	0.344617	-0.0001	-0.0001	0.283381	-0.0001	-0.0001	1.18883	-0.0001	-0.0001	0.609056	-0.0001	-0.0001	0.598333	-0.0001	-0.0001	0.611819	-0.0001	-0.0001	0.615966	-0.0001	-0.0001	0.607963
LSAMP_HUMAN	0.0300515	-0.328936	0.00153988	0.0302984	-0.0203345	0.0120258	-0.0268679	0.000201634	0.0651172	-0.0209933	0.446649	0.218744	-0.0825864	1.18846	0.162485	0.146831	0.359236	0.147402	0.128449	0.29225	0.134487	0.150739	0.314022	0.139307	0.123038	0.309916	0.150079	0.157741	0.304172	0.152012
CCNB3_HUMAN	-0.0001	-0.026064	-0.0001	-0.0001	-0.417211	-0.0001	-0.0001	-0.411592	-0.0001	-0.0001	-0.158404	-0.0001	-0.0001	1.1865	-0.0001	-0.0001	0.374046	-0.0001	-0.0001	0.422248	-0.0001	-0.0001	0.445163	-0.0001	-0.0001	0.469977	-0.0001	-0.0001	0.417983	-0.0001
MIME_HUMAN	-0.0001	-0.0001	-0.857161	-0.0001	-0.0001	-0.323085	-0.0001	-0.0001	0.111171	-0.0001	-0.0001	-0.18886	-0.0001	-0.0001	1.18645	-0.0001	-0.0001	0.393763	-0.0001	-0.0001	0.375353	-0.0001	-0.0001	0.303804	-0.0001	-0.0001	0.320713	-0.0001	-0.0001	0.40271
MIP18_HUMAN	0.0266473	-0.0683258	-0.224632	0.328407	-0.670193	0.0434986	-0.132073	-0.641433	0.978873	-0.22145	0.108965	-0.883795	-0.836819	1.1853	1.05852	0.185208	0.527496	0.412158	0.173064	0.459351	0.399638	0.167028	0.466438	0.377858	0.167178	0.510895	0.370223	0.175086	0.964404	0.418258
RABE1_HUMAN	-0.0001	-0.0001	-0.35801	-0.0001	-0.0001	0.4272	-0.0001	-0.0001	1.01873	-0.0001	-0.0001	0.119258	-0.0001	-0.0001	-1.18419	-0.0001	-0.0001	0.470261	-0.0001	-0.0001	0.489174	-0.0001	-0.0001	0.544247	-0.0001	-0.0001	0.431426	-0.0001	-0.0001	0.541491
Y010_MYCGE	-0.00368067	0.148942	-0.372328	0.132747	0.110569	-0.283856	-0.153237	0.106847	-0.266431	0.0285901	-0.305355	-0.0182441	-0.14566	0.181261	1.18398	0.21784	0.309439	0.208023	0.188546	0.282522	0.188282	0.172243	0.264026	0.174121	0.194986	0.33342	0.169122	0.170695	0.309843	0.208774
4EBP1_HUMAN	-0.161573	0.182641	0.0419401	0.325523	-0.118234	-0.367138	0.121268	0.426914	0.278961	-0.244501	0.109577	-0.479997	-0.170311	-0.623481	1.1803	0.199469	0.33028	0.187762	0.18888	0.352141	0.177596	0.173466	0.340238	0.178039	0.199195	0.309943	0.19474	0.183057	0.321734	0.186305
EI2BG_HUMAN	-0.0239224	-0.205248	0.113249	0.0105865	-0.0409421	0.0174338	-0.304965	-0.0253282	0.0514883	0.0136797	-0.0502056	0.0940927	0.234054	0.320017	1.17918	0.088554	0.153277	0.0694286	0.0642491	0.114789	0.0596768	0.0799828	0.122647	0.0583426	0.065303	0.128986	0.0557737	0.0719512	0.122498	0.0769896
LIMA1_HUMAN	-0.0513647	-0.679954	-0.0908805	-0.305622	0.274138	-0.109304	-0.399353	-0.229384	0.33924	0.176026	0.439867	0.443386	0.106078	0.0411665	1.17477	0.106813	0.256272	0.132292	0.109182	0.216816	0.122711	0.101095	0.239156	0.122992	0.111974	0.231654	0.137245	0.0951132	0.217826	0.1348
FDFT_HUMAN	-0.131952	-0.74152	-0.0341278	-0.526168	-0.0260944	-0.306704	-0.428274	-0.695637	0.10199	0.350152	0.341419	0.229943	0.252553	0.750616	1.17348	0.127751	0.3716	0.106001	0.141474	0.275775	0.129881	0.123146	0.295598	0.132018	0.116528	0.28115	0.11728	0.116959	0.298442	0.134642
SH2B1_HUMAN	-0.154351	-0.0001	-0.0001	-0.71008	-0.0001	-0.0001	-1.16636	-0.0001	-0.0001	0.272566	-0.0001	-0.0001	-0.0208324	-0.0001	-0.0001	0.316235	-0.0001	-0.0001	0.348872	-0.0001	-0.0001	0.28668	-0.0001	-0.0001	0.339034	-0.0001	-0.0001	0.922372	-0.0001	-0.0001
CSN2_HUMAN	-0.0623234	-0.726506	0.0244936	0.240525	0.0858097	-0.0347167	-1.16616	-0.243222	-0.0392198	0.180847	0.158256	0.150441	-0.0669388	0.174481	0.290433	0.163241	0.256524	0.124093	0.158155	0.220844	0.137817	0.168832	0.2053	0.144135	0.146006	0.236459	0.126889	0.149449	0.212295	0.115936
A7L3B_HUMAN	0.0199082	0.0110507	-0.029375	0.0170045	-0.0577188	0.0678043	-0.0325979	0.012806	-0.0903519	-0.0327882	-0.0483906	-0.0822963	0.0293797	-0.396317	-1.16339	0.0800886	0.15699	0.111013	0.0836026	0.144054	0.111153	0.0778561	0.144728	0.0987178	0.0708973	0.137645	0.0993576	0.0830915	0.175069	0.115371
MK_HUMAN	-0.0439252	0.123221	0.517246	0.373232	-0.893622	-0.306553	0.41862	-0.125321	0.0661107	-0.516125	-0.160139	-0.20676	-1.16053	-0.500407	-1.11499	0.112252	0.295576	0.167924	0.11839	0.309607	0.154561	0.116831	0.283131	0.15351	0.129501	0.289361	0.152421	0.121938	0.304119	0.148162
PGES2_HUMAN	0.0214912	-0.168022	-0.0880487	-0.341954	-0.220489	-0.222037	-0.510735	-0.522946	-0.120333	-0.025713	0.0378891	0.12392	-0.0454331	0.502567	1.15879	0.104712	0.162694	0.0747407	0.0898829	0.153536	0.0853637	0.100927	0.137933	0.0688248	0.0780323	0.126258	0.0759605	0.0858479	0.15596	0.0890961
P5CR1_HUMAN	-0.0672156	-1.1583	0.0487531	-0.561665	0.0355635	-0.625234	-0.211904	-0.231308	0.0551017	0.256836	0.365692	0.358761	0.50752	1.06904	1.06608	0.0748624	0.149291	0.0943304	0.0815906	0.147229	0.0933804	0.0766147	0.13667	0.0874454	0.0663721	0.127958	0.0969809	0.0647547	0.138009	0.0975393
PRGC2_HUMAN	-0.0589147	0.219176	-0.436719	0.284228	0.00252121	-0.270298	0.34827	0.386597	-0.492179	-0.492316	0.127487	-0.0576104	-0.0636781	0.622165	1.1511	0.243348	100	0.304812	0.275361	0.386382	0.230064	0.289054	0.49256	0.235665	0.293565	0.501381	0.237396	0.305655	0.477038	0.263841
GOLI4_HUMAN	-0.0001	-0.0001	0.316872	-0.0001	-0.0001	1.15066	-0.0001	-0.0001	0.880783	-0.0001	-0.0001	0.63715	-0.0001	-0.0001	0.933079	-0.0001	-0.0001	0.393811	-0.0001	-0.0001	0.461804	-0.0001	-0.0001	0.438738	-0.0001	-0.0001	0.409087	-0.0001	-0.0001	0.4615
HGFA_HUMAN	0.180075	-0.0001	-0.666072	0.279358	-0.0001	-0.257106	-0.13754	-0.0001	-0.117688	-0.0500379	-0.0001	-0.00673346	-0.44025	-0.0001	1.15017	0.188088	-0.0001	0.216886	0.178775	-0.0001	0.208119	0.151761	-0.0001	0.197967	0.157348	-0.0001	0.196979	0.181139	-0.0001	0.236247
TTL12_HUMAN	0.00245819	-1.15008	0.03178	-0.224235	0.212117	-0.637404	-0.530804	0.0525777	0.0439896	0.137095	0.189942	0.294787	-0.122967	0.220208	0.42624	0.126036	0.167347	0.0903826	0.129084	0.147036	0.11282	0.140575	0.125782	0.094015	0.139029	0.131101	0.0967473	0.119104	0.148196	0.105775
H13_HUMAN	-0.0137195	0.318522	-0.28723	0.346591	-0.34821	-0.352026	0.849382	0.350118	0.246994	-0.142149	0.072833	0.107708	-0.327151	0.534145	1.14839	0.116308	0.192012	0.134049	0.118472	0.181529	0.127415	0.11844	0.169108	0.133081	0.105109	0.172899	0.142656	0.112851	0.170666	0.142461
HOT_HUMAN	-0.0001	-0.0001	-0.457617	-0.0001	-0.0001	-0.104813	-0.0001	-0.0001	-0.179177	-0.0001	-0.0001	-0.184088	-0.0001	-0.0001	1.14839	-0.0001	-0.0001	0.36804	-0.0001	-0.0001	0.294453	-0.0001	-0.0001	0.309105	-0.0001	-0.0001	0.304548	-0.0001	-0.0001	0.380756
PPIG_HUMAN	-0.133478	-0.0001	-0.0001	-0.250977	-0.0001	-0.0001	-0.624543	-0.0001	-0.0001	-0.439227	-0.0001	-0.0001	-1.14634	-0.0001	-0.0001	0.333723	-0.0001	-0.0001	0.303027	-0.0001	-0.0001	0.343277	-0.0001	-0.0001	0.31885	-0.0001	-0.0001	0.348411	-0.0001	-0.0001
SYIM_HUMAN	-0.0135318	-1.14625	-0.0445631	-0.504272	-0.143713	-0.301248	-0.558725	-0.432703	-0.0539382	0.111033	0.154731	0.233258	0.22814	0.89262	0.639423	0.0580034	0.135712	0.0909867	0.0848692	0.119881	0.0878316	0.0730017	0.115227	0.0814494	0.0712292	0.0983754	0.092628	0.0689348	0.122556	0.0982298
DER_MYCCT	-0.0001	-0.0001	0.0488919	-0.0001	-0.0001	1.1438	-0.0001	-0.0001	-0.0488142	-0.0001	-0.0001	-0.298065	-0.0001	-0.0001	0.880926	-0.0001	-0.0001	0.273732	-0.0001	-0.0001	0.259903	-0.0001	-0.0001	0.282751	-0.0001	-0.0001	0.276372	-0.0001	-0.0001	0.266092
URM1_HUMAN	-0.113968	0.18261	-0.172696	-0.202914	-0.214173	-0.0646758	0.249039	0.0135699	-0.156499	-0.12511	-0.0945563	-0.151112	-0.076866	-0.349087	-1.14358	0.236595	0.274394	0.148007	0.251862	0.238489	0.131896	0.263219	0.237914	0.14064	0.238107	0.238922	0.143067	0.229894	0.22687	0.157335
TBB4B_HUMAN	0.248102	-0.649331	0.0972721	-0.114696	0.227362	-0.212798	-0.194546	-0.137643	0.041738	0.204796	0.217026	0.222607	0.177359	0.774948	1.14349	0.170931	0.275487	0.174899	0.146585	0.250138	0.178165	0.134992	0.22328	0.157841	0.141155	0.230222	0.177036	0.143332	0.23978	0.189361
CC138_HUMAN	-0.0001	-0.0001	-0.284304	-0.0001	-0.0001	0.0770085	-0.0001	-0.0001	0.142726	-0.0001	-0.0001	0.352274	-0.0001	-0.0001	1.14348	-0.0001	-0.0001	0.354224	-0.0001	-0.0001	0.292782	-0.0001	-0.0001	0.295296	-0.0001	-0.0001	0.306976	-0.0001	-0.0001	0.286085
WDR74_HUMAN	-0.0001	-0.0001	0.253355	-0.0001	-0.0001	-0.982832	-0.0001	-0.0001	-0.12058	-0.0001	-0.0001	0.117177	-0.0001	-0.0001	1.14312	-0.0001	-0.0001	0.335935	-0.0001	-0.0001	0.404321	-0.0001	-0.0001	0.400931	-0.0001	-0.0001	0.400429	-0.0001	-0.0001	0.402259
GRM4_HUMAN	-0.0325174	-0.0818878	0.957643	0.116206	0.59974	0.383573	-0.112878	1.09007	0.216258	0.0633535	-0.0219156	0.648811	-0.405923	1.09564	1.14193	0.23598	0.238869	0.550612	0.258567	0.227462	0.545323	0.217054	0.219357	0.535715	0.203243	0.213679	0.546123	0.267195	0.228309	0.560255
CPLX1_HUMAN	0.0393021	0.0685037	-0.082729	0.114353	-0.0160659	-0.0148745	-0.126226	0.226742	-0.227234	-0.170143	0.0797705	-0.496203	0.0597613	-0.0202179	-1.14145	0.174264	0.31043	0.430064	0.210469	0.289206	0.457801	0.186215	0.278957	0.470954	0.177761	0.262579	0.501063	0.170377	0.32444	0.481748
CHMP3_HUMAN	0.0339876	-0.672946	-0.0161387	-0.424888	0.0153372	-1.11992	-0.279697	-0.243526	-0.294999	0.0295553	0.120063	-0.0567701	-0.31472	0.0840551	1.13921	0.137578	0.237164	0.232045	0.131775	0.205194	0.303034	0.121916	0.191478	0.29058	0.113327	0.205552	0.27706	0.128771	0.19426	0.333678
JHD2C_HUMAN	-1.13736	-0.0001	0.0363209	-0.448114	-0.0001	-0.372513	0.127666	-0.0001	-0.913045	-0.096115	-0.0001	-0.0510945	-0.329911	-0.0001	-0.0954045	0.225361	-0.0001	100	0.199044	-0.0001	0.377391	0.202143	-0.0001	0.365438	0.179677	-0.0001	0.382387	0.198136	-0.0001	0.403129
ENY2_HUMAN	-0.0362141	0.435152	0.0512383	0.215382	-0.104858	-0.164248	0.364542	0.0172232	0.0344085	-0.213165	-0.254734	-0.350507	-0.253883	-0.488384	-1.13697	0.131143	0.234054	0.12748	0.149173	0.195371	0.122101	0.131825	0.222176	0.131483	0.130654	0.196097	0.14021	0.142725	0.219385	0.13704
PYGO2_HUMAN	-0.0340605	-0.0001	1.13643	-0.12773	-0.0001	0.886802	-0.339337	-0.0001	0.184288	-0.178744	-0.0001	-0.784601	0.364901	-0.0001	0.220786	0.153066	-0.0001	0.615972	0.154651	-0.0001	0.59272	0.166454	-0.0001	0.62471	0.159331	-0.0001	0.569657	0.175197	-0.0001	0.58247
CRF_HUMAN	-0.0001	-0.0117489	-0.0001	-0.0001	0.0541644	-0.0001	-0.0001	-0.0345289	-0.0001	-0.0001	-0.119242	-0.0001	-0.0001	1.13419	-0.0001	-0.0001	100	-0.0001	-0.0001	0.347602	-0.0001	-0.0001	0.372575	-0.0001	-0.0001	0.431754	-0.0001	-0.0001	0.380264	-0.0001
RYR3_HUMAN	-0.0001	-0.0001	-0.07748	-0.0001	-0.0001	-0.0182557	-0.0001	-0.0001	-1.13288	-0.0001	-0.0001	-0.176289	-0.0001	-0.0001	0.133128	-0.0001	-0.0001	100	-0.0001	-0.0001	0.293678	-0.0001	-0.0001	0.329153	-0.0001	-0.0001	0.370374	-0.0001	-0.0001	0.309424
TACC3_HUMAN	-0.127586	-0.0001	-0.0346701	0.232839	-0.0001	-0.0125282	0.127714	-0.0001	0.158536	-0.0451446	-0.0001	-0.0432487	-0.0233369	-0.0001	1.13124	0.111692	-0.0001	0.226056	0.115563	-0.0001	0.223276	0.117243	-0.0001	0.200916	0.102493	-0.0001	0.212697	0.105453	-0.0001	0.25133
MK12_HUMAN	-0.0001	-0.0001	0.0941076	-0.0001	-0.0001	-1.13049	-0.0001	-0.0001	-0.0875128	-0.0001	-0.0001	0.153248	-0.0001	-0.0001	-0.673121	-0.0001	-0.0001	0.169392	-0.0001	-0.0001	0.18436	-0.0001	-0.0001	0.153874	-0.0001	-0.0001	0.170014	-0.0001	-0.0001	0.185824
SRRM1_HUMAN	-0.533196	-0.0001	-0.0001	0.391232	-0.0001	-0.0001	0.135991	-0.0001	-0.0001	-1.13012	-0.0001	-0.0001	-0.692613	-0.0001	-0.0001	0.317788	-0.0001	-0.0001	0.299118	-0.0001	-0.0001	0.270818	-0.0001	-0.0001	0.277123	-0.0001	-0.0001	0.322076	-0.0001	-0.0001
TAF8_HUMAN	-0.112261	-0.0001	-0.121819	-0.0119141	-0.0001	-0.00525227	-0.160752	-0.0001	-0.102281	-0.0629518	-0.0001	0.024074	-1.12909	-0.0001	0.13373	0.284675	-0.0001	0.244503	0.348017	-0.0001	0.22742	0.323497	-0.0001	0.211353	0.337574	-0.0001	0.208549	0.343174	-0.0001	0.211082
ATR_HUMAN	-0.0001	-0.0001	0.0957751	-0.0001	-0.0001	1.12893	-0.0001	-0.0001	0.197371	-0.0001	-0.0001	0.0218607	-0.0001	-0.0001	0.661746	-0.0001	-0.0001	0.333364	-0.0001	-0.0001	0.373665	-0.0001	-0.0001	0.352887	-0.0001	-0.0001	0.380533	-0.0001	-0.0001	0.369422
NUDC3_HUMAN	0.144756	-0.438168	0.0257055	-0.14517	-0.0646048	-0.00856746	-0.704295	-0.0293289	0.22722	0.261462	-0.0842772	0.0843786	0.18407	0.356215	1.12881	0.193424	0.370606	0.123595	0.172948	0.27068	0.108221	0.202079	0.263112	0.117109	0.178543	0.260903	0.10846	0.202578	0.315752	0.131922
PLCG1_HUMAN	-0.0001	-0.0001	0.0830869	-0.0001	-0.0001	-1.12821	-0.0001	-0.0001	-0.441364	-0.0001	-0.0001	0.503351	-0.0001	-0.0001	-0.432079	-0.0001	-0.0001	100	-0.0001	-0.0001	0.391107	-0.0001	-0.0001	0.389158	-0.0001	-0.0001	0.389902	-0.0001	-0.0001	0.380634
WNK2_HUMAN	-0.0001	-1.12667	-0.170109	-0.0001	0.120611	-0.0429136	-0.0001	-0.153385	-0.0378432	-0.0001	0.214617	-0.0300869	-0.0001	0.000556628	-0.593538	-0.0001	0.313971	0.174827	-0.0001	0.218526	0.139556	-0.0001	0.244149	0.143566	-0.0001	0.227369	0.162537	-0.0001	0.279842	0.173969
TRFE_HUMAN	-0.0313334	0.0868523	-0.361303	0.112651	0.0407338	-0.151807	-0.0117493	0.144679	-0.21532	-0.117694	-0.215717	-0.0527445	-0.131827	0.588984	1.12112	0.117851	0.210626	0.133517	0.124079	0.161488	0.127565	0.0970634	0.166092	0.128486	0.131153	0.195463	0.117307	0.103173	0.203557	0.136468
CHUR_HUMAN	-0.0001	-0.0001	0.00273027	-0.0001	-0.0001	0.119393	-0.0001	-0.0001	-0.0514777	-0.0001	-0.0001	-0.0249636	-0.0001	-0.0001	-1.12096	-0.0001	-0.0001	0.147925	-0.0001	-0.0001	0.147331	-0.0001	-0.0001	0.14741	-0.0001	-0.0001	0.144158	-0.0001	-0.0001	0.172168
ROA2_HUMAN	0.0162915	-0.713255	0.0843703	0.133329	0.0096396	0.0879323	-0.359542	-0.144773	0.149142	0.148677	0.155344	0.205925	0.026542	0.766112	1.12013	0.0534494	0.133014	0.071005	0.0650784	0.100393	0.0661662	0.0667846	0.109135	0.076507	0.0648171	0.118634	0.0680381	0.0787948	0.106316	0.0785188
MSPD2_HUMAN	0.479165	-0.0001	-0.0001	0.112209	-0.0001	-0.0001	-1.06574	-0.0001	-0.0001	1.11918	-0.0001	-0.0001	0.660263	-0.0001	-0.0001	0.365471	-0.0001	-0.0001	0.386445	-0.0001	-0.0001	0.394415	-0.0001	-0.0001	0.369779	-0.0001	-0.0001	0.377691	-0.0001	-0.0001
CPNE2_HUMAN	0.119575	0.0219052	-0.0843826	0.140146	-0.028853	0.121339	-0.164706	0.426743	0.171454	-0.024915	-0.0538287	-0.0197144	0.192165	1.11901	0.22269	0.161838	0.220386	0.176228	0.164249	0.209077	0.161672	0.163786	0.226046	0.168359	0.150326	0.206749	0.159655	0.165684	0.227715	0.177484
SIA8A_HUMAN	-0.0001	-0.0001	-0.100971	-0.0001	-0.0001	-0.351354	-0.0001	-0.0001	0.147055	-0.0001	-0.0001	0.270309	-0.0001	-0.0001	1.11869	-0.0001	-0.0001	0.473601	-0.0001	-0.0001	0.500597	-0.0001	-0.0001	0.46489	-0.0001	-0.0001	0.502595	-0.0001	-0.0001	0.562855
SNX2_HUMAN	-0.0001	-1.11803	-0.252758	-0.0001	-0.24867	-0.470487	-0.0001	-0.30704	-0.108568	-0.0001	-0.20236	-0.0965324	-0.0001	-0.0787418	0.364924	-0.0001	0.314044	0.290887	-0.0001	0.315227	0.266773	-0.0001	0.284626	0.240456	-0.0001	0.274716	0.292384	-0.0001	0.309222	0.277932
XPO5_HUMAN	-0.0297919	-0.438725	0.000504354	0.634683	-0.0410689	0.288971	-0.869773	-0.234281	0.0250781	0.0805674	-0.0921655	-0.32369	-0.350926	-0.000374234	1.11771	0.0707012	0.151504	0.0670421	0.0742862	0.117337	0.0642999	0.070754	0.129347	0.0711679	0.0632695	0.126596	0.0705914	0.0713242	0.118856	0.0627953
MCM7_HUMAN	0.0548001	-0.0735917	0.419989	0.0428132	-0.119312	-1.11707	0.28575	-0.0438902	0.213011	-0.0191349	-0.0394991	0.316914	-0.0739045	0.148151	-0.232556	0.291296	0.400938	100	0.235817	0.331476	0.309231	0.279275	0.323389	0.289586	0.228946	0.339503	0.280149	0.22758	0.424978	0.272922
ATG4B_HUMAN	-0.0274153	-1.1169	-0.00457638	-0.423786	0.0583151	-0.611821	-0.474202	0.0744168	0.102986	0.170348	0.0499213	0.0245584	0.0334309	0.0058856	0.0129752	0.169216	0.223235	0.118116	0.160251	0.170435	0.118245	0.167296	0.157252	0.112276	0.143693	0.156861	0.104511	0.147673	0.183335	0.109235
NUCKS_HUMAN	0.227392	0.831867	-0.243805	0.191565	-0.000235477	-0.51652	0.0650672	0.845817	0.206301	-0.225179	-0.0388257	-0.172376	0.0606603	1.11538	0.420532	0.08271	0.150628	0.0935632	0.060975	0.12536	0.0994569	0.0751242	0.136113	0.0743084	0.0862771	0.128941	0.0959723	0.0807608	0.139999	0.0974431
PAR10_HUMAN	-0.0001	-0.0001	0.475851	-0.0001	-0.0001	0.712879	-0.0001	-0.0001	0.438945	-0.0001	-0.0001	0.490329	-0.0001	-0.0001	1.11285	-0.0001	-0.0001	0.589608	-0.0001	-0.0001	0.575556	-0.0001	-0.0001	0.589822	-0.0001	-0.0001	0.589532	-0.0001	-0.0001	0.534306
SYFA_HUMAN	0.0076393	-0.0001	0.00991867	1.11241	-0.0001	-0.460029	-0.113307	-0.0001	0.0810567	-0.0926439	-0.0001	0.471931	-0.273718	-0.0001	0.290637	0.257362	-0.0001	0.166228	0.270434	-0.0001	0.172279	0.313594	-0.0001	0.165895	0.332937	-0.0001	0.171172	0.277406	-0.0001	0.17924
RAB24_HUMAN	-0.0615898	-0.0212659	-0.125161	-0.042138	-0.127878	-0.0723324	0.00404103	0.000822748	-0.210301	0.00792606	0.0367599	-0.140601	-0.164857	-0.204121	-1.11182	0.102423	0.248017	0.327116	0.0940797	0.233308	0.304611	0.106671	0.241922	0.30648	0.102336	0.251765	0.304876	0.110471	0.257235	0.337987
CERU_HUMAN	-0.0001	-0.0001	-0.153918	-0.0001	-0.0001	-0.269436	-0.0001	-0.0001	-1.11005	-0.0001	-0.0001	-0.0033	-0.0001	-0.0001	1.00249	-0.0001	-0.0001	100	-0.0001	-0.0001	0.374048	-0.0001	-0.0001	0.384242	-0.0001	-0.0001	0.32284	-0.0001	-0.0001	0.395424
DUS3L_HUMAN	-0.0551811	-1.10859	0.106909	-0.450462	0.201191	-0.48589	-0.0999584	-0.00355884	0.0510469	0.155116	-0.0282968	0.0592335	-0.0273508	-0.0622343	-0.316589	0.106142	0.180357	0.0864231	0.099942	0.140913	0.0852763	0.0792517	0.139693	0.076087	0.0831236	0.114379	0.100315	0.0937558	0.150897	0.0934189
SH3R1_HUMAN	-0.0208394	-0.0001	0.315478	-0.0519799	-0.0001	0.336888	-0.207823	-0.0001	-0.805363	-0.299823	-0.0001	1.10856	-0.212841	-0.0001	-0.563182	0.192814	-0.0001	0.357336	0.197573	-0.0001	0.362702	0.243462	-0.0001	0.359687	0.257312	-0.0001	0.386116	0.24641	-0.0001	0.390761
S7A6O_HUMAN	-0.0001	-0.0740754	-0.0001	-0.0001	0.277403	-0.0001	-0.0001	0.155891	-0.0001	-0.0001	0.150263	-0.0001	-0.0001	1.10844	-0.0001	-0.0001	100	-0.0001	-0.0001	0.422353	-0.0001	-0.0001	0.374979	-0.0001	-0.0001	0.38135	-0.0001	-0.0001	0.460872	-0.0001
ATPG_HUMAN	-0.090183	-0.0001	-0.0908219	-0.122832	-0.0001	-1.10621	-0.221732	-0.0001	-0.238765	-0.227616	-0.0001	0.156909	0.0314305	-0.0001	0.805797	0.169506	-0.0001	0.273081	0.143361	-0.0001	0.275194	0.155457	-0.0001	0.248001	0.152527	-0.0001	0.251781	0.152194	-0.0001	0.262351
CHTOP_HUMAN	0.131954	-0.0001	-0.443941	0.522324	-0.0001	0.0830044	1.10283	-0.0001	-0.0860344	-0.52322	-0.0001	0.255198	-0.82192	-0.0001	0.229982	0.199575	-0.0001	100	0.2019	-0.0001	0.399519	0.203992	-0.0001	0.326225	0.177884	-0.0001	0.342461	0.192948	-0.0001	0.348234
LMAN2_HUMAN	-0.0001	-0.0001	-0.208972	-0.0001	-0.0001	1.00202	-0.0001	-0.0001	0.304525	-0.0001	-0.0001	-0.304934	-0.0001	-0.0001	1.10269	-0.0001	-0.0001	0.308587	-0.0001	-0.0001	0.318594	-0.0001	-0.0001	0.323091	-0.0001	-0.0001	0.32933	-0.0001	-0.0001	0.369033
CO3A1_HUMAN	-0.166383	-0.0001	-0.541849	-0.311697	-0.0001	-0.155789	-0.0550459	-0.0001	-0.173372	-0.543103	-0.0001	0.0302144	-0.286026	-0.0001	1.10243	0.335062	-0.0001	0.150062	0.339377	-0.0001	0.148925	0.333597	-0.0001	0.128553	0.308505	-0.0001	0.126836	0.332305	-0.0001	0.143532
ITIH2_HUMAN	0.0398422	-0.0171511	-0.334876	-0.122098	-0.0284063	-0.192324	-0.0240155	0.0446393	-0.168742	-0.0684408	-0.309875	0.00193921	-0.274269	0.439976	1.10183	0.0620684	0.161884	0.081377	0.0625853	0.117433	0.0859818	0.0619751	0.124691	0.0764161	0.0708046	0.136012	0.0675719	0.0634987	0.142113	0.083411
ODPA_HUMAN	0.172149	-0.8199	-0.0509463	-0.0626909	0.010279	-0.195135	-0.170175	-0.294479	0.109738	0.0707798	0.149686	0.195532	0.0569639	1.09997	0.580114	0.180568	0.176442	0.118779	0.164196	0.138585	0.132556	0.166856	0.163808	0.124873	0.157304	0.141249	0.123088	0.168084	0.154113	0.132913
TNPO1_HUMAN	-0.183793	-0.0001	0.119844	-0.296107	-0.0001	-0.073094	-0.570532	-0.0001	0.15256	0.0595146	-0.0001	0.114055	0.893048	-0.0001	1.09943	0.18654	-0.0001	0.190335	0.184705	-0.0001	0.170171	0.163405	-0.0001	0.170279	0.176439	-0.0001	0.173434	0.190685	-0.0001	0.173673
BRAP_HUMAN	-0.0001	-0.637531	-0.0001	-0.0001	-1.0979	-0.0001	-0.0001	-0.112775	-0.0001	-0.0001	-0.109043	-0.0001	-0.0001	-0.362406	-0.0001	-0.0001	0.469406	-0.0001	-0.0001	0.506927	-0.0001	-0.0001	0.398633	-0.0001	-0.0001	0.515277	-0.0001	-0.0001	0.470479	-0.0001
SEPT2_HUMAN	-0.0001	-0.0001	1.09785	-0.0001	-0.0001	0.114822	-0.0001	-0.0001	-0.395728	-0.0001	-0.0001	0.201228	-0.0001	-0.0001	0.356206	-0.0001	-0.0001	0.292806	-0.0001	-0.0001	0.211526	-0.0001	-0.0001	0.207194	-0.0001	-0.0001	0.163149	-0.0001	-0.0001	0.182327
Z286B_HUMAN	-0.251644	-0.0683003	0.0337803	-0.395771	1.03801	-0.103339	-0.0997875	-0.71679	-0.0501864	-0.53878	-0.117729	0.0165814	-0.263878	0.872694	-1.09782	0.265129	100	0.14206	0.291508	0.498421	0.137691	0.229326	0.44522	0.141956	0.297254	0.434962	0.145366	0.268806	0.480433	0.16059
GATC_HUMAN	-0.0122038	-0.183038	-0.0001	-0.320542	0.798208	-0.0001	-0.861669	1.09613	-0.0001	-0.11087	-0.289269	-0.0001	-0.142673	0.560312	-0.0001	0.141634	0.277585	-0.0001	0.173101	0.318248	-0.0001	0.187197	0.334985	-0.0001	0.141522	0.284049	-0.0001	0.144477	0.301434	-0.0001
HMCS1_HUMAN	0.0418038	0.135464	0.182391	-0.039606	0.0148852	0.122581	0.113067	-0.0654926	-0.00669502	0.31055	0.445473	0.57656	1.09596	0.479529	-0.292901	0.0520764	0.0870283	0.0509035	0.0506956	0.0811476	0.0464099	0.0510282	0.0596957	0.0343458	0.0457732	0.0609749	0.0473783	0.0523856	0.0800097	0.0490736
ARCA_MYCCT	-0.0001	-0.0001	0.0513143	-0.0001	-0.0001	-0.293353	-0.0001	-0.0001	-0.626152	-0.0001	-0.0001	0.0301588	-0.0001	-0.0001	1.09576	-0.0001	-0.0001	100	-0.0001	-0.0001	0.385161	-0.0001	-0.0001	0.419244	-0.0001	-0.0001	0.334294	-0.0001	-0.0001	0.438935
BASI_HUMAN	0.100739	-0.270375	0.141819	0.123232	0.429732	-0.227124	0.0917979	-0.107193	-0.15951	0.142028	0.355365	0.324279	0.115969	0.364936	1.09388	0.295172	0.503355	0.277395	0.225516	0.490226	0.268778	0.26042	0.49445	0.265966	0.254065	0.498346	0.263473	0.242539	0.435436	0.263155
FJX1_HUMAN	-0.155672	-0.0001	-0.0337455	0.237204	-0.0001	0.230579	-0.113245	-0.0001	0.127709	0.291261	-0.0001	-0.178647	-1.09278	-0.0001	0.942036	0.280438	-0.0001	0.281651	0.290705	-0.0001	0.292355	0.247797	-0.0001	0.310161	0.292572	-0.0001	0.304667	0.287221	-0.0001	0.373937
BRWD1_HUMAN	-0.0848649	-1.09151	-0.0001	-0.647736	0.526261	-0.0001	-0.164269	0.527824	-0.0001	0.100902	0.218203	-0.0001	-0.31058	0.776308	-0.0001	0.292472	0.287374	-0.0001	0.299689	0.24692	-0.0001	0.253848	0.224711	-0.0001	0.255617	0.239572	-0.0001	0.27818	0.257759	-0.0001
HELZ2_HUMAN	0.106175	-0.0001	-0.0001	0.137308	-0.0001	-0.0001	0.740864	-0.0001	-0.0001	-0.0221915	-0.0001	-0.0001	-1.09131	-0.0001	-0.0001	0.277257	-0.0001	-0.0001	0.257614	-0.0001	-0.0001	0.270519	-0.0001	-0.0001	0.230768	-0.0001	-0.0001	0.325684	-0.0001	-0.0001
LMLN_HUMAN	-0.0001	-0.0001	-0.206475	-0.0001	-0.0001	-0.984112	-0.0001	-0.0001	-0.0479755	-0.0001	-0.0001	-1.09032	-0.0001	-0.0001	-0.0370478	-0.0001	-0.0001	0.367122	-0.0001	-0.0001	0.37259	-0.0001	-0.0001	0.335809	-0.0001	-0.0001	0.362439	-0.0001	-0.0001	0.293783
OR8B8_HUMAN	-0.0001	-0.0001	-1.09027	-0.0001	-0.0001	0.0111202	-0.0001	-0.0001	-0.0578033	-0.0001	-0.0001	0.152795	-0.0001	-0.0001	-0.174348	-0.0001	-0.0001	100	-0.0001	-0.0001	0.477773	-0.0001	-0.0001	0.476401	-0.0001	-0.0001	0.465771	-0.0001	-0.0001	0.468146
ACBP_HUMAN	0.160654	0.568342	0.420635	1.07989	-0.358404	-0.689096	0.816469	1.0883	0.752015	-0.435586	0.220282	-0.504439	0.127375	-0.594026	-0.0397217	0.12562	0.23274	0.127487	0.119271	0.219279	0.11351	0.122441	0.218383	0.117311	0.116615	0.219838	0.116579	0.116748	0.219338	0.115488
TPC12_HUMAN	-0.0001	-0.0001	1.03973	-0.0001	-0.0001	-0.903968	-0.0001	-0.0001	1.08805	-0.0001	-0.0001	-0.162019	-0.0001	-0.0001	0.204829	-0.0001	-0.0001	0.513447	-0.0001	-0.0001	0.533885	-0.0001	-0.0001	0.505191	-0.0001	-0.0001	0.545288	-0.0001	-0.0001	0.480122
SCOC_HUMAN	-0.0001	-0.0001	-0.538444	-0.0001	-0.0001	-0.190124	-0.0001	-0.0001	0.667284	-0.0001	-0.0001	-0.254279	-0.0001	-0.0001	1.08697	-0.0001	-0.0001	0.493218	-0.0001	-0.0001	0.439203	-0.0001	-0.0001	0.504981	-0.0001	-0.0001	0.443375	-0.0001	-0.0001	0.500265
RL9_HUMAN	-0.0388271	-0.0977	0.0814202	-0.0278931	0.252583	-0.161699	-0.0357394	0.443654	0.0708211	0.158359	0.162042	0.246439	0.0726975	0.554229	1.08598	0.109579	0.213482	0.103013	0.111967	0.18975	0.107797	0.104268	0.209218	0.100406	0.112512	0.186194	0.106772	0.11136	0.205395	0.108282
VPS53_HUMAN	-0.0001	-0.0001	1.08564	-0.0001	-0.0001	0.406905	-0.0001	-0.0001	-0.442531	-0.0001	-0.0001	-0.00205479	-0.0001	-0.0001	-0.764934	-0.0001	-0.0001	100	-0.0001	-0.0001	0.394026	-0.0001	-0.0001	0.394173	-0.0001	-0.0001	0.392868	-0.0001	-0.0001	0.396506
DPH6_HUMAN	-0.0001	-0.0001	0.420869	-0.0001	-0.0001	-0.905566	-0.0001	-0.0001	0.148028	-0.0001	-0.0001	0.152041	-0.0001	-0.0001	1.08556	-0.0001	-0.0001	0.480738	-0.0001	-0.0001	0.485738	-0.0001	-0.0001	0.447854	-0.0001	-0.0001	0.425433	-0.0001	-0.0001	0.549984
CUL2_HUMAN	-0.0001	-0.0001	0.343506	-0.0001	-0.0001	-1.08539	-0.0001	-0.0001	0.255905	-0.0001	-0.0001	0.230674	-0.0001	-0.0001	0.535234	-0.0001	-0.0001	0.250923	-0.0001	-0.0001	0.188551	-0.0001	-0.0001	0.184532	-0.0001	-0.0001	0.197244	-0.0001	-0.0001	0.206433
OXSR1_HUMAN	0.0126208	-0.764859	0.380815	-0.535159	0.129905	-1.08434	-0.155534	0.0492544	0.0681071	0.27002	0.405738	0.0836974	0.0288584	0.0168428	0.013456	0.0513842	0.149268	0.0805805	0.0694011	0.125589	0.074306	0.076817	0.103358	0.0633814	0.0771605	0.127376	0.0843802	0.0789668	0.137909	0.0792533
SRP54_HUMAN	-0.0887294	-0.37298	0.0493755	-0.301518	0.0151168	-0.0693538	0.00395267	-0.0205175	0.0397688	0.0671056	0.155485	0.361328	0.213303	0.559483	1.08386	0.0534387	0.0690077	0.0416316	0.0475263	0.0507245	0.0409719	0.0433002	0.0536375	0.0372247	0.0415333	0.0622871	0.0445015	0.0468682	0.0693769	0.0521482
REEP5_HUMAN	-0.0423907	-0.702026	-0.208574	-0.0957056	-0.419543	-0.241959	-0.501868	-0.243276	0.126363	0.0241378	-0.0523745	-0.094009	-0.474094	0.411501	1.08201	0.123082	0.229071	0.172266	0.109105	0.218373	0.159916	0.129122	0.197204	0.153445	0.0968017	0.192298	0.144268	0.113228	0.234439	0.167674
CHIP_HUMAN	0.00787352	-0.0331636	-0.18095	0.0266511	0.3128	0.0596754	-0.614	1.0786	-0.00370832	0.152799	0.0162532	-0.153196	-0.04454	0.839029	0.0927108	0.0897823	0.232301	0.280725	0.0902631	0.209056	0.181594	0.120433	0.225466	0.17222	0.108728	0.204069	0.211586	0.109186	0.243164	0.178436
TPPP_HUMAN	0.0306085	-0.144696	-0.0441335	0.07249	0.511219	-0.0496791	0.183433	1.07634	-0.199258	0.0129174	0.132053	0.130079	0.0289899	-0.420018	0.117294	0.0926819	0.199638	0.152969	0.0947091	0.18767	0.136927	0.112246	0.205284	0.16003	0.105076	0.210515	0.160547	0.113564	0.214926	0.156203
ARPIN_HUMAN	-0.116515	-0.0001	0.107569	-1.07497	-0.0001	-0.402342	-0.179959	-0.0001	-0.0170651	0.135697	-0.0001	0.103424	-0.150731	-0.0001	0.212013	0.240289	-0.0001	0.265183	0.302576	-0.0001	0.331146	0.259932	-0.0001	0.251889	0.263686	-0.0001	0.263881	0.249091	-0.0001	0.306954
DLG1_HUMAN	-0.0001	-0.778363	-0.0001	-0.0001	0.556689	-0.0001	-0.0001	0.0142307	-0.0001	-0.0001	0.0556042	-0.0001	-0.0001	1.0746	-0.0001	-0.0001	0.532052	-0.0001	-0.0001	0.532608	-0.0001	-0.0001	0.549782	-0.0001	-0.0001	0.52954	-0.0001	-0.0001	0.548554	-0.0001
2A5E_HUMAN	-0.104453	-0.277608	0.097381	0.0187499	-0.0251363	-0.271379	-0.26062	0.0138527	0.317849	-0.00882714	0.204411	0.157238	0.115791	0.45541	1.07137	0.104726	0.205694	0.0756322	0.100293	0.176043	0.0838962	0.119254	0.141108	0.0810912	0.0996174	0.156418	0.0904665	0.108901	0.174389	0.0975933
NAGAB_HUMAN	0.000970328	1.07054	-0.0578573	0.162871	-0.331011	-0.147078	0.295898	-0.0115021	0.0549032	-0.0455913	0.0242681	0.00542212	0.0223083	-0.0913107	-0.363851	0.171174	0.346674	0.193707	0.173834	0.278262	0.173295	0.228066	0.261182	0.183373	0.171431	0.267198	0.165954	0.167561	0.259969	0.193767
ANT3_HUMAN	0.0708942	0.157732	-0.348549	0.0815613	-0.0690133	-0.356291	0.0052378	0.070193	-0.271352	-0.029145	-0.437848	0.00703941	-0.131037	0.236769	1.07037	0.117021	0.195698	0.10794	0.121132	0.182517	0.111299	0.0992294	0.192987	0.102622	0.113026	0.178608	0.109175	0.101416	0.177714	0.114948
CASA1_BOVIN	-0.0001	-0.0001	-0.0989836	-0.0001	-0.0001	0.318893	-0.0001	-0.0001	0.256138	-0.0001	-0.0001	0.139687	-0.0001	-0.0001	1.07016	-0.0001	-0.0001	0.153679	-0.0001	-0.0001	0.141181	-0.0001	-0.0001	0.140693	-0.0001	-0.0001	0.141237	-0.0001	-0.0001	0.140742
HMGB2_HUMAN	-0.0357936	1.07011	-0.0946783	0.910504	-0.554263	-0.352795	0.983664	0.152068	0.0233277	-0.235515	0.00087357	0.0642005	-0.303393	-0.237779	0.0187459	0.09921	0.14376	0.0892513	0.100437	0.131405	0.086999	0.101115	0.11203	0.0768702	0.105536	0.0970312	0.072048	0.100637	0.128439	0.0839392
PHP14_HUMAN	0.0380972	-1.06807	0.292504	-0.541045	0.330274	-0.570898	-0.380215	0.463044	0.330605	0.200716	0.320926	0.262342	-0.11105	0.567053	0.39677	0.156656	0.258857	0.114157	0.14622	0.203273	0.105819	0.140158	0.217182	0.0941306	0.142262	0.201708	0.104139	0.145878	0.200589	0.0932227
CO3_HUMAN	0.118055	0.212781	-0.337713	-0.0511543	0.0466103	-0.148535	-0.146223	-0.00372834	-0.232266	-0.116163	-0.246608	0.0226957	-0.0687895	0.539924	1.06623	0.06016	0.133242	0.0763662	0.0645185	0.0982163	0.0686977	0.0585569	0.114909	0.0671188	0.0682087	0.121041	0.0633154	0.076641	0.121638	0.0741055
DCD_HUMAN	-0.168493	-0.0001	-0.27014	-0.0288723	-0.0001	0.0381123	0.144949	-0.0001	0.365781	0.245897	-0.0001	0.215473	0.00220198	-0.0001	1.06596	0.301124	-0.0001	0.265097	0.214849	-0.0001	0.237696	0.234524	-0.0001	0.235621	0.264437	-0.0001	0.209362	0.213626	-0.0001	0.235823
IPO8_HUMAN	-0.0001	-0.210872	-0.0906337	-0.0001	-0.273886	0.656701	-0.0001	-0.182227	0.119833	-0.0001	-1.06594	-0.0961921	-0.0001	0.120435	-0.139531	-0.0001	0.39736	100	-0.0001	0.456039	0.387932	-0.0001	0.369587	0.418172	-0.0001	0.443078	0.360217	-0.0001	0.408876	0.4292
EFCB7_HUMAN	-0.0001	-0.0001	0.525607	-0.0001	-0.0001	1.06547	-0.0001	-0.0001	0.588723	-0.0001	-0.0001	-0.219664	-0.0001	-0.0001	-0.1662	-0.0001	-0.0001	100	-0.0001	-0.0001	0.413676	-0.0001	-0.0001	0.407017	-0.0001	-0.0001	0.409546	-0.0001	-0.0001	0.33742
P65H_MYCGE	-0.065677	-0.0001	-0.0001	0.418973	-0.0001	-0.0001	0.70542	-0.0001	-0.0001	0.0182288	-0.0001	-0.0001	-1.06535	-0.0001	-0.0001	0.361153	-0.0001	-0.0001	0.333429	-0.0001	-0.0001	0.368841	-0.0001	-0.0001	0.326127	-0.0001	-0.0001	0.365639	-0.0001	-0.0001
SELB_HUMAN	-0.0887451	-0.731769	-0.0353725	-0.228795	0.302167	-0.209319	0.0447869	0.605554	-0.0029178	0.0119037	0.0493614	0.0863562	0.00923258	1.0648	-0.0692034	0.0957533	0.235836	0.122778	0.0862643	0.2018	0.112124	0.0764874	0.198165	0.102424	0.0719751	0.1864	0.119374	0.0891901	0.216871	0.130931
INT3_HUMAN	0.0568232	-0.0001	0.517151	-0.604378	-0.0001	-0.554086	0.118227	-0.0001	0.653847	0.388336	-0.0001	0.363018	0.727935	-0.0001	1.06232	0.31448	-0.0001	0.538432	0.288553	-0.0001	0.546855	0.3076	-0.0001	0.548696	0.303992	-0.0001	0.589138	0.295547	-0.0001	0.558021
HNRLL_HUMAN	-0.0658472	-0.109855	-0.0390415	-0.0450389	0.0313432	0.12238	-0.046836	-0.0870223	0.00921157	-0.0179849	-0.0450831	0.125114	0.02661	0.225114	1.06229	0.132211	0.168176	0.0911695	0.121567	0.121734	0.09674	0.132507	0.138818	0.090736	0.121112	0.132118	0.079113	0.0982213	0.121255	0.096796
FBLN1_HUMAN	0.0348829	0.0922018	-0.00302656	0.0938595	-0.0496375	0.0992978	-0.082827	-0.000737783	-0.0953481	0.00214122	-0.177701	0.557458	0.30698	0.421141	1.06194	0.0414444	0.113212	0.0894275	0.0526584	0.0905347	0.0797569	0.0460527	0.0861436	0.0761059	0.0483794	0.112114	0.0906809	0.058525	0.116088	0.0943424
CIRBP_HUMAN	0.0205366	0.396922	-0.126114	0.224152	-0.114511	0.218055	-0.0241787	-0.0849767	-0.0579917	-0.0308156	0.021501	0.314891	0.0231958	0.375832	1.06125	0.0853698	0.131211	0.0803254	0.0770508	0.111296	0.0743371	0.0707029	0.120223	0.0841138	0.088895	0.138608	0.0832942	0.0815172	0.127942	0.0813924
DPYD_HUMAN	-0.0001	-0.0001	-0.0205821	-0.0001	-0.0001	0.49384	-0.0001	-0.0001	0.0320873	-0.0001	-0.0001	0.294076	-0.0001	-0.0001	1.05972	-0.0001	-0.0001	0.280155	-0.0001	-0.0001	0.378048	-0.0001	-0.0001	0.286349	-0.0001	-0.0001	0.351282	-0.0001	-0.0001	0.387748
COMD4_HUMAN	-0.0973963	-0.0001	0.0459382	-0.0253868	-0.0001	-0.904228	-0.0738517	-0.0001	0.135699	0.130342	-0.0001	0.119526	-0.044248	-0.0001	1.05896	0.221688	-0.0001	0.325382	0.186444	-0.0001	0.332243	0.198055	-0.0001	0.296924	0.214923	-0.0001	0.30077	0.217962	-0.0001	0.387774
TPM3_HUMAN	-0.176484	-0.114989	-0.0656565	0.220999	0.207988	-0.12861	-1.05892	0.458128	-0.183502	-0.18487	0.0929871	-0.0304109	0.940799	-0.555763	0.466518	0.38616	0.220296	0.181089	0.368943	0.259814	0.188452	0.394116	0.250852	0.173125	0.363617	0.243095	0.202468	0.960073	0.216433	0.20734
MB212_HUMAN	-0.0296763	0.197238	-0.0152194	0.00553149	-0.0216696	0.177626	-0.0428368	-0.155459	-0.0199642	-0.00304133	0.0387013	0.209559	0.215561	0.536412	1.05549	0.106613	0.145714	0.0912917	0.110743	0.10067	0.0949862	0.0853423	0.11274	0.0839725	0.0779748	0.116538	0.0870973	0.102782	0.129047	0.108652
H1BP3_HUMAN	-0.0283937	-1.05422	0.0506996	-0.373707	0.111272	-0.649878	-0.219732	-0.00187465	-0.0246673	0.06627	0.115543	0.0761326	-0.0140748	0.142496	0.248281	0.0593597	0.162846	0.0849078	0.0718384	0.111232	0.0862838	0.0768867	0.113745	0.0705257	0.0573476	0.113386	0.0935589	0.0620967	0.134708	0.0959102
EFNB2_HUMAN	-0.0001	0.325288	-0.374481	-0.0001	0.216919	-0.936238	-0.0001	0.155043	1.05149	-0.0001	-0.00989813	0.510693	-0.0001	-0.318853	-0.0505567	-0.0001	0.384205	0.486196	-0.0001	0.290732	0.520539	-0.0001	0.281399	0.566281	-0.0001	0.285916	0.514591	-0.0001	0.28304	0.511021
ODP2_HUMAN	0.140094	-0.0710103	-0.0756226	0.318904	-0.0102984	0.204728	-0.307773	-0.0966191	0.0263947	0.0217752	-0.010139	-0.142492	0.0898077	1.04971	0.682615	0.0708447	0.102457	0.0839594	0.0650134	0.0721306	0.0795464	0.0668138	0.0837079	0.0764029	0.0536247	0.0961385	0.0891708	0.0678141	0.0926275	0.088087
ZCCHL_HUMAN	-0.00399002	-1.04949	0.177587	-0.691674	0.102927	-0.570015	0.0723075	0.0830448	0.0110055	0.173764	0.00669899	0.134976	0.0781449	-0.0407089	0.00382309	0.121252	0.221248	0.132851	0.125159	0.157482	0.115174	0.142381	0.154346	0.106852	0.122667	0.15594	0.117079	0.136855	0.158322	0.100229
DNJA2_HUMAN	-0.0001	-0.0001	-0.164772	-0.0001	-0.0001	-0.0142271	-0.0001	-0.0001	-0.0206872	-0.0001	-0.0001	0.0935101	-0.0001	-0.0001	1.04825	-0.0001	-0.0001	0.421899	-0.0001	-0.0001	0.387519	-0.0001	-0.0001	0.395704	-0.0001	-0.0001	0.440693	-0.0001	-0.0001	0.450978
PP6R2_HUMAN	-0.139823	-0.0001	-0.0001	0.487402	-0.0001	-0.0001	-1.04766	-0.0001	-0.0001	0.422947	-0.0001	-0.0001	-0.0347305	-0.0001	-0.0001	0.283173	-0.0001	-0.0001	0.280943	-0.0001	-0.0001	0.312039	-0.0001	-0.0001	0.29985	-0.0001	-0.0001	0.925864	-0.0001	-0.0001
OR4M2_HUMAN	-0.10019	-0.0001	-0.0001	0.0513545	-0.0001	-0.0001	0.975363	-0.0001	-0.0001	0.061982	-0.0001	-0.0001	-1.04662	-0.0001	-0.0001	0.339477	-0.0001	-0.0001	0.238321	-0.0001	-0.0001	0.285985	-0.0001	-0.0001	0.236644	-0.0001	-0.0001	0.324622	-0.0001	-0.0001
FRPD1_HUMAN	-0.0001	-0.0001	-0.0567948	-0.0001	-0.0001	-0.136947	-0.0001	-0.0001	-0.130021	-0.0001	-0.0001	0.0404366	-0.0001	-0.0001	1.04634	-0.0001	-0.0001	0.290506	-0.0001	-0.0001	0.321281	-0.0001	-0.0001	0.297896	-0.0001	-0.0001	0.291973	-0.0001	-0.0001	0.345622
RHOB_HUMAN	-0.0001	-0.0001	0.0126123	-0.0001	-0.0001	0.0677673	-0.0001	-0.0001	0.202341	-0.0001	-0.0001	0.312553	-0.0001	-0.0001	1.04291	-0.0001	-0.0001	0.292517	-0.0001	-0.0001	0.289136	-0.0001	-0.0001	0.334141	-0.0001	-0.0001	0.342272	-0.0001	-0.0001	0.396505
RS14_HUMAN	-0.0452284	-0.510708	0.0113486	-0.364126	0.0944256	-0.437601	0.288467	-0.0282969	0.0460838	0.100576	0.0511239	0.133722	0.0757851	0.196712	1.04236	0.0949523	0.162575	0.097825	0.0875301	0.137607	0.100645	0.087852	0.121716	0.101525	0.0939791	0.122738	0.110055	0.0783825	0.134744	0.105943
ITIH4_HUMAN	-0.0001	-0.764547	-0.0001	-0.0001	-0.141145	-0.0001	-0.0001	0.10449	-0.0001	-0.0001	-0.959902	-0.0001	-0.0001	1.03924	-0.0001	-0.0001	0.407183	-0.0001	-0.0001	0.329022	-0.0001	-0.0001	0.344863	-0.0001	-0.0001	0.332449	-0.0001	-0.0001	0.315243	-0.0001
RSSA_HUMAN	0.0281914	0.103815	0.0843586	0.0793328	0.0236931	0.237393	-0.464148	-0.0866103	0.0250824	0.0231602	0.0885363	0.0289286	-0.067716	0.371922	1.03626	0.0357935	0.0888385	0.0646432	0.047661	0.102093	0.0614029	0.0428032	0.109592	0.0560902	0.0349617	0.099692	0.0487572	0.0488435	0.103765	0.0604887
NRF1_HUMAN	-0.0715053	-1.03392	0.312289	-0.879432	-0.258022	-0.396566	-0.130428	-0.20755	-0.162407	0.0879316	-0.105658	0.175906	-0.130701	-0.0789904	-0.0724737	0.17144	0.483622	0.236528	0.173755	0.400343	0.207677	0.147191	0.381244	0.187532	0.163728	0.361929	0.227334	0.147904	0.45662	0.238857
MGN2_HUMAN	-0.0001	-0.0001	-1.0332	-0.0001	-0.0001	0.00912275	-0.0001	-0.0001	0.0282822	-0.0001	-0.0001	-0.449277	-0.0001	-0.0001	0.369458	-0.0001	-0.0001	0.488343	-0.0001	-0.0001	0.488674	-0.0001	-0.0001	0.480908	-0.0001	-0.0001	0.459472	-0.0001	-0.0001	0.467262
GILT_HUMAN	-0.0001	-0.0001	0.110658	-0.0001	-0.0001	0.238908	-0.0001	-0.0001	0.114522	-0.0001	-0.0001	-0.0220363	-0.0001	-0.0001	-1.03277	-0.0001	-0.0001	0.189323	-0.0001	-0.0001	0.18307	-0.0001	-0.0001	0.176896	-0.0001	-0.0001	0.188159	-0.0001	-0.0001	0.19345
COX5B_HUMAN	-0.0001	-0.278573	-0.113995	-0.0001	-0.100971	-0.268041	-0.0001	0.0592614	0.152797	-0.0001	0.067376	0.193502	-0.0001	0.101905	1.02924	-0.0001	0.367637	0.259904	-0.0001	0.335512	0.22807	-0.0001	0.345965	0.218748	-0.0001	0.33095	0.233583	-0.0001	0.336105	0.269989
PHLA1_HUMAN	-0.123318	-0.0001	-0.171717	0.051525	-0.0001	0.131479	-0.15096	-0.0001	-0.0333912	0.380318	-0.0001	-0.101149	-1.02908	-0.0001	0.220498	0.171537	-0.0001	0.239593	0.151413	-0.0001	0.203397	0.144667	-0.0001	0.201461	0.16206	-0.0001	0.203091	0.158266	-0.0001	0.237541
A2MG_HUMAN	0.0382122	0.0256435	-0.455353	-0.0219956	-0.0304281	-0.288812	0.110033	0.104707	-0.111136	-0.214051	-0.403493	-0.0796265	-0.0649745	0.405958	1.02771	0.0757612	0.179359	0.0964779	0.0804786	0.124476	0.0932545	0.0777662	0.121642	0.0743729	0.0917427	0.145877	0.0736195	0.0705619	0.141007	0.0907964
DESP_HUMAN	0.0522888	0.242586	-0.417739	0.290188	-0.0822596	-0.282876	0.0922249	-0.00272055	-0.200131	-0.17401	-0.427423	-0.0149346	-0.224356	0.353538	1.02673	0.163976	0.260537	0.18364	0.175095	0.23514	0.188342	0.153196	0.240391	0.16829	0.174799	0.261362	0.17867	0.167746	0.246158	0.194347
HABP2_HUMAN	-0.0001	-0.0001	-1.02616	-0.0001	-0.0001	-0.470438	-0.0001	-0.0001	-0.864543	-0.0001	-0.0001	0.219211	-0.0001	-0.0001	-0.182033	-0.0001	-0.0001	0.525391	-0.0001	-0.0001	0.489822	-0.0001	-0.0001	0.516966	-0.0001	-0.0001	0.439682	-0.0001	-0.0001	0.519815
IWS1_HUMAN	-0.0001	-0.0001	-0.228017	-0.0001	-0.0001	-0.109283	-0.0001	-0.0001	0.0519783	-0.0001	-0.0001	-1.02446	-0.0001	-0.0001	0.162146	-0.0001	-0.0001	0.301071	-0.0001	-0.0001	0.236761	-0.0001	-0.0001	0.220317	-0.0001	-0.0001	0.24357	-0.0001	-0.0001	0.234275
VP26A_HUMAN	-0.0001	0.0687687	0.0385879	-0.0001	0.0183706	-0.0243137	-0.0001	-0.319929	-0.206304	-0.0001	-0.276569	-0.319205	-0.0001	-1.02395	-0.496796	-0.0001	0.233038	0.235277	-0.0001	0.222389	0.198306	-0.0001	0.28606	0.209354	-0.0001	0.277064	0.221408	-0.0001	0.265283	0.251205
MERL_HUMAN	-0.0001	-0.0774609	-0.0983897	-0.0001	0.128255	-0.154922	-0.0001	-0.186111	-0.317709	-0.0001	-0.0485005	-0.138734	-0.0001	0.252856	1.02339	-0.0001	0.325648	0.435314	-0.0001	0.343671	0.429189	-0.0001	0.358468	0.457971	-0.0001	0.347722	0.429193	-0.0001	0.358843	0.466944
ASF1B_HUMAN	-0.0001	-0.0001	0.430116	-0.0001	-0.0001	-0.249301	-0.0001	-0.0001	0.0761547	-0.0001	-0.0001	0.584219	-0.0001	-0.0001	-1.02307	-0.0001	-0.0001	0.269345	-0.0001	-0.0001	0.244358	-0.0001	-0.0001	0.215363	-0.0001	-0.0001	0.243789	-0.0001	-0.0001	0.300062
SPKAP_HUMAN	-0.0001	-0.0001	0.146044	-0.0001	-0.0001	0.0505979	-0.0001	-0.0001	0.169692	-0.0001	-0.0001	0.272771	-0.0001	-0.0001	1.02253	-0.0001	-0.0001	0.472138	-0.0001	-0.0001	0.483768	-0.0001	-0.0001	0.469444	-0.0001	-0.0001	0.484566	-0.0001	-0.0001	0.537231
BCAP_HUMAN	-0.0001	-0.0001	-0.0653538	-0.0001	-0.0001	-0.2112	-0.0001	-0.0001	-0.127078	-0.0001	-0.0001	-0.0646437	-0.0001	-0.0001	-1.02212	-0.0001	-0.0001	100	-0.0001	-0.0001	0.333156	-0.0001	-0.0001	0.296952	-0.0001	-0.0001	0.282043	-0.0001	-0.0001	0.369878
RS30_HUMAN	-0.0717163	-0.0563898	-0.214264	-0.0582547	0.105542	0.170114	0.133513	-0.175484	-0.225059	0.0448972	0.15254	0.329925	-0.280097	0.544045	1.02084	0.175731	0.259903	0.175169	0.164538	0.294208	0.165553	0.169877	0.273503	0.183758	0.15772	0.333081	0.176991	0.167926	0.319976	0.192963
NAR4_HUMAN	-0.00322929	0.432657	-0.557259	0.274913	-0.446914	-0.625058	1.01985	0.0912376	-0.324352	-0.502586	-0.356169	-0.165852	-0.440952	0.241878	0.998977	0.241953	0.306925	0.192977	0.230462	0.255474	0.186384	0.223116	0.28446	0.187559	0.238933	0.246378	0.196836	0.222053	0.234552	0.180105
DAAF1_HUMAN	-0.0001	-0.0444821	-0.0001	-0.0001	0.0195371	-0.0001	-0.0001	0.103888	-0.0001	-0.0001	0.530063	-0.0001	-0.0001	1.01857	-0.0001	-0.0001	100	-0.0001	-0.0001	0.442309	-0.0001	-0.0001	0.377373	-0.0001	-0.0001	0.442884	-0.0001	-0.0001	0.419296	-0.0001
COMD9_HUMAN	0.00025821	0.00125965	-0.0366443	-0.0185209	-0.0268907	-0.00389616	-0.0016072	-0.026114	-0.051984	-0.0465541	-0.213985	-0.287008	-0.315209	-0.721396	-1.01755	0.0447904	0.0805691	0.0659923	0.0453327	0.0786147	0.064809	0.0432208	0.071858	0.0688325	0.0578486	0.0960427	0.078032	0.0590371	0.108525	0.0859972
SZRD1_HUMAN	0.043897	0.158507	0.453062	0.0175789	0.780935	1.0026	-0.0444863	0.783155	1.0175	-0.0756391	-0.1136	-0.4407	-0.347899	-0.870883	-0.163228	0.0961847	0.432304	0.328997	0.0857926	0.463962	0.330424	0.0885879	0.442644	0.326753	0.127204	0.374707	0.339369	0.121175	0.438395	0.297151
TPM1_HUMAN	-0.0001	-0.0001	-0.119748	-0.0001	-0.0001	0.0170397	-0.0001	-0.0001	-0.841213	-0.0001	-0.0001	0.781306	-0.0001	-0.0001	1.01734	-0.0001	-0.0001	100	-0.0001	-0.0001	0.305576	-0.0001	-0.0001	0.400025	-0.0001	-0.0001	0.358015	-0.0001	-0.0001	0.42718
H1X_HUMAN	-0.00581606	0.459228	-0.0723261	0.518081	-0.496896	-0.10472	0.344495	0.00412083	0.00801053	-0.0753097	0.0843064	0.119007	-0.0291183	0.821157	1.01692	0.0685169	0.113955	0.0756501	0.0639317	0.0993014	0.0744741	0.0586364	0.0840375	0.0698523	0.0526643	0.094825	0.0695068	0.0643737	0.0958579	0.0806056
HUS1_HUMAN	-0.0001	-0.0001	0.119221	-0.0001	-0.0001	-0.0721624	-0.0001	-0.0001	0.11507	-0.0001	-0.0001	0.185028	-0.0001	-0.0001	1.01426	-0.0001	-0.0001	0.296691	-0.0001	-0.0001	0.333738	-0.0001	-0.0001	0.294517	-0.0001	-0.0001	0.36235	-0.0001	-0.0001	0.305764
STPAP_HUMAN	-0.000616321	-0.0001	0.384391	0.370504	-0.0001	0.0139812	-0.977383	-0.0001	-1.01418	-0.023302	-0.0001	0.635866	-0.511213	-0.0001	-0.00661044	0.234633	-0.0001	0.400314	0.206225	-0.0001	0.30383	0.230823	-0.0001	0.356804	0.190009	-0.0001	0.402165	0.231841	-0.0001	0.344535
ACBG2_HUMAN	-0.0001	-0.0001	0.133027	-0.0001	-0.0001	-0.0541936	-0.0001	-0.0001	-0.136279	-0.0001	-0.0001	-0.00462155	-0.0001	-0.0001	-1.01281	-0.0001	-0.0001	0.299803	-0.0001	-0.0001	0.307298	-0.0001	-0.0001	0.287275	-0.0001	-0.0001	0.283856	-0.0001	-0.0001	0.330213
RS20_HUMAN	-0.0768144	-0.0393752	-0.0180454	-0.128832	-0.0305098	-0.0879431	0.0971279	0.0390775	0.0110517	-0.00330391	-0.0306004	0.0884354	-0.0198554	0.307026	1.01156	0.083311	0.202066	0.0824863	0.0848308	0.13905	0.0842	0.0662219	0.139411	0.0792733	0.0589248	0.134544	0.0884222	0.0656129	0.154568	0.0918518
PIN1_HUMAN	0.0220325	-0.0001	0.112928	-0.194741	-0.0001	-0.064131	-0.243734	-0.0001	0.0662477	0.0302005	-0.0001	0.232798	0.00520873	-0.0001	1.00942	0.125507	-0.0001	0.127335	0.0967398	-0.0001	0.118659	0.104548	-0.0001	0.13131	0.109424	-0.0001	0.133869	0.0965222	-0.0001	0.152835
OSGP2_HUMAN	-0.0123961	-0.497288	-0.102118	-0.198584	-0.0852713	-0.472318	-0.32184	-0.265258	-0.246125	-0.0415039	0.079345	0.0490973	0.167934	0.77565	1.00889	0.207209	0.231175	0.267171	0.171921	0.185268	0.350729	0.193793	0.195718	0.310773	0.160857	0.18115	0.271787	0.172703	0.200477	0.305158
ADX_HUMAN	0.143635	-0.0001	-0.130981	-0.684658	-0.0001	0.0134582	-0.177709	-0.0001	0.0717519	-0.0016924	-0.0001	-0.0985065	0.146862	-0.0001	1.007	0.240521	-0.0001	0.332383	0.303618	-0.0001	0.316912	0.240904	-0.0001	0.316281	0.234902	-0.0001	0.32676	0.234576	-0.0001	0.355793
AIP_HUMAN	-0.047184	-1.00556	-0.010011	-0.323316	-0.0297268	-0.454822	-0.179885	0.099945	-0.0418685	0.0927932	0.25556	0.13511	-0.215589	0.0410586	0.553385	0.105548	0.265457	0.0951485	0.104849	0.214741	0.0895345	0.0924705	0.200752	0.0813188	0.070659	0.212123	0.0836014	0.0854453	0.201276	0.0939273
CR025_HUMAN	-0.0001	-0.300269	0.149576	-0.0001	0.239484	0.0912347	-0.0001	-0.406714	0.217235	-0.0001	0.625119	-0.129608	-0.0001	0.508445	-1.00554	-0.0001	100.001	0.208942	-0.0001	0.406166	0.197219	-0.0001	0.458075	0.188672	-0.0001	0.426853	0.179998	-0.0001	0.431643	0.201848
F110B_HUMAN	-0.182896	0.0434129	0.484207	-0.732019	0.189535	0.675796	-0.024592	-0.29297	-0.263809	0.0144169	-0.135949	0.238486	0.0129849	1.00484	0.26805	0.168942	100	0.325678	0.182956	0.360007	0.345872	0.161497	0.377982	0.34484	0.153881	0.342926	0.353579	0.162525	0.399437	0.38238
TACO1_HUMAN	-0.0307149	-0.158079	-0.178075	-0.0700636	0.498821	-0.0421602	-0.0537418	0.116864	-0.0332412	-0.039648	-0.0690628	0.238996	-0.0252287	0.792165	1.00329	0.112955	0.287394	0.142463	0.112912	0.264445	0.122856	0.10874	0.259538	0.134982	0.0783742	0.234025	0.136387	0.095704	0.253423	0.132586
ITIH1_HUMAN	-0.102442	0.121699	-0.431935	-0.00880361	0.054551	-0.134121	-0.0187253	0.0815948	-0.114176	0.0325808	0.0723195	-0.0247391	-0.115448	0.433364	1.00326	0.122063	0.227302	0.126113	0.107479	0.173395	0.123081	0.0982902	0.187627	0.123128	0.112768	0.223715	0.111064	0.110824	0.218309	0.13323
IF4E2_HUMAN	-1.00319	-0.367249	-0.23203	-0.200122	-0.0399537	0.0333509	0.0844964	0.912805	0.406887	0.132528	0.285468	-0.104379	0.0928115	0.307058	-0.441737	0.291924	0.383596	0.204589	0.264285	0.382245	0.182631	0.303737	0.370458	0.186347	0.322866	0.367613	0.17835	0.249662	0.373112	0.184336
HNRPK_HUMAN	0.000838516	0.0634067	0.0210228	-0.0262916	0.00044532	0.172631	-0.323794	-0.0152647	0.0581768	0.00224646	0.0720049	0.234627	0.146443	0.360189	1.00137	0.0309391	0.073381	0.0434065	0.0344681	0.0503472	0.0512923	0.0431544	0.0556393	0.0606342	0.0427499	0.0734047	0.0579382	0.0495975	0.0681132	0.0580119
ZGRF1_HUMAN	0.233212	-0.0001	-0.0001	0.897966	-0.0001	-0.0001	1.00111	-0.0001	-0.0001	-0.0872549	-0.0001	-0.0001	0.205373	-0.0001	-0.0001	0.286055	-0.0001	-0.0001	0.323078	-0.0001	-0.0001	0.318685	-0.0001	-0.0001	0.233818	-0.0001	-0.0001	0.259352	-0.0001	-0.0001
PEPL_HUMAN	-0.0001	-0.0001	1.00107	-0.0001	-0.0001	0.794091	-0.0001	-0.0001	0.372713	-0.0001	-0.0001	-0.35295	-0.0001	-0.0001	-0.317395	-0.0001	-0.0001	0.514141	-0.0001	-0.0001	0.564714	-0.0001	-0.0001	0.548494	-0.0001	-0.0001	0.568573	-0.0001	-0.0001	0.547802
HMGB3_HUMAN	0.14277	1.00027	-0.315723	0.671537	-0.636138	-0.456063	0.434082	0.0365403	0.0236562	-0.234949	-0.0263738	-0.157408	-0.367081	-0.243376	-0.62399	0.0792223	0.128336	0.09949	0.0819078	0.116073	0.0932059	0.0694487	0.0871811	0.0830281	0.0753237	0.0888104	0.0907925	0.0775053	0.123542	0.0937528
H15_HUMAN	-0.0266333	0.683007	-0.311332	0.26425	-0.281926	-0.363611	0.848076	0.0842845	0.109956	-0.126476	-0.0945001	0.135463	-0.231754	0.100774	0.997543	0.0768212	0.135238	0.0912009	0.0765694	0.126941	0.077356	0.0791776	0.122601	0.0839682	0.0636797	0.129188	0.0954881	0.0829209	0.113631	0.0879746
SYNE1_HUMAN	-0.0001	-0.0001	-0.150577	-0.0001	-0.0001	-0.484776	-0.0001	-0.0001	-0.437902	-0.0001	-0.0001	-0.0321935	-0.0001	-0.0001	0.99666	-0.0001	-0.0001	0.641677	-0.0001	-0.0001	0.651347	-0.0001	-0.0001	0.647033	-0.0001	-0.0001	0.654933	-0.0001	-0.0001	0.638969
ZN706_HUMAN	0.0745968	0.308747	0.259248	0.0742056	0.0551826	-0.182629	0.102214	-0.226688	-0.130274	-0.0463	-0.118761	-0.320227	-0.546845	-0.640131	-0.996583	0.178445	0.26051	0.157626	0.187028	0.218768	0.148644	0.204281	0.195134	0.138521	0.166871	0.180595	0.143681	0.191321	0.20657	0.150653
PCD16_HUMAN	0.000466493	-0.0581448	-0.0228335	0.136387	0.0918986	0.0405769	-0.130504	0.0649846	-0.0037783	-0.0245426	-0.151734	-0.159392	-0.190508	-0.675971	-0.996206	0.0471506	0.114018	0.0559187	0.0506775	0.0944988	0.0445335	0.0541202	0.0837895	0.0462269	0.0417201	0.0900334	0.0585142	0.0543344	0.100039	0.0710513
ATIF1_HUMAN	-0.0478081	0.35133	-0.393882	0.35874	0.175425	-0.333187	-0.130796	0.18097	-0.0800063	-0.278231	0.095276	0.411972	-0.0769232	0.835718	0.99617	0.0985248	0.199982	0.126545	0.0872985	0.171848	0.12651	0.0769553	0.171322	0.115545	0.0851574	0.167745	0.121945	0.0871479	0.17632	0.128714
GGH_HUMAN	0.068988	0.444153	-0.357979	0.580211	-0.372771	-0.99599	0.634907	0.0913564	-0.0539463	-0.427747	-0.0691578	-0.0828212	-0.501951	-0.466366	-0.620627	0.0832633	0.112951	0.078585	0.0710534	0.0936129	0.0766957	0.074745	0.108138	0.0747582	0.0778952	0.107749	0.0737296	0.0719982	0.101823	0.0764981
UBC9_HUMAN	0.0506972	0.99591	-0.0964845	0.559153	-0.0811639	-0.215284	0.590186	0.300082	0.0375046	-0.126302	0.0563677	-0.0876144	-0.10894	-0.205158	-0.557087	0.0877999	0.139461	0.0763599	0.087909	0.130975	0.0698166	0.0747435	0.121864	0.0719366	0.076357	0.125776	0.0706162	0.0758163	0.115079	0.0723042
NEU1B_HUMAN	-0.380222	-0.0649264	-0.282343	0.0298012	-0.754346	-0.402644	0.488133	0.99463	0.305218	-0.105439	0.117091	-0.422282	-0.127255	-0.578363	-0.0862807	0.205998	100	0.449301	0.177203	0.434114	0.39872	0.195666	0.415694	0.43428	0.181837	0.483843	0.401852	0.197989	0.451921	0.437596
M3K7_HUMAN	-0.0001	-0.256933	0.0435096	-0.0001	0.864547	-0.0492835	-0.0001	0.993451	0.0320183	-0.0001	-0.0263746	0.102613	-0.0001	-0.860871	0.0254327	-0.0001	0.431509	0.184596	-0.0001	0.456573	0.176792	-0.0001	0.449024	0.160912	-0.0001	0.371454	0.16643	-0.0001	0.42387	0.178297
FANCG_HUMAN	-0.0379891	-0.0001	-0.0001	0.340406	-0.0001	-0.0001	0.993083	-0.0001	-0.0001	-0.529781	-0.0001	-0.0001	-0.540105	-0.0001	-0.0001	0.313377	-0.0001	-0.0001	0.314753	-0.0001	-0.0001	0.336179	-0.0001	-0.0001	0.301738	-0.0001	-0.0001	0.297265	-0.0001	-0.0001
MYPT1_HUMAN	-0.0001	-0.0001	-0.241493	-0.0001	-0.0001	-0.422007	-0.0001	-0.0001	-0.885848	-0.0001	-0.0001	0.213331	-0.0001	-0.0001	0.991111	-0.0001	-0.0001	100	-0.0001	-0.0001	0.381686	-0.0001	-0.0001	0.360297	-0.0001	-0.0001	0.363632	-0.0001	-0.0001	0.364279
WDR1_HUMAN	-0.00848837	-0.990945	0.308501	-0.622656	0.163016	-0.787338	-0.0986079	0.0545434	0.0288012	0.270118	0.0946578	0.0964218	0.233833	0.262681	0.517604	0.0597256	0.0848062	0.0556155	0.0553711	0.0733908	0.045126	0.0576199	0.0717071	0.0385661	0.0503381	0.0661935	0.0439815	0.0556908	0.0689482	0.0565864
GTR1_HUMAN	-0.0001	-0.0001	-0.01382	-0.0001	-0.0001	0.129469	-0.0001	-0.0001	0.339155	-0.0001	-0.0001	-0.117097	-0.0001	-0.0001	0.990276	-0.0001	-0.0001	0.247101	-0.0001	-0.0001	0.242291	-0.0001	-0.0001	0.26921	-0.0001	-0.0001	0.273645	-0.0001	-0.0001	0.265915
CDK17_HUMAN	-0.0001	-0.0001	0.549266	-0.0001	-0.0001	-0.990047	-0.0001	-0.0001	0.175041	-0.0001	-0.0001	0.0238325	-0.0001	-0.0001	-0.113518	-0.0001	-0.0001	0.500365	-0.0001	-0.0001	0.516271	-0.0001	-0.0001	0.481348	-0.0001	-0.0001	0.441198	-0.0001	-0.0001	0.486027
RL37_HUMAN	-0.0001	-0.204147	-0.0001	-0.0001	-0.368117	-0.0001	-0.0001	0.989631	-0.0001	-0.0001	0.125752	-0.0001	-0.0001	0.289802	-0.0001	-0.0001	0.480691	-0.0001	-0.0001	0.413084	-0.0001	-0.0001	0.408183	-0.0001	-0.0001	0.370244	-0.0001	-0.0001	0.423543	-0.0001
SPS2_HUMAN	0.0218058	0.48758	-0.0905824	0.0569741	-0.989509	-0.156802	0.176565	-0.0663904	9.24561e-05	0.0285775	0.0739894	0.0458853	0.143196	-0.081223	0.0531836	0.164464	0.435474	0.12625	0.193129	0.425435	0.139577	0.194945	0.351759	0.130827	0.162653	0.363634	0.126813	0.161898	0.374434	0.142594
DPOA2_HUMAN	0.225345	-0.988973	0.150759	-0.510999	0.0840678	-0.371781	-0.23758	-0.00977844	-0.0159883	0.230384	0.0537021	0.0998202	-0.428146	0.112739	0.275725	0.112489	0.179483	0.134209	0.109601	0.138078	0.134832	0.0915424	0.126055	0.126305	0.109959	0.132856	0.122944	0.103009	0.172051	0.14221
ARL8A_HUMAN	0.00168297	0.154405	0.0931887	-0.0764623	-0.274346	0.00659178	0.00265762	-0.299695	0.160729	-0.00317003	-0.0313193	0.0987334	0.365303	0.665614	0.987597	0.128998	0.240313	0.104782	0.101415	0.215059	0.100966	0.0897067	0.218041	0.106546	0.0850746	0.222776	0.105309	0.116277	0.204539	0.113716
MCM3_HUMAN	-0.0993513	-0.987505	-0.0376396	-0.104369	0.0152003	-0.334568	-0.544643	-0.0100967	-0.169042	0.229715	0.0349954	-0.00535888	-0.235186	0.261719	0.353843	0.100377	0.151551	0.0982124	0.111682	0.126768	0.0983279	0.112281	0.121421	0.093332	0.117054	0.136964	0.0966512	0.0987803	0.138895	0.0993976
PDLI4_HUMAN	-0.0274013	-0.529183	0.0393586	-0.182183	-0.0090952	-0.231039	-0.0884231	0.277403	-0.0707917	0.0243959	0.115294	0.189922	0.0471642	0.120348	0.987324	0.0917905	0.223514	0.121412	0.0800969	0.158731	0.126462	0.0789662	0.159845	0.117848	0.0659895	0.173216	0.133244	0.080107	0.16093	0.143831
OXR1_HUMAN	-0.245973	-0.0904285	0.0176305	-0.516204	-0.0351077	-0.00420847	0.204413	0.168527	-0.0294098	-0.986695	-0.0858004	0.00371652	-0.576662	0.00644883	0.10292	0.297701	100	0.123356	0.279778	0.33766	0.114156	0.265595	0.364747	0.114432	0.30569	0.370241	0.12484	0.297229	0.367562	0.137729
ARP19_HUMAN	-0.213465	-0.985926	-0.0001	-0.0180651	0.98297	-0.0001	-0.407633	-0.930757	-0.0001	0.110285	-0.660881	-0.0001	-0.679614	-0.280128	-0.0001	0.189314	0.473428	-0.0001	0.166229	0.456207	-0.0001	0.175797	0.456007	-0.0001	0.165801	0.466922	-0.0001	0.190174	0.451531	-0.0001
WDR11_HUMAN	-0.0001	-0.203985	-0.504589	-0.0001	-0.173502	-0.98592	-0.0001	0.350316	-0.168907	-0.0001	-0.409099	-0.0218905	-0.0001	0.0620152	0.22049	-0.0001	0.354023	0.311257	-0.0001	0.323276	0.322695	-0.0001	0.336718	0.332635	-0.0001	0.331042	0.329541	-0.0001	0.354189	0.331542
PEDF_HUMAN	-0.0136682	0.084631	-0.294144	-0.0228011	0.021973	-0.145396	-0.0305661	0.0503249	-0.243921	-0.0163698	-0.424913	0.0222927	-0.0589759	0.24987	0.985829	0.148459	0.232576	0.121817	0.137918	0.188709	0.110377	0.130951	0.192412	0.107515	0.13883	0.226474	0.0875538	0.126531	0.22127	0.119354
TOE1_HUMAN	-0.0001	-0.0001	0.985678	-0.0001	-0.0001	0.642521	-0.0001	-0.0001	-0.472458	-0.0001	-0.0001	0.489365	-0.0001	-0.0001	0.898173	-0.0001	-0.0001	0.396851	-0.0001	-0.0001	0.376371	-0.0001	-0.0001	0.412828	-0.0001	-0.0001	0.410356	-0.0001	-0.0001	0.376948
FUS_HUMAN	0.0459422	0.251973	0.0716731	0.0127509	0.0614226	0.351151	-0.19506	-0.0182471	-0.0975058	0.00527736	-0.198937	0.175391	-0.0857471	0.351878	0.984857	0.0500187	0.126615	0.0935922	0.0588799	0.110529	0.0742655	0.0518254	0.127776	0.0664091	0.054467	0.13189	0.0805906	0.0691156	0.122562	0.0738171
TCPB_HUMAN	-0.0135831	-0.155219	0.0243199	-0.12726	-0.0200544	-0.0293566	-0.0883931	-0.101006	0.016275	0.152059	0.0811207	0.367814	0.283748	0.416845	0.984031	0.0374766	0.0632044	0.0401282	0.03374	0.0449744	0.0399054	0.030716	0.0534182	0.0395039	0.0337926	0.0632341	0.0406026	0.0400757	0.0545535	0.0431963
RS23_HUMAN	0.0936394	-0.982773	-0.0430058	0.0378099	-0.0424617	-0.258698	-0.533885	-0.206957	-0.0721239	0.743411	0.233714	-0.0349137	0.112338	0.00652435	0.28218	0.21921	0.270523	0.187957	0.216252	0.244975	0.188968	0.270175	0.219308	0.185742	0.300734	0.2289	0.168455	0.292417	0.215022	0.206225
TMA7_HUMAN	-0.0129709	0.375772	0.381503	0.982732	-0.692104	-0.917791	0.81301	0.362277	0.257785	-0.321529	0.0880149	-0.547514	-0.339607	-0.160754	-0.184146	0.165935	0.3423	0.205941	0.179824	0.344981	0.18869	0.189293	0.314589	0.183095	0.169669	0.355972	0.187415	0.181176	0.343002	0.195519
NDRG1_HUMAN	-0.328085	0.0331209	-0.000943761	-0.122995	0.982435	-0.0694836	0.815811	-0.212758	0.0696468	-0.605923	0.339823	0.0620031	0.495154	0.362042	0.280818	0.2981	0.341589	0.188393	0.249127	0.382935	0.173737	0.275348	0.367599	0.168839	0.283896	0.384571	0.185283	0.307149	0.395215	0.203312
ULAF_MYCPN	-0.0001	-0.0001	-0.420062	-0.0001	-0.0001	0.173085	-0.0001	-0.0001	-0.860982	-0.0001	-0.0001	-0.210155	-0.0001	-0.0001	0.981901	-0.0001	-0.0001	0.486455	-0.0001	-0.0001	0.47919	-0.0001	-0.0001	0.515776	-0.0001	-0.0001	0.477058	-0.0001	-0.0001	0.496869
C2D1A_HUMAN	-0.0001	-0.0001	-0.981331	-0.0001	-0.0001	-0.223711	-0.0001	-0.0001	0.06541	-0.0001	-0.0001	0.962248	-0.0001	-0.0001	0.750406	-0.0001	-0.0001	100	-0.0001	-0.0001	0.326239	-0.0001	-0.0001	0.328335	-0.0001	-0.0001	0.340794	-0.0001	-0.0001	0.351627
PGTB1_HUMAN	-0.00818354	-0.981152	0.416575	-0.511119	0.34441	-0.729369	-0.110184	0.438185	0.187405	0.106288	0.126518	0.0479962	0.118067	0.235858	0.139563	0.0970643	0.236673	0.128745	0.125623	0.178028	0.108874	0.126737	0.184846	0.114726	0.102053	0.189371	0.0892128	0.142345	0.179621	0.103093
PTN12_HUMAN	0.0498439	-0.563864	-0.0829611	-0.178957	0.399621	-0.217971	-0.339132	0.35358	0.389966	-0.129406	-0.97548	0.0702863	-0.0326482	-0.979694	0.573433	0.241731	100.001	0.208625	0.246644	0.506244	0.216701	0.283109	0.492379	0.243176	0.284705	0.485954	0.213851	0.23106	0.519517	0.239874
KPRB_HUMAN	-0.0470945	0.0927695	-0.0439128	0.168243	-0.132388	0.314514	-0.0422545	-0.0536546	-0.00133804	-0.00151226	-0.0134314	0.23871	0.0111355	0.484403	0.979122	0.0843638	0.127899	0.0872952	0.0785344	0.0992694	0.0874591	0.0573814	0.119219	0.0763091	0.0534425	0.124423	0.0873146	0.0970598	0.122149	0.097931
STXB1_HUMAN	-0.0001	-0.978437	0.0740061	-0.0001	0.0769046	-0.273009	-0.0001	0.0892369	0.046911	-0.0001	0.279154	0.19217	-0.0001	0.177887	0.324662	-0.0001	100	0.157195	-0.0001	0.372772	0.15016	-0.0001	0.346735	0.147977	-0.0001	0.400965	0.159826	-0.0001	0.364129	0.167777
ACO11_HUMAN	-0.0001	0.638476	-0.151218	-0.0001	-0.97842	0.274733	-0.0001	-0.142335	0.122726	-0.0001	-0.0982352	-0.150295	-0.0001	0.0413885	0.441465	-0.0001	0.478914	0.341043	-0.0001	0.423456	0.283228	-0.0001	0.474529	0.283494	-0.0001	0.453257	0.284483	-0.0001	0.417177	0.282636
CX056_HUMAN	0.0245858	-0.00723074	0.102741	-0.195894	0.661749	0.0639912	-0.143855	0.977936	-0.0465289	-0.0896885	0.0689751	0.0318991	0.0550242	0.740868	0.203619	0.152341	0.259434	0.153792	0.121094	0.220901	0.147471	0.117738	0.21567	0.156622	0.117456	0.216582	0.150684	0.120197	0.22643	0.176306
RFC5_HUMAN	-0.0312214	-0.417356	-0.016668	-0.0769452	0.308451	0.0360235	-0.275373	0.387716	0.426922	0.0982273	0.298447	0.400034	0.0814478	0.620969	0.977564	0.174054	0.274667	0.179099	0.148742	0.214563	0.163608	0.158777	0.224653	0.191115	0.136582	0.208231	0.188022	0.177541	0.242463	0.196147
ALKB5_HUMAN	-0.0482449	-0.0001	-0.162772	0.152634	-0.0001	0.244167	0.39734	-0.0001	-0.0151754	-0.254405	-0.0001	0.485308	-0.00591227	-0.0001	0.976799	0.310376	-0.0001	0.181587	0.265791	-0.0001	0.149884	0.309737	-0.0001	0.162627	0.285025	-0.0001	0.165681	0.259079	-0.0001	0.175238
ZWINT_HUMAN	-0.0001	-0.0001	0.420231	-0.0001	-0.0001	-0.976775	-0.0001	-0.0001	0.855605	-0.0001	-0.0001	-0.361316	-0.0001	-0.0001	0.956775	-0.0001	-0.0001	0.502427	-0.0001	-0.0001	0.56183	-0.0001	-0.0001	0.561586	-0.0001	-0.0001	0.512916	-0.0001	-0.0001	0.988242
ATF1_HUMAN	0.0025159	0.169707	-0.0001	-0.00606891	0.308424	-0.0001	-0.0233218	0.975517	-0.0001	0.0327537	0.0107797	-0.0001	0.0627962	0.882651	-0.0001	0.171727	0.248932	-0.0001	0.138385	0.218228	-0.0001	0.125446	0.221668	-0.0001	0.124293	0.204066	-0.0001	0.135382	0.226059	-0.0001
RHOC_HUMAN	-0.0001	-0.0001	0.193097	-0.0001	-0.0001	-0.975431	-0.0001	-0.0001	0.11091	-0.0001	-0.0001	-0.0546218	-0.0001	-0.0001	-0.719461	-0.0001	-0.0001	0.429387	-0.0001	-0.0001	0.363695	-0.0001	-0.0001	0.379948	-0.0001	-0.0001	0.329914	-0.0001	-0.0001	0.412366
AUHM_HUMAN	-0.166787	-0.0001	-0.385658	0.0493782	-0.0001	-0.975384	0.188205	-0.0001	-0.137185	-0.1741	-0.0001	0.347164	-0.195197	-0.0001	0.700013	0.18892	-0.0001	0.259461	0.150764	-0.0001	0.229076	0.178739	-0.0001	0.217607	0.168126	-0.0001	0.225318	0.183754	-0.0001	0.242155
WWP2_HUMAN	-0.0001	0.975229	0.326863	-0.0001	-0.197975	0.842128	-0.0001	-0.817266	0.51044	-0.0001	0.607506	0.312985	-0.0001	-0.148112	0.510749	-0.0001	100.001	0.499605	-0.0001	0.41681	0.554364	-0.0001	0.431415	0.512892	-0.0001	0.424638	0.505028	-0.0001	0.445116	0.997436
SEPT6_HUMAN	0.65916	-0.0001	0.120076	0.974791	-0.0001	0.596921	-0.730236	-0.0001	-0.0686852	-0.0143913	-0.0001	0.129011	0.404816	-0.0001	0.808879	0.304434	-0.0001	0.179959	0.272652	-0.0001	0.166369	0.265824	-0.0001	0.174461	0.234924	-0.0001	0.155901	0.305823	-0.0001	0.160817
LST8_HUMAN	0.0357765	-0.0001	-0.136315	-0.183855	-0.0001	-0.410318	-0.291606	-0.0001	-0.355573	0.0534786	-0.0001	0.0981153	-0.37827	-0.0001	0.9742	0.145956	-0.0001	0.256356	0.139979	-0.0001	0.238873	0.16109	-0.0001	0.218578	0.155596	-0.0001	0.224482	0.170002	-0.0001	0.243051
TTC5_HUMAN	-0.0001	-0.0001	-0.0335312	-0.0001	-0.0001	0.0499271	-0.0001	-0.0001	0.0744039	-0.0001	-0.0001	0.150489	-0.0001	-0.0001	0.972972	-0.0001	-0.0001	0.176798	-0.0001	-0.0001	0.171798	-0.0001	-0.0001	0.165992	-0.0001	-0.0001	0.17698	-0.0001	-0.0001	0.222525
ZN550_HUMAN	-0.0235996	-0.483255	-0.0520301	-0.0912336	0.0640332	-0.123497	-0.0482374	-0.103696	0.0651842	0.0680107	0.0639725	0.198354	0.653699	0.858171	0.97222	0.288268	0.282281	100	0.223861	0.230068	0.29205	0.244166	0.230724	0.276481	0.207316	0.233306	0.309051	0.249546	0.29034	0.326818
SHC1_HUMAN	0.121976	-0.972076	-0.0522358	-0.259105	-0.0107161	-0.057869	-0.232446	0.312762	0.0589622	-0.0190438	0.109542	0.125118	-0.0494145	0.329324	0.663252	0.22059	0.29587	0.0951115	0.184616	0.264451	0.111002	0.186716	0.244965	0.0954496	0.172602	0.249462	0.0943198	0.204543	0.225386	0.117677
SNTA1_HUMAN	0.0562816	-0.0001	-0.0001	0.262534	-0.0001	-0.0001	-0.291823	-0.0001	-0.0001	0.971809	-0.0001	-0.0001	-0.737151	-0.0001	-0.0001	0.307031	-0.0001	-0.0001	0.323237	-0.0001	-0.0001	0.292895	-0.0001	-0.0001	0.320346	-0.0001	-0.0001	0.285301	-0.0001	-0.0001
SYN_MYCGE	-0.0001	-0.0001	-0.0245989	-0.0001	-0.0001	-0.255733	-0.0001	-0.0001	-0.0945061	-0.0001	-0.0001	0.0270549	-0.0001	-0.0001	0.971793	-0.0001	-0.0001	0.421163	-0.0001	-0.0001	0.436956	-0.0001	-0.0001	0.45148	-0.0001	-0.0001	0.447077	-0.0001	-0.0001	0.493938
TFEB_HUMAN	-0.0001	-0.0989993	0.138012	-0.0001	0.0937792	0.112603	-0.0001	-0.109304	0.0977334	-0.0001	-0.0368386	0.0301551	-0.0001	0.108354	0.970953	-0.0001	100	0.304154	-0.0001	0.382145	0.31555	-0.0001	0.356291	0.306767	-0.0001	0.363026	0.306495	-0.0001	0.367366	0.374667
QCR2_HUMAN	-0.0267034	-0.970078	0.132946	-0.758121	-0.0292175	-0.743391	-0.917347	-0.504245	-0.166658	0.267697	0.230157	0.0299633	-0.305601	0.0771004	0.620987	0.30802	0.445907	0.437245	0.280968	0.33713	0.542981	0.324399	0.40584	0.447191	0.282832	0.359634	0.434194	0.29068	0.442233	0.5173
HGS_HUMAN	0.00529989	-0.96977	0.199306	-0.442526	0.12182	-0.576977	-0.463876	-0.000428282	0.172053	0.0654298	0.187777	0.165619	-0.18832	0.546747	0.00825548	0.0638144	0.094636	0.0664193	0.0569008	0.0886744	0.0657384	0.0619807	0.0928187	0.0606802	0.0600139	0.102963	0.0679067	0.0562574	0.094751	0.059589
SMRC2_HUMAN	-0.0001	0.0346739	0.0878399	-0.0001	-0.185528	0.463871	-0.0001	-0.969254	-0.11007	-0.0001	0.00192365	0.169646	-0.0001	0.125148	0.263324	-0.0001	100	0.210503	-0.0001	0.431342	0.248662	-0.0001	0.39852	0.223009	-0.0001	0.341411	0.238924	-0.0001	0.388459	0.249265
GG6L4_HUMAN	-0.968637	-0.438757	0.0206591	-0.720369	-0.156106	0.128312	-0.176898	0.190303	0.105296	-0.115296	0.0141662	0.496926	-0.223115	0.302014	0.545419	0.292938	0.403252	0.260607	0.251411	0.265638	0.262269	0.244838	0.279659	0.250927	0.227479	0.274958	0.256048	0.256409	0.298825	0.25716
POSTN_HUMAN	-0.0428695	-0.0151198	-0.251827	-0.411691	0.334923	-0.172411	-0.0431372	0.0368422	-0.171539	-0.218885	0.782203	0.0833242	-0.194939	0.0027602	0.968393	0.192014	0.271246	0.192253	0.172307	0.242918	0.150221	0.156014	0.231002	0.147873	0.191543	0.257003	0.130487	0.169398	0.288195	0.173938
SC31A_HUMAN	0.0179328	-0.890502	0.0495018	-0.246325	0.0726174	-0.39014	-0.361392	-0.0973107	0.0562901	0.106875	0.37631	0.105029	-0.0457494	0.46007	0.967644	0.0519796	0.112307	0.0573493	0.0644428	0.0728184	0.0580545	0.0563714	0.07529	0.0477042	0.0636022	0.0853085	0.0505889	0.0475182	0.0869039	0.0643203
NEUM_HUMAN	0.0076347	0.526437	-0.144266	0.273825	0.0897601	-0.0568153	0.339882	0.96705	0.511723	0.173145	0.353199	0.239443	0.0736461	0.86006	0.324404	0.0248699	0.0723697	0.0453639	0.044636	0.0740774	0.0368186	0.0363348	0.0708552	0.0498777	0.038188	0.0712101	0.0478624	0.0363493	0.0706529	0.0490839
NMNA1_HUMAN	0.0243146	-0.0001	0.0267279	-0.867831	-0.0001	-0.966945	-0.26059	-0.0001	0.293321	0.213059	-0.0001	0.300751	0.0764444	-0.0001	0.400381	0.256851	-0.0001	0.233378	0.253197	-0.0001	0.301155	0.225284	-0.0001	0.274178	0.223175	-0.0001	0.268039	0.2284	-0.0001	0.257887
CEI_HUMAN	-0.0222377	-0.755678	0.0642092	-0.162583	0.12547	-0.379264	-0.164483	0.107752	0.193553	0.226746	0.325935	0.171615	0.141688	0.619346	0.96492	0.172903	0.287126	0.156299	0.154239	0.266297	0.164965	0.160774	0.272987	0.156995	0.161119	0.251373	0.158692	0.155635	0.264431	0.171231
CCD58_HUMAN	0.0324903	0.361091	0.259394	0.921534	0.381793	-0.964737	0.738537	0.208703	0.100647	-0.539047	-0.185971	-0.615505	0.130435	-0.454427	0.0731855	0.160893	0.456421	0.19396	0.150654	0.465585	0.179018	0.151165	0.406878	0.187533	0.155638	0.476456	0.178819	0.143437	0.484257	0.18847
F161B_HUMAN	-0.0001	-0.0001	-0.964693	-0.0001	-0.0001	-0.34641	-0.0001	-0.0001	0.183342	-0.0001	-0.0001	0.00993466	-0.0001	-0.0001	-0.0104239	-0.0001	-0.0001	100	-0.0001	-0.0001	0.383041	-0.0001	-0.0001	0.338419	-0.0001	-0.0001	0.293505	-0.0001	-0.0001	0.399811
BAF_HUMAN	-0.0451764	0.297206	-0.331215	-0.0891705	-0.278123	0.0705744	-0.600296	0.418365	0.223806	-0.235488	0.140643	0.963287	-0.154159	0.227402	0.802172	0.106105	0.187134	0.131391	0.106146	0.17056	0.116846	0.105104	0.183529	0.125485	0.109585	0.176643	0.120045	0.1078	0.17852	0.125067
SNX5_HUMAN	-0.135612	-0.962878	-0.0001	0.125362	0.0163413	-0.0001	0.0983187	-0.0648606	-0.0001	0.0594642	-0.012759	-0.0001	0.0122444	0.263204	-0.0001	0.25057	0.311265	-0.0001	0.235884	0.235733	-0.0001	0.229405	0.245183	-0.0001	0.257152	0.244978	-0.0001	0.216416	0.294261	-0.0001
XPO2_HUMAN	-0.0261274	0.0707376	0.0645469	0.188299	0.0862186	0.299835	-0.0378631	-0.00487516	0.15792	0.185377	0.0815767	0.0127334	-0.10982	0.576195	0.961958	0.0364246	0.0668219	0.0428857	0.0340542	0.0610477	0.0399519	0.0295139	0.0568885	0.0385595	0.0296182	0.0586779	0.0254675	0.036894	0.0625145	0.040921
RS5_HUMAN	-0.0239294	-0.437389	0.00573425	0.0202973	-0.0560384	-0.120729	-0.145814	-0.0537337	0.0663928	0.149228	-0.0769628	0.0632774	-0.053493	0.316586	0.96112	0.0810293	0.165989	0.0992416	0.0767008	0.127669	0.0829393	0.0752435	0.146423	0.0724683	0.0862421	0.129341	0.0731945	0.083616	0.146565	0.0823339
MYCN_HUMAN	-0.00973783	-0.0001	0.034026	-0.00583146	-0.0001	-0.0511333	-0.272101	-0.0001	0.318492	0.746513	-0.0001	0.960814	0.652215	-0.0001	-0.222571	0.341129	-0.0001	0.212955	0.30536	-0.0001	0.148956	0.285316	-0.0001	0.167236	0.271678	-0.0001	0.190862	0.284268	-0.0001	0.173142
LS14A_HUMAN	-0.0467374	-0.0348955	-0.0698808	-0.102304	0.0174972	0.0654045	0.00414077	0.554411	0.0783322	0.03235	0.0572613	0.111248	0.281972	0.959754	0.70913	0.154443	0.203198	0.191459	0.115481	0.185686	0.18141	0.115234	0.189057	0.17685	0.114861	0.163627	0.17933	0.146432	0.193515	0.204345
EFTS_HUMAN	-0.0246265	-0.959358	-0.0546421	-0.710482	-0.0649439	-0.434078	-0.504409	-0.12758	-0.0881994	0.0359782	0.0244573	0.139222	0.106552	0.773345	0.519747	0.0646037	0.149199	0.0604817	0.0608639	0.128998	0.0654758	0.0552765	0.109754	0.0695824	0.0470934	0.130551	0.061002	0.046789	0.144622	0.0626932
TIF1B_HUMAN	0.00368868	-0.671669	-0.0652918	-0.116609	0.0539979	-0.43977	-0.211325	0.029488	0.139373	0.0963496	0.0758481	0.142953	0.146718	0.422159	0.958392	0.119731	0.166727	0.0932223	0.10205	0.134935	0.0974619	0.105947	0.125108	0.0855874	0.101535	0.11615	0.0948316	0.111743	0.138866	0.102258
DDX21_HUMAN	-0.0001	-0.0001	-0.43879	-0.0001	-0.0001	-0.170116	-0.0001	-0.0001	0.232033	-0.0001	-0.0001	-0.00273897	-0.0001	-0.0001	-0.958302	-0.0001	-0.0001	0.471257	-0.0001	-0.0001	0.435449	-0.0001	-0.0001	0.431856	-0.0001	-0.0001	0.405131	-0.0001	-0.0001	0.464283
TPR_HUMAN	-0.16196	-0.0417174	0.240074	0.0773055	0.958164	0.0820729	-0.289218	0.613875	-0.0575314	0.0737202	0.0103586	-0.113926	0.00793896	0.191519	-0.401886	0.13874	0.325864	0.220401	0.160787	0.300025	0.180463	0.16011	0.26572	0.202723	0.138225	0.254283	0.177124	0.156855	0.31118	0.204082
APOA4_HUMAN	-0.0001	-0.0001	-0.615719	-0.0001	-0.0001	-0.48392	-0.0001	-0.0001	0.155129	-0.0001	-0.0001	0.0444895	-0.0001	-0.0001	0.957535	-0.0001	-0.0001	0.507222	-0.0001	-0.0001	0.524724	-0.0001	-0.0001	0.453284	-0.0001	-0.0001	0.42504	-0.0001	-0.0001	0.550645
THBG_HUMAN	0.0340132	0.0473155	-0.444675	0.06438	0.0196612	-0.283001	-0.0157397	-0.00439524	-0.245752	-0.108756	-0.483659	0.00539535	-0.115977	0.480876	0.956645	0.0853704	0.178899	0.118277	0.0889544	0.134963	0.11191	0.0752416	0.125037	0.0959841	0.0902636	0.159738	0.0957451	0.0739877	0.162124	0.116878
WASC3_HUMAN	-0.0514985	0.0997345	-0.131552	0.0765215	-0.0241976	-0.0726111	-0.104885	0.0388416	-0.160065	-0.0597423	-0.0917183	-0.251795	-0.543075	-0.563708	-0.955925	0.157075	0.220589	0.247741	0.164421	0.195229	0.231218	0.178454	0.192737	0.241732	0.155189	0.199022	0.254887	0.192796	0.236786	0.268154
FBXW9_HUMAN	-0.00195057	-0.43313	0.0347572	-0.584615	-0.00212793	0.0596438	0.0557386	-0.143464	-0.0332053	-0.228819	0.9559	0.0346427	-0.508794	-0.358098	0.274088	0.215525	0.404205	0.111621	0.213488	0.333491	0.0947917	0.239757	0.344526	0.0914866	0.213179	0.389398	0.0911029	0.22986	0.386398	0.114037
NQO1_HUMAN	0.0846369	0.0392141	0.0514112	-0.0670995	0.0421082	0.0433056	-0.0573746	-0.0169741	0.094909	0.403533	0.46852	0.404294	0.512995	0.683567	0.955862	0.0695597	0.0915395	0.0620466	0.0664071	0.0879163	0.0561262	0.0705175	0.0811197	0.0647947	0.0858281	0.108476	0.0845634	0.0732934	0.1135	0.0833109
KBTB3_HUMAN	-0.0681151	-0.143958	-0.0493449	-0.0736424	0.027811	0.166974	0.0592436	0.0465191	0.045858	0.000587126	-0.000600557	-0.0422944	-0.00641633	0.169006	0.954604	0.183567	0.277122	0.205132	0.136756	0.204441	0.190097	0.140992	0.204154	0.166974	0.127185	0.205107	0.187635	0.132972	0.224191	0.2084
ASNS_HUMAN	0.0368444	-0.95434	0.161614	-0.387063	0.35369	-0.886043	-0.289455	0.250699	0.140329	0.501129	0.449729	0.437624	0.347764	0.350657	-0.106633	0.0752454	0.117167	0.0701498	0.0775693	0.0959484	0.0584502	0.0753218	0.0991366	0.0540034	0.0766736	0.0952788	0.054085	0.0782903	0.0904602	0.0599558
VGFR1_HUMAN	-0.0001	0.952566	0.0515059	-0.0001	-0.0697173	-0.0703357	-0.0001	-0.258503	0.0703359	-0.0001	-0.257222	0.0995001	-0.0001	0.225762	0.384444	-0.0001	100.001	0.470915	-0.0001	0.522373	0.519936	-0.0001	0.52233	0.469187	-0.0001	0.523668	0.437768	-0.0001	0.472609	0.511681
MDN1_HUMAN	0.0943933	0.658132	-0.172111	0.952187	-0.446483	-0.353449	0.358299	-0.0810097	-0.361113	-0.242987	-0.308184	-0.325839	-0.0654764	0.133795	-0.546582	0.190076	0.300963	0.194692	0.197595	0.258516	0.181215	0.196247	0.281928	0.177442	0.178537	0.237984	0.174391	0.183576	0.266603	0.189772
GOGB1_HUMAN	-0.0403624	-0.061403	0.035458	-0.0373257	0.0546986	0.130866	0.0580385	0.466961	-0.0229187	-0.0419317	0.0286182	0.102245	0.056437	0.95177	-0.0163178	0.15737	0.367871	0.195536	0.13799	0.334638	0.206612	0.145114	0.40168	0.202484	0.13818	0.339597	0.19744	0.1402	0.386355	0.198823
MTURN_HUMAN	-0.182482	0.949725	-0.0105412	-0.0373999	-0.926802	0.0244939	-0.401012	-0.185558	0.0736011	-0.0263588	0.242929	0.0789567	-0.0855094	-0.119734	-0.466753	0.245293	0.358478	0.129373	0.200563	0.366971	0.119646	0.281633	0.362855	0.145228	0.200616	0.351414	0.129846	0.274095	0.339823	0.148239
HGH1_HUMAN	0.0648375	-0.443076	0.369215	0.179603	0.449673	0.178628	-0.327523	0.949359	0.254245	0.17177	-0.0310685	-0.0906823	0.112977	0.13011	0.563742	0.289555	0.266453	0.26893	0.321433	0.213242	0.2996	0.29949	0.229049	0.284992	0.300873	0.201492	0.27375	0.244063	0.208621	0.304525
CWC15_HUMAN	-0.159962	0.103058	0.0623473	-0.0529692	0.406117	0.305017	-0.155365	0.484934	-0.0163929	-0.0500031	-0.0945095	0.189156	-0.220178	0.948931	0.391582	0.0987466	0.15143	0.138005	0.0715016	0.165258	0.13241	0.0924651	0.143786	0.136737	0.0678358	0.149482	0.144264	0.088832	0.175081	0.131229
SIAT1_HUMAN	0.00528205	0.137488	-0.308771	-0.011732	-0.0115874	-0.100991	-0.00903589	0.0945128	-0.18718	-0.073037	-0.544254	-0.0387089	-0.175375	0.507473	0.948659	0.151807	0.275029	0.169273	0.148055	0.213974	0.1547	0.139712	0.213433	0.147439	0.160177	0.260572	0.140592	0.143321	0.262122	0.17922
HMGA1_HUMAN	-0.024313	0.846577	-0.457153	0.726338	-0.680353	-0.947074	0.467811	0.855512	0.706566	-0.619417	-0.117526	-0.052495	-0.690087	-0.103015	0.306739	0.104013	0.188192	0.140521	0.116134	0.172045	0.128889	0.112986	0.161586	0.134426	0.12215	0.154147	0.115896	0.119917	0.175574	0.131051
CCNL1_HUMAN	-0.0001	0.379664	-0.374008	-0.0001	-0.946595	-0.358278	-0.0001	0.145143	-0.246804	-0.0001	0.0186552	-0.116962	-0.0001	0.0505252	0.255281	-0.0001	0.473817	0.530217	-0.0001	0.424232	0.501063	-0.0001	0.427272	0.510878	-0.0001	0.372283	0.47263	-0.0001	0.452089	0.555153
NDUA7_HUMAN	-0.0415796	-0.462522	0.0213044	0.0890318	0.0300688	-0.0653793	-0.202455	-0.888392	0.158637	0.143059	-0.458216	-0.0288665	0.104845	0.287671	0.946504	0.284066	0.289036	0.163937	0.235613	0.260126	0.165339	0.247267	0.252701	0.173997	0.243921	0.236875	0.164517	0.243835	0.243096	0.176649
PDXL2_HUMAN	-0.0001	-0.0001	-0.0536917	-0.0001	-0.0001	0.0234978	-0.0001	-0.0001	-0.851534	-0.0001	-0.0001	-0.223569	-0.0001	-0.0001	-0.945648	-0.0001	-0.0001	100	-0.0001	-0.0001	0.3074	-0.0001	-0.0001	0.396231	-0.0001	-0.0001	0.345307	-0.0001	-0.0001	0.393671
IREB2_HUMAN	-0.0145151	0.00243248	0.0267882	-0.0939374	0.0110563	0.032589	-0.0117394	-0.20813	-0.190558	-0.0975582	-0.073094	-0.106182	-0.0604466	-0.683762	-0.945472	0.0518304	0.0631972	0.0558099	0.0654614	0.0593515	0.0534283	0.0468831	0.0895994	0.0661332	0.0592593	0.0720207	0.0594063	0.0479537	0.0808099	0.0756936
DNJC5_HUMAN	-0.100449	-0.0001	-0.138642	0.380806	-0.0001	0.380141	0.35221	-0.0001	0.944465	0.794078	-0.0001	0.437924	0.526678	-0.0001	0.665903	0.244875	-0.0001	100	0.229618	-0.0001	0.375736	0.228587	-0.0001	0.420405	0.251454	-0.0001	0.372169	0.222854	-0.0001	0.392291
APOE_HUMAN	-0.130872	-0.092911	-0.238222	-0.0606294	0.107333	0.0407094	0.151775	0.252326	0.123914	0.155313	0.505225	0.153627	0.312723	0.189956	0.944322	0.0884109	0.178866	0.113004	0.0777087	0.140919	0.0851695	0.078646	0.15433	0.0886692	0.0808435	0.156743	0.0902527	0.0960582	0.167844	0.100756
CBX2_HUMAN	0.168757	-0.557387	0.610237	-0.271995	-0.0200314	0.712549	-0.373837	0.941808	0.173186	0.247023	-0.554638	-0.0843865	0.0194266	0.288888	-0.132051	0.179416	0.422147	0.489986	0.186805	0.322392	0.325387	0.180393	0.397762	0.331727	0.171097	0.407746	0.339003	0.172115	0.370676	0.313453
CFAB_HUMAN	-0.0001	0.154491	0.0475694	-0.0001	-0.0263002	-0.340733	-0.0001	-0.0215403	-0.939175	-0.0001	-0.212769	0.393604	-0.0001	0.564571	0.932919	-0.0001	0.287218	100	-0.0001	0.226422	0.396669	-0.0001	0.214796	0.415658	-0.0001	0.267955	0.376353	-0.0001	0.250903	0.435332
FUT11_HUMAN	0.565301	0.825342	-0.0403684	0.215164	0.0954179	0.0869098	-0.796378	-0.809338	0.0710417	0.938278	0.787646	0.103364	0.699551	0.0651886	-0.208902	0.214826	0.410147	0.167787	0.195197	0.367984	0.132162	0.208954	0.450282	0.122771	0.217415	0.461894	0.12077	0.223309	0.472511	0.141886
WIPI3_HUMAN	0.0267182	0.530883	-0.0692119	0.515064	-0.100116	-0.118525	0.937914	0.0641847	0.00595825	-0.099709	-0.0704942	-0.0291417	-0.0201855	-0.0979584	0.169304	0.158677	0.243257	0.156812	0.177674	0.206371	0.139086	0.200577	0.201084	0.154808	0.180159	0.200513	0.140057	0.211178	0.198966	0.146749
SRRM2_HUMAN	0.390091	0.110061	-0.0001	-0.0256343	0.0777505	-0.0001	-0.0807613	-0.296625	-0.0001	-0.117347	0.937871	-0.0001	0.270425	-0.0848688	-0.0001	0.312132	100	-0.0001	0.221666	0.373517	-0.0001	0.225519	0.464393	-0.0001	0.23127	0.460902	-0.0001	0.290202	0.454569	-0.0001
SYFA_MYCCT	-0.0001	-0.0001	-0.0544528	-0.0001	-0.0001	0.337941	-0.0001	-0.0001	-0.0881705	-0.0001	-0.0001	0.11172	-0.0001	-0.0001	0.936053	-0.0001	-0.0001	0.304376	-0.0001	-0.0001	0.34875	-0.0001	-0.0001	0.378098	-0.0001	-0.0001	0.298612	-0.0001	-0.0001	0.342376
APOB_HUMAN	0.183068	0.0259124	-0.19666	-8.60029e-05	0.0138655	0.00684742	0.0438995	0.027981	0.0158133	0.12782	0.322644	0.273989	0.190647	0.172769	0.935034	0.0689077	0.129677	0.0695102	0.0643096	0.0818766	0.0629049	0.0652145	0.0844837	0.0566744	0.0738423	0.115918	0.0673588	0.0678094	0.108331	0.0640824
STIP1_HUMAN	0.0626065	0.934708	-0.280713	0.628402	-0.373898	0.0455284	-0.103578	0.044998	-0.235413	-0.0371649	0.0109802	-0.0343865	-0.314052	0.13168	0.544387	0.0363381	0.0758341	0.0468641	0.0355058	0.0672285	0.0382245	0.0259981	0.068293	0.0408288	0.028286	0.067312	0.0376531	0.0346418	0.0683629	0.0410695
DTD1_HUMAN	0.0620082	0.560559	-0.397404	0.570957	-0.19376	-0.934105	0.610547	0.314882	0.109834	-0.434423	0.0726306	-0.0597685	-0.340534	-0.0556297	-0.123826	0.063427	0.152715	0.0822054	0.0819542	0.130752	0.0763322	0.0722981	0.134321	0.0755046	0.0757689	0.142296	0.0674335	0.0751138	0.139791	0.0757368
FKB1A_HUMAN	-0.150613	0.723661	0.0609108	0.48499	-0.233702	-0.524511	0.933812	0.181437	0.318258	-0.396392	-0.000928699	-0.170501	-0.394233	-0.688589	-0.228942	0.145197	0.253095	0.168456	0.142166	0.224153	0.146769	0.145332	0.217304	0.151165	0.126763	0.219303	0.161074	0.135228	0.208781	0.146484
MXRA7_HUMAN	-0.0848245	-0.0580815	-0.130616	-0.281864	0.0502029	-0.218865	-0.319246	0.498281	0.0401774	-0.00179943	-0.071481	-0.0450422	0.0256441	0.93259	0.641783	0.0781381	0.155801	0.0902253	0.0734356	0.134117	0.0778377	0.0748532	0.119107	0.0635088	0.0573024	0.107471	0.0581847	0.073601	0.12635	0.0834178
CN37_HUMAN	-0.0522275	-0.253357	0.062619	-0.15502	0.0411455	-0.136051	0.00446685	0.0212064	0.225775	0.176819	0.119043	0.286461	0.0496093	0.407647	0.931336	0.092047	0.169195	0.0775059	0.0770599	0.132089	0.0765087	0.0748955	0.133235	0.0781933	0.0903771	0.134149	0.0824524	0.0680747	0.157136	0.077151
CP100_HUMAN	-0.0148128	-0.0384733	-0.258062	0.103052	-0.0834291	-0.0881585	-0.0966395	0.254871	-0.0868203	0.09034	-0.666854	-0.111137	-0.0768555	0.469557	0.931301	0.216874	0.312206	0.174171	0.193221	0.249853	0.178567	0.162723	0.268018	0.178537	0.176056	0.305632	0.171124	0.162889	0.312558	0.198879
PYM1_HUMAN	-0.00679392	0.396338	-0.276717	0.345339	-0.324908	0.0488858	0.174404	-0.215663	-0.0671016	-0.0894391	-0.0297877	0.19761	-0.301367	0.401544	0.930742	0.108721	0.233941	0.120091	0.11224	0.194628	0.114912	0.101269	0.186553	0.100616	0.103551	0.178861	0.106214	0.113711	0.209902	0.109198
ECM29_HUMAN	-0.00406465	-0.0001	-0.0001	-0.929527	-0.0001	-0.0001	-0.443579	-0.0001	-0.0001	0.424835	-0.0001	-0.0001	-0.427577	-0.0001	-0.0001	0.309511	-0.0001	-0.0001	0.314941	-0.0001	-0.0001	0.318144	-0.0001	-0.0001	0.297448	-0.0001	-0.0001	0.294614	-0.0001	-0.0001
ITIH3_HUMAN	0.148823	0.0927348	-0.289923	-0.0199545	0.087118	-0.162831	-0.0301986	0.0974225	-0.0819973	0.0139878	-0.31815	-0.0438807	-0.0778193	0.473134	0.929309	0.116559	0.253099	0.118434	0.0960807	0.192858	0.117839	0.0976519	0.193964	0.0908131	0.107932	0.215379	0.0928667	0.0927301	0.214061	0.112533
VIME_HUMAN	-0.11798	-0.929005	-0.0958759	0.104784	-0.146853	-0.198986	-0.0321537	-0.0681491	-0.237016	-0.0152963	0.188845	-0.0045125	-0.0876879	-0.0728645	0.112183	0.161444	0.198848	0.293883	0.158323	0.18308	0.195043	0.155435	0.176915	0.222883	0.151458	0.167921	0.18062	0.151362	0.18444	0.213993
LCAT_HUMAN	-0.0001	-0.0001	-0.0800409	-0.0001	-0.0001	-0.180653	-0.0001	-0.0001	-0.382675	-0.0001	-0.0001	0.0901069	-0.0001	-0.0001	0.928828	-0.0001	-0.0001	0.311261	-0.0001	-0.0001	0.314964	-0.0001	-0.0001	0.349621	-0.0001	-0.0001	0.3764	-0.0001	-0.0001	0.376921
GNS_HUMAN	-0.00775988	0.442996	-0.317323	0.754435	-0.470412	-0.928519	0.663708	-0.0101585	0.0424577	-0.343835	-0.0408954	-0.159089	-0.542889	-0.25369	-0.432696	0.0839684	0.120266	0.0817573	0.0856906	0.117115	0.0760497	0.0866945	0.113881	0.0792196	0.0832923	0.114883	0.0792204	0.0791627	0.114107	0.0807996
S10AB_HUMAN	-0.100487	0.107545	-0.0992954	0.285394	-0.0212186	-0.136769	0.24419	0.00856924	0.0358231	-0.0786905	-0.073509	0.00926009	-0.0854727	-0.0843776	0.927974	0.117943	0.183121	0.102625	0.13111	0.156212	0.099947	0.110934	0.174538	0.0964989	0.110051	0.166707	0.0974114	0.126017	0.161983	0.114812
ATAT_HUMAN	-0.0001	-0.312898	0.12674	-0.0001	0.0213271	-0.927447	-0.0001	-0.0940808	-0.0808115	-0.0001	-0.0918131	0.0931926	-0.0001	-0.223679	-0.336021	-0.0001	0.242202	0.186259	-0.0001	0.210632	0.187729	-0.0001	0.21837	0.169675	-0.0001	0.209125	0.170316	-0.0001	0.227796	0.20277
KIF1A_HUMAN	-0.0001	-0.0001	-0.283175	-0.0001	-0.0001	-0.524527	-0.0001	-0.0001	-0.927128	-0.0001	-0.0001	0.151657	-0.0001	-0.0001	0.109543	-0.0001	-0.0001	100	-0.0001	-0.0001	0.414223	-0.0001	-0.0001	0.412606	-0.0001	-0.0001	0.43542	-0.0001	-0.0001	0.424061
BD1L1_HUMAN	0.0136631	-0.0344344	0.113331	0.0498607	-0.0446907	-0.064932	-0.358452	0.131803	-0.0458988	-0.0650973	0.0125486	-0.040597	-0.0950937	-0.16295	-0.926332	0.14943	0.186799	0.137345	0.147281	0.198001	0.120199	0.126588	0.181055	0.122762	0.130084	0.189288	0.126156	0.131636	0.210674	0.143162
RNZ2_HUMAN	0.201432	-0.112067	-0.0444913	0.679264	0.121101	-0.0982849	-0.926179	-0.648335	-0.0852762	0.37836	-0.279983	-0.279765	-0.138621	0.095661	0.247031	0.255224	0.237226	0.120345	0.26141	0.272923	0.123536	0.318622	0.272161	0.116664	0.274441	0.286971	0.133422	0.240049	0.231353	0.130016
RTN3_HUMAN	0.0182587	-0.148717	-0.0365434	-0.0070569	-0.151567	-0.0456751	-0.22777	0.0235964	0.221695	0.344816	0.0411666	-0.091366	0.0582335	0.122416	0.925906	0.137613	0.208659	0.146564	0.113566	0.159245	0.128075	0.125978	0.151772	0.125145	0.127795	0.140864	0.124221	0.140446	0.162907	0.141137
EEA1_HUMAN	-0.0286514	0.117134	0.0274096	-0.0117884	-0.186601	0.47492	-0.0786943	0.0409658	0.0235398	-0.0131484	0.0441802	0.00893593	-0.0669146	0.59248	0.925743	0.223127	0.359306	0.223881	0.147993	0.297259	0.214227	0.174787	0.270308	0.18325	0.157911	0.285653	0.18139	0.177237	0.31777	0.203737
CPT2_HUMAN	-0.152447	-0.924519	-0.0935852	-0.538363	0.29163	-0.392383	-0.581587	-0.0712036	-0.00353552	0.0568814	0.189056	0.086151	0.160665	0.659313	0.645254	0.116305	0.404192	0.091599	0.106869	0.289428	0.10023	0.106662	0.298753	0.0858182	0.0887937	0.277814	0.0896202	0.0988075	0.30072	0.103469
MED24_HUMAN	-0.58938	-0.0001	-0.0001	0.318839	-0.0001	-0.0001	0.923738	-0.0001	-0.0001	-0.384358	-0.0001	-0.0001	-0.00345312	-0.0001	-0.0001	0.281499	-0.0001	-0.0001	0.291104	-0.0001	-0.0001	0.326732	-0.0001	-0.0001	0.310598	-0.0001	-0.0001	0.236198	-0.0001	-0.0001
ASSY_HUMAN	0.0354534	-0.525285	0.0249659	-0.164947	0.056538	-0.278992	-0.0499117	-0.0319923	0.106086	0.0774628	0.387744	0.201159	0.476377	0.914674	0.923427	0.082336	0.23383	0.0759688	0.0991426	0.173677	0.0802921	0.0909867	0.171901	0.0756905	0.0846119	0.188368	0.0792165	0.0976826	0.207931	0.0961294
GLYM_HUMAN	-0.027729	-0.506454	-0.1631	-0.238328	-0.281841	-0.139499	-0.445779	-0.465404	-0.0876653	0.0384859	0.0969019	0.134744	0.291152	0.923328	0.692487	0.0477635	0.0969033	0.0497712	0.0467845	0.0844251	0.0534047	0.0397529	0.091087	0.0565923	0.0323815	0.0712827	0.046654	0.0454358	0.0874952	0.0574406
CE290_HUMAN	-0.0285099	0.216531	-0.0430043	0.0211579	-0.0146469	-0.00972791	0.158229	0.422326	0.0502463	-0.0405805	-0.0624821	-0.0208468	-0.0463729	0.922985	-0.0266135	0.115339	0.201537	0.148498	0.125427	0.167171	0.143207	0.133049	0.181463	0.143916	0.123734	0.168856	0.135876	0.124255	0.180977	0.139036
LMNB1_HUMAN	-0.0144035	-0.458407	-0.0142026	0.0947218	0.921624	-0.0305497	-0.388952	0.600327	-0.0248196	0.199032	0.0471297	-0.287822	-0.0708287	-0.488438	0.480466	0.152325	0.438059	0.210266	0.150658	0.40873	0.176036	0.141166	0.424778	0.214256	0.147544	0.373012	0.20617	0.14875	0.450104	0.209841
PYRG1_HUMAN	-0.0001	-0.0001	-0.306718	-0.0001	-0.0001	-0.754535	-0.0001	-0.0001	-2.53502e-05	-0.0001	-0.0001	0.0898137	-0.0001	-0.0001	0.919408	-0.0001	-0.0001	100	-0.0001	-0.0001	0.438529	-0.0001	-0.0001	0.336645	-0.0001	-0.0001	0.435339	-0.0001	-0.0001	0.454702
CO1A1_HUMAN	-0.0179651	-0.214704	-0.332561	0.0221135	-0.173356	-0.193509	-0.191268	0.0511742	-0.123196	-0.153666	-0.190606	-0.0567088	-0.000588791	0.471254	0.918959	0.0755759	0.288726	0.100715	0.105125	0.194971	0.0852999	0.0890142	0.188567	0.0841365	0.0801762	0.20643	0.0780298	0.113236	0.212631	0.0966675
ELOF1_HUMAN	-0.0403923	-0.120664	0.91872	-0.14472	0.0292488	-0.309143	-0.506912	-0.402023	-0.358474	-0.295631	-0.212063	0.0555065	0.247326	0.161535	0.359664	0.178769	0.37083	0.533697	0.149449	0.391318	0.563338	0.175934	0.418142	0.517006	0.144892	0.435653	0.461525	0.165528	0.4118	0.518743
COMP_HUMAN	-0.00134721	-0.336662	-0.161216	-0.205472	0.0967132	0.0390329	-0.195333	0.0686079	-0.143689	-0.111805	-0.700944	0.109548	-0.0843887	0.441192	0.918699	0.0858991	0.303864	0.0940499	0.0942634	0.25168	0.0852624	0.0806283	0.234994	0.0906061	0.0992335	0.269289	0.0948984	0.0858067	0.269946	0.106559
CCD94_HUMAN	-0.00849741	-0.918416	0.0214518	-0.420688	0.0552034	-0.374017	-0.269834	-0.0282105	-0.0270028	0.0211338	-0.0233523	0.0973247	-0.217144	-0.00492056	0.226473	0.0622331	0.129227	0.0556364	0.0710785	0.0864927	0.0655867	0.0860576	0.0874588	0.0517762	0.0728626	0.0954452	0.0760079	0.075568	0.0888521	0.0641483
ERH_HUMAN	0.118762	0.369408	0.141755	0.272838	-0.191702	-0.22756	-0.164744	0.155979	0.00521869	0.0697042	0.0640465	-0.0821911	-0.33059	0.0333387	0.917956	0.10305	0.178833	0.118481	0.097571	0.170952	0.109329	0.0816751	0.147056	0.0914722	0.0849181	0.136385	0.105528	0.0966323	0.152246	0.11646
CH60_MYCGE	0.0240325	0.12337	-0.358008	-0.317599	0.161144	0.0202684	0.144397	-0.0164356	-0.188983	-0.449601	-0.459588	0.0498191	-0.490427	0.425399	0.917839	0.220687	0.426878	0.220538	0.287058	0.387582	0.19727	0.279155	0.3409	0.176645	0.309801	0.446546	0.163763	0.276472	0.451559	0.204908
HSP76_HUMAN	-0.0001	-0.0001	0.0637851	-0.0001	-0.0001	0.0411961	-0.0001	-0.0001	-0.0297747	-0.0001	-0.0001	-0.182878	-0.0001	-0.0001	-0.916527	-0.0001	-0.0001	100	-0.0001	-0.0001	0.286557	-0.0001	-0.0001	0.274001	-0.0001	-0.0001	0.306532	-0.0001	-0.0001	0.336064
THIM_HUMAN	0.0754261	-0.916508	-0.0272293	-0.334002	-0.140563	-0.649885	-0.293644	-0.296744	-0.0246261	0.0032732	0.157204	0.173362	0.378602	0.803835	0.758385	0.0694596	0.132998	0.0654824	0.0644505	0.127697	0.0641527	0.0645953	0.118494	0.0587409	0.0541465	0.10866	0.0596364	0.059973	0.11058	0.0651522
PTAS_MYCPN	0.0557616	0.414881	-0.0799351	0.261526	-0.915865	-0.142796	0.379915	-0.014189	-0.0521965	-0.14098	0.00760986	-0.0987607	-0.139536	-0.100754	-0.205488	0.176453	0.458579	0.185689	0.173048	0.403091	0.151187	0.169261	0.379194	0.165411	0.171642	0.385976	0.149157	0.185306	0.39312	0.161747
SODC_HUMAN	0.164038	0.72878	0.0699855	0.785448	-0.140701	-0.915468	0.587467	0.683244	0.0145695	-0.485243	0.0450835	-0.618338	-0.83315	-0.241026	-0.203152	0.0963097	0.164731	0.104478	0.0874814	0.152586	0.0975921	0.0968612	0.143091	0.0982165	0.0925561	0.152676	0.0969425	0.0978173	0.151757	0.0990159
G3P_HUMAN	0.113116	0.914632	-0.0993376	0.860536	-0.474655	-0.881141	0.881813	0.0694178	-0.0322475	-0.303611	-0.190757	-0.114669	-0.108481	-0.397988	-0.528612	0.0473316	0.0887208	0.0558161	0.0470352	0.0813343	0.0509275	0.0476961	0.0876611	0.051487	0.041686	0.0840355	0.0493757	0.0492135	0.079544	0.0522364
WDR34_HUMAN	-0.00417302	-0.289509	0.0700681	-0.149114	0.0632501	0.018554	-0.0362013	-0.0542101	-0.0349199	0.0389796	-0.00721873	-0.0145585	-0.0431049	-0.400837	-0.913512	0.118866	0.357457	100	0.123748	0.276743	0.272946	0.107966	0.249674	0.289134	0.110997	0.250435	0.265411	0.109794	0.29512	0.330526
CK084_HUMAN	-0.0001	-0.0001	-0.121849	-0.0001	-0.0001	-0.297268	-0.0001	-0.0001	-0.0595211	-0.0001	-0.0001	-0.0548712	-0.0001	-0.0001	0.911974	-0.0001	-0.0001	0.25457	-0.0001	-0.0001	0.231994	-0.0001	-0.0001	0.209087	-0.0001	-0.0001	0.221247	-0.0001	-0.0001	0.230283
MANF_HUMAN	0.103152	0.572145	-0.201802	0.858658	-0.601008	-0.810744	0.911964	-0.0818234	-0.119944	-0.529329	-0.124617	-0.143433	-0.3769	-0.151037	-0.48375	0.101002	0.153718	0.100839	0.102329	0.139816	0.0920507	0.104454	0.131765	0.0998093	0.0933348	0.135653	0.101221	0.100502	0.144875	0.0991888
FAHD1_HUMAN	0.0827369	-0.466136	0.157482	0.398625	0.0282475	-0.837522	0.28097	0.250259	-0.101293	-0.316517	0.0629312	-0.134867	-0.545088	0.911029	0.198718	0.117386	0.199287	0.139516	0.11973	0.189397	0.130396	0.116277	0.176867	0.133493	0.122725	0.184627	0.135106	0.130343	0.175216	0.134604
HMGB1_HUMAN	0.334131	0.910739	0.155133	0.57103	-0.365121	-0.449743	0.357197	0.0166972	-0.0927129	-0.357965	-0.0455806	0.0484616	-0.527276	0.0162188	-0.480408	0.108056	0.197231	0.121342	0.102962	0.166502	0.121945	0.0992801	0.149835	0.119946	0.103744	0.144883	0.115855	0.110839	0.155542	0.123326
TAGL_HUMAN	-0.0001	-0.0001	0.240164	-0.0001	-0.0001	-0.0205879	-0.0001	-0.0001	-0.187318	-0.0001	-0.0001	-0.0579346	-0.0001	-0.0001	0.909692	-0.0001	-0.0001	0.388003	-0.0001	-0.0001	0.245116	-0.0001	-0.0001	0.251998	-0.0001	-0.0001	0.264636	-0.0001	-0.0001	0.294806
GRIA3_HUMAN	0.00613185	0.210445	-0.33173	0.280488	-0.0769297	-0.241571	0.143123	0.0785912	-0.20141	-0.161823	-0.298682	-0.00234834	-0.19779	0.249954	0.908446	0.158002	0.246047	0.174482	0.167913	0.224672	0.169054	0.151032	0.252034	0.163711	0.16057	0.231694	0.170665	0.149748	0.229033	0.179048
UBE2C_HUMAN	0.023683	-0.312381	-0.0184057	-0.133532	-0.0120284	-0.12556	-0.276458	-0.0157915	-0.185779	-0.0488462	-0.231332	-0.15303	-0.235962	-0.443363	-0.907565	0.0507574	0.157125	0.0688311	0.0629085	0.116387	0.0768083	0.0605812	0.151637	0.0852058	0.0472875	0.14405	0.0821152	0.0604939	0.148093	0.0881528
RN114_HUMAN	-0.0001	-0.907449	0.393651	-0.0001	0.242865	-0.862002	-0.0001	0.376805	0.0825023	-0.0001	0.0378615	0.151896	-0.0001	-0.553663	-0.512362	-0.0001	0.35717	0.281534	-0.0001	0.390196	0.225996	-0.0001	0.382762	0.199471	-0.0001	0.300889	0.204322	-0.0001	0.344734	0.231555
ACSL1_HUMAN	-0.0330992	-0.802773	-0.305795	-0.558717	-0.437386	-0.406902	-0.555764	-0.640297	-0.12127	-0.214919	-0.050551	0.0220468	-0.029804	0.250364	0.907353	0.0714295	0.117805	0.0616385	0.0636332	0.0883803	0.0600966	0.0697227	0.0968977	0.0558292	0.0637708	0.0761887	0.0541474	0.0510721	0.101166	0.0568115
PLTP_HUMAN	0.0643294	-0.0001	-0.202309	0.0506775	-0.0001	0.0348317	0.796285	-0.0001	-0.0157683	-0.104729	-0.0001	0.0843067	-0.191806	-0.0001	0.906499	0.198481	-0.0001	0.276893	0.169466	-0.0001	0.222492	0.189197	-0.0001	0.195887	0.173126	-0.0001	0.209969	0.199512	-0.0001	0.232119
TEP1_HUMAN	-0.0001	-0.0001	0.0226704	-0.0001	-0.0001	-0.237762	-0.0001	-0.0001	-0.198172	-0.0001	-0.0001	0.660445	-0.0001	-0.0001	0.905301	-0.0001	-0.0001	100	-0.0001	-0.0001	0.321196	-0.0001	-0.0001	0.315776	-0.0001	-0.0001	0.365333	-0.0001	-0.0001	0.356893
PLBL2_HUMAN	0.00317451	0.219541	-0.488532	0.2702	-0.320971	-0.546808	0.329885	0.0450895	-0.0837688	-0.496765	-0.0398145	-0.142797	-0.904391	-0.123285	0.17183	0.173372	0.24785	0.217947	0.192313	0.203455	0.198456	0.200367	0.222369	0.207389	0.19495	0.216452	0.192841	0.199427	0.191839	0.190752
DDX46_HUMAN	-0.0001	-0.0001	-0.24908	-0.0001	-0.0001	-0.304027	-0.0001	-0.0001	-0.284263	-0.0001	-0.0001	-0.228215	-0.0001	-0.0001	0.904299	-0.0001	-0.0001	0.332872	-0.0001	-0.0001	0.330325	-0.0001	-0.0001	0.390119	-0.0001	-0.0001	0.336123	-0.0001	-0.0001	0.340575
LAT1_HUMAN	-0.0001	-0.0001	0.127049	-0.0001	-0.0001	0.186535	-0.0001	-0.0001	0.457088	-0.0001	-0.0001	0.239155	-0.0001	-0.0001	0.904276	-0.0001	-0.0001	0.343617	-0.0001	-0.0001	0.301336	-0.0001	-0.0001	0.347476	-0.0001	-0.0001	0.305949	-0.0001	-0.0001	0.353785
MYPC3_HUMAN	-0.0001	-0.758732	-0.0001	-0.0001	0.0732859	-0.0001	-0.0001	0.395787	-0.0001	-0.0001	-0.183851	-0.0001	-0.0001	0.903973	-0.0001	-0.0001	0.44263	-0.0001	-0.0001	0.336049	-0.0001	-0.0001	0.399593	-0.0001	-0.0001	0.354454	-0.0001	-0.0001	0.385373	-0.0001
RS2_HUMAN	-0.0001	-0.903757	-0.0216548	-0.0001	-0.0175019	-0.225024	-0.0001	-0.0125542	0.125172	-0.0001	0.156119	0.111612	-0.0001	0.204029	0.385212	-0.0001	0.264351	0.140415	-0.0001	0.216315	0.143763	-0.0001	0.196021	0.149606	-0.0001	0.229636	0.150126	-0.0001	0.212512	0.136027
CGRE1_HUMAN	-0.0658334	-0.228776	0.0171088	-0.0705547	0.24357	0.0637669	-0.092794	0.903727	0.163003	0.116118	0.259577	0.211089	0.308151	0.871004	-0.0294378	0.100905	0.175161	0.113406	0.0741725	0.13999	0.0999682	0.0803813	0.150206	0.129004	0.0880331	0.154626	0.113186	0.102152	0.178167	0.127188
SRC8_HUMAN	0.172914	0.0411498	-0.0431734	0.121681	0.402201	0.231163	-0.518329	0.903106	-0.183091	-0.0304857	0.00926546	0.13533	-0.0386855	0.473671	0.691876	0.0923467	0.192608	0.0939765	0.0835478	0.188728	0.0912773	0.0871029	0.193488	0.0988614	0.0735396	0.225459	0.0870741	0.0840484	0.201856	0.0988133
RPTOR_HUMAN	-0.0352162	-0.0001	0.901863	0.0779678	-0.0001	0.805292	-0.18586	-0.0001	0.660717	0.0747709	-0.0001	-0.0497222	0.00237994	-0.0001	0.627392	0.221551	-0.0001	0.337798	0.223744	-0.0001	0.327478	0.311205	-0.0001	0.332298	0.22893	-0.0001	0.327029	0.289963	-0.0001	0.329087
VTDB_HUMAN	0.254228	0.901712	-0.114559	0.419733	-0.3429	-0.460494	0.14619	0.0330523	-0.276339	-0.0618294	-0.480787	-0.21542	-0.12597	0.395641	-0.0369395	0.0974944	0.178746	0.133212	0.101364	0.175544	0.125627	0.0900113	0.169768	0.114096	0.0894898	0.165544	0.127234	0.0972675	0.174387	0.122324
MCM2_HUMAN	-0.0001	-0.0001	-0.00429526	-0.0001	-0.0001	-0.90123	-0.0001	-0.0001	-0.226371	-0.0001	-0.0001	0.18102	-0.0001	-0.0001	0.304304	-0.0001	-0.0001	100	-0.0001	-0.0001	0.148749	-0.0001	-0.0001	0.145265	-0.0001	-0.0001	0.143914	-0.0001	-0.0001	0.130947
CA122_HUMAN	-0.0001	-0.0001	-0.0259064	-0.0001	-0.0001	0.154271	-0.0001	-0.0001	0.161074	-0.0001	-0.0001	0.0278244	-0.0001	-0.0001	0.900184	-0.0001	-0.0001	0.448593	-0.0001	-0.0001	0.485791	-0.0001	-0.0001	0.467939	-0.0001	-0.0001	0.435593	-0.0001	-0.0001	0.537978
RADI_HUMAN	0.0928784	0.487379	-0.378921	0.897179	-0.374264	-0.803092	0.777467	0.107566	0.134803	-0.360892	0.0637667	0.108049	-0.148353	0.0673631	-0.211496	0.0589215	0.0978923	0.0578031	0.0566996	0.0889785	0.0520527	0.0545992	0.0858541	0.0500146	0.0580375	0.0866227	0.0505915	0.058463	0.0865694	0.0525086
LPH_HUMAN	0.0551672	-0.0001	-0.0001	0.896056	-0.0001	-0.0001	0.5414	-0.0001	-0.0001	0.261003	-0.0001	-0.0001	0.227449	-0.0001	-0.0001	0.218252	-0.0001	-0.0001	0.291143	-0.0001	-0.0001	0.306453	-0.0001	-0.0001	0.272053	-0.0001	-0.0001	0.260425	-0.0001	-0.0001
C19L1_HUMAN	-0.235184	-0.895751	0.0867894	-0.427263	0.190825	-0.674325	0.0766887	0.114711	0.542722	0.11031	0.661563	0.33459	0.309322	0.725443	0.855113	0.146394	0.279135	0.11975	0.148333	0.195861	0.138952	0.126946	0.187474	0.128201	0.131308	0.218141	0.131585	0.126838	0.203398	0.137486
GPX4_HUMAN	-0.0304544	0.0244435	-0.0364832	0.0183554	0.410401	-0.067877	0.167354	0.895101	-0.0233087	-0.0446338	-0.00242713	0.00423575	-0.183944	0.291612	0.048603	0.0968465	0.241336	0.0750451	0.0976497	0.219843	0.0831201	0.116359	0.238286	0.0748011	0.0963448	0.213111	0.0791094	0.134187	0.264162	0.107904
TSTD1_HUMAN	-0.13478	-0.0001	-0.160706	-0.148813	-0.0001	-0.0397407	0.895096	-0.0001	0.270228	0.0832423	-0.0001	-0.192965	-0.0187658	-0.0001	-0.265849	0.27815	-0.0001	0.275601	0.243903	-0.0001	0.27854	0.306762	-0.0001	0.277297	0.220192	-0.0001	0.284818	0.218849	-0.0001	0.308604
RHG12_HUMAN	-0.0599859	-0.0001	0.328393	0.202834	-0.0001	0.259689	-0.8945	-0.0001	-0.0243433	-0.131855	-0.0001	0.183587	0.713079	-0.0001	0.159492	0.380693	-0.0001	0.439695	0.389674	-0.0001	0.274648	0.396409	-0.0001	0.253569	0.39826	-0.0001	0.296651	0.347165	-0.0001	0.270093
SRSF4_HUMAN	-0.0001	-0.0001	-0.894352	-0.0001	-0.0001	0.0180123	-0.0001	-0.0001	0.251036	-0.0001	-0.0001	-0.483698	-0.0001	-0.0001	-0.0651175	-0.0001	-0.0001	100	-0.0001	-0.0001	0.362689	-0.0001	-0.0001	0.390813	-0.0001	-0.0001	0.383581	-0.0001	-0.0001	0.338221
FKBP2_HUMAN	0.0395488	0.607062	-0.160787	0.893943	-0.641906	-0.481771	0.482741	0.122764	-0.0668838	-0.166763	-0.0209512	-0.107647	-0.244974	-0.309717	-0.477082	0.111146	0.159122	0.111937	0.11349	0.148451	0.103598	0.0968964	0.130959	0.0943802	0.0911772	0.118388	0.0947381	0.106128	0.132066	0.1076
CE170_HUMAN	-0.067088	0.281306	0.111289	-0.00150264	0.207304	0.0888483	-0.11176	0.89193	0.607108	-0.050345	-0.419011	-0.379318	0.0210602	0.407738	0.130588	0.192227	0.363182	0.318375	0.185886	0.323509	0.420702	0.20254	0.307685	0.382816	0.186033	0.358429	0.383979	0.198294	0.338884	0.415267
MRC2_HUMAN	-0.0001	0.208298	-0.36293	-0.0001	-0.352936	-0.0294032	-0.0001	0.891646	0.0291017	-0.0001	0.490374	0.0239959	-0.0001	0.0725733	0.411836	-0.0001	0.470985	0.207714	-0.0001	0.46967	0.162988	-0.0001	0.424787	0.205349	-0.0001	0.427781	0.162409	-0.0001	0.424327	0.189099
EMC8_HUMAN	0.453204	-0.0001	-0.120509	-0.890363	-0.0001	-0.0364478	-0.44702	-0.0001	0.0313795	-0.59426	-0.0001	0.0414434	0.806354	-0.0001	0.605433	0.36421	-0.0001	0.285057	0.358043	-0.0001	0.251495	0.352901	-0.0001	0.232224	0.329839	-0.0001	0.214729	0.390254	-0.0001	0.266991
DERM_HUMAN	-0.0001	0.532189	-0.252266	-0.0001	-0.44081	0.271388	-0.0001	0.00781823	0.50215	-0.0001	-0.12424	-0.387024	-0.0001	-0.0187235	0.890323	-0.0001	0.382143	0.197544	-0.0001	0.298868	0.180929	-0.0001	0.31322	0.188624	-0.0001	0.304358	0.197289	-0.0001	0.307558	0.206603
SMOX_HUMAN	-0.0001	0.0636955	-0.0001	-0.0001	-0.289418	-0.0001	-0.0001	0.0479964	-0.0001	-0.0001	-0.484216	-0.0001	-0.0001	0.889619	-0.0001	-0.0001	100	-0.0001	-0.0001	0.423505	-0.0001	-0.0001	0.440539	-0.0001	-0.0001	0.47022	-0.0001	-0.0001	0.420902	-0.0001
TM109_HUMAN	-0.161362	-0.889585	-0.0001	-0.565105	-0.507863	-0.0001	0.572764	-0.354872	-0.0001	0.259703	0.0785225	-0.0001	0.779853	0.296998	-0.0001	0.200586	0.437354	-0.0001	0.2026	0.43279	-0.0001	0.185419	0.450311	-0.0001	0.198967	0.380848	-0.0001	0.271634	0.442533	-0.0001
LRC59_HUMAN	-0.0747715	-0.79937	-0.0104156	-0.291732	-0.173055	-0.332294	-0.225824	0.322937	0.22832	-0.0166607	-0.166692	-0.339094	-0.518706	0.66486	0.889569	0.0911309	0.244664	0.172871	0.0969989	0.191327	0.16003	0.0820623	0.20578	0.150604	0.0672881	0.200509	0.158735	0.0959024	0.229461	0.169048
COQ3_HUMAN	-0.0001	-0.695985	-0.0001	-0.0001	-0.15925	-0.0001	-0.0001	-0.888933	-0.0001	-0.0001	-0.102422	-0.0001	-0.0001	0.889509	-0.0001	-0.0001	0.452021	-0.0001	-0.0001	0.369956	-0.0001	-0.0001	0.439551	-0.0001	-0.0001	0.366393	-0.0001	-0.0001	0.465044	-0.0001
C10_HUMAN	-0.0515055	0.195284	-0.12183	-0.0254913	0.0583543	-0.123749	0.024496	-0.289712	-0.329554	-0.183476	-0.0485671	-0.209437	-0.0286708	-0.669068	-0.889388	0.0893435	0.248675	0.15488	0.0877467	0.220608	0.150199	0.0896025	0.267065	0.168172	0.119392	0.247344	0.1644	0.0955635	0.246949	0.168553
UBP1_HUMAN	0.0220968	0.0298174	-0.163034	-0.177848	0.243034	-0.171057	-0.104485	-0.338809	-0.0849828	-0.12104	0.019762	0.0434135	-0.242076	-0.0614223	-0.888521	0.132361	0.227743	0.111235	0.125419	0.298883	0.112619	0.119796	0.327188	0.107868	0.119916	0.225078	0.103138	0.123043	0.229481	0.128691
BDH_HUMAN	-0.0001	-0.18165	-0.0001	-0.0001	-0.0822738	-0.0001	-0.0001	0.169021	-0.0001	-0.0001	-0.162826	-0.0001	-0.0001	-0.888025	-0.0001	-0.0001	100	-0.0001	-0.0001	0.520446	-0.0001	-0.0001	0.441179	-0.0001	-0.0001	0.478317	-0.0001	-0.0001	0.517436	-0.0001
CARME_HUMAN	-0.0001	-0.0001	0.888006	-0.0001	-0.0001	0.699171	-0.0001	-0.0001	0.448455	-0.0001	-0.0001	-0.374004	-0.0001	-0.0001	0.203301	-0.0001	-0.0001	0.372153	-0.0001	-0.0001	0.387276	-0.0001	-0.0001	0.40747	-0.0001	-0.0001	0.404126	-0.0001	-0.0001	0.414739
RS7_HUMAN	-0.0449115	-0.886443	0.349011	-0.023318	-0.00300009	-0.158131	-0.196493	0.258072	-0.175438	0.0747529	0.0476057	0.0501369	0.00840562	0.281402	0.50295	0.116075	0.213739	0.139588	0.101516	0.170308	0.126583	0.103786	0.197733	0.136614	0.115014	0.190489	0.11953	0.106623	0.18325	0.144368
PIN4_HUMAN	0.0461734	0.746048	-0.0887944	0.678102	-0.0208631	-0.500484	0.885899	0.533512	0.176245	-0.0929806	-0.174206	-0.443641	-0.205327	-0.310133	-0.40988	0.093827	0.12431	0.0925801	0.0854152	0.107582	0.0807501	0.0956321	0.104527	0.0803828	0.0859643	0.110882	0.0844297	0.0834988	0.112563	0.0855526
LTOR2_HUMAN	-0.0001	-0.0001	-0.125878	-0.0001	-0.0001	-0.0756521	-0.0001	-0.0001	0.234457	-0.0001	-0.0001	-0.468646	-0.0001	-0.0001	0.885896	-0.0001	-0.0001	0.291204	-0.0001	-0.0001	0.333358	-0.0001	-0.0001	0.384041	-0.0001	-0.0001	0.339415	-0.0001	-0.0001	0.32151
CHM4A_HUMAN	-0.0107029	-0.408218	0.0310531	-0.401639	0.885298	0.0472926	-0.343803	0.257581	-0.140402	0.0646554	-0.69199	0.149728	-0.0586579	-0.257511	-0.0551041	0.0926203	0.257617	0.101073	0.117894	0.248101	0.101395	0.106139	0.2362	0.0997828	0.0918115	0.255607	0.08461	0.0952593	0.249268	0.0960833
PRS53_HUMAN	0.0567852	0.213738	0.100851	0.0590813	-0.118976	-0.119354	-0.0654844	-0.275588	-0.322219	0.0889013	-0.0249269	-0.0596871	0.181686	0.25298	-0.882761	0.15589	0.387026	0.203483	0.169058	0.391722	0.234643	0.153125	0.396305	0.236556	0.149135	0.365283	0.201864	0.166314	0.395571	0.246652
RS3A_HUMAN	-0.517722	-0.881585	-0.0001	-0.154245	0.0133972	-0.0001	0.423162	0.164761	-0.0001	-0.11485	0.016306	-0.0001	-0.164836	0.304913	-0.0001	0.169605	0.23302	-0.0001	0.175315	0.199945	-0.0001	0.162771	0.218331	-0.0001	0.173951	0.192202	-0.0001	0.174819	0.194374	-0.0001
CELF3_HUMAN	0.14548	0.0479352	-0.158996	0.269519	0.104588	-0.0595456	0.327041	0.774542	-0.0772373	-0.108192	-0.0408898	-0.0868559	0.0421085	0.881365	0.0964069	0.151735	0.228993	0.172745	0.161694	0.22694	0.140063	0.175772	0.255042	0.14183	0.158443	0.212537	0.145432	0.136459	0.280953	0.14888
MEA1_HUMAN	-0.00225651	-0.0001	-0.0001	-0.0813436	-0.0001	-0.0001	-0.316959	-0.0001	-0.0001	-0.216346	-0.0001	-0.0001	-0.880869	-0.0001	-0.0001	0.216029	-0.0001	-0.0001	0.239884	-0.0001	-0.0001	0.278972	-0.0001	-0.0001	0.257262	-0.0001	-0.0001	0.312908	-0.0001	-0.0001
IF2_MYCPN	-0.0001	0.445605	-0.0001	-0.0001	-0.672157	-0.0001	-0.0001	-0.0388743	-0.0001	-0.0001	-0.879977	-0.0001	-0.0001	-0.289582	-0.0001	-0.0001	100.001	-0.0001	-0.0001	0.463945	-0.0001	-0.0001	0.37693	-0.0001	-0.0001	0.419727	-0.0001	-0.0001	0.463868	-0.0001
UBE3A_HUMAN	-0.0001	0.100479	-0.0890664	-0.0001	-0.518164	-0.0561672	-0.0001	-0.21626	0.0593617	-0.0001	0.159538	-0.0303413	-0.0001	0.259364	0.879542	-0.0001	0.334321	100	-0.0001	0.289392	0.310338	-0.0001	0.271809	0.36142	-0.0001	0.283973	0.351472	-0.0001	0.280804	0.374083
NAT16_HUMAN	-0.0001	-0.0652062	-0.0001	-0.0001	-0.16449	-0.0001	-0.0001	-0.218648	-0.0001	-0.0001	0.00029951	-0.0001	-0.0001	0.879113	-0.0001	-0.0001	0.510129	-0.0001	-0.0001	0.470393	-0.0001	-0.0001	0.477064	-0.0001	-0.0001	0.391874	-0.0001	-0.0001	0.511829	-0.0001
SERF2_HUMAN	0.0207929	0.496985	-0.0317149	0.611774	-0.442297	-0.280249	0.447399	0.25819	-0.0592571	-0.351113	-0.0609287	-0.296562	-0.230111	-0.390166	-0.877185	0.105491	0.162888	0.12833	0.102114	0.158463	0.107747	0.103699	0.169418	0.122867	0.0924605	0.164574	0.108607	0.102208	0.163294	0.125624
SDHA_HUMAN	-0.0695417	-0.204006	-0.281573	0.115825	-0.388341	-0.606199	-0.0525704	-0.123481	0.0157638	-0.151156	0.121784	0.258829	0.324951	0.75942	0.874762	0.105498	0.140849	0.105879	0.114717	0.121308	0.0916556	0.0920234	0.103266	0.0835372	0.104434	0.129872	0.0904686	0.103425	0.119189	0.0893625
COQ9_HUMAN	-0.0180077	-0.156664	-0.132361	-0.217773	-0.26687	-0.0991716	-0.231113	-0.277322	-0.0840799	-0.0420295	0.109251	0.0311079	0.0849381	0.872466	0.55404	0.0963277	0.138408	0.0780693	0.0980543	0.131386	0.0728174	0.0801986	0.125611	0.0810547	0.0690371	0.141717	0.0704021	0.0975681	0.136802	0.0848209
H12_HUMAN	-0.0144473	0.449794	-0.333402	0.454883	-0.309706	-0.283514	0.87085	0.284324	0.189737	-0.127735	-0.0607108	-0.0226747	-0.25889	0.179841	0.836679	0.0966726	0.165957	0.105145	0.09773	0.131921	0.0918148	0.102884	0.138686	0.106352	0.0769957	0.149723	0.0971828	0.0908804	0.135728	0.105721
2A5G_HUMAN	-0.0001	0.285228	-0.0266247	-0.0001	0.48228	0.203106	-0.0001	0.870633	0.170185	-0.0001	0.249892	0.143092	-0.0001	0.703108	0.690666	-0.0001	0.318025	0.192344	-0.0001	0.273314	0.195302	-0.0001	0.291093	0.180782	-0.0001	0.291223	0.184814	-0.0001	0.285414	0.213406
RS18_HUMAN	-0.0212399	-0.870033	0.194318	-0.382399	0.221303	-0.36192	-0.173029	0.271556	0.138104	0.156801	0.259091	0.0686356	-0.150102	0.565875	0.859573	0.0916823	0.165116	0.108868	0.0822902	0.134323	0.118802	0.0830717	0.130653	0.1018	0.0901813	0.140199	0.0999508	0.0826021	0.148806	0.115989
ERF1_HUMAN	0.0197734	0.202917	-0.113073	0.00173915	-0.0273615	0.126401	-0.0842042	-0.120946	0.00529274	0.0522199	-0.00292124	0.0519633	0.0552589	0.345417	0.869745	0.0700082	0.0951747	0.0513829	0.0460027	0.0832067	0.0489924	0.0500348	0.0793697	0.0358855	0.0540596	0.0682565	0.040779	0.0667631	0.0801537	0.0571278
HNRH3_HUMAN	0.652087	-0.0001	-0.0001	-0.869304	-0.0001	-0.0001	-0.111141	-0.0001	-0.0001	-0.0872328	-0.0001	-0.0001	-0.276343	-0.0001	-0.0001	0.289321	-0.0001	-0.0001	0.327652	-0.0001	-0.0001	0.330377	-0.0001	-0.0001	0.31542	-0.0001	-0.0001	0.316434	-0.0001	-0.0001
ERG7_HUMAN	-0.0481343	-0.0345857	-0.0918836	-0.0750472	-0.194478	-0.115543	-0.0446001	-0.119437	0.0223958	0.0787175	0.0131621	0.0566941	0.186779	0.716382	0.867484	0.0585217	0.0882891	0.0618656	0.0536421	0.090883	0.0574034	0.0457222	0.0728476	0.0542074	0.0533711	0.0601026	0.0487479	0.0569445	0.0911985	0.0645516
NFL_HUMAN	-0.0001	-0.0001	0.0469793	-0.0001	-0.0001	-0.285835	-0.0001	-0.0001	-0.0556538	-0.0001	-0.0001	-0.17437	-0.0001	-0.0001	-0.866769	-0.0001	-0.0001	0.324069	-0.0001	-0.0001	0.342097	-0.0001	-0.0001	0.363617	-0.0001	-0.0001	0.316422	-0.0001	-0.0001	0.356881
RHG06_HUMAN	-0.169871	-0.865731	-0.241504	-0.594734	0.302402	-0.0852379	-0.76207	-0.140241	-0.0656752	-4.35113e-05	0.299334	0.189942	0.195503	0.78981	0.356998	0.256431	0.276831	0.247609	0.311272	0.265655	0.195122	0.337518	0.221945	0.20246	0.246532	0.227465	0.201116	0.27131	0.257038	0.223943
ROA0_HUMAN	-0.0820953	-0.0536625	0.00371467	-0.108344	0.108112	0.0979848	0.0699382	0.0825041	0.0329667	0.00794916	0.0506584	0.0878173	0.0456593	0.26897	0.864373	0.0707845	0.137107	0.0576037	0.0697281	0.109191	0.0523354	0.0685837	0.0960624	0.0601117	0.0556412	0.113012	0.0760363	0.0723153	0.117816	0.0699332
ATLA3_HUMAN	-0.0173715	-0.688552	-0.154664	-0.289882	-0.602927	-0.613541	-0.0828834	-0.417446	-0.307641	0.152853	-0.0380695	-0.000523912	-0.514664	0.181498	0.864212	0.30521	0.42004	0.269096	0.301949	0.443189	0.302187	0.278658	0.426386	0.288163	0.24991	0.365457	0.255184	0.289665	0.457357	0.308364
GD1L1_HUMAN	0.02058	-0.862138	0.104952	-0.458925	0.165262	-0.590808	-0.429109	-0.0938437	0.168966	0.30595	0.175962	0.145896	0.0901758	0.281151	0.176722	0.176627	0.286008	0.0907288	0.160757	0.208737	0.106136	0.162778	0.198747	0.0947671	0.161326	0.20574	0.0984204	0.151601	0.215985	0.089236
SNX11_HUMAN	0.860884	-0.0001	-0.00427696	0.277978	-0.0001	0.0715785	0.0774872	-0.0001	0.11907	-0.0463425	-0.0001	-0.0327245	-0.185121	-0.0001	-0.0050132	0.277454	-0.0001	0.256481	0.266031	-0.0001	0.266605	0.250025	-0.0001	0.271581	0.205521	-0.0001	0.251865	0.246066	-0.0001	0.277816
EFGM_HUMAN	0.0108817	-0.368196	-0.0603534	-0.193918	-0.068446	-0.250996	-0.122468	-0.390529	-0.0337609	-0.0513404	0.0672797	0.142928	0.271117	0.860451	0.667382	0.0807883	0.128423	0.0673022	0.078311	0.0952908	0.068231	0.0612066	0.124627	0.0606334	0.062901	0.0983722	0.0646942	0.0797871	0.118063	0.0741889
T4S4_HUMAN	-0.0001	0.858759	-0.0001	-0.0001	0.170856	-0.0001	-0.0001	-0.148016	-0.0001	-0.0001	-0.200071	-0.0001	-0.0001	-0.000126504	-0.0001	-0.0001	100.001	-0.0001	-0.0001	0.557513	-0.0001	-0.0001	0.567855	-0.0001	-0.0001	0.570192	-0.0001	-0.0001	0.571218	-0.0001
TBCA_HUMAN	0.100281	0.857687	0.0670838	0.630471	-0.389677	-0.468086	0.484499	0.4977	0.0902851	-0.384032	0.0869515	-0.279134	-0.339505	-0.330994	-0.146432	0.0899687	0.124835	0.0909233	0.0897653	0.114507	0.0804689	0.0883454	0.108261	0.0840471	0.0807583	0.104295	0.0700792	0.0820907	0.105638	0.074733
VAMP3_HUMAN	0.135475	-0.0001	0.031925	0.857643	-0.0001	0.383221	0.170759	-0.0001	-0.0558455	0.334265	-0.0001	0.337693	-0.134315	-0.0001	0.0655246	0.332504	-0.0001	0.194425	0.339565	-0.0001	0.173205	0.316408	-0.0001	0.177757	0.343956	-0.0001	0.179349	0.935371	-0.0001	0.187952
SRSF1_HUMAN	-0.0957386	-0.472282	-0.0726969	-0.277345	-0.117624	-0.0668172	-0.505602	-0.0586212	-0.0336476	0.120082	-0.133546	0.207857	0.438283	0.334436	0.856932	0.149847	0.268083	0.18715	0.122902	0.201787	0.170834	0.132702	0.225002	0.177107	0.12323	0.222212	0.180983	0.144128	0.229057	0.175505
KPRA_HUMAN	0.0667545	-0.115225	-0.0663353	0.0698587	0.221152	0.234208	-0.0645031	-0.166855	-0.0712224	-0.0314107	-0.0236146	0.230731	0.0527992	0.459905	0.856291	0.135409	0.380293	0.163668	0.125853	0.279857	0.179251	0.0995459	0.26722	0.152599	0.101058	0.291277	0.177245	0.139386	0.277757	0.194699
GDF5_HUMAN	0.0607965	-0.0001	-0.0001	0.097244	-0.0001	-0.0001	0.126008	-0.0001	-0.0001	0.318979	-0.0001	-0.0001	-0.855824	-0.0001	-0.0001	0.272703	-0.0001	-0.0001	0.233777	-0.0001	-0.0001	0.249169	-0.0001	-0.0001	0.263488	-0.0001	-0.0001	0.253387	-0.0001	-0.0001
NRCAM_HUMAN	-0.0190438	0.488359	-0.0680417	0.149836	-0.0972527	-0.0765478	0.137283	0.0147081	-0.158024	-0.27344	-0.158763	-0.264432	-0.189419	-0.412457	-0.854777	0.0973416	0.126826	0.0597757	0.0891668	0.113555	0.0606588	0.0845617	0.101795	0.0587857	0.0888045	0.110194	0.0603764	0.0785207	0.12023	0.070804
AIMP2_HUMAN	-0.0001	-0.0001	0.1131	-0.0001	-0.0001	-0.814765	-0.0001	-0.0001	0.0172035	-0.0001	-0.0001	-0.00463681	-0.0001	-0.0001	0.854522	-0.0001	-0.0001	100	-0.0001	-0.0001	0.266636	-0.0001	-0.0001	0.230297	-0.0001	-0.0001	0.19914	-0.0001	-0.0001	0.263711
NEUR1_HUMAN	-0.0129146	-0.0722945	-0.0492745	-0.0226187	0.0793478	0.0533823	-0.0695692	-0.12014	0.00366429	-0.28258	-0.220331	-0.525632	-0.369269	-0.273361	-0.854284	0.088579	0.21675	0.182991	0.0829467	0.184971	0.188257	0.080084	0.183283	0.19208	0.10248	0.202945	0.191994	0.101598	0.213442	0.192649
ARSB_HUMAN	0.109044	0.0268047	-0.62288	0.85358	-0.516294	-0.79541	0.594917	-0.0198277	-0.0571304	-0.367039	-0.0144517	-0.116017	-0.303908	-0.0761755	-0.0824201	0.164513	0.332526	0.187276	0.191878	0.27529	0.17431	0.167996	0.304145	0.185896	0.171614	0.305889	0.18633	0.186537	0.294781	0.180832
CMKMT_HUMAN	-0.0267075	0.104241	0.0189165	-0.128918	0.335101	-0.102096	-0.0315119	0.852287	-0.0106876	-0.0121426	0.132945	0.00557335	-0.0604351	0.0467106	-0.229493	0.101316	0.186058	0.10663	0.0970994	0.175693	0.105116	0.111205	0.163266	0.111428	0.102983	0.174327	0.0950669	0.121018	0.197769	0.126994
ODPX_HUMAN	-0.0383092	0.0868137	-0.135258	-0.0611178	0.0448075	-0.0797988	-0.185863	0.0501836	-0.0296237	0.0403904	0.0550377	0.00993788	0.373516	0.851743	0.42615	0.0979583	0.132031	0.0901783	0.0780957	0.113399	0.0943754	0.0879695	0.115276	0.0969791	0.0853112	0.143124	0.0901964	0.0845025	0.121106	0.107559
OAT_HUMAN	-0.00399199	-0.165553	-0.0510409	-0.295444	-0.280615	-0.104922	-0.335816	-0.412377	-0.0190827	-0.0169261	0.0167778	0.0369065	0.341771	0.851626	0.594321	0.0594098	0.0929952	0.0476368	0.0528745	0.0883836	0.0476338	0.0518346	0.0942648	0.048811	0.0439507	0.0637648	0.0468779	0.0589395	0.0892727	0.0496093
RTF2_HUMAN	-0.00961638	-0.851485	0.0299578	-0.58019	0.238625	-0.508319	-0.0588369	-0.0577042	-0.0137597	0.121931	-0.193431	0.0375561	0.0732538	-0.136582	-0.208035	0.213556	0.393299	0.268549	0.19974	0.306602	0.251686	0.172551	0.266275	0.256035	0.180483	0.275561	0.215365	0.224948	0.268144	0.224119
PCDA2_HUMAN	-0.0001	0.0920865	-0.0001	-0.0001	-0.0237492	-0.0001	-0.0001	-0.020502	-0.0001	-0.0001	0.0698069	-0.0001	-0.0001	0.851349	-0.0001	-0.0001	100	-0.0001	-0.0001	0.335428	-0.0001	-0.0001	0.385645	-0.0001	-0.0001	0.366221	-0.0001	-0.0001	0.459898	-0.0001
HAP28_HUMAN	0.143315	0.849823	0.106286	0.699968	0.0115689	-0.149055	0.526355	0.330665	-0.0390541	-0.184993	0.0948388	0.0315603	-0.255572	-0.0650857	0.145818	0.0688211	0.130749	0.0916631	0.0635372	0.11851	0.0832613	0.0641516	0.117655	0.0835191	0.0625567	0.120162	0.0835309	0.0718631	0.127052	0.0756708
LAP2A_HUMAN	-0.0942935	-0.824034	0.0848327	-0.554691	0.141258	-0.545594	-0.156616	-0.0169768	-0.0056134	0.00346486	0.0333548	0.0143258	-0.260562	0.164442	0.849811	0.0552511	0.107534	0.0656104	0.0582487	0.0851759	0.0606982	0.047414	0.0751306	0.050854	0.0456109	0.0829193	0.0518272	0.0516991	0.074523	0.0630352
JUPI1_HUMAN	-0.0240401	0.198185	0.286543	0.0408583	0.118138	-0.453542	-0.0892514	0.396743	0.424536	-0.338541	-0.367638	-0.402526	-0.287953	-0.421591	-0.849606	0.0670318	0.143242	0.129695	0.0813473	0.139101	0.124572	0.0762448	0.140438	0.120541	0.0727018	0.138705	0.123907	0.0722859	0.143729	0.124514
CAF17_HUMAN	0.151075	-0.449421	-0.0861267	0.155369	-0.076289	0.0107804	-0.829312	0.0609471	-0.0557784	0.849576	-0.0697777	0.0385178	0.421541	0.360149	0.102278	0.298422	0.262059	0.132477	0.23994	0.25103	0.122001	0.25916	0.270456	0.130112	0.258885	0.259975	0.115845	0.284513	0.273121	0.134987
ASAH1_HUMAN	0.0918359	0.849334	-0.187719	0.677364	-0.23707	-0.168193	0.542327	0.0674632	-0.0150481	-0.100109	-0.016071	0.00825006	0.0332318	-0.141172	-0.095966	0.0863754	0.159817	0.0750624	0.0884296	0.129378	0.0725325	0.0854286	0.110555	0.0805859	0.0697207	0.10816	0.074538	0.0828497	0.119947	0.0829573
TBC23_HUMAN	0.0257766	-0.355252	-0.848343	-0.144944	-0.0590945	0.0590686	-0.0875804	-0.0061872	0.283427	0.101224	-0.0671042	-0.285824	-0.0342973	0.0360113	-0.260147	0.0953973	0.248233	0.208103	0.113654	0.206682	0.186663	0.0975745	0.192334	0.17803	0.10284	0.209487	0.194222	0.0893485	0.198738	0.189098
PSMD4_HUMAN	0.0213517	-0.847695	0.0709933	-0.243665	0.129055	-0.375592	-0.246777	-0.0543303	-0.00245772	0.110215	-0.0123835	0.0500205	-0.153089	0.190019	0.55948	0.0832717	0.136397	0.0710563	0.0836652	0.100389	0.0782215	0.0790644	0.09012	0.0696162	0.0629438	0.112815	0.0835404	0.0671503	0.112538	0.0771108
ANM9_HUMAN	-0.0001	-0.0001	0.270151	-0.0001	-0.0001	-0.157439	-0.0001	-0.0001	0.844988	-0.0001	-0.0001	0.754023	-0.0001	-0.0001	-0.478139	-0.0001	-0.0001	0.444061	-0.0001	-0.0001	0.448824	-0.0001	-0.0001	0.40143	-0.0001	-0.0001	0.439277	-0.0001	-0.0001	0.442965
41_HUMAN	-0.0765034	-0.319201	0.012596	-0.0481225	0.0202842	0.0347801	-0.844359	-0.0741389	0.00507735	0.0257847	0.0317143	0.000536608	0.339628	0.0703789	0.0672242	0.356167	0.180017	0.0915502	0.318666	0.168179	0.0829489	0.310145	0.134236	0.0849489	0.28654	0.145721	0.106094	0.305289	0.13812	0.085558
CLUS_HUMAN	0.457532	-0.39606	-0.440143	-0.561701	0.255437	-0.108323	-0.0255502	0.024475	0.454791	0.0160583	0.196716	-0.0955304	-0.844258	-0.762856	-0.264378	0.193896	0.473895	0.306646	0.229238	0.475147	0.209646	0.180348	0.386418	0.241963	0.187578	0.425452	0.247029	0.232137	0.418505	0.238918
CASA2_BOVIN	-0.0001	-0.0001	-0.0283233	-0.0001	-0.0001	0.19872	-0.0001	-0.0001	-0.180555	-0.0001	-0.0001	0.125124	-0.0001	-0.0001	0.843776	-0.0001	-0.0001	0.38477	-0.0001	-0.0001	0.382541	-0.0001	-0.0001	0.381374	-0.0001	-0.0001	0.383683	-0.0001	-0.0001	0.39067
PGAM2_HUMAN	0.0502222	0.343844	-0.0308775	0.452737	-0.263594	-0.0529654	0.423577	0.492765	-0.0719714	-0.137024	-0.0508816	-0.207924	-0.130517	0.116071	-0.843339	0.0924142	0.172392	0.144438	0.108124	0.152223	0.120591	0.106902	0.161733	0.131395	0.0956707	0.164947	0.119112	0.108315	0.155856	0.129238
PCD19_HUMAN	-0.0001	-0.0001	0.105888	-0.0001	-0.0001	-0.448191	-0.0001	-0.0001	-0.463492	-0.0001	-0.0001	0.129673	-0.0001	-0.0001	0.843182	-0.0001	-0.0001	100	-0.0001	-0.0001	0.361087	-0.0001	-0.0001	0.37102	-0.0001	-0.0001	0.315607	-0.0001	-0.0001	0.417634
MEGF6_HUMAN	-0.0001	-0.0001	0.0902484	-0.0001	-0.0001	-0.377123	-0.0001	-0.0001	-0.84081	-0.0001	-0.0001	0.168148	-0.0001	-0.0001	0.842717	-0.0001	-0.0001	100	-0.0001	-0.0001	0.363873	-0.0001	-0.0001	0.398874	-0.0001	-0.0001	0.324528	-0.0001	-0.0001	0.401529
ANGE2_HUMAN	0.0524857	-0.592543	-0.247774	-0.666686	0.593616	0.0184426	-0.329526	0.152045	0.786998	-0.249553	0.00205146	0.0427225	0.0212059	-0.841281	0.0504123	0.218686	0.439865	0.284367	0.192963	0.430293	0.221574	0.189285	0.388873	0.252604	0.161313	0.496102	0.198263	0.193523	0.428678	0.229215
LAGE3_HUMAN	0.00638333	0.150802	0.0755632	0.00592538	0.369656	0.0254173	-0.0941243	0.839408	0.0731115	-0.00233486	0.0968173	0.0100208	-0.0883833	0.635898	-0.0219115	0.0565563	0.163683	0.090799	0.0560358	0.127044	0.0925294	0.0685666	0.127998	0.0932959	0.0544352	0.122316	0.0928745	0.0563818	0.136821	0.0966542
KAPCA_HUMAN	-0.00266609	0.0249351	-0.0788336	-0.00736983	0.235439	0.0407567	-0.0804305	0.547371	-0.00659977	0.07725	0.0151464	0.00591226	-0.0124967	0.838763	-0.119647	0.0626001	0.109953	0.0985729	0.0581605	0.103634	0.0917855	0.0683007	0.110891	0.0731734	0.0547956	0.0900882	0.0665553	0.06188	0.103906	0.0829578
ZFY21_HUMAN	0.158855	-0.0001	0.218666	-0.837197	-0.0001	0.0192645	-0.0313147	-0.0001	0.158783	0.133522	-0.0001	0.173912	0.235272	-0.0001	-0.182151	0.236755	-0.0001	0.208995	0.237078	-0.0001	0.164254	0.232236	-0.0001	0.174316	0.231995	-0.0001	0.177634	0.218293	-0.0001	0.181937
RUVB1_HUMAN	-0.0144241	-0.54328	0.0274074	0.116683	0.00869766	0.0133477	-0.0527735	-0.148909	-0.00471051	0.026713	0.0212914	0.0728631	0.0160507	0.160162	0.837119	0.0846142	0.2264	0.105753	0.0779419	0.164505	0.106291	0.0589247	0.174837	0.0865514	0.0689835	0.180076	0.0969469	0.0910427	0.171526	0.117312
FMC1_HUMAN	-0.220738	0.243029	-0.179326	0.0746932	0.27385	0.0939031	-0.441031	-0.758795	-0.150155	0.0517744	0.459338	0.152748	0.00462875	0.423811	0.836529	0.305535	0.398257	0.247666	0.288032	0.400564	0.203372	0.282042	0.405159	0.204389	0.221976	0.418523	0.217034	0.250648	0.415694	0.227806
SAS6_HUMAN	-0.0001	-0.0001	-0.835987	-0.0001	-0.0001	-0.01164	-0.0001	-0.0001	0.738847	-0.0001	-0.0001	-0.543381	-0.0001	-0.0001	0.018096	-0.0001	-0.0001	0.341564	-0.0001	-0.0001	0.294384	-0.0001	-0.0001	0.345657	-0.0001	-0.0001	0.375702	-0.0001	-0.0001	0.378625
RS13_HUMAN	0.0567429	-0.248281	0.0197536	-0.145436	0.46718	-0.0975011	-0.0198837	0.718988	-0.0671972	0.216582	-0.0500044	-0.0346193	0.835849	0.00358667	0.232299	0.19206	0.429741	100	0.204717	0.41805	0.210204	0.188612	0.40314	0.224397	0.19065	0.346817	0.187299	0.199631	0.408824	0.243849
GCP60_HUMAN	-0.0447739	-0.0519284	-0.00210587	0.234576	-0.145194	0.286445	-0.449825	-0.0598436	-0.115213	-0.00938504	0.146957	0.083954	-0.0354128	0.355646	0.835395	0.0933012	0.127565	0.0772912	0.0985678	0.157091	0.0752886	0.0820941	0.13645	0.0824165	0.0819578	0.170437	0.0691768	0.0845697	0.15671	0.0761162
ATPB_HUMAN	0.0162749	-0.330798	-0.070466	-0.190044	-0.26569	-0.100623	-0.336178	-0.387107	-0.249572	-0.0575748	0.110271	0.117836	0.110545	0.834989	0.411355	0.0704937	0.120088	0.0569627	0.060564	0.0953242	0.0600674	0.0668429	0.0915158	0.0588446	0.0620091	0.0888828	0.0522247	0.0486432	0.0887739	0.0591583
HNRDL_HUMAN	0.0233645	0.0177951	-0.0669724	0.00376793	0.0140712	0.263841	-0.221814	0.179052	-0.0542821	-0.0161778	0.0192238	0.181459	-0.099739	0.676394	0.834918	0.103351	0.226696	0.155936	0.105463	0.178161	0.13071	0.108986	0.195514	0.129148	0.101262	0.223398	0.139342	0.139851	0.210949	0.139296
RTN1_HUMAN	-0.0697044	-0.331875	-0.216861	-0.0588387	-0.205789	-0.0781885	-0.113178	-0.0617823	0.136327	0.262589	0.078962	-0.0162714	-0.126137	0.26865	0.834563	0.0989476	0.207714	0.125786	0.0825233	0.181872	0.105467	0.0896488	0.166722	0.112012	0.0902545	0.165021	0.114845	0.091976	0.186878	0.131346
IDH3B_HUMAN	-0.0590269	-0.833716	-0.109678	-0.170126	-0.0725851	-0.26195	-0.393362	-0.474936	-0.0180372	0.0276494	-0.0149942	0.13624	0.287644	0.723836	0.648859	0.107917	0.27441	0.118982	0.0948532	0.237299	0.125076	0.0979087	0.257399	0.109137	0.0863248	0.269946	0.111331	0.104469	0.269697	0.122261
VINC_HUMAN	-0.000714266	-0.11239	-0.172016	0.130078	-0.0283831	-0.0753569	-0.326761	0.0583821	-0.0507128	-0.12321	-0.0202984	0.129955	0.0125621	0.471909	0.833339	0.0262594	0.0739243	0.0368031	0.0472697	0.0584705	0.0368365	0.0473771	0.0646902	0.0308405	0.0516702	0.0576314	0.0420588	0.0306616	0.0671195	0.0409286
PEX14_HUMAN	0.170865	0.140579	-0.0001	-0.0898766	0.00931459	-0.0001	-0.0206867	0.0530913	-0.0001	-0.0908392	0.232327	-0.0001	-0.579778	0.833205	-0.0001	0.263874	100	-0.0001	0.203385	0.343466	-0.0001	0.191118	0.349373	-0.0001	0.207627	0.377324	-0.0001	0.258437	0.402163	-0.0001
PCM1_HUMAN	-0.0818049	0.0904907	0.832825	-0.186393	-0.0110083	0.25871	-0.37146	-0.0716366	-0.146999	0.0427415	0.0487951	-0.113151	-0.0268955	0.0571924	0.0436531	0.150249	0.376736	0.476775	0.173357	0.325985	0.45386	0.188146	0.32079	0.479684	0.155147	0.321082	0.519408	0.145516	0.33375	0.441504
DDX1_HUMAN	-0.0001	-0.0001	-0.0472507	-0.0001	-0.0001	-0.831924	-0.0001	-0.0001	0.336847	-0.0001	-0.0001	-0.213599	-0.0001	-0.0001	0.264006	-0.0001	-0.0001	100	-0.0001	-0.0001	0.482183	-0.0001	-0.0001	0.45572	-0.0001	-0.0001	0.489482	-0.0001	-0.0001	0.470847
CD248_HUMAN	0.0717385	0.0585297	0.113193	0.0566279	0.142346	0.197066	0.104402	-0.333479	-0.31169	-0.199828	-0.219565	-0.750133	-0.350483	-0.243111	-0.831366	0.121064	0.259312	0.203516	0.117594	0.223593	0.182959	0.141858	0.223527	0.179411	0.128197	0.226518	0.189346	0.122631	0.219411	0.187803
IF4G1_HUMAN	-0.0699838	-0.831331	0.185291	-0.454435	0.319373	-0.424714	-0.276913	0.267172	0.225885	0.296632	0.367512	0.107302	-0.030417	0.747097	0.78192	0.0405388	0.0578969	0.0378714	0.0415846	0.0533211	0.0377797	0.0359294	0.0589424	0.0330842	0.039355	0.0648145	0.0343074	0.0434806	0.0570278	0.0400686
VA0D1_HUMAN	-0.0001	-0.0001	-0.0683079	-0.0001	-0.0001	0.431954	-0.0001	-0.0001	0.28919	-0.0001	-0.0001	0.448266	-0.0001	-0.0001	0.83018	-0.0001	-0.0001	100	-0.0001	-0.0001	0.387314	-0.0001	-0.0001	0.361829	-0.0001	-0.0001	0.381986	-0.0001	-0.0001	0.430996
ZN266_HUMAN	0.0920662	-0.0001	-0.0001	0.781142	-0.0001	-0.0001	0.829935	-0.0001	-0.0001	-0.121365	-0.0001	-0.0001	0.65413	-0.0001	-0.0001	0.224123	-0.0001	-0.0001	0.296019	-0.0001	-0.0001	0.314598	-0.0001	-0.0001	0.230292	-0.0001	-0.0001	0.254431	-0.0001	-0.0001
PRAX_HUMAN	-0.0001	-0.164101	-0.0001	-0.0001	0.20548	-0.0001	-0.0001	0.829064	-0.0001	-0.0001	0.129694	-0.0001	-0.0001	0.0640943	-0.0001	-0.0001	0.363385	-0.0001	-0.0001	0.359168	-0.0001	-0.0001	0.425398	-0.0001	-0.0001	0.401608	-0.0001	-0.0001	0.393689	-0.0001
A2AP_HUMAN	-0.000842028	0.0337306	-0.25716	0.097325	-0.00395503	-0.123877	0.297138	0.0396694	-0.172933	-0.051721	-0.340358	-0.0266479	-0.134441	0.305764	0.829009	0.116849	0.200973	0.126901	0.0934434	0.151268	0.117485	0.0964308	0.164379	0.11247	0.106744	0.191599	0.0975043	0.0875868	0.195865	0.127973
CROCC_HUMAN	-0.0379078	-0.158141	0.092257	-0.0330833	0.249756	0.169756	-0.260153	0.606512	0.176464	-0.0134806	-0.00877983	0.015341	-0.0200385	0.828626	0.181424	0.123191	0.25283	0.159857	0.136241	0.231159	0.140303	0.146035	0.227983	0.143001	0.113949	0.209777	0.141118	0.129115	0.231985	0.148117
KITH_HUMAN	0.00274143	0.000180176	0.121281	0.0276694	-0.00551494	-0.0151636	0.0587414	0.0769392	0.00909997	-0.0377721	-0.241106	-0.246248	-0.14511	-0.450696	-0.827858	0.0326911	0.0673735	0.0623867	0.0354714	0.0691069	0.0562802	0.0434863	0.0918664	0.0460205	0.0464569	0.0850098	0.0585901	0.0519559	0.0928064	0.0558629
LG3BP_HUMAN	0.0421081	0.235941	-0.0449211	0.00650096	-0.157635	0.00726284	-0.0240661	-0.0499608	0.0369955	-0.0070444	0.00115135	-0.00617614	-0.0114784	-0.463153	-0.827303	0.056867	0.112008	0.0506391	0.03949	0.093568	0.0511841	0.0417968	0.0811826	0.0527318	0.0403212	0.0704705	0.0463352	0.0590505	0.0939677	0.0738657
GRP75_HUMAN	-0.0155767	0.0215237	-0.373467	-0.131103	-0.280164	-0.357771	-0.199362	-0.0408544	-0.0769553	-0.020647	0.0726356	0.0266939	0.205031	0.826576	0.366587	0.0356842	0.0657768	0.0488879	0.0335139	0.058679	0.0471234	0.0359565	0.0595504	0.0490638	0.0201798	0.051256	0.0446528	0.0368954	0.0587083	0.0485517
DOPD_HUMAN	-0.019364	0.110211	-0.223966	0.21353	-0.122301	-0.299046	0.224946	0.101833	-0.0967081	-0.0541122	-0.0185583	-0.339838	-0.826338	-0.0189872	0.361131	0.11191	0.177173	0.163109	0.140655	0.186453	0.163062	0.112681	0.164203	0.167792	0.132173	0.187578	0.176297	0.139336	0.162495	0.178634
PTMS_HUMAN	0.0417272	0.220305	0.0928453	0.387958	0.41137	-0.152434	0.280026	0.825744	0.183663	-0.218708	0.0329496	-0.274818	-0.41607	0.747113	-0.306277	0.0642587	0.142493	0.0952613	0.0863018	0.138383	0.0933569	0.0860365	0.141462	0.099434	0.0756122	0.145035	0.0985959	0.0842196	0.134907	0.100785
THTPA_HUMAN	-0.0001	0.39455	-0.126977	-0.0001	-0.496009	-0.0666286	-0.0001	0.000277164	-0.165577	-0.0001	0.103892	0.0596947	-0.0001	0.233399	0.825611	-0.0001	0.207329	0.114955	-0.0001	0.172868	0.101999	-0.0001	0.159612	0.107482	-0.0001	0.172221	0.102943	-0.0001	0.200352	0.110689
RBM14_HUMAN	-0.0001	-0.182058	-0.108159	-0.0001	0.179805	-0.111893	-0.0001	0.276813	-0.118653	-0.0001	-0.146167	-0.0123051	-0.0001	0.571441	0.825365	-0.0001	100	0.42909	-0.0001	0.372512	0.411186	-0.0001	0.38507	0.412685	-0.0001	0.415544	0.415679	-0.0001	0.418773	0.483555
RDH14_HUMAN	-0.0001	-0.0001	0.108987	-0.0001	-0.0001	-0.0655614	-0.0001	-0.0001	0.290495	-0.0001	-0.0001	0.145866	-0.0001	-0.0001	0.824655	-0.0001	-0.0001	0.392446	-0.0001	-0.0001	0.288435	-0.0001	-0.0001	0.350771	-0.0001	-0.0001	0.305955	-0.0001	-0.0001	0.339727
TETN_HUMAN	-0.0793228	0.0281044	-0.363578	0.0214319	-0.0456984	-0.150088	0.105878	0.0358157	-0.173849	-0.134625	-0.319625	-0.00157634	-0.202364	0.0913372	0.824496	0.11031	0.194882	0.150865	0.111404	0.164496	0.138783	0.115459	0.150108	0.124155	0.129531	0.196469	0.124242	0.0961845	0.184815	0.151045
SYNJ1_HUMAN	-0.0001	-0.0001	-0.823781	-0.0001	-0.0001	-0.792169	-0.0001	-0.0001	0.0603714	-0.0001	-0.0001	0.11168	-0.0001	-0.0001	-0.406105	-0.0001	-0.0001	100	-0.0001	-0.0001	0.339201	-0.0001	-0.0001	0.292233	-0.0001	-0.0001	0.307526	-0.0001	-0.0001	0.357882
CNDG2_HUMAN	-0.0001	-0.0001	0.410157	-0.0001	-0.0001	0.706735	-0.0001	-0.0001	0.325299	-0.0001	-0.0001	0.0594347	-0.0001	-0.0001	0.823321	-0.0001	-0.0001	0.351354	-0.0001	-0.0001	0.382152	-0.0001	-0.0001	0.389418	-0.0001	-0.0001	0.371424	-0.0001	-0.0001	0.369743
GLCM_HUMAN	0.0235796	0.267355	-0.121443	0.235733	-0.192786	-0.0052663	0.228766	0.0550217	0.060465	-0.091083	-0.118652	-0.124472	-0.421817	-0.823015	-0.759564	0.0886082	0.129425	0.0664065	0.0937146	0.103412	0.0520638	0.0784498	0.121682	0.0740579	0.0678568	0.111731	0.0648365	0.0907927	0.125084	0.0708065
RIR2_HUMAN	0.00380789	0.344717	-0.0589842	0.222379	-0.0987452	-0.149916	0.261446	0.104423	-0.0314622	-0.312227	-0.180203	-0.270436	-0.512446	-0.664747	-0.822971	0.0405898	0.0832329	0.0551708	0.0559666	0.0645185	0.0622679	0.05532	0.0791501	0.0685633	0.0557571	0.0732561	0.0568086	0.0468112	0.0733834	0.0671914
GRID1_HUMAN	-0.0001	-0.269713	-0.0001	-0.0001	-0.0114466	-0.0001	-0.0001	-0.0723189	-0.0001	-0.0001	-0.237776	-0.0001	-0.0001	0.821734	-0.0001	-0.0001	0.537776	-0.0001	-0.0001	0.540948	-0.0001	-0.0001	0.540677	-0.0001	-0.0001	0.537331	-0.0001	-0.0001	0.475622	-0.0001
NTCP4_HUMAN	-0.0171808	0.129679	0.168127	-0.0249461	0.0381589	0.614023	0.200808	0.269197	0.820914	0.810446	0.248788	0.5935	0.381762	0.072534	0.240637	0.222207	0.260778	0.172116	0.332062	0.243183	0.172459	0.260876	0.283541	0.172665	0.333399	0.28306	0.172819	0.283911	0.246911	0.178495
CATD_HUMAN	0.0696471	0.532548	-0.0231006	0.793497	-0.490388	-0.820507	0.789834	0.356578	0.00374481	-0.512486	-0.0573249	-0.433777	-0.0104679	-0.504426	-0.600463	0.0594756	0.121031	0.0801642	0.0585854	0.107524	0.0746962	0.0616651	0.0999366	0.0738734	0.0550755	0.107762	0.075248	0.0597688	0.11134	0.0688348
CD44_HUMAN	-0.0467018	0.615701	-0.0827415	0.383872	-0.0702798	-0.0312972	0.45993	-0.059061	-0.0799595	-0.28756	-0.159756	-0.365508	-0.280236	-0.456992	-0.8199	0.13502	0.2116	0.115036	0.126814	0.186476	0.0948585	0.12772	0.175822	0.107324	0.123655	0.20111	0.108389	0.121357	0.167991	0.123378
ANKH1_HUMAN	0.0261315	-0.725958	0.339842	0.240951	0.143813	-0.604356	-0.412198	0.0131276	0.212728	0.122331	0.104054	-0.113229	-0.108213	0.445154	0.819654	0.150001	0.299719	0.419196	0.172934	0.270376	0.294572	0.168852	0.228176	0.31397	0.161333	0.26206	0.267313	0.170027	0.256653	0.301438
MAP1B_HUMAN	0.0285238	-0.286743	-0.0548462	0.603258	0.0410737	0.0402402	-0.819401	-0.0447564	-0.123269	0.0484783	0.0996999	-0.379406	-0.0861076	0.0507865	0.176659	0.0350667	0.0514496	0.0294828	0.0279164	0.0479772	0.0291082	0.0329878	0.0417999	0.0292604	0.0251081	0.0455688	0.0297813	0.0331322	0.052406	0.0337146
GRPE1_HUMAN	-0.0277517	-0.216358	-0.111865	-0.380601	-0.264103	-0.281572	-0.298903	-0.292021	-0.205481	-0.0283605	0.057503	0.0200027	0.0785273	0.819201	0.532482	0.0869762	0.136798	0.0887029	0.0780344	0.131637	0.0906355	0.0752261	0.12529	0.0915371	0.0616834	0.110312	0.0896098	0.0670516	0.13339	0.0921171
F110A_HUMAN	0.00699617	-0.239529	-0.0001	-0.0104274	0.0577765	-0.0001	-0.0916754	0.315445	-0.0001	-0.0848549	-0.368957	-0.0001	-0.285569	0.819105	-0.0001	0.154843	0.348936	-0.0001	0.143923	0.25915	-0.0001	0.153694	0.295376	-0.0001	0.155821	0.292631	-0.0001	0.199039	0.304325	-0.0001
PEX7_HUMAN	0.211276	-0.0001	-0.0001	0.569413	-0.0001	-0.0001	0.819065	-0.0001	-0.0001	0.0681747	-0.0001	-0.0001	0.220254	-0.0001	-0.0001	0.282517	-0.0001	-0.0001	0.325552	-0.0001	-0.0001	0.32889	-0.0001	-0.0001	0.237009	-0.0001	-0.0001	0.264771	-0.0001	-0.0001
A1BG_HUMAN	0.0504909	0.139454	-0.403033	0.0790009	-0.129829	-0.244207	0.111233	0.083602	-0.18878	-0.134315	-0.616116	0.0187244	-0.199167	0.43839	0.818894	0.151491	0.302728	0.183476	0.153543	0.258915	0.15881	0.14015	0.259318	0.163067	0.151869	0.297973	0.14946	0.152661	0.279964	0.184493
SP3_HUMAN	-0.0001	-0.0001	-0.114994	-0.0001	-0.0001	-0.600142	-0.0001	-0.0001	0.818836	-0.0001	-0.0001	-0.063795	-0.0001	-0.0001	0.157716	-0.0001	-0.0001	100	-0.0001	-0.0001	0.37532	-0.0001	-0.0001	0.362741	-0.0001	-0.0001	0.374075	-0.0001	-0.0001	0.428458
IQCE_HUMAN	-0.0001	-0.0001	0.131703	-0.0001	-0.0001	-0.76051	-0.0001	-0.0001	0.422946	-0.0001	-0.0001	-0.818516	-0.0001	-0.0001	-0.302577	-0.0001	-0.0001	0.555279	-0.0001	-0.0001	0.545716	-0.0001	-0.0001	0.57087	-0.0001	-0.0001	0.54085	-0.0001	-0.0001	0.580726
EP300_HUMAN	-0.0001	-0.0001	-0.816647	-0.0001	-0.0001	-0.425067	-0.0001	-0.0001	0.380034	-0.0001	-0.0001	0.411475	-0.0001	-0.0001	-0.152557	-0.0001	-0.0001	0.377664	-0.0001	-0.0001	0.279244	-0.0001	-0.0001	0.252416	-0.0001	-0.0001	0.257884	-0.0001	-0.0001	0.296041
MYO1C_HUMAN	0.153633	-0.0001	-0.0001	-0.00705929	-0.0001	-0.0001	0.188138	-0.0001	-0.0001	0.0301623	-0.0001	-0.0001	-0.816291	-0.0001	-0.0001	0.31534	-0.0001	-0.0001	0.247781	-0.0001	-0.0001	0.262657	-0.0001	-0.0001	0.246119	-0.0001	-0.0001	0.280269	-0.0001	-0.0001
RS15A_HUMAN	-0.0001	-0.0001	0.146923	-0.0001	-0.0001	0.0675885	-0.0001	-0.0001	0.069955	-0.0001	-0.0001	0.0529468	-0.0001	-0.0001	0.815461	-0.0001	-0.0001	0.204206	-0.0001	-0.0001	0.173576	-0.0001	-0.0001	0.15223	-0.0001	-0.0001	0.168779	-0.0001	-0.0001	0.194833
ZN106_HUMAN	-0.0093727	-0.0001	-0.0001	0.493367	-0.0001	-0.0001	0.795583	-0.0001	-0.0001	0.141259	-0.0001	-0.0001	-0.81383	-0.0001	-0.0001	0.313629	-0.0001	-0.0001	0.2814	-0.0001	-0.0001	0.335444	-0.0001	-0.0001	0.252368	-0.0001	-0.0001	0.281786	-0.0001	-0.0001
H90B4_HUMAN	0.566675	-0.234954	0.0711795	-0.399234	0.0127104	0.426152	-0.356912	-0.254713	-0.24963	-0.184091	0.239108	0.0204958	-0.813611	-0.0538561	0.022552	0.179498	0.270408	0.197951	0.165852	0.271521	0.178585	0.160871	0.25001	0.182628	0.162086	0.274206	0.194283	0.161741	0.233557	0.166919
RAC1_HUMAN	0.196642	0.812713	0.00233891	-0.0172325	-0.257613	-0.171592	0.0805256	-0.0117252	-0.0281549	-0.026105	0.102701	0.024851	-0.0446553	-0.181279	-0.570562	0.0978408	0.16194	0.10521	0.0845291	0.12502	0.109081	0.0859173	0.118065	0.0873484	0.0750528	0.117477	0.106246	0.0930007	0.138227	0.10529
EHMT2_HUMAN	0.0611654	-0.0001	-0.0001	0.328664	-0.0001	-0.0001	-0.0551909	-0.0001	-0.0001	-0.201377	-0.0001	-0.0001	-0.812017	-0.0001	-0.0001	0.351587	-0.0001	-0.0001	0.363694	-0.0001	-0.0001	0.359248	-0.0001	-0.0001	0.344365	-0.0001	-0.0001	0.316396	-0.0001	-0.0001
RM12_HUMAN	0.0141075	-0.057877	-0.341454	0.143658	-0.481877	-0.0841858	-0.071168	-0.243334	-0.363927	-0.05356	0.096111	-0.0518049	0.156093	0.810729	0.173259	0.0736704	0.219042	0.117658	0.0938851	0.18405	0.105698	0.0881586	0.199539	0.112643	0.0787967	0.175741	0.0989874	0.101941	0.185348	0.098158
SAP_HUMAN	0.0770891	0.678908	0.0751038	0.484347	-0.350563	-0.102089	0.421638	0.253081	0.0869293	-0.00856476	0.0390942	-0.244969	-0.10889	-0.125326	-0.810484	0.0720804	0.193883	0.115551	0.0751381	0.168887	0.114922	0.0660853	0.1608	0.11334	0.0655216	0.151649	0.10968	0.067535	0.148135	0.114753
RTKN_HUMAN	-0.0348468	0.248611	0.108736	0.34628	-0.0279125	0.190615	-0.0800058	0.250243	-0.798829	-0.404341	-0.0440786	-0.363677	-0.81043	0.395614	0.0941373	0.232555	0.465856	0.585496	0.300371	0.411604	0.591144	0.320676	0.429853	0.53838	0.296185	0.473608	0.576905	0.312822	0.421118	0.596005
L2HDH_HUMAN	-0.0001	-0.0001	-0.197257	-0.0001	-0.0001	-0.0580046	-0.0001	-0.0001	0.0942329	-0.0001	-0.0001	0.377843	-0.0001	-0.0001	0.810365	-0.0001	-0.0001	0.253147	-0.0001	-0.0001	0.207295	-0.0001	-0.0001	0.201247	-0.0001	-0.0001	0.238823	-0.0001	-0.0001	0.25837
CCDB1_HUMAN	-0.0957147	-0.0192669	-0.0170719	0.0308417	-0.0155789	0.000353546	0.0353714	-0.059875	-0.0825883	-0.118094	-0.141627	-0.245892	-0.188004	-0.341631	-0.810067	0.0876001	0.167401	0.13766	0.0772948	0.150534	0.13223	0.0701816	0.136714	0.122166	0.0806509	0.146203	0.131327	0.0911582	0.167961	0.154875
SYMM_HUMAN	-0.0001	-0.0001	-0.132276	-0.0001	-0.0001	0.012895	-0.0001	-0.0001	-0.180825	-0.0001	-0.0001	0.195671	-0.0001	-0.0001	0.810047	-0.0001	-0.0001	0.227577	-0.0001	-0.0001	0.213032	-0.0001	-0.0001	0.211289	-0.0001	-0.0001	0.217023	-0.0001	-0.0001	0.242382
CNTRL_HUMAN	-0.0001	0.180387	-0.0001	-0.0001	-0.181227	-0.0001	-0.0001	-0.122428	-0.0001	-0.0001	-0.809866	-0.0001	-0.0001	-0.434431	-0.0001	-0.0001	0.364929	-0.0001	-0.0001	0.456966	-0.0001	-0.0001	0.360814	-0.0001	-0.0001	0.440266	-0.0001	-0.0001	0.41709	-0.0001
TP4A1_HUMAN	-0.0149974	0.280005	0.051066	0.0145631	-0.17038	0.046136	-0.0756113	-0.809178	-0.0614443	-0.0735345	0.00266329	-0.0366631	-0.280592	0.463755	-0.0976489	0.148839	100	0.165147	0.151443	0.381247	0.181348	0.161566	0.420089	0.228905	0.150407	0.402057	0.165648	0.183671	0.421515	0.227332
UBE2S_HUMAN	0.0172902	-0.47407	0.148808	-0.629103	0.0512736	-0.420347	-0.0201041	0.00598824	-0.052746	-0.00811058	-0.071057	-0.100162	-0.116418	-0.541665	-0.809084	0.0877185	0.13123	0.0842038	0.0842699	0.0911425	0.0925679	0.0596372	0.0888483	0.0900495	0.057303	0.0986731	0.0811085	0.0659456	0.127265	0.0955565
PMM1_HUMAN	0.331453	-0.0001	0.0156552	0.326879	-0.0001	0.0347902	-0.0267079	-0.0001	-0.0735361	0.203935	-0.0001	-0.134932	-0.808508	-0.0001	-0.475491	0.200882	-0.0001	0.205227	0.205656	-0.0001	0.207507	0.169253	-0.0001	0.194112	0.208609	-0.0001	0.223201	0.191546	-0.0001	0.247898
NECP1_HUMAN	0.00633633	0.341264	-0.0335393	0.181343	0.211118	-0.0386457	0.190928	0.808328	-0.00435628	-0.0799403	-0.0823354	-0.0422005	-0.124789	0.581329	-0.018657	0.0601591	0.181174	0.0775333	0.0769184	0.147121	0.066349	0.0725825	0.175799	0.0705292	0.0711022	0.186199	0.059812	0.0655817	0.160089	0.0685679
PCNA_HUMAN	0.0307078	0.0136288	0.0430311	0.0430196	-0.0260346	0.0541696	-0.258545	-0.0365719	-0.0107664	0.0202994	-0.0836625	-0.0224327	-0.0344494	-0.403277	-0.806403	0.0492175	0.0708569	0.0437596	0.0521968	0.0743816	0.0480648	0.0458853	0.0547665	0.0456754	0.0380164	0.0788664	0.0396434	0.0397175	0.0785039	0.0550456
KNG1_HUMAN	0.026764	0.167559	-0.372541	0.122589	-0.0782217	-0.247533	0.0792332	0.0590995	-0.132188	-0.186619	-0.380968	0.05336	-0.148323	0.245998	0.805932	0.152228	0.253555	0.176533	0.150635	0.224073	0.167584	0.138787	0.22067	0.157727	0.160882	0.260113	0.158111	0.145424	0.239945	0.17965
GBB1_HUMAN	-0.112606	-0.196138	0.035686	-0.086817	0.0138532	0.0582469	-0.158242	-0.0180251	0.0454278	0.196197	0.066246	0.0892931	0.130548	0.327243	0.805753	0.144722	0.236383	0.0946754	0.121141	0.196882	0.0836573	0.122218	0.20047	0.0905129	0.128121	0.20885	0.0877894	0.115767	0.221274	0.107498
TRFL_HUMAN	0.0516533	0.0538841	-0.243438	0.339637	-0.0212273	-0.135695	-0.0299631	0.089565	-0.172526	-0.0244347	-0.234768	-0.0404385	-0.0586555	0.377282	0.805045	0.0989024	0.170299	0.0974949	0.10226	0.17991	0.0886417	0.0804744	0.171577	0.0894446	0.0906495	0.174662	0.087954	0.0840341	0.174508	0.10332
GLNA_HUMAN	0.0939123	-0.0001	-0.803248	0.122944	-0.0001	-0.0435674	-0.251921	-0.0001	-0.188759	0.0700218	-0.0001	0.255434	0.0379341	-0.0001	0.022999	0.219786	-0.0001	100	0.179691	-0.0001	0.431163	0.194902	-0.0001	0.337092	0.200687	-0.0001	0.345749	0.174011	-0.0001	0.328993
CTU2_HUMAN	-0.100238	-0.657894	-0.0436798	-0.0522625	0.162831	-0.0624014	-0.310331	0.0295247	0.216701	0.0828201	0.245995	0.22487	0.333266	0.479302	0.80232	0.167583	0.259926	0.153165	0.133181	0.236058	0.151967	0.16118	0.202149	0.15113	0.13185	0.221165	0.161518	0.154125	0.239595	0.189152
CH60_HUMAN	-0.0302426	-0.625085	-0.120231	-0.357258	-0.201977	-0.285199	-0.467088	-0.496615	-0.0643565	0.013358	0.0815171	0.140778	0.397076	0.802183	0.400827	0.0344973	0.0688493	0.0335669	0.0346162	0.0615238	0.0354114	0.0355579	0.0643087	0.034739	0.0241556	0.0495835	0.035157	0.0322095	0.0619902	0.0361774
TITIN_HUMAN	-0.0717023	0.0219065	-0.310761	-0.0775031	-0.111634	-0.0407652	0.393486	-0.182149	-0.157011	-0.333704	-0.142258	-0.0370889	-0.802126	0.148461	0.307998	0.160119	0.177399	0.279789	0.156887	0.177393	0.26323	0.158996	0.199904	0.270749	0.172613	0.180886	0.250439	0.165474	0.180504	0.292151
ZN428_HUMAN	-0.0200453	0.124281	0.0785346	-0.0260073	0.343718	0.166737	-0.0140368	0.801823	0.0627989	-0.0410555	-0.236486	0.0794515	-0.0911607	0.497275	0.18128	0.0659257	0.263438	0.106986	0.089021	0.27177	0.106366	0.0808165	0.299231	0.109452	0.0780921	0.276365	0.101671	0.0690969	0.292566	0.119364
F1712_HUMAN	-0.0001	0.509638	-0.0001	-0.0001	-0.0875973	-0.0001	-0.0001	-0.35687	-0.0001	-0.0001	0.143579	-0.0001	-0.0001	0.80165	-0.0001	-0.0001	100.001	-0.0001	-0.0001	0.493377	-0.0001	-0.0001	0.475349	-0.0001	-0.0001	0.469179	-0.0001	-0.0001	0.495985	-0.0001
WSDU1_HUMAN	-0.0001	-0.801572	-0.0001	-0.0001	0.154352	-0.0001	-0.0001	0.071913	-0.0001	-0.0001	0.227269	-0.0001	-0.0001	0.608553	-0.0001	-0.0001	0.465764	-0.0001	-0.0001	0.383292	-0.0001	-0.0001	0.360381	-0.0001	-0.0001	0.411956	-0.0001	-0.0001	0.414618	-0.0001
POPD2_HUMAN	-0.0001	-0.0001	-0.448649	-0.0001	-0.0001	-0.355259	-0.0001	-0.0001	-0.323643	-0.0001	-0.0001	-0.347269	-0.0001	-0.0001	0.799157	-0.0001	-0.0001	0.372993	-0.0001	-0.0001	0.376995	-0.0001	-0.0001	0.364124	-0.0001	-0.0001	0.350458	-0.0001	-0.0001	0.399152
PIAS4_HUMAN	0.0360187	-0.0001	0.0607061	-0.27801	-0.0001	-0.0564887	-0.10441	-0.0001	-0.080733	0.0926409	-0.0001	-0.0617783	-0.144381	-0.0001	-0.797714	0.209521	-0.0001	0.146828	0.20834	-0.0001	0.140937	0.196002	-0.0001	0.138855	0.192405	-0.0001	0.139388	0.186656	-0.0001	0.155306
TBB3_HUMAN	-0.0759624	-0.79684	0.136122	-0.0273	0.129725	-0.544722	-0.265957	0.132752	0.210907	0.202438	0.151045	0.0736756	-0.0712466	0.0202033	0.53737	0.0961114	0.179495	0.0918535	0.0688539	0.154608	0.0953005	0.0854389	0.146982	0.0969871	0.0971984	0.151956	0.0898429	0.0779737	0.168831	0.0983596
IF4B_HUMAN	0.0381204	0.329244	-0.139704	0.0935439	0.043369	0.288844	-0.795731	0.49612	0.0275407	-0.177432	0.17742	0.129404	-0.149824	0.674799	0.519887	0.0677082	0.18064	0.0915126	0.0653739	0.144085	0.089102	0.0622994	0.155453	0.0909012	0.0672629	0.152966	0.0854308	0.0684475	0.141306	0.0855781
CCNA2_HUMAN	0.0600203	0.20113	0.00288436	0.0562827	-0.000864496	0.435025	0.0127167	0.146059	0.100103	-0.0163812	-0.0145621	0.059054	-0.336824	0.398421	0.795338	0.178676	0.218865	0.153381	0.132434	0.208023	0.16279	0.133802	0.214712	0.138646	0.122462	0.18569	0.126669	0.16841	0.203354	0.157979
ATPB2_MYCPU	-0.0346	-0.231761	-0.118157	-0.20993	-0.181025	-0.153853	-0.160285	-0.245408	-0.0183714	-0.0790315	0.0352495	0.0410587	0.131313	0.793931	0.24128	0.146826	0.236814	0.155455	0.148834	0.214994	0.156327	0.138283	0.215063	0.152347	0.131794	0.196027	0.14816	0.142492	0.236104	0.161284
NLE1_HUMAN	-0.0001	-0.0001	0.0360988	-0.0001	-0.0001	-0.61515	-0.0001	-0.0001	0.198914	-0.0001	-0.0001	0.262544	-0.0001	-0.0001	0.792387	-0.0001	-0.0001	0.154445	-0.0001	-0.0001	0.167047	-0.0001	-0.0001	0.170037	-0.0001	-0.0001	0.162472	-0.0001	-0.0001	0.156438
GELS_HUMAN	-0.0181226	0.185883	-0.391855	0.0286824	0.226757	-0.244013	-0.0160027	0.276456	-0.184436	-0.164308	-0.183517	-0.0140639	-0.140932	0.0445292	0.791824	0.0638289	0.158103	0.0742632	0.0731059	0.122351	0.0678619	0.062412	0.116383	0.0665339	0.0747785	0.1485	0.0523541	0.0772894	0.144949	0.0722259
PCDGL_HUMAN	-0.00181429	-0.0001	0.354107	0.146637	-0.0001	0.487309	-0.711013	-0.0001	0.09151	0.0779638	-0.0001	-0.249112	0.111871	-0.0001	0.791744	0.376573	-0.0001	0.471811	0.379889	-0.0001	0.507342	0.319597	-0.0001	0.443389	0.364047	-0.0001	0.49477	0.320715	-0.0001	0.484551
Y511_MYCPN	-0.0001	0.00615101	-0.0001	-0.0001	-0.21991	-0.0001	-0.0001	0.035686	-0.0001	-0.0001	-0.791272	-0.0001	-0.0001	-0.0195468	-0.0001	-0.0001	0.430939	-0.0001	-0.0001	0.389043	-0.0001	-0.0001	0.362117	-0.0001	-0.0001	0.451605	-0.0001	-0.0001	0.493098	-0.0001
YTHD3_HUMAN	0.0743751	-0.0001	-0.0265306	0.000662631	-0.0001	0.00862023	0.0486848	-0.0001	-0.0347947	-0.0219083	-0.0001	0.0983943	-0.236409	-0.0001	0.790743	0.269522	-0.0001	0.135253	0.202346	-0.0001	0.13115	0.203195	-0.0001	0.129596	0.210353	-0.0001	0.130436	0.256857	-0.0001	0.179134
THUM3_HUMAN	-0.0001	0.463062	-0.0645592	-0.0001	-0.0756624	0.166911	-0.0001	-0.044991	0.131728	-0.0001	0.790394	-0.102714	-0.0001	0.275583	-0.175212	-0.0001	100.001	0.212107	-0.0001	0.490795	0.218908	-0.0001	0.498769	0.231581	-0.0001	0.492694	0.210259	-0.0001	0.433064	0.211456
DLDH_HUMAN	0.00723667	-0.213257	-0.22492	0.403819	-0.507118	-0.790001	0.474347	-0.305272	-0.14902	-0.225673	-0.000893083	-0.127082	0.290498	0.562225	0.213097	0.0658415	0.116811	0.0806531	0.0719663	0.0999435	0.0787281	0.0743899	0.107194	0.0798413	0.0691551	0.105174	0.07558	0.0768576	0.105542	0.0774994
CHIA_HUMAN	0.19738	-0.0001	-0.0001	0.2781	-0.0001	-0.0001	0.789737	-0.0001	-0.0001	-0.420976	-0.0001	-0.0001	-0.0422061	-0.0001	-0.0001	0.280365	-0.0001	-0.0001	0.290361	-0.0001	-0.0001	0.29599	-0.0001	-0.0001	0.310969	-0.0001	-0.0001	0.339868	-0.0001	-0.0001
SCG3_HUMAN	-0.0805527	0.203775	-0.0242641	0.124674	-0.054937	0.0553988	0.00885891	-0.0330532	-0.0662694	-0.200326	-0.133287	-0.356032	-0.438135	-0.115238	-0.789733	0.0752531	0.120513	0.0591202	0.0821878	0.107391	0.0723168	0.0654212	0.0942349	0.0552526	0.0679865	0.117399	0.0721934	0.0729542	0.129525	0.0681304
NUCL_HUMAN	0.0233949	0.789713	-0.110438	0.423714	-0.228642	0.592188	-0.0543971	0.0694756	-0.00622959	-0.00562407	0.00431561	-0.0840971	-0.0308437	0.196945	0.321899	0.0348566	0.0770925	0.0382499	0.0325603	0.0609711	0.0373689	0.0279099	0.0522273	0.0319242	0.0207012	0.0618852	0.0338408	0.0355566	0.0577898	0.03608
GATB_HUMAN	-0.0964119	-0.532391	-0.0228299	-0.0680446	-0.0808585	-0.155134	-0.789662	-0.55673	-0.161648	-0.083565	-0.00297647	-0.00911714	-0.0189988	0.387619	0.462378	0.196159	0.234253	0.241585	0.188777	0.197001	0.169716	0.181803	0.243144	0.189404	0.153437	0.199195	0.181463	0.174914	0.2438	0.208934
GDF9_HUMAN	-0.0001	0.181725	-0.0001	-0.0001	0.457732	-0.0001	-0.0001	0.488152	-0.0001	-0.0001	-0.789633	-0.0001	-0.0001	-0.0471343	-0.0001	-0.0001	0.466556	-0.0001	-0.0001	0.429763	-0.0001	-0.0001	0.43429	-0.0001	-0.0001	0.436463	-0.0001	-0.0001	0.479134	-0.0001
GLSK_HUMAN	-0.0265028	-0.137492	-0.121927	-0.0661309	-0.336094	-0.0379457	-0.220298	-0.17112	-0.0740252	0.00503989	0.0126127	0.0706775	0.2139	0.789497	0.574632	0.0488769	0.0886676	0.0532136	0.0357442	0.0708149	0.0452269	0.0387685	0.0640774	0.0503185	0.032206	0.0584617	0.0425421	0.0445064	0.0800053	0.0553159
CAST2_HUMAN	-0.045258	0.00673334	0.0183598	0.0561256	-0.0164872	0.0238411	-0.0212566	-0.0277055	-0.0312827	0.00446194	-0.109605	-0.166415	-0.0693721	-0.591171	-0.787487	0.0735499	0.109545	0.0738944	0.0604536	0.10742	0.0678367	0.0674519	0.101578	0.0705979	0.0526706	0.111367	0.0851859	0.0663369	0.124059	0.0905381
QCR1_HUMAN	-0.196763	-0.787348	-0.0945155	-0.358795	-0.124664	0.0203856	-0.25112	0.00734817	-0.0841232	0.0391035	-0.415655	0.0605077	0.0095906	0.418215	0.667529	0.164091	0.265144	0.193305	0.143157	0.168115	0.191774	0.148664	0.144677	0.187788	0.117261	0.186452	0.18779	0.133108	0.184273	0.18574
MOES_HUMAN	0.00793674	0.787181	-0.0942149	0.698579	-0.287992	-0.40664	0.597454	0.29214	-0.0321064	-0.173644	0.0174816	-0.00360565	-0.23653	0.226775	0.0580515	0.0465805	0.0655588	0.0416772	0.0455013	0.0608667	0.0411386	0.0467671	0.052184	0.0392111	0.0476649	0.0607803	0.0360169	0.0461383	0.055448	0.0426281
ARG28_HUMAN	-0.0001	-0.0001	-0.207642	-0.0001	-0.0001	-0.148295	-0.0001	-0.0001	-0.18115	-0.0001	-0.0001	-0.0222627	-0.0001	-0.0001	0.787076	-0.0001	-0.0001	0.21151	-0.0001	-0.0001	0.203368	-0.0001	-0.0001	0.179467	-0.0001	-0.0001	0.164693	-0.0001	-0.0001	0.219034
SEC13_HUMAN	0.0464516	-0.666551	0.0507051	-0.323314	0.0333499	-0.288648	-0.304316	-0.049823	0.0643294	0.175605	0.191163	0.11315	0.121119	0.415099	0.786965	0.0771967	0.135946	0.0762275	0.0788816	0.103088	0.0756305	0.0847729	0.0985319	0.0700571	0.0728464	0.102885	0.0714446	0.0798998	0.119959	0.087001
RCOR2_HUMAN	-0.125191	-0.0001	0.0665919	0.551382	-0.0001	0.430491	0.145377	-0.0001	0.110808	-0.78663	-0.0001	-0.116153	-0.104664	-0.0001	0.015666	0.22002	-0.0001	0.318431	0.250131	-0.0001	0.349201	0.226166	-0.0001	0.322445	0.246669	-0.0001	0.316865	0.217194	-0.0001	0.330453
BGH3_HUMAN	-0.0296679	-0.0001	0.00868989	0.00396176	-0.0001	-0.1564	0.00470195	-0.0001	-0.0392289	0.0950172	-0.0001	-0.229246	-0.78618	-0.0001	-0.784785	0.188849	-0.0001	0.239854	0.181793	-0.0001	0.26433	0.188102	-0.0001	0.229595	0.19991	-0.0001	0.259403	0.231412	-0.0001	0.286644
LYSC_HUMAN	0.005905	-0.0001	-0.0001	0.785858	-0.0001	-0.0001	-0.698835	-0.0001	-0.0001	0.0193065	-0.0001	-0.0001	0.248802	-0.0001	-0.0001	0.3754	-0.0001	-0.0001	0.35838	-0.0001	-0.0001	0.405545	-0.0001	-0.0001	0.401606	-0.0001	-0.0001	0.401044	-0.0001	-0.0001
MAT1_HUMAN	-0.0001	-0.0001	-0.106655	-0.0001	-0.0001	0.0438172	-0.0001	-0.0001	0.36454	-0.0001	-0.0001	0.390462	-0.0001	-0.0001	0.785602	-0.0001	-0.0001	0.260287	-0.0001	-0.0001	0.307689	-0.0001	-0.0001	0.265755	-0.0001	-0.0001	0.269728	-0.0001	-0.0001	0.310332
DYR_HUMAN	-0.0579123	0.0418193	0.00105244	0.00812009	-0.00394378	-0.0282478	0.0340226	0.0583305	0.0224927	-0.193156	-0.0937959	-0.197366	-0.104479	-0.51942	-0.784956	0.0612071	0.0771282	0.0474027	0.0473048	0.0697338	0.0524207	0.0559901	0.0907869	0.0609716	0.0610077	0.104743	0.0695263	0.0651637	0.104981	0.0678209
HNRL1_HUMAN	-0.247218	-0.0001	-0.0364901	0.193132	-0.0001	0.138082	-0.542369	-0.0001	-0.0490874	0.279954	-0.0001	0.0436471	0.784373	-0.0001	0.58399	0.147766	-0.0001	0.120705	0.152454	-0.0001	0.117264	0.164479	-0.0001	0.126078	0.144666	-0.0001	0.109112	0.134625	-0.0001	0.135704
FCSD1_HUMAN	-0.0001	-0.0001	-0.103531	-0.0001	-0.0001	-0.0591674	-0.0001	-0.0001	0.163212	-0.0001	-0.0001	0.547672	-0.0001	-0.0001	0.783294	-0.0001	-0.0001	0.581742	-0.0001	-0.0001	0.57201	-0.0001	-0.0001	0.588999	-0.0001	-0.0001	0.523839	-0.0001	-0.0001	0.567311
ATOX1_HUMAN	-0.0036609	-0.0001	0.376253	0.559953	-0.0001	-0.599101	0.0738662	-0.0001	-0.0192727	0.0526737	-0.0001	-0.144275	-0.783256	-0.0001	-0.0387862	0.22365	-0.0001	0.214907	0.267502	-0.0001	0.202022	0.267343	-0.0001	0.205064	0.178472	-0.0001	0.177518	0.250288	-0.0001	0.208243
RAB9A_HUMAN	-0.651156	-0.219913	-0.0249256	-0.782791	-0.198907	0.049245	0.445582	-0.0306425	-0.0732476	0.20203	-0.00452822	-0.0644471	-0.207988	0.107651	0.101577	0.300436	0.368579	0.228315	0.336983	0.358393	0.200639	0.296889	0.348409	0.189048	0.307239	0.341651	0.200038	0.27339	0.365509	0.19185
DCTN3_HUMAN	-0.0366838	-0.226846	-0.00473313	-0.0654564	0.0317899	-0.0562316	-0.21813	0.0439332	0.115061	0.159897	0.0640719	0.0856866	0.138862	0.444778	0.782592	0.132228	0.232335	0.0956469	0.118067	0.177852	0.0951076	0.114624	0.185755	0.10053	0.107228	0.199268	0.104972	0.108779	0.225851	0.11615
PPT1_HUMAN	-0.0231131	0.685177	-0.248544	0.575291	-0.781102	-0.546234	0.625538	0.109782	-0.15611	-0.191613	0.0413713	-0.168442	-0.566535	-0.107904	-0.155707	0.0995887	0.178771	0.104026	0.109376	0.167665	0.0923861	0.108771	0.13906	0.0924371	0.102864	0.132225	0.0879914	0.0951135	0.131321	0.0957138
XPP3_HUMAN	0.106834	0.0906848	-0.108734	0.781004	-0.09797	0.678652	-0.559372	-0.241717	-0.171662	0.0607725	-0.0847912	-0.123508	-0.34685	-0.0363815	-0.183854	0.179953	0.260321	0.168779	0.168819	0.233904	0.170921	0.172622	0.22243	0.182313	0.174007	0.262858	0.186645	0.171945	0.209104	0.163175
RL23A_HUMAN	-0.0001	-0.0001	0.780639	-0.0001	-0.0001	-0.131453	-0.0001	-0.0001	-0.301235	-0.0001	-0.0001	0.126154	-0.0001	-0.0001	0.359836	-0.0001	-0.0001	0.26251	-0.0001	-0.0001	0.235857	-0.0001	-0.0001	0.274058	-0.0001	-0.0001	0.255934	-0.0001	-0.0001	0.258643
RIPK2_HUMAN	-0.0001	-0.0001	-0.00159873	-0.0001	-0.0001	0.0606535	-0.0001	-0.0001	-0.0615354	-0.0001	-0.0001	0.0129813	-0.0001	-0.0001	0.779632	-0.0001	-0.0001	0.335352	-0.0001	-0.0001	0.393618	-0.0001	-0.0001	0.32905	-0.0001	-0.0001	0.291796	-0.0001	-0.0001	0.378708
LRC45_HUMAN	-0.212267	-0.0001	-0.0001	0.779384	-0.0001	-0.0001	0.310168	-0.0001	-0.0001	0.0867281	-0.0001	-0.0001	-0.414649	-0.0001	-0.0001	0.279378	-0.0001	-0.0001	0.342943	-0.0001	-0.0001	0.288985	-0.0001	-0.0001	0.239312	-0.0001	-0.0001	0.30324	-0.0001	-0.0001
K1143_HUMAN	0.0395193	0.777107	-0.0466263	0.13174	0.323124	-0.100842	0.0439718	0.778595	-0.0815633	-0.149884	0.0247469	-0.12321	-0.378893	0.109611	-0.132044	0.132583	0.286541	0.13559	0.104849	0.229351	0.135976	0.0976219	0.226522	0.137999	0.104705	0.211294	0.143568	0.12064	0.222643	0.139143
CLMP_HUMAN	-0.0001	-0.0001	-0.213689	-0.0001	-0.0001	0.77843	-0.0001	-0.0001	0.143356	-0.0001	-0.0001	0.0106154	-0.0001	-0.0001	0.520222	-0.0001	-0.0001	0.298106	-0.0001	-0.0001	0.348281	-0.0001	-0.0001	0.275393	-0.0001	-0.0001	0.265904	-0.0001	-0.0001	0.32397
PACRL_HUMAN	-0.0001	0.319977	-0.0001	-0.0001	-0.0435316	-0.0001	-0.0001	-0.0463614	-0.0001	-0.0001	0.163303	-0.0001	-0.0001	-0.778039	-0.0001	-0.0001	100	-0.0001	-0.0001	0.253399	-0.0001	-0.0001	0.236418	-0.0001	-0.0001	0.314809	-0.0001	-0.0001	0.332023	-0.0001
CLH1_HUMAN	-0.0001	-0.0001	0.214745	-0.0001	-0.0001	-0.777767	-0.0001	-0.0001	0.126501	-0.0001	-0.0001	0.044683	-0.0001	-0.0001	0.72571	-0.0001	-0.0001	100	-0.0001	-0.0001	0.150961	-0.0001	-0.0001	0.154362	-0.0001	-0.0001	0.170708	-0.0001	-0.0001	0.157574
DYM_HUMAN	0.0120532	-0.212411	0.0520189	0.228471	0.0560202	0.00431254	-0.0076705	-0.0211556	0.0584958	0.21892	0.173327	0.166947	-0.463829	0.60566	0.776986	0.155044	0.235231	0.214278	0.146246	0.183955	0.195794	0.131827	0.197241	0.188967	0.139865	0.216143	0.197733	0.143654	0.212403	0.242656
LYRIC_HUMAN	0.0383439	-0.776369	-0.273057	-0.330712	-0.268847	-0.308332	-0.650957	-0.584555	-0.242838	-0.447644	-0.545625	-0.228953	-0.529317	-0.0412157	0.258878	0.0994092	0.367459	0.175828	0.0964894	0.322007	0.142557	0.0908207	0.366539	0.14302	0.0940671	0.375879	0.151796	0.107746	0.376429	0.166712
MPPA_HUMAN	-0.0696031	-0.358115	0.00287706	-0.0690955	-0.0702896	0.139852	-0.208927	-0.0127711	0.0685972	0.0584076	0.117425	0.167331	0.284687	0.776141	0.568412	0.0952815	0.161514	0.0776133	0.0927186	0.111281	0.0873273	0.0787817	0.109107	0.0702963	0.0677938	0.127794	0.0831399	0.0789749	0.133239	0.0858031
PSMD5_HUMAN	0.0550441	-0.0001	0.377691	-0.0682307	-0.0001	-0.0981305	0.125716	-0.0001	-0.109291	-0.0507584	-0.0001	-0.0767604	-0.169322	-0.0001	0.776083	0.281697	-0.0001	0.234595	0.319353	-0.0001	0.238026	0.251242	-0.0001	0.210886	0.29347	-0.0001	0.241541	0.285591	-0.0001	0.233227
TCAF1_HUMAN	-0.0377316	-0.349849	-0.0133134	0.0949281	-0.0212939	0.130293	-0.496314	0.0401276	-0.0698895	-0.140025	-0.542321	-0.198728	-0.0654276	-0.776024	-0.415543	0.0863601	0.17467	0.130882	0.0980431	0.133393	0.123973	0.112179	0.125522	0.115382	0.111723	0.139786	0.135669	0.096528	0.136746	0.137489
RHOG_HUMAN	-0.010222	0.0565753	0.0041637	0.342316	-0.00602073	-0.100481	-0.0696223	-0.653053	0.148445	0.0526903	0.148291	0.223127	0.0130247	0.456321	0.775792	0.13169	100	0.139531	0.162597	0.269782	0.148317	0.13287	0.297785	0.147778	0.136889	0.32262	0.15902	0.165129	0.334909	0.161167
SECA_MYCH2	0.0463204	-0.0001	0.490546	-0.0291497	-0.0001	-0.33768	-0.13472	-0.0001	0.195837	0.0145153	-0.0001	-0.300181	0.0924268	-0.0001	-0.774725	0.233248	-0.0001	0.357759	0.211943	-0.0001	0.345725	0.236258	-0.0001	0.33317	0.210189	-0.0001	0.337004	0.223764	-0.0001	0.335525
PCP2_HUMAN	-0.0001	0.331501	-0.0001	-0.0001	-0.774094	-0.0001	-0.0001	-0.0145272	-0.0001	-0.0001	-0.0448389	-0.0001	-0.0001	0.0386235	-0.0001	-0.0001	0.463125	-0.0001	-0.0001	0.40334	-0.0001	-0.0001	0.388616	-0.0001	-0.0001	0.384406	-0.0001	-0.0001	0.376546	-0.0001
BACH_HUMAN	0.0347178	-0.773326	0.204613	-0.325925	0.231104	-0.450503	-0.15527	0.0848136	0.404311	0.302134	0.703587	0.277245	0.403038	0.271146	0.0743725	0.0619318	0.118539	0.0662142	0.0567854	0.0871709	0.0624149	0.050773	0.0660394	0.0583203	0.0608024	0.09506	0.0612705	0.0521371	0.0790954	0.0513383
AEBP1_HUMAN	-0.0001	-0.507598	0.0352992	-0.0001	-0.12788	0.0233332	-0.0001	-0.352975	-0.0338549	-0.0001	0.0190323	-0.117544	-0.0001	0.773087	0.0993081	-0.0001	0.496572	0.251309	-0.0001	0.471603	0.243478	-0.0001	0.500725	0.252903	-0.0001	0.495623	0.277933	-0.0001	0.465693	0.261202
HNRH1_HUMAN	0.00572106	-0.0947062	0.0684174	0.136959	-0.0371949	0.177297	-0.0155084	0.0727867	0.069214	-0.0431004	0.0735553	0.297301	0.136578	0.288139	0.771801	0.0710215	0.14121	0.13017	0.0794279	0.120782	0.116321	0.0712588	0.128484	0.110976	0.0857233	0.162116	0.115945	0.0904264	0.166852	0.118825
NAA15_HUMAN	0.0418687	-0.771521	0.0603179	0.346332	0.242027	0.168054	-0.348001	-0.0334537	-0.0561939	0.0651827	0.0334148	-0.0540829	-0.236747	0.0810261	-0.117613	0.0504861	0.0800867	0.0417059	0.0486654	0.0721924	0.0434703	0.0422131	0.0599562	0.0377629	0.0506203	0.0625869	0.0464371	0.0442411	0.0600573	0.0439813
AATC_HUMAN	0.00462109	0.522414	-0.189563	0.504817	-0.16275	-0.252689	0.77137	0.141809	0.0430837	-0.242401	0.0583353	-0.0398546	-0.067653	-0.269954	-0.0235842	0.0293304	0.0867894	0.049832	0.0514277	0.0656866	0.0496514	0.0504561	0.0795768	0.0517074	0.0536167	0.0779873	0.0512239	0.0522733	0.0728067	0.0526149
TRUA_HUMAN	-0.0251662	-0.77086	0.136786	-0.242512	0.0443729	-0.244288	-0.363774	-0.153657	0.0482497	-0.00605342	0.0967485	0.140531	-0.0688723	0.246528	0.147152	0.133523	0.293208	0.150156	0.138739	0.205392	0.166619	0.146903	0.202629	0.147095	0.13689	0.212394	0.148771	0.154929	0.217497	0.151499
FINC_HUMAN	-0.0001	0.0379811	-0.47276	-0.0001	0.205742	-0.093056	-0.0001	0.0328329	-0.0544116	-0.0001	-0.411253	0.0538769	-0.0001	0.396347	0.770452	-0.0001	0.440501	0.302324	-0.0001	0.380517	0.184516	-0.0001	0.351742	0.207174	-0.0001	0.465782	0.18295	-0.0001	0.463569	0.198622
COAC_HUMAN	0.243622	0.769655	-0.186928	0.63379	-0.432299	-0.233031	0.603086	0.00846866	-0.0406054	-0.140097	0.0997765	-0.0346402	-0.0929972	-0.165842	-0.402034	0.185598	0.37533	0.198138	0.210026	0.301781	0.193792	0.209667	0.290651	0.184607	0.175531	0.307792	0.191643	0.19024	0.289908	0.191247
ENSA_HUMAN	0.0400573	0.167132	0.244974	0.203473	-0.18559	-0.206333	0.0483158	0.769566	0.398851	-0.213275	-0.0971635	-0.137238	-0.328252	-0.293934	0.378182	0.0762827	0.197538	0.162243	0.105475	0.184506	0.137004	0.0803582	0.182587	0.144803	0.09762	0.170639	0.153778	0.095591	0.177756	0.153516
KLC4_HUMAN	-0.0001	-0.0001	-0.0356206	-0.0001	-0.0001	-0.0389624	-0.0001	-0.0001	0.372402	-0.0001	-0.0001	-0.343226	-0.0001	-0.0001	-0.768427	-0.0001	-0.0001	0.401891	-0.0001	-0.0001	0.378533	-0.0001	-0.0001	0.421697	-0.0001	-0.0001	0.424988	-0.0001	-0.0001	0.397907
TBB6_HUMAN	-0.0196996	-0.687165	0.0364267	-0.163607	0.183037	-0.45457	-0.145047	-0.0226888	0.119482	0.25457	0.139253	0.0742835	-0.0172468	0.321272	0.767154	0.168119	0.283005	0.16257	0.150802	0.219719	0.170335	0.141009	0.209506	0.14955	0.153714	0.231833	0.148122	0.147265	0.249625	0.175939
CGBP1_HUMAN	0.00898694	-0.00275779	-0.032635	-0.125051	0.0944232	0.0128696	0.0414917	-0.0922472	0.0152058	0.0294475	0.0459815	0.0475665	-0.0171929	0.0588327	0.76533	0.0994078	0.158288	0.141361	0.0898891	0.166671	0.139238	0.0884446	0.169174	0.145139	0.0719364	0.182721	0.150028	0.0696486	0.202411	0.154463
ECH1_HUMAN	-0.10866	-0.314652	-0.533068	0.158397	-0.369206	-0.663568	0.486527	-0.454369	-0.119034	-0.0744309	0.092938	0.17819	0.0809148	0.764422	0.62954	0.113875	0.185093	0.113258	0.0986145	0.142027	0.105964	0.0992119	0.175424	0.099232	0.0860775	0.18062	0.0918591	0.105394	0.172444	0.113965
LYPA1_HUMAN	-0.042773	0.500358	-0.110362	0.721218	-0.454546	-0.205698	0.7643	0.312518	0.207164	-0.2171	0.0821194	-0.112251	-0.100215	-0.525968	-0.430264	0.0549226	0.134712	0.090722	0.0672836	0.105288	0.0722191	0.0708036	0.118898	0.0828702	0.0609873	0.121632	0.0698863	0.0678532	0.118125	0.0891466
CBX5_HUMAN	-0.000845706	0.267397	-0.20079	0.0891614	-0.201375	0.111986	-0.00437099	0.108316	0.0213315	0.00601024	0.0267155	-0.0761781	0.170664	0.235018	0.764185	0.120461	0.158777	0.0918354	0.0970281	0.148236	0.0797347	0.0793087	0.129107	0.0661222	0.0913342	0.119937	0.0721762	0.119144	0.147604	0.0906209
SEP11_HUMAN	-0.050095	0.763815	-0.0535377	0.302446	-0.147245	0.48088	-0.297916	0.183615	0.00220909	0.00855391	0.681619	0.616861	0.190021	0.735391	0.62582	0.179094	0.435525	0.305178	0.164685	0.3783	0.389217	0.159377	0.388089	0.366283	0.170719	0.441431	0.407088	0.1788	0.429828	0.369269
KRBA1_HUMAN	-0.0001	0.104439	-0.168454	-0.0001	-0.00787061	-0.117412	-0.0001	-0.179878	-0.12604	-0.0001	-0.0420928	-0.0524863	-0.0001	-0.542315	-0.763486	-0.0001	0.298973	0.233155	-0.0001	0.275279	0.212522	-0.0001	0.229443	0.200664	-0.0001	0.245974	0.195196	-0.0001	0.252868	0.205618
DECR_HUMAN	-0.0917883	0.0400515	-0.358757	0.311602	-0.463777	-0.763026	0.474682	-0.348969	-0.0621686	-0.300426	-0.0332778	0.0744577	0.0025007	0.478865	0.34947	0.0676229	0.1015	0.0607504	0.0657106	0.0942999	0.0607125	0.0566201	0.0939318	0.0643494	0.0626223	0.0922951	0.0641319	0.064294	0.0934535	0.0658164
IPO7_HUMAN	0.0454351	0.383799	-0.214812	0.762841	-0.0255639	0.678007	-0.167884	-0.328136	-0.253699	-0.0304169	-0.24455	-0.180063	-0.330475	-0.139593	-0.205044	0.0466158	0.0956803	0.0489631	0.0436534	0.0751268	0.0520837	0.0451023	0.0677519	0.0486668	0.040445	0.0730294	0.048997	0.0469716	0.0621497	0.045518
ECI1_HUMAN	0.00594657	0.271691	-0.201266	0.479388	-0.762586	-0.55829	0.468979	-0.449057	-0.0716302	-0.27752	0.0239679	0.00537965	0.0039499	0.421616	0.398414	0.0951097	0.155199	0.107965	0.103198	0.138452	0.095648	0.100681	0.141813	0.0966624	0.0986436	0.143017	0.0943949	0.107041	0.138537	0.103292
GSHB_HUMAN	-0.0677378	0.332132	-0.177918	0.7111	-0.674786	-0.682055	0.762367	0.082292	0.0153799	-0.428439	-0.00662151	-0.104017	-0.190925	-0.32409	-0.124387	0.0536859	0.0831872	0.0622151	0.0555838	0.0684232	0.0571025	0.0628544	0.0758022	0.0570486	0.0614987	0.0758257	0.0576834	0.0621897	0.0710589	0.0584257
TCP4_HUMAN	0.0225844	0.761221	-0.132159	0.252672	-0.197225	-0.309183	0.427298	-0.026502	-0.0594874	-0.099461	-0.0390436	0.00241916	-0.313403	-0.0125177	0.000610566	0.0845648	0.131149	0.076957	0.0955827	0.110824	0.0887093	0.0887988	0.0987194	0.0818853	0.08883	0.094975	0.0674253	0.101258	0.118861	0.0859806
PPAL_HUMAN	0.0273624	0.161075	-0.0896867	-0.732307	0.113185	0.0322291	0.109196	0.439219	0.169343	-0.034992	0.19457	-0.168324	-0.280745	0.760728	-0.273042	0.186504	0.246257	0.208747	0.195749	0.229496	0.176851	0.175299	0.259629	0.201662	0.185169	0.228623	0.190328	0.223546	0.243668	0.178145
SHLB1_HUMAN	-0.0728679	-0.707226	0.116896	-0.136065	0.342115	-0.0645219	-0.0590855	0.220204	0.274561	0.27728	0.432429	0.333706	0.12965	0.759998	0.670333	0.0933843	0.168418	0.0902478	0.0877076	0.141289	0.0653212	0.082362	0.135317	0.0785069	0.091826	0.139274	0.0799017	0.0923841	0.144803	0.0763742
ATE1_HUMAN	-0.0001	-0.0001	0.0904305	-0.0001	-0.0001	0.0582092	-0.0001	-0.0001	0.759977	-0.0001	-0.0001	-0.0334458	-0.0001	-0.0001	0.325776	-0.0001	-0.0001	0.303391	-0.0001	-0.0001	0.331206	-0.0001	-0.0001	0.352091	-0.0001	-0.0001	0.386769	-0.0001	-0.0001	0.396222
STAR7_HUMAN	-0.0659241	-0.759641	-0.02728	-0.321623	-0.0029731	0.0131927	-0.381185	-0.0113708	0.0362414	0.0738356	-0.0138378	0.173706	-0.187967	0.247023	-0.264063	0.0689697	0.209651	0.0989281	0.0855743	0.147854	0.0983596	0.0878054	0.137663	0.0998493	0.0670363	0.150886	0.105636	0.0833811	0.170565	0.122386
CO040_HUMAN	-0.0975549	-0.00246019	-0.310378	0.166963	0.361379	-0.368816	0.336249	0.0208057	-0.131966	-0.131304	-0.0557589	0.0462816	-0.759574	-0.0719642	-0.117949	0.216037	0.274839	0.219621	0.215175	0.290005	0.164746	0.186842	0.24068	0.145267	0.219058	0.246723	0.135476	0.205971	0.249607	0.150289
CH10_HUMAN	-0.0261302	-0.112861	-0.430522	-0.0424684	-0.389286	-0.52771	0.206644	-0.500382	-0.315079	-0.087162	-0.0678615	0.0819063	-0.172887	0.522721	0.759453	0.0767682	0.131267	0.0904875	0.0674906	0.118166	0.0838977	0.0743308	0.107031	0.0856229	0.0665972	0.0903938	0.0802071	0.0670625	0.117355	0.0802316
ROA3_HUMAN	-0.0247439	-0.177657	0.0319692	-0.0528718	-0.00461999	0.129334	0.0157096	0.0473786	0.0597226	-0.0186219	0.265316	0.00465094	-0.134965	0.30117	0.758748	0.0654121	0.186486	0.0920312	0.0633237	0.146831	0.0844862	0.0531185	0.149464	0.0904481	0.0533399	0.180386	0.0954426	0.0811274	0.173573	0.0999395
T106B_HUMAN	-0.182524	-0.0001	0.0252783	-0.408494	-0.0001	-0.0203259	0.310875	-0.0001	-0.0275224	-0.758619	-0.0001	-0.0640592	0.378768	-0.0001	-0.0540756	0.273222	-0.0001	0.158808	0.319021	-0.0001	0.129501	0.301078	-0.0001	0.137555	0.320904	-0.0001	0.132114	0.945563	-0.0001	0.149605
GRIN1_HUMAN	-0.00568594	0.0438028	-0.0669851	0.063929	0.136002	0.078989	-0.156088	0.758032	0.189971	-0.00330516	0.307739	0.0146211	0.42608	0.0417686	0.283554	0.0426252	0.0832325	0.0792229	0.04428	0.0710423	0.0657235	0.0558971	0.085894	0.0691779	0.0435201	0.0815467	0.0829593	0.0634138	0.0735024	0.0757806
HEP2_HUMAN	-0.102483	-0.0591587	-0.26124	0.0305099	0.0280177	-0.0820054	-0.0379325	0.0186645	-0.0262776	-0.0909869	-0.29634	-0.0167716	-0.162908	0.378419	0.757796	0.114401	0.270389	0.177331	0.138197	0.207346	0.162366	0.125044	0.210172	0.158786	0.125159	0.263485	0.147455	0.12499	0.262578	0.174819
RL11_HUMAN	-0.064256	-0.293129	0.257774	-0.0315193	0.288521	0.0475172	-0.181156	0.394442	0.120266	0.0186822	-0.0198492	0.11926	-0.2838	0.275275	0.757668	0.176863	0.314996	0.229967	0.1592	0.293939	0.207418	0.153524	0.288706	0.184992	0.165222	0.243579	0.201594	0.183142	0.318049	0.218147
ENAH_HUMAN	-0.00724263	0.175491	-0.135788	0.372244	0.00949947	0.256054	-0.510199	0.303229	-0.0398147	0.000692306	0.187004	0.0461224	-0.313955	0.226889	0.757638	0.0823546	0.122355	0.0912246	0.0700904	0.102038	0.0823631	0.0671271	0.120518	0.0867009	0.0523721	0.130973	0.0919905	0.0784099	0.113298	0.0883653
CHSP1_HUMAN	0.0601278	0.757338	-0.239349	0.489395	-0.603777	-0.245944	0.382461	0.0747331	-0.0532804	-0.327344	0.0137216	-0.212148	-0.346826	-0.323112	0.022639	0.203915	0.198049	0.155211	0.204737	0.185001	0.132725	0.176975	0.146982	0.142896	0.18363	0.184637	0.135149	0.195116	0.191525	0.138083
F118A_HUMAN	-0.153634	-0.0001	0.00976575	-0.214027	-0.0001	0.00780768	-0.725326	-0.0001	0.395589	0.564605	-0.0001	0.146038	0.0257651	-0.0001	0.755965	0.18456	-0.0001	0.207687	0.155915	-0.0001	0.211208	0.168259	-0.0001	0.2076	0.169737	-0.0001	0.195434	0.173519	-0.0001	0.199731
THIO_HUMAN	0.0670383	0.315222	0.13842	0.740485	-0.0935793	-0.755708	0.673871	0.7441	0.0691231	-0.540995	-0.010188	-0.458008	-0.110737	-0.588354	-0.425738	0.106007	0.155782	0.104132	0.104013	0.141163	0.0928101	0.103954	0.137856	0.0962195	0.111138	0.13974	0.0915528	0.105289	0.133582	0.0970669
ATPF2_HUMAN	-0.131814	0.0477955	-0.105035	-0.605447	-0.075371	0.10587	-0.754917	-0.276995	-0.0308547	-0.104395	-0.0730532	0.0913426	0.27286	0.397748	0.634441	0.27524	0.381814	0.117245	0.247683	0.286593	0.107879	0.241291	0.279609	0.108144	0.215695	0.261355	0.100039	0.261224	0.280629	0.119989
TLE3_HUMAN	-0.0301453	-0.0001	-0.0253634	0.754715	-0.0001	-0.063664	-0.337187	-0.0001	0.209295	0.0207121	-0.0001	0.0642706	-0.0196159	-0.0001	0.313349	0.132326	-0.0001	100	0.167761	-0.0001	0.21338	0.16269	-0.0001	0.258087	0.138093	-0.0001	0.19126	0.133082	-0.0001	0.256967
STAM1_HUMAN	-0.0461167	-0.75464	0.0796807	-0.127751	0.0877783	-0.492465	-0.309215	-0.209549	0.0146661	0.0569412	0.16244	0.0600186	-0.0496502	0.160984	-0.0764563	0.101422	0.203772	0.102045	0.10201	0.158157	0.11443	0.0879641	0.154832	0.100197	0.109624	0.168704	0.116641	0.0987009	0.169376	0.108306
EPHA6_HUMAN	-0.068037	-0.0001	-0.0001	-0.128132	-0.0001	-0.0001	-0.088211	-0.0001	-0.0001	0.352246	-0.0001	-0.0001	-0.754271	-0.0001	-0.0001	0.286921	-0.0001	-0.0001	0.245708	-0.0001	-0.0001	0.236634	-0.0001	-0.0001	0.285572	-0.0001	-0.0001	0.255029	-0.0001	-0.0001
5NT1A_HUMAN	0.0205673	-0.0001	0.0701646	-0.149722	-0.0001	0.250704	0.00961161	-0.0001	0.0853997	-0.0186754	-0.0001	0.0772052	-0.127583	-0.0001	0.754232	0.216559	-0.0001	0.298429	0.269512	-0.0001	0.318424	0.297957	-0.0001	0.283021	0.311391	-0.0001	0.280034	0.231775	-0.0001	0.344368
FMO1_HUMAN	-0.0001	-0.0001	0.00336921	-0.0001	-0.0001	-0.434295	-0.0001	-0.0001	-0.548123	-0.0001	-0.0001	0.029826	-0.0001	-0.0001	0.753746	-0.0001	-0.0001	0.404218	-0.0001	-0.0001	0.307862	-0.0001	-0.0001	0.329995	-0.0001	-0.0001	0.330119	-0.0001	-0.0001	0.31171
DCK_HUMAN	0.1467	-0.75346	0.135814	-0.561574	0.186292	-0.592112	0.219304	0.139859	0.0580771	0.13996	0.0089024	0.0513571	0.0109266	0.00250533	0.162561	0.103096	0.155961	0.108331	0.112533	0.131053	0.0914545	0.115239	0.143378	0.0965625	0.101796	0.113925	0.0899903	0.110171	0.123238	0.107224
EPDR1_HUMAN	0.0127922	0.75324	-0.178768	0.451812	-0.149705	-0.435384	0.416328	-0.0212676	0.00646292	-0.205162	0.101857	-0.166031	-0.530073	0.0426975	-0.20059	0.100343	0.261677	0.140866	0.11098	0.223391	0.132273	0.120361	0.253511	0.134793	0.0923845	0.254856	0.115507	0.110506	0.246792	0.123329
OAZ1_HUMAN	-0.38885	-0.0001	-0.243343	0.0942236	-0.0001	0.0311338	0.335423	-0.0001	-0.0182959	0.241022	-0.0001	0.187238	-0.0477022	-0.0001	0.753028	0.296502	-0.0001	0.331553	0.304556	-0.0001	0.285502	0.291645	-0.0001	0.294888	0.269534	-0.0001	0.345683	0.238376	-0.0001	0.384593
CLVS2_HUMAN	0.0457796	-0.752169	0.170881	-0.448851	0.239854	-0.0963765	-0.178109	0.122864	0.163236	0.574087	0.430955	0.34765	0.214587	0.219565	0.636551	0.193031	0.296049	0.132784	0.177544	0.249386	0.124866	0.173521	0.273309	0.131944	0.174336	0.245012	0.135852	0.177641	0.241567	0.134247
MF2L2_HUMAN	-0.0001	-0.0001	-0.751946	-0.0001	-0.0001	-0.632822	-0.0001	-0.0001	0.0445602	-0.0001	-0.0001	-0.0544501	-0.0001	-0.0001	0.374832	-0.0001	-0.0001	0.547089	-0.0001	-0.0001	0.556826	-0.0001	-0.0001	0.592986	-0.0001	-0.0001	0.582648	-0.0001	-0.0001	0.551183
PLRG1_HUMAN	-0.0197433	0.462102	0.0242887	0.675629	-0.369532	0.289984	0.171488	0.0209924	-0.00316573	0.305532	-0.0329627	0.074848	-0.306201	0.48143	0.751848	0.228917	0.316724	0.132582	0.319138	0.229511	0.147216	0.30246	0.24828	0.116464	0.287872	0.256061	0.121159	0.29066	0.26676	0.140473
HS90A_HUMAN	0.217166	0.185365	0.0325702	0.574442	-0.0011016	0.733352	-0.75162	-0.116333	-0.0982823	0.181096	0.0531884	-0.0506064	-0.233359	0.134804	-0.208128	0.0469326	0.0881665	0.0477136	0.0471008	0.0649118	0.0465213	0.0471453	0.0674288	0.0505827	0.0417708	0.0751984	0.0470799	0.0479365	0.0711841	0.0505011
DPOE4_HUMAN	0.102961	0.0892124	-0.0459543	0.0325738	-0.0304438	-0.0140443	0.0890607	0.153197	-0.258811	-0.122687	-0.116861	-0.0118953	-0.123676	-0.464703	-0.751132	0.0813412	0.13362	0.0847353	0.0668309	0.13602	0.0826866	0.0824143	0.140525	0.0940461	0.0770542	0.159741	0.0851612	0.0785542	0.159201	0.102605
DCTN6_HUMAN	0.185987	0.750366	-0.30151	0.545976	-0.398417	-0.0538531	0.530967	0.288338	-0.18772	-0.442168	-0.0436955	-0.00412914	-0.467123	-0.249195	-0.136121	0.127704	0.18206	0.121772	0.122314	0.166237	0.095694	0.123997	0.16192	0.100684	0.127621	0.148375	0.107867	0.120581	0.169889	0.108313
F136A_HUMAN	0.0504606	0.230109	-0.353729	0.378588	-0.184251	-0.750229	0.0447866	0.207483	-0.165527	-0.676428	-0.0794242	-0.0454589	-0.717877	-0.139162	-0.175286	0.0848842	0.198067	0.132095	0.0885708	0.193246	0.134678	0.0831913	0.185928	0.121429	0.0945772	0.166543	0.110865	0.0947749	0.156017	0.133409
GAB2_HUMAN	-0.0001	-0.0869108	0.0855762	-0.0001	-0.138881	-0.106688	-0.0001	0.079354	-0.326226	-0.0001	0.0450331	0.117539	-0.0001	-0.0438686	0.749639	-0.0001	0.294305	0.289692	-0.0001	0.290531	0.293023	-0.0001	0.300591	0.310206	-0.0001	0.317323	0.281597	-0.0001	0.300975	0.319483
DDX17_HUMAN	-0.0001	0.0138346	0.00582699	-0.0001	-0.563286	0.0731401	-0.0001	-0.296569	-0.0405222	-0.0001	0.34461	0.200222	-0.0001	0.327945	0.749116	-0.0001	100	0.245685	-0.0001	0.431943	0.18712	-0.0001	0.395555	0.212245	-0.0001	0.416672	0.191584	-0.0001	0.393794	0.203714
QORX_HUMAN	0.0657117	0.749009	-0.156151	0.553901	-0.502003	-0.261986	0.607993	0.14043	0.123581	-0.256193	-0.0442313	-0.095569	-0.434189	-0.194448	0.198287	0.0512641	0.101489	0.0472709	0.0509249	0.0922836	0.0402512	0.0519075	0.0899623	0.0520362	0.0470998	0.090318	0.0522495	0.0450151	0.0953772	0.054225
PHS_HUMAN	-0.0985286	-0.531282	-0.113131	0.643221	-0.145746	-0.343765	0.747645	0.18597	-0.34331	-0.18858	-0.386832	-0.0694737	-0.220224	-0.380678	0.221585	0.146172	100.001	0.314071	0.167138	0.491768	0.228337	0.169915	0.481423	0.254135	0.153762	0.451334	0.232044	0.149412	0.44379	0.227941
TM263_HUMAN	-0.15248	0.344194	-0.182388	-0.175764	-0.283328	0.00998748	0.515856	-0.166191	-0.0830024	0.0305218	-0.386344	0.0849166	-0.260229	-0.534792	-0.747509	0.185074	0.217712	0.111548	0.184734	0.179205	0.102506	0.207862	0.179702	0.101495	0.180441	0.186262	0.106362	0.17916	0.207635	0.108257
CSN7B_HUMAN	0.0159938	-0.323477	0.0463469	0.00234655	0.0357881	-0.106132	-0.747329	-0.112789	0.0764635	0.186004	0.114495	0.0351052	-0.00870193	0.0409434	0.109835	0.0980027	0.181656	0.101393	0.126893	0.151289	0.118518	0.131897	0.146482	0.129855	0.113849	0.163762	0.101706	0.107062	0.145727	0.104542
NPS3A_HUMAN	-0.102226	-0.0001	-0.613609	0.457334	-0.0001	-0.746995	0.243112	-0.0001	-0.160881	-0.709398	-0.0001	-0.0205668	0.412806	-0.0001	0.143436	0.18935	-0.0001	0.160398	0.194702	-0.0001	0.158566	0.179918	-0.0001	0.138786	0.188356	-0.0001	0.131182	0.219662	-0.0001	0.152246
CNPY3_HUMAN	0.0570519	0.746923	-0.14432	0.36713	-0.332274	-0.161334	0.346567	-0.0312921	-0.0388549	0.0190924	-0.0106827	0.0216955	0.0441877	0.00513593	-0.139886	0.0626716	0.155648	0.079135	0.0698417	0.123662	0.0738312	0.065499	0.12177	0.0601376	0.0546064	0.132763	0.0588857	0.0641053	0.131359	0.0690086
ENPL_HUMAN	0.0943352	-0.745949	0.0402369	-0.171223	0.0901437	-0.295807	-0.371806	-0.0558678	-0.134494	-0.0328664	-0.0774278	-0.0780187	-0.0892033	-0.168513	-0.320342	0.0385851	0.0782444	0.0300605	0.0391789	0.0712416	0.0423764	0.0321459	0.0642121	0.0347648	0.0285046	0.0679101	0.0383194	0.0311246	0.070678	0.0362363
C1QBP_HUMAN	-0.0506535	-0.343584	-0.186498	-0.0412271	-0.392912	-0.360963	-0.326747	-0.444573	-0.052182	-0.0604011	-0.00920491	0.16004	0.1071	0.745722	0.483298	0.0911199	0.135568	0.0875531	0.0752396	0.126105	0.0989898	0.0811695	0.136088	0.0894385	0.0676013	0.107338	0.093153	0.0673324	0.128839	0.103027
PARVA_HUMAN	-0.0265065	0.439312	-0.126312	0.325993	-0.109739	0.421863	0.0318236	-0.0620859	0.089119	-0.121009	-0.105704	-0.0263183	-0.211861	-0.178183	0.745574	0.101691	0.202497	0.132044	0.113579	0.159954	0.132444	0.0975629	0.1703	0.125564	0.0959633	0.143615	0.111125	0.111313	0.200054	0.130924
FL2D_HUMAN	0.0468471	-0.0001	-0.0001	-0.745312	-0.0001	-0.0001	-0.192009	-0.0001	-0.0001	0.0288442	-0.0001	-0.0001	0.0559868	-0.0001	-0.0001	0.205165	-0.0001	-0.0001	0.25529	-0.0001	-0.0001	0.292786	-0.0001	-0.0001	0.203757	-0.0001	-0.0001	0.941142	-0.0001	-0.0001
WIPF2_HUMAN	-0.0353339	-0.0001	-0.0323467	-0.168792	-0.0001	0.0410919	-0.349251	-0.0001	0.232229	0.153073	-0.0001	-0.743939	0.0216001	-0.0001	-0.517568	0.199739	-0.0001	0.268722	0.226073	-0.0001	0.236945	0.266578	-0.0001	0.292873	0.219911	-0.0001	0.288626	0.196931	-0.0001	0.296002
MTG1_HUMAN	-0.0811092	-0.743446	-0.0444562	0.343652	0.229577	0.00792441	0.18115	-0.21917	-0.148475	-0.182864	-0.222856	0.230157	0.3739	0.315413	0.53333	0.222453	100	0.286679	0.278038	0.368559	0.278082	0.270386	0.358607	0.304527	0.258342	0.365638	0.331403	0.306385	0.39315	0.346986
RBMX_HUMAN	-0.0001	0.225105	-0.0708527	-0.0001	-0.345554	-0.0130114	-0.0001	0.303323	0.0114103	-0.0001	0.232471	0.0497217	-0.0001	0.743109	0.352749	-0.0001	0.434395	0.235093	-0.0001	0.421765	0.223852	-0.0001	0.409709	0.241706	-0.0001	0.398711	0.239712	-0.0001	0.432977	0.289003
SMTN_HUMAN	-0.0487616	-0.248561	-0.0001	-0.0753476	0.142469	-0.0001	-0.170964	0.369532	-0.0001	0.108002	0.160094	-0.0001	-0.457915	0.742788	-0.0001	0.145095	0.310753	-0.0001	0.143613	0.26085	-0.0001	0.123638	0.267573	-0.0001	0.135991	0.259718	-0.0001	0.141069	0.262044	-0.0001
GABPA_HUMAN	-0.100333	-0.742402	0.0577023	0.0131666	0.220598	-0.441826	-0.16805	-0.053408	0.138331	0.333861	0.0688136	0.244018	0.0128089	0.301042	0.451924	0.112968	0.153853	0.0790683	0.0981008	0.157192	0.0939949	0.093962	0.125433	0.084482	0.108736	0.116785	0.0901863	0.100516	0.148554	0.0957895
COA4_HUMAN	-0.104027	-0.0748963	0.0490403	0.667787	0.165911	-0.245818	0.128481	0.659679	0.250364	-0.302256	-0.0512608	-0.448794	-0.162008	-0.742401	0.0279774	0.131691	0.309658	0.29702	0.154074	0.245644	0.269986	0.157202	0.227733	0.278484	0.143597	0.223306	0.285106	0.164617	0.230517	0.302561
BEX1_HUMAN	-0.0001	-0.0001	0.0217821	-0.0001	-0.0001	-0.305997	-0.0001	-0.0001	-0.742185	-0.0001	-0.0001	0.133494	-0.0001	-0.0001	0.622687	-0.0001	-0.0001	100	-0.0001	-0.0001	0.338509	-0.0001	-0.0001	0.387554	-0.0001	-0.0001	0.320846	-0.0001	-0.0001	0.364219
RT05_HUMAN	-0.0517627	-0.0001	-0.131636	0.0352445	-0.0001	-0.0693454	0.170158	-0.0001	0.0212352	0.0027462	-0.0001	0.145646	-0.231073	-0.0001	0.741806	0.200754	-0.0001	100	0.226819	-0.0001	0.334977	0.238603	-0.0001	0.320028	0.216005	-0.0001	0.343119	0.25242	-0.0001	0.361981
BCLF1_HUMAN	-0.0577089	-0.0001	0.0946355	0.0548871	-0.0001	0.0692109	0.0726354	-0.0001	0.011339	0.0405575	-0.0001	0.188824	-0.0341847	-0.0001	0.741314	0.189864	-0.0001	0.199534	0.186818	-0.0001	0.204159	0.199651	-0.0001	0.19888	0.188348	-0.0001	0.221793	0.184876	-0.0001	0.208847
DCTN1_HUMAN	-0.0001	-0.618654	-0.0001	-0.0001	0.13038	-0.0001	-0.0001	-0.741283	-0.0001	-0.0001	-0.076353	-0.0001	-0.0001	-0.336411	-0.0001	-0.0001	100.001	-0.0001	-0.0001	0.527402	-0.0001	-0.0001	0.510757	-0.0001	-0.0001	0.485949	-0.0001	-0.0001	0.504072	-0.0001
F208B_HUMAN	-0.0165165	0.522124	-0.245295	0.741155	-0.2779	-0.180392	0.413738	0.00692037	0.047691	0.108503	-0.0755179	-0.0438672	0.266036	0.0484324	-0.0532904	0.216284	0.288456	0.188306	0.274464	0.231592	0.168895	0.289753	0.206857	0.1699	0.233314	0.228922	0.165937	0.267391	0.219902	0.167263
UBTD2_HUMAN	-0.0482243	0.740371	-0.198054	0.232514	-0.0882808	-0.115505	0.192768	0.251719	-0.0552828	0.00747378	0.0405612	-0.122689	-0.455402	0.0510675	0.310038	0.377509	0.280154	0.249471	0.366592	0.225009	0.209783	0.360188	0.223673	0.231402	0.28869	0.215161	0.227678	0.337865	0.216615	0.245833
DPYL1_HUMAN	0.0104518	-0.740057	0.173795	-0.442751	0.0827466	-0.541605	-0.133513	0.00757329	0.0574973	0.22435	0.132669	0.0117262	0.133215	0.122983	0.0997121	0.0313088	0.0661946	0.0412721	0.0357998	0.0467329	0.0428883	0.0452812	0.0362942	0.0442507	0.0400198	0.0658854	0.0279325	0.0438815	0.0578858	0.0485801
CTHR1_HUMAN	0.0528804	0.117088	-0.064587	-0.00275961	-0.0127457	-0.0482479	0.199225	-0.101366	-0.00516684	-0.10503	-0.0361123	-0.00576992	0.0555619	-0.00698428	-0.739396	0.129105	0.1948	0.113228	0.106338	0.192707	0.091156	0.10726	0.1968	0.112954	0.105926	0.201397	0.0912808	0.115192	0.176244	0.112837
TYDP2_HUMAN	-0.21486	0.0218903	-0.302792	-0.00662486	0.0193446	-0.327712	-0.127919	-0.108821	-0.036751	-0.236702	-0.0772887	0.160028	0.212212	0.220443	0.739003	0.315431	0.242599	0.126281	0.271635	0.210615	0.128158	0.241445	0.218426	0.125901	0.271558	0.19868	0.117687	0.316853	0.258188	0.137382
MLF2_HUMAN	-0.067112	-0.0001	0.0858863	-0.704771	-0.0001	-0.40413	0.738455	-0.0001	-0.289465	0.227218	-0.0001	0.180591	-0.490888	-0.0001	0.534615	0.219891	-0.0001	0.31007	0.279126	-0.0001	0.326831	0.308675	-0.0001	0.315057	0.256153	-0.0001	0.309123	0.264532	-0.0001	0.322142
SUMO3_HUMAN	0.292504	-0.0001	-0.25722	0.338137	-0.0001	-0.422853	0.604222	-0.0001	0.11561	-0.193297	-0.0001	-0.156539	-0.737658	-0.0001	-0.0635445	0.343819	-0.0001	0.182824	0.314106	-0.0001	0.168352	0.335668	-0.0001	0.152929	0.358264	-0.0001	0.151108	0.312693	-0.0001	0.170853
LYAG_HUMAN	0.0122921	0.332839	-0.150214	0.459678	-0.737612	-0.654797	0.551234	-0.187723	-0.0606702	-0.388808	-0.0351641	-0.223576	-0.446487	-0.240489	-0.472224	0.054622	0.137854	0.0802209	0.0822713	0.124941	0.0696975	0.0846609	0.133768	0.0763951	0.087252	0.127272	0.0749514	0.0723044	0.131903	0.077815
TCTP_HUMAN	0.00727935	0.737051	0.169183	0.141484	-0.0218929	-0.062031	0.127114	-0.0379671	-0.114551	-0.0297037	-0.0686035	-0.0818425	-0.113004	-0.375051	-0.53997	0.0575581	0.142567	0.104125	0.0744796	0.134533	0.0978417	0.0708907	0.124755	0.0962871	0.0500311	0.138492	0.0959812	0.0703179	0.129804	0.0997903
UNG_HUMAN	-0.0845212	-0.149011	0.0144191	-0.177403	0.0114292	0.00338182	-0.0733945	-0.0909193	-0.0598176	-0.0325584	-0.0422495	-0.0810372	-0.0652134	-0.146697	-0.735462	0.0961057	0.11726	0.0864293	0.0888166	0.0983275	0.083917	0.0738803	0.109044	0.0847746	0.0725985	0.0982878	0.0870291	0.0783327	0.11508	0.105172
PDZD2_HUMAN	-0.0001	-0.0001	-0.0757209	-0.0001	-0.0001	0.0011159	-0.0001	-0.0001	-0.0456181	-0.0001	-0.0001	0.0170382	-0.0001	-0.0001	-0.735241	-0.0001	-0.0001	0.415481	-0.0001	-0.0001	0.420432	-0.0001	-0.0001	0.42677	-0.0001	-0.0001	0.447821	-0.0001	-0.0001	0.522003
NP1L1_HUMAN	0.0366633	-0.734693	0.0544615	-0.0606172	0.0555485	-0.156838	-0.379611	-0.165264	-0.0116048	0.0149036	-0.00191252	0.00254645	-0.0921607	-0.0082656	-0.310636	0.04934	0.132377	0.0497989	0.0551874	0.0936038	0.0539421	0.0699007	0.0996953	0.0523283	0.0493495	0.111865	0.0624707	0.0484084	0.0966475	0.0566885
SFR15_HUMAN	-0.0398605	0.210354	-0.0664718	0.215284	0.0551563	0.335247	-0.437254	0.274274	0.0311816	0.024754	-0.102467	0.285438	0.0184082	0.611468	0.734518	0.102451	0.204494	0.126204	0.0885928	0.16587	0.128985	0.0969508	0.163026	0.135594	0.0975098	0.148765	0.130984	0.0886268	0.170638	0.134871
MEPCE_HUMAN	-0.12684	-0.733511	0.107917	0.0438623	0.101425	-0.0283296	-0.692381	-0.0966656	0.242387	0.227643	0.632088	0.00439603	-0.132353	-0.100388	0.208587	0.163486	0.310136	0.303661	0.184359	0.269864	0.244638	0.201098	0.26055	0.282614	0.184071	0.262254	0.241713	0.184281	0.255092	0.273348
IPIL2_HUMAN	-0.0001	-0.0001	0.352217	-0.0001	-0.0001	-0.514483	-0.0001	-0.0001	0.185232	-0.0001	-0.0001	0.120454	-0.0001	-0.0001	0.73345	-0.0001	-0.0001	0.355357	-0.0001	-0.0001	0.386239	-0.0001	-0.0001	0.320643	-0.0001	-0.0001	0.308393	-0.0001	-0.0001	0.393391
DYL2_HUMAN	0.0138655	0.73248	-0.100728	0.424638	-0.201687	-0.0657159	0.1978	-0.0382974	0.0218696	-0.0944838	-0.0225943	0.0458616	0.0132261	-0.0717882	0.159466	0.106347	0.194465	0.107074	0.118068	0.153236	0.0945458	0.112951	0.146792	0.115019	0.098419	0.143954	0.105383	0.107525	0.151294	0.108141
SLAI2_HUMAN	-0.0462429	-0.253848	-0.0469305	-0.0789179	0.126454	0.162039	-0.451529	-0.051226	-0.139722	-0.0269561	-0.0275095	0.106837	-0.070137	0.0716541	0.729924	0.0755793	0.150196	0.115728	0.0534878	0.125847	0.110885	0.0739177	0.099146	0.123637	0.0582649	0.13953	0.112859	0.078973	0.115309	0.134151
TTLL1_HUMAN	-0.0001	-0.0001	0.114104	-0.0001	-0.0001	-0.050319	-0.0001	-0.0001	0.0658618	-0.0001	-0.0001	0.134512	-0.0001	-0.0001	0.729608	-0.0001	-0.0001	0.46541	-0.0001	-0.0001	0.484921	-0.0001	-0.0001	0.480962	-0.0001	-0.0001	0.466601	-0.0001	-0.0001	0.529304
HXK1_HUMAN	0.142716	-0.328118	0.266789	-0.0451218	0.135851	0.211026	-0.0256288	0.123294	0.175831	0.182657	0.493141	0.461952	0.174752	0.601685	0.72707	0.0521311	0.0937579	0.0631933	0.0519493	0.0724289	0.0570815	0.0459411	0.0628453	0.0523573	0.0466129	0.0735389	0.0566222	0.0440553	0.074062	0.0592926
PALLD_HUMAN	-0.00389718	-0.0001	-0.0227689	0.147972	-0.0001	-0.0559527	-0.0975766	-0.0001	-0.060687	-0.010073	-0.0001	0.0121388	0.682939	-0.0001	0.726464	0.138365	-0.0001	0.0987881	0.185275	-0.0001	0.0945275	0.163216	-0.0001	0.0947137	0.144588	-0.0001	0.093567	0.237373	-0.0001	0.107514
RIC8A_HUMAN	0.11107	0.138708	0.0526695	-0.189707	0.278383	-0.0168884	-0.42491	-0.000422144	-0.0825879	0.341477	0.146266	0.0270946	-0.537586	0.402439	0.726136	0.136408	100	0.116903	0.163	0.325292	0.120621	0.158848	0.335624	0.11016	0.16917	0.256332	0.121146	0.163375	0.299078	0.133355
H33_HUMAN	0.0404085	-0.502534	-0.00179987	-0.279144	0.152978	-0.555406	-0.263029	0.00512632	0.177184	0.02393	0.227216	0.180258	-0.147787	-0.023159	-0.725709	0.135581	0.278612	0.166967	0.161976	0.212092	0.170647	0.164574	0.222501	0.154697	0.143517	0.217355	0.155228	0.182363	0.215321	0.170447
ARL8B_HUMAN	0.233343	0.0979167	-0.0245569	0.0303897	-0.131304	0.0450508	0.088469	0.0335229	0.066478	0.0236283	0.056867	0.077438	0.262345	0.196866	0.725502	0.106373	0.236241	0.107298	0.0820767	0.205433	0.110088	0.0899422	0.199143	0.0931735	0.0865735	0.192422	0.112901	0.0995837	0.222716	0.127962
ODO2_HUMAN	-0.012598	0.576075	-0.483735	0.459703	-0.60939	-0.147254	0.156559	-0.0400537	0.0397629	-0.145577	0.221437	-0.0632273	0.00411606	0.725502	0.206342	0.0655724	0.151558	0.120097	0.0874679	0.143757	0.113111	0.0754757	0.123758	0.0972496	0.0685471	0.148198	0.116406	0.0706113	0.146072	0.112026
COF1_HUMAN	0.0803115	0.284503	0.0553125	0.00985215	0.0332973	0.0046287	0.131591	0.264603	-0.114919	-0.00376202	-0.0774336	-0.0741351	-0.0466022	-0.224482	-0.725188	0.0544639	0.135189	0.0726125	0.0318205	0.127108	0.0727682	0.0413653	0.126161	0.0728703	0.0268045	0.127605	0.0766028	0.0423163	0.122476	0.0756376
SOGA3_HUMAN	-0.230636	0.0160098	-0.0916462	-0.0635743	0.0378175	-0.03805	-0.725146	0.266014	-0.0661747	0.0642329	-0.142849	0.268113	-0.0968292	0.0221357	0.49116	0.2172	0.376006	0.212722	0.165882	0.263042	0.186116	0.211922	0.321237	0.203176	0.166575	0.28695	0.202058	0.188158	0.248261	0.201246
MTSS1_HUMAN	-0.000853534	-0.0081111	-0.222197	-0.0326928	-0.395159	0.136876	-0.688048	0.323116	-0.206655	-0.375638	-0.269998	-0.258835	-0.250867	-0.72506	-0.202553	0.233247	0.302192	0.126239	0.210992	0.275523	0.131059	0.319633	0.294464	0.137322	0.272906	0.323186	0.119908	0.28709	0.309723	0.126387
UCKL1_HUMAN	0.0391668	-0.0001	0.0387309	0.0373649	-0.0001	-0.0830546	-0.723504	-0.0001	-0.00116157	-0.205663	-0.0001	0.0209604	-0.0192298	-0.0001	0.00380049	0.206102	-0.0001	100	0.165188	-0.0001	0.316304	0.199705	-0.0001	0.284788	0.180904	-0.0001	0.285104	0.166659	-0.0001	0.284872
FAS_HUMAN	-0.0001	-0.1508	-0.351823	-0.0001	-0.0817526	-0.52554	-0.0001	-0.0521909	-0.0756048	-0.0001	0.23322	0.0266418	-0.0001	0.349215	0.722578	-0.0001	0.37161	0.289272	-0.0001	0.404459	0.135587	-0.0001	0.402257	0.165065	-0.0001	0.331342	0.169628	-0.0001	0.39293	0.13788
OGT1_HUMAN	-0.0001	-0.721658	-0.0001	-0.0001	0.216597	-0.0001	-0.0001	0.343198	-0.0001	-0.0001	0.445968	-0.0001	-0.0001	0.19646	-0.0001	-0.0001	0.409982	-0.0001	-0.0001	0.373218	-0.0001	-0.0001	0.40046	-0.0001	-0.0001	0.424794	-0.0001	-0.0001	0.440505	-0.0001
DNS2A_HUMAN	-0.0001	-0.0001	0.087323	-0.0001	-0.0001	-0.72112	-0.0001	-0.0001	-0.300044	-0.0001	-0.0001	0.0393691	-0.0001	-0.0001	-0.334623	-0.0001	-0.0001	0.275111	-0.0001	-0.0001	0.252861	-0.0001	-0.0001	0.258925	-0.0001	-0.0001	0.258218	-0.0001	-0.0001	0.246183
E41L3_HUMAN	-0.0579109	-0.129901	-0.00113654	0.720884	-0.0055594	-0.126202	-0.286615	-0.0800841	0.0137548	-0.0548154	0.319696	-0.231035	-0.176478	-0.1249	-0.563351	0.155562	0.181785	0.0664233	0.217255	0.177244	0.0725995	0.197504	0.186729	0.0570393	0.16993	0.196162	0.0884325	0.204091	0.190431	0.0804414
PANK3_HUMAN	-0.0001	-0.0001	-0.062226	-0.0001	-0.0001	0.137793	-0.0001	-0.0001	0.057642	-0.0001	-0.0001	0.0559129	-0.0001	-0.0001	-0.720182	-0.0001	-0.0001	0.21934	-0.0001	-0.0001	0.170535	-0.0001	-0.0001	0.164841	-0.0001	-0.0001	0.171484	-0.0001	-0.0001	0.192144
CUL5_HUMAN	-0.0469383	-0.719628	0.0376368	-0.0939972	0.0297465	-0.136242	-0.170353	-0.104469	0.145841	0.121512	0.195619	0.285391	0.0238068	0.311978	0.623692	0.0829282	0.188302	0.0678686	0.0831376	0.136406	0.0655563	0.0992232	0.139819	0.0716308	0.100431	0.162408	0.0768337	0.088294	0.152933	0.0735841
RWDD1_HUMAN	0.0475682	-0.129556	-0.00368501	-0.161436	0.0550939	-0.0769358	-0.719293	-0.221218	-0.0370787	0.051844	-0.0443825	-0.114279	-0.38069	0.0961728	-0.13479	0.131175	0.260278	0.11147	0.14576	0.246087	0.121643	0.133438	0.21888	0.111413	0.126173	0.220112	0.121205	0.166641	0.217152	0.130554
HDHD1_HUMAN	-0.0345379	0.192816	-0.0193899	0.0201882	0.242459	-0.0227514	0.0564015	0.71891	-0.0465619	-0.0298136	-0.034033	0.0432653	-0.0364976	0.49617	0.084671	0.0787942	0.195711	0.159305	0.0842478	0.175297	0.134714	0.0861719	0.203146	0.142852	0.0737226	0.178584	0.139226	0.0819363	0.184038	0.1478
DESI1_HUMAN	-0.0350804	-0.0316968	-0.00907267	-0.0258367	0.0229363	0.0313378	0.718459	0.0239483	-0.127188	0.146589	-0.048218	-0.0459871	0.256476	-0.193288	-0.306138	0.15616	0.293432	0.139242	0.180349	0.237428	0.128732	0.209122	0.231426	0.147894	0.1722	0.255929	0.154878	0.18965	0.245791	0.170657
ATX3_HUMAN	-0.0001	0.717652	0.0699918	-0.0001	0.264096	0.269999	-0.0001	-0.0959231	0.0793878	-0.0001	0.241479	0.00852851	-0.0001	0.206398	0.545304	-0.0001	100.001	100	-0.0001	0.514657	0.376103	-0.0001	0.517131	0.365831	-0.0001	0.457703	0.333171	-0.0001	0.462311	0.389052
TTC16_HUMAN	-0.0238653	0.0175571	-0.0592022	0.209435	-0.0750051	0.600922	0.579988	0.0485327	-0.115655	0.100462	-0.280165	-0.291819	0.0561527	-0.439981	0.717565	0.218005	100	0.364242	0.249805	0.37721	0.366933	0.301974	0.336922	0.36044	0.214654	0.369834	0.363825	0.200308	0.395846	0.363927
OPHN1_HUMAN	-0.0001	-0.0001	-0.0518384	-0.0001	-0.0001	0.0469994	-0.0001	-0.0001	-0.0128154	-0.0001	-0.0001	-0.0253595	-0.0001	-0.0001	-0.717023	-0.0001	-0.0001	0.395104	-0.0001	-0.0001	0.396794	-0.0001	-0.0001	0.400259	-0.0001	-0.0001	0.400324	-0.0001	-0.0001	0.476922
CCD43_HUMAN	-0.0556629	-0.715963	0.0835396	-0.62167	0.0227501	-0.377809	-0.0930634	0.0362887	0.0282866	0.0619517	0.0160598	0.0137357	0.0358198	0.168353	0.073097	0.067626	0.111582	0.0670697	0.068707	0.0756038	0.0631758	0.0590742	0.0858696	0.0592336	0.0480393	0.0662201	0.0517268	0.0528364	0.0845914	0.0644737
PDD2L_HUMAN	-0.0001	-0.105946	-0.0171339	-0.0001	-0.117587	0.0831322	-0.0001	-0.663051	0.0680282	-0.0001	-0.0577684	-0.0399045	-0.0001	-0.715924	0.0944514	-0.0001	100	0.179006	-0.0001	0.471303	0.192972	-0.0001	0.433776	0.169355	-0.0001	0.365253	0.157076	-0.0001	0.449649	0.196685
NF2IP_HUMAN	-0.0898549	-0.0001	-0.0258567	-0.715576	-0.0001	-0.411991	-0.153408	-0.0001	0.0802834	-0.150083	-0.0001	0.119492	-0.0842089	-0.0001	0.0105632	0.260981	-0.0001	100	0.306209	-0.0001	0.361807	0.327886	-0.0001	0.285772	0.245577	-0.0001	0.287286	0.265068	-0.0001	0.342373
RASN_HUMAN	0.15518	-0.0744746	-0.271065	0.259806	0.295176	-0.032262	0.147682	-0.0217718	-0.075316	-0.114459	0.3342	0.0158625	0.164406	0.714618	0.402821	0.238238	100	0.19881	0.293609	0.401972	0.191724	0.245651	0.390922	0.193211	0.268648	0.417331	0.175743	0.247887	0.447653	0.218591
CIC_HUMAN	-0.00230059	-0.100649	-0.0278535	0.0623116	0.328741	0.0683605	-0.302418	0.714456	0.102759	0.0550878	-0.259669	0.157333	0.0621797	0.172975	-0.109687	0.105961	0.251722	0.102054	0.119805	0.303807	0.102493	0.109248	0.336508	0.129918	0.105288	0.327046	0.131808	0.104068	0.270377	0.122568
BCL9L_HUMAN	-0.0474174	0.0479771	0.0990289	0.00874705	0.0587731	0.494446	-0.0997345	0.177737	0.713706	-0.101268	-0.0472901	0.00824562	0.0942249	-0.0418587	-0.0425931	0.119444	0.21434	0.262281	0.118004	0.196344	0.283621	0.128698	0.232708	0.304132	0.120026	0.204347	0.286718	0.132959	0.210412	0.260985
SYEP_HUMAN	-0.113589	-0.388063	-0.00932487	-0.0424233	0.0422237	-0.155246	-0.093945	0.110453	0.0759525	0.136651	0.195181	0.0483995	0.256101	0.404561	0.713605	0.0917381	0.170593	0.0873178	0.0722079	0.119883	0.0866014	0.0750012	0.132781	0.085456	0.0762299	0.144826	0.0770468	0.0789697	0.154854	0.102421
MYDGF_HUMAN	0.0296927	0.713242	-0.153722	-0.0680298	-0.397261	-0.150035	0.382099	-0.0409929	0.0285159	-0.00731402	0.0268536	-0.0986725	-0.0945471	-0.0595549	-0.167927	0.0722857	0.177585	0.0988513	0.0719066	0.154572	0.0898353	0.0807713	0.128338	0.0821404	0.064525	0.132098	0.0903536	0.074199	0.126385	0.0884353
GON7_HUMAN	0.0418452	-0.48401	-0.0001	-0.2938	0.256351	-0.0001	-0.713218	0.481431	-0.0001	0.0394407	-0.245584	-0.0001	0.588695	-0.0396272	-0.0001	0.290809	0.360129	-0.0001	0.306656	0.307189	-0.0001	0.358544	0.320821	-0.0001	0.329568	0.311456	-0.0001	0.309101	0.343607	-0.0001
CSMD2_HUMAN	-0.0001	-0.0001	-0.189373	-0.0001	-0.0001	-0.712567	-0.0001	-0.0001	0.120739	-0.0001	-0.0001	0.396835	-0.0001	-0.0001	-0.426437	-0.0001	-0.0001	0.457811	-0.0001	-0.0001	0.520014	-0.0001	-0.0001	0.486041	-0.0001	-0.0001	0.484366	-0.0001	-0.0001	0.550554
CNPY4_HUMAN	-0.0200839	0.711301	-0.543832	0.0441268	-0.116413	-0.0596584	0.177005	0.257969	0.133199	-0.018008	-0.0889475	0.0347394	-0.0227445	-0.253355	-0.0402101	0.0946871	0.240084	0.189654	0.106834	0.254966	0.154016	0.0971983	0.256177	0.162451	0.0874827	0.222555	0.16038	0.0914172	0.245261	0.15964
MPRI_HUMAN	-0.0733908	-0.0001	-0.0314542	0.0265598	-0.0001	0.0236792	-0.0778891	-0.0001	0.00881456	-0.0584689	-0.0001	0.0198114	0.0237511	-0.0001	0.710823	0.206765	-0.0001	0.142073	0.203358	-0.0001	0.141396	0.226305	-0.0001	0.137648	0.214762	-0.0001	0.129816	0.228206	-0.0001	0.157794
TOX4_HUMAN	0.710754	-0.0001	0.000287546	0.600439	-0.0001	0.130341	0.0244009	-0.0001	-0.0751858	0.490249	-0.0001	0.128874	0.197715	-0.0001	-0.119285	0.253245	-0.0001	0.250885	0.286718	-0.0001	0.256142	0.21341	-0.0001	0.249941	0.274712	-0.0001	0.27587	0.300638	-0.0001	0.275598
SNX27_HUMAN	-0.0636339	0.127367	-0.0723205	0.0626235	-0.0476503	0.24603	-0.0301429	-0.0446866	0.0242718	-0.0276827	0.000504723	0.0548799	-0.0140911	0.48304	0.710181	0.101342	0.14006	0.093545	0.0774385	0.120868	0.0889612	0.0798891	0.119044	0.0813856	0.082004	0.130412	0.0765608	0.0982644	0.146888	0.0874438
RS25_HUMAN	-0.0303183	0.106207	-0.108067	0.0487024	0.0464005	-0.255516	0.515763	0.0491593	-0.0614087	-0.101797	-0.0968771	0.0720622	-0.098536	0.498751	0.709572	0.0973397	0.122209	0.0939889	0.0974967	0.126955	0.085812	0.0977065	0.104816	0.0918641	0.0731923	0.133142	0.08832	0.102642	0.128713	0.0914543
ITB1_HUMAN	-0.0001	-0.0001	-0.0547946	-0.0001	-0.0001	-0.00184153	-0.0001	-0.0001	0.70935	-0.0001	-0.0001	-0.0410149	-0.0001	-0.0001	0.297217	-0.0001	-0.0001	100	-0.0001	-0.0001	0.316991	-0.0001	-0.0001	0.41639	-0.0001	-0.0001	0.401896	-0.0001	-0.0001	0.421135
MTA70_HUMAN	-0.0001	-0.0001	-0.012198	-0.0001	-0.0001	-0.00262627	-0.0001	-0.0001	0.0109402	-0.0001	-0.0001	0.170037	-0.0001	-0.0001	0.709241	-0.0001	-0.0001	0.288446	-0.0001	-0.0001	0.297631	-0.0001	-0.0001	0.375972	-0.0001	-0.0001	0.333674	-0.0001	-0.0001	0.375656
AES_HUMAN	-0.009873	0.0102506	-0.0313538	0.0677268	-0.135616	-0.0887255	0.0429586	0.072133	-0.0604845	-0.253998	-0.113286	-0.225094	-0.186697	-0.146008	-0.708986	0.0946435	0.175216	0.119881	0.0933646	0.174627	0.103922	0.0946482	0.169126	0.107251	0.115963	0.167096	0.112471	0.113279	0.176925	0.119726
SYRC_HUMAN	0.0025497	-0.708796	0.0930938	-0.355311	0.104506	-0.505174	-0.264861	-0.0221749	0.0685281	0.12734	0.0897764	-0.00825765	-0.106691	0.213996	0.498963	0.0493992	0.126053	0.0608711	0.0715026	0.0941282	0.0556822	0.07274	0.0855988	0.0493829	0.0723967	0.0904581	0.0489046	0.06214	0.112112	0.0579331
JUPI2_HUMAN	-0.0001	-0.0001	0.3039	-0.0001	-0.0001	0.708022	-0.0001	-0.0001	0.0881799	-0.0001	-0.0001	-0.371591	-0.0001	-0.0001	0.227187	-0.0001	-0.0001	0.581064	-0.0001	-0.0001	0.569806	-0.0001	-0.0001	0.531291	-0.0001	-0.0001	0.565447	-0.0001	-0.0001	0.553567
NKX21_HUMAN	-0.0001	-0.0001	0.19198	-0.0001	-0.0001	0.511356	-0.0001	-0.0001	0.707707	-0.0001	-0.0001	0.126558	-0.0001	-0.0001	0.556176	-0.0001	-0.0001	0.321519	-0.0001	-0.0001	0.350634	-0.0001	-0.0001	0.365456	-0.0001	-0.0001	0.367856	-0.0001	-0.0001	0.354236
HPLN2_HUMAN	-0.0001	-0.0660596	0.351222	-0.0001	-0.0376381	0.705963	-0.0001	0.285277	0.703986	-0.0001	-0.0102316	-0.212955	-0.0001	0.504829	0.0324663	-0.0001	0.33129	0.463495	-0.0001	0.311892	0.483543	-0.0001	0.356259	0.527095	-0.0001	0.333822	0.479451	-0.0001	0.378861	0.428062
RAVR2_HUMAN	-0.0308073	-0.483576	-0.68231	-0.0164631	0.00630342	-0.107561	-0.0685003	-0.7058	0.374988	8.65302e-05	-0.120103	-0.23247	-0.121363	0.255928	0.154434	0.228335	0.379629	0.241731	0.189973	0.267971	0.209159	0.220847	0.313234	0.228665	0.207629	0.285128	0.243681	0.232091	0.285136	0.240515
AFAM_HUMAN	-0.0498459	0.20927	-0.316063	0.0950097	0.156063	-0.169397	-0.00695659	0.00268177	-0.26941	0.0831791	-0.38498	-0.0277983	-0.205969	0.559882	0.705185	0.231204	0.408822	0.198895	0.193894	0.397691	0.178482	0.162211	0.351086	0.169019	0.183847	0.462845	0.16186	0.186873	0.426065	0.189286
TM11F_HUMAN	-0.0001	-0.0001	-0.0590791	-0.0001	-0.0001	-0.0343604	-0.0001	-0.0001	-0.0777936	-0.0001	-0.0001	-0.00551885	-0.0001	-0.0001	0.704298	-0.0001	-0.0001	0.393879	-0.0001	-0.0001	0.399415	-0.0001	-0.0001	0.427917	-0.0001	-0.0001	0.398761	-0.0001	-0.0001	0.491476
COPRS_HUMAN	0.0111216	-0.0001	-0.115224	0.08945	-0.0001	0.104866	-0.703725	-0.0001	0.0957879	-0.35027	-0.0001	0.218887	-0.294851	-0.0001	-0.084753	0.257903	-0.0001	0.271638	0.295183	-0.0001	0.224376	0.335248	-0.0001	0.2376	0.284383	-0.0001	0.245851	0.287283	-0.0001	0.251999
DNAA_MYCCT	0.0426376	-0.703367	-0.0167488	-0.0526118	0.0188112	0.0928033	-0.0879877	0.286089	-0.0111009	-0.0300197	-0.177302	0.0145776	-0.0255164	-0.11196	0.277942	0.164524	0.279526	0.147915	0.12625	0.269075	0.155127	0.134885	0.259074	0.14813	0.123175	0.251667	0.150206	0.138983	0.242951	0.152893
SHLB2_HUMAN	-0.205958	-0.0001	-0.058169	0.0306009	-0.0001	-0.27766	0.0785875	-0.0001	0.262954	-0.658408	-0.0001	0.149378	-0.0777557	-0.0001	0.703349	0.290271	-0.0001	0.175092	0.258906	-0.0001	0.169531	0.232171	-0.0001	0.176066	0.31496	-0.0001	0.173549	0.218039	-0.0001	0.191738
NUDC_HUMAN	0.0051349	-0.70271	0.206937	-0.260598	0.345759	-0.154842	-0.632668	0.175747	0.0247005	0.156639	0.230314	0.0905738	-0.0994553	0.553252	0.315075	0.0287622	0.0835597	0.0497607	0.046931	0.0613326	0.0481331	0.0485533	0.0643438	0.0543099	0.0432196	0.0627927	0.0501863	0.0430274	0.0720418	0.0519768
PFD1_HUMAN	0.0984663	0.35634	-0.217563	0.484547	-0.0426618	-0.403839	0.207968	0.70252	0.19464	-0.194837	-0.0852317	-0.232105	-0.186584	0.0952011	0.115404	0.103906	0.166471	0.116006	0.109294	0.145432	0.106996	0.103683	0.137447	0.0985778	0.0988107	0.136016	0.102481	0.109561	0.130945	0.0993002
KHDR1_HUMAN	-0.0440373	-0.144836	0.0462397	-0.143998	-0.00605198	0.0705698	-0.0780243	0.016808	0.068955	0.0373039	0.112149	0.0948043	0.0377833	0.0868459	0.702123	0.0891955	0.139602	0.0695544	0.0726376	0.0974913	0.0776387	0.0688098	0.090019	0.074779	0.0626776	0.109186	0.0733394	0.0782276	0.100598	0.0962675
TTC27_HUMAN	-0.0001	-0.0001	-0.00683152	-0.0001	-0.0001	0.145845	-0.0001	-0.0001	0.150817	-0.0001	-0.0001	0.316315	-0.0001	-0.0001	0.702101	-0.0001	-0.0001	0.321715	-0.0001	-0.0001	0.300715	-0.0001	-0.0001	0.310422	-0.0001	-0.0001	0.347795	-0.0001	-0.0001	0.36885
SRC_HUMAN	0.0672804	-0.311706	-0.0001	0.0178467	0.0544244	-0.0001	-0.164714	-0.0741026	-0.0001	0.0737212	0.191838	-0.0001	0.0687226	0.7016	-0.0001	0.123977	0.345051	-0.0001	0.14155	0.240474	-0.0001	0.139293	0.245337	-0.0001	0.12374	0.257113	-0.0001	0.130098	0.260845	-0.0001
GLPK_MYCGA	-0.107044	-0.0001	-0.134695	-0.0214842	-0.0001	0.264682	-0.0384519	-0.0001	-0.0680822	-0.00638932	-0.0001	0.0799757	-0.377072	-0.0001	0.700414	0.245024	-0.0001	0.309182	0.18585	-0.0001	0.338836	0.188682	-0.0001	0.328779	0.186417	-0.0001	0.315438	0.244301	-0.0001	0.378127
CUTA_HUMAN	0.0496925	0.551105	-0.173052	0.0288845	-0.206194	-0.157837	0.247803	0.0328105	-0.160124	-0.0486415	-0.00792373	-0.0539449	-0.166089	-0.238519	-0.700384	0.0844161	0.149591	0.0918564	0.0598641	0.12237	0.0821521	0.0690312	0.101891	0.0853871	0.0749748	0.106422	0.0846561	0.0791933	0.143009	0.0941862
PYRG2_HUMAN	-0.0001	-0.700219	-0.0001	-0.0001	0.287229	-0.0001	-0.0001	0.185384	-0.0001	-0.0001	0.431346	-0.0001	-0.0001	0.270108	-0.0001	-0.0001	100.001	-0.0001	-0.0001	0.37564	-0.0001	-0.0001	0.374984	-0.0001	-0.0001	0.445082	-0.0001	-0.0001	0.382104	-0.0001
HEXB_HUMAN	0.0152644	0.441424	-0.50882	0.411291	-0.459674	-0.699829	0.699803	0.141574	0.049179	-0.22502	0.0448919	-0.162146	-0.691066	-0.41624	-0.523396	0.0692907	0.203748	0.0951664	0.0822049	0.177977	0.0851932	0.082527	0.162267	0.100027	0.0833245	0.185309	0.0999957	0.0844002	0.176297	0.0975213
SYAC_HUMAN	-0.0197284	-0.675634	0.121235	-0.291336	0.183478	-0.441944	-0.355709	0.0208476	0.129618	0.233738	0.310031	0.212693	0.198559	0.559599	0.699801	0.0426333	0.0633911	0.0354299	0.0323419	0.0488419	0.0327635	0.0341412	0.0471001	0.026273	0.0309908	0.0506631	0.0305039	0.0370817	0.0586883	0.0315731
MED15_HUMAN	-0.0838822	0.699489	0.0118834	0.483937	-0.0352136	0.0557117	0.0346684	0.266446	-0.00230938	0.0839538	-0.231529	-0.0483317	0.0844664	-0.33437	-0.301153	0.152121	0.270573	0.124721	0.15824	0.219341	0.110487	0.141559	0.230993	0.114942	0.15463	0.25295	0.115683	0.143131	0.248698	0.134849
SKP2_HUMAN	0.0689893	-0.0001	0.104921	0.102874	-0.0001	-0.451202	-0.00280016	-0.0001	-0.00492032	0.0504587	-0.0001	-0.104526	0.699394	-0.0001	0.201001	0.205939	-0.0001	0.409852	0.211863	-0.0001	0.471107	0.206417	-0.0001	0.425878	0.240853	-0.0001	0.41587	0.247184	-0.0001	0.427961
CK054_HUMAN	0.0568721	0.655974	-0.138394	0.699377	-0.345227	-0.391581	0.487059	0.261806	-0.00383176	-0.493825	0.0684286	-0.199088	-0.191644	-0.192076	-0.427014	0.0995871	0.177828	0.09171	0.0956329	0.172905	0.0825496	0.0968534	0.174339	0.0834814	0.097095	0.174	0.0701628	0.10013	0.170534	0.0852681
DNJA1_HUMAN	0.0126631	-0.0001	-0.0001	-0.0704077	-0.0001	-0.0001	-0.698902	-0.0001	-0.0001	0.00940894	-0.0001	-0.0001	0.0978792	-0.0001	-0.0001	0.164643	-0.0001	-0.0001	0.141085	-0.0001	-0.0001	0.164289	-0.0001	-0.0001	0.160504	-0.0001	-0.0001	0.155846	-0.0001	-0.0001
MTAP_HUMAN	-0.00773176	0.363393	-0.247802	0.69375	-0.681484	-0.631358	0.698469	0.0199908	-0.0117145	-0.522041	-0.0857509	-0.205447	-0.306974	-0.243641	-0.206443	0.0676323	0.0922372	0.0659597	0.0681725	0.076151	0.0636274	0.067856	0.0840975	0.0618217	0.0698046	0.0847168	0.0621399	0.066611	0.0868764	0.0628883
L10K_HUMAN	-0.00814778	0.529606	-0.0314308	0.061127	0.509587	0.224747	-0.0399394	0.240514	-0.0612898	-0.108629	-0.380536	0.0854555	-0.698233	-0.193336	-0.22995	0.0934673	0.213901	0.154443	0.103277	0.217737	0.157766	0.103328	0.199283	0.151217	0.108257	0.227445	0.147965	0.114096	0.23496	0.156122
CFDP1_HUMAN	-0.0169745	-0.096029	0.0898352	-0.101806	0.295839	0.11502	-0.287482	0.336753	0.0158584	-0.00567424	-0.0343436	0.0304682	-0.0987579	0.698174	0.204745	0.0583823	0.164403	0.11416	0.0671542	0.142075	0.102461	0.0729524	0.127964	0.0848225	0.0577878	0.110639	0.0926765	0.0874868	0.138121	0.107497
CACL1_HUMAN	0.302228	-0.0001	-0.0130551	0.196695	-0.0001	0.128824	0.418855	-0.0001	-0.308152	0.196068	-0.0001	0.390828	-0.697617	-0.0001	0.340224	0.288005	-0.0001	0.301333	0.263126	-0.0001	0.266261	0.291821	-0.0001	0.297842	0.267665	-0.0001	0.302399	0.296565	-0.0001	0.312567
DX39B_HUMAN	-0.0267971	0.0203639	-0.0700393	0.0152256	-0.0434285	0.0703056	-0.223727	-0.0581969	-0.00133458	0.0638398	0.0648052	0.19502	0.0105581	0.358654	0.69707	0.0569025	0.103255	0.0624827	0.0495038	0.0947462	0.0596131	0.0680616	0.0870864	0.0514803	0.0614261	0.0997968	0.0668117	0.0469956	0.111053	0.0732643
ANM7_HUMAN	0.0416916	-0.696903	0.0316625	-0.276844	0.226557	-0.0588653	-0.0676372	0.101825	0.0342904	0.0785416	-0.0432727	0.00602068	-0.00573106	0.224568	0.103562	0.121888	0.350588	0.0963222	0.149334	0.225991	0.0919488	0.130118	0.204136	0.0954917	0.127282	0.203786	0.0979415	0.135822	0.240287	0.104931
PCMD2_HUMAN	-0.0001	-0.0001	0.0301174	-0.0001	-0.0001	0.0285552	-0.0001	-0.0001	0.0409667	-0.0001	-0.0001	0.0302311	-0.0001	-0.0001	-0.696274	-0.0001	-0.0001	0.188799	-0.0001	-0.0001	0.171956	-0.0001	-0.0001	0.170025	-0.0001	-0.0001	0.175642	-0.0001	-0.0001	0.200617
MARK3_HUMAN	-0.14164	-0.0001	0.0174414	0.427948	-0.0001	0.0719844	0.0844044	-0.0001	0.218594	-0.140697	-0.0001	-0.104998	0.696262	-0.0001	-0.0107139	0.282719	-0.0001	0.241903	0.29978	-0.0001	0.217112	0.225722	-0.0001	0.268785	0.264358	-0.0001	0.235377	0.278159	-0.0001	0.210033
EPN3_HUMAN	-0.0001	-0.164676	0.0139264	-0.0001	0.146668	0.0644025	-0.0001	0.258598	0.102977	-0.0001	-0.00960297	-0.0352018	-0.0001	0.383187	0.696082	-0.0001	0.242485	0.31412	-0.0001	0.211535	0.331236	-0.0001	0.22718	0.329777	-0.0001	0.204681	0.308642	-0.0001	0.245484	0.357225
LAMC1_HUMAN	-0.0603844	0.151656	-0.301098	0.050963	-0.239574	-0.108126	-0.273657	0.230438	-0.0606629	-0.00764012	0.0297875	0.020052	0.276732	-0.0294319	-0.695739	0.0514754	0.0962097	0.0540597	0.0488901	0.0865266	0.0548749	0.0477007	0.101319	0.0508943	0.0303714	0.0960203	0.0409349	0.0471612	0.0734732	0.0534559
APOA1_HUMAN	0.0131588	0.113255	-0.23718	-0.0165869	0.04916	-0.0930983	0.048522	0.00570655	-0.28084	-0.0877872	-0.183904	0.0319542	-0.16525	0.332633	0.695676	0.145325	0.242634	0.167347	0.140189	0.215362	0.151141	0.146459	0.215781	0.17087	0.14348	0.267282	0.156158	0.134432	0.239592	0.171086
TIE1_HUMAN	0.694842	-0.0001	-0.0001	0.0138259	-0.0001	-0.0001	0.0161391	-0.0001	-0.0001	-0.110685	-0.0001	-0.0001	-0.00260128	-0.0001	-0.0001	0.265564	-0.0001	-0.0001	0.210398	-0.0001	-0.0001	0.272048	-0.0001	-0.0001	0.234472	-0.0001	-0.0001	0.198714	-0.0001	-0.0001
TBC17_HUMAN	-0.0001	-0.0001	-0.190245	-0.0001	-0.0001	0.0590484	-0.0001	-0.0001	-0.0198457	-0.0001	-0.0001	-0.0670043	-0.0001	-0.0001	0.694744	-0.0001	-0.0001	100	-0.0001	-0.0001	0.290103	-0.0001	-0.0001	0.295112	-0.0001	-0.0001	0.346809	-0.0001	-0.0001	0.332974
SYNRG_HUMAN	-0.0479688	-0.0001	0.0474975	0.304054	-0.0001	-0.169891	-0.69377	-0.0001	-0.0661867	0.266321	-0.0001	-0.125156	0.287676	-0.0001	0.323389	0.216382	-0.0001	0.26989	0.271621	-0.0001	0.29119	0.315893	-0.0001	0.273481	0.267721	-0.0001	0.294836	0.273786	-0.0001	0.330324
ZFP91_HUMAN	0.100171	-0.0001	-0.0001	-0.556521	-0.0001	-0.0001	-0.693491	-0.0001	-0.0001	0.326995	-0.0001	-0.0001	-0.294323	-0.0001	-0.0001	0.347706	-0.0001	-0.0001	0.305856	-0.0001	-0.0001	0.338632	-0.0001	-0.0001	0.307817	-0.0001	-0.0001	0.3469	-0.0001	-0.0001
BPL1_HUMAN	0.0143769	0.02704	-0.358744	-0.0144096	-0.0405312	-0.191702	-0.693439	-0.00580573	-0.52554	-0.159936	-0.0231167	-0.48818	-0.0570632	-0.0307834	-0.265868	0.118072	0.324009	0.31949	0.110177	0.322872	0.24205	0.134193	0.320824	0.248962	0.120926	0.325417	0.242637	0.117766	0.327266	0.255806
1433B_HUMAN	0.0295786	-0.148998	0.0821778	-0.0521713	0.0435818	-0.0613448	-0.128419	-0.0134832	0.0444757	0.133699	0.094198	0.0538612	0.00653822	0.296511	0.693251	0.0771565	0.107321	0.0609508	0.0617728	0.0844302	0.0560915	0.071231	0.0721639	0.0546259	0.0708941	0.0962834	0.0556955	0.0673883	0.100095	0.0787395
FANCE_HUMAN	-0.0001	-0.0001	0.0153148	-0.0001	-0.0001	0.155656	-0.0001	-0.0001	0.0397861	-0.0001	-0.0001	-0.692992	-0.0001	-0.0001	-0.653013	-0.0001	-0.0001	0.415608	-0.0001	-0.0001	0.355314	-0.0001	-0.0001	0.320489	-0.0001	-0.0001	0.419786	-0.0001	-0.0001	0.421933
SH3K1_HUMAN	0.233538	0.077777	0.000785463	0.2649	0.00926213	0.0987149	-0.692434	-0.0596373	0.187284	-0.204264	0.105823	0.0599706	0.358512	-0.0268435	0.109869	0.136703	0.184141	0.399228	0.141951	0.164163	0.404037	0.146968	0.189558	0.410205	0.121018	0.174804	0.394019	0.135927	0.174976	0.403674
GPC6_HUMAN	-0.0001	-0.0001	-0.109842	-0.0001	-0.0001	0.36508	-0.0001	-0.0001	-0.0157895	-0.0001	-0.0001	0.207753	-0.0001	-0.0001	0.692264	-0.0001	-0.0001	0.293394	-0.0001	-0.0001	0.340305	-0.0001	-0.0001	0.325145	-0.0001	-0.0001	0.31062	-0.0001	-0.0001	0.337634
RS17_HUMAN	-0.0549985	-0.382796	0.156016	-0.53136	0.479997	-0.515869	-0.135204	-0.425894	-0.0258743	-0.257401	0.13719	0.0615438	-0.691973	-0.0485051	-0.246864	0.229319	0.419035	0.13659	0.253352	0.307722	0.148362	0.261785	0.29165	0.152336	0.261545	0.285012	0.138197	0.248346	0.270484	0.142909
PPCEL_HUMAN	0.0200217	0.00419913	0.0972466	-0.0090715	0.0165106	0.0424178	-0.093516	-0.0340313	-0.0168108	0.00337937	-0.024751	-0.014092	0.123975	-0.161498	-0.691909	0.0299469	0.0450617	0.0401956	0.0284204	0.0473105	0.033557	0.0323781	0.0436557	0.0288662	0.0243371	0.0429261	0.0283933	0.0359051	0.0600677	0.0382073
ANAG_HUMAN	0.353504	0.500504	-0.0665923	0.351765	-0.19049	-0.0381279	0.691767	0.119441	0.00662821	-0.242448	-0.0428004	-0.118841	0.173195	-0.162947	-0.357083	0.160685	0.176472	0.104922	0.175266	0.150697	0.0962284	0.190411	0.144469	0.0931356	0.170882	0.135273	0.095087	0.193013	0.147525	0.115005
BICRA_HUMAN	-0.0001	0.690143	-0.0001	-0.0001	-0.189359	-0.0001	-0.0001	-0.045798	-0.0001	-0.0001	-0.125517	-0.0001	-0.0001	0.489625	-0.0001	-0.0001	100.001	-0.0001	-0.0001	0.449657	-0.0001	-0.0001	0.466393	-0.0001	-0.0001	0.363661	-0.0001	-0.0001	0.42855	-0.0001
KCTD3_HUMAN	0.0708876	0.00274573	-0.0353482	-0.123125	-0.322154	0.476215	-0.170468	-0.125348	0.0365473	0.0609954	0.326642	0.277829	0.603206	0.636635	0.689747	0.219137	0.322977	0.206034	0.207656	0.319799	0.173573	0.205605	0.310052	0.18205	0.171715	0.288724	0.182459	0.231387	0.316548	0.188553
NAPSA_HUMAN	-0.0423386	-0.0822885	-0.163382	0.0815924	-0.0341624	-0.050274	-0.068546	-0.0328589	-0.00970654	0.0754371	0.064333	0.0846127	0.0143702	0.235545	0.689746	0.128021	0.240897	0.158204	0.12768	0.207334	0.142527	0.131144	0.214612	0.141358	0.13305	0.212946	0.151338	0.123914	0.232597	0.165989
ZYX_HUMAN	-0.0349429	-0.689518	0.0281942	-0.215616	0.140939	-0.286454	-0.119935	0.17323	-0.0410004	0.00767862	0.00806343	0.00174963	0.0844846	-0.039013	0.0780083	0.0533327	0.138612	0.0543467	0.0542412	0.10811	0.0638526	0.0544092	0.125818	0.0536298	0.0440458	0.114098	0.0653273	0.0558242	0.0937084	0.0665422
CSN4_HUMAN	-0.0001	-0.689193	-0.0783869	-0.0001	0.109634	-0.0969612	-0.0001	0.440015	0.00975307	-0.0001	0.140596	-0.0133754	-0.0001	0.557708	0.194143	-0.0001	0.303304	0.14389	-0.0001	0.294898	0.137828	-0.0001	0.275394	0.141871	-0.0001	0.26607	0.149253	-0.0001	0.304844	0.146235
TAF10_HUMAN	-0.032716	-0.253463	0.0109861	-0.0933865	0.210417	-0.0408819	0.00454853	0.351161	-0.122874	-0.246634	-0.664733	-0.166361	-0.276985	0.525104	-0.688793	0.110449	0.265442	0.182728	0.107306	0.197995	0.167947	0.085263	0.230263	0.216689	0.107363	0.230846	0.216463	0.104279	0.223406	0.218082
MED29_HUMAN	-0.0001	0.199953	-0.15977	-0.0001	0.0639131	-0.0925894	-0.0001	-0.108877	-0.0382526	-0.0001	0.688703	-0.00127165	-0.0001	-0.195266	-0.0903401	-0.0001	0.373311	0.123753	-0.0001	0.36667	0.124818	-0.0001	0.479405	0.121496	-0.0001	0.409974	0.113018	-0.0001	0.386989	0.145613
UBP3_HUMAN	-0.288676	0.0947241	0.147545	-0.688115	0.174333	-0.455124	0.145333	-0.193908	0.0880966	0.049897	-0.493607	0.117218	0.187042	0.364144	0.23142	0.143212	100	0.156041	0.128329	0.390771	0.163117	0.118181	0.468647	0.161438	0.111481	0.414787	0.14159	0.131482	0.404504	0.156825
F177A_HUMAN	0.0996015	-0.155896	0.0225571	-0.268696	0.605245	-0.125831	-0.38109	0.686419	-0.0836471	0.041548	-0.00727395	-0.0252635	-0.0153984	0.295711	0.0694208	0.200928	0.32305	0.158063	0.187979	0.258702	0.115231	0.217734	0.271896	0.109042	0.149253	0.267138	0.103996	0.161964	0.272391	0.102268
COQ7_HUMAN	-0.154896	-0.107933	-0.207306	-0.00610879	-0.238998	-0.122492	0.0663812	-0.234415	0.069302	-0.102819	-0.0514549	-0.0380459	0.0365577	0.685894	0.55832	0.145917	0.1922	0.140663	0.113637	0.201325	0.125747	0.12038	0.19194	0.131784	0.130969	0.213898	0.125803	0.126332	0.212948	0.154301
GSTA4_HUMAN	0.0623387	0.235513	-0.0707874	-0.00171311	0.0195431	-0.0314332	0.1846	-0.00376135	0.0403693	-0.0787491	-0.0192568	-0.0437485	-0.38796	-0.685696	-0.25559	0.119561	0.302657	0.116683	0.152715	0.264851	0.124952	0.115755	0.250315	0.133887	0.122761	0.241631	0.113362	0.125875	0.297053	0.143679
TIMP2_HUMAN	-0.0001	-0.0001	-0.13347	-0.0001	-0.0001	-0.274927	-0.0001	-0.0001	-0.107224	-0.0001	-0.0001	-0.142573	-0.0001	-0.0001	0.685451	-0.0001	-0.0001	0.14502	-0.0001	-0.0001	0.12583	-0.0001	-0.0001	0.136769	-0.0001	-0.0001	0.1165	-0.0001	-0.0001	0.135571
DNM3A_HUMAN	0.115043	-0.0001	0.0637895	-0.685434	-0.0001	-0.107373	-0.332218	-0.0001	0.148747	0.117307	-0.0001	0.0274259	0.22281	-0.0001	0.633616	0.235163	-0.0001	0.210132	0.216028	-0.0001	0.219223	0.218558	-0.0001	0.221973	0.244117	-0.0001	0.211618	0.210659	-0.0001	0.25257
RBBP5_HUMAN	-0.0647706	-0.685404	0.0481425	-0.320481	-0.00296299	-0.219998	-0.208825	0.0138989	0.0975429	0.0803715	0.101715	-0.062913	0.0632616	0.0467007	0.189438	0.100715	0.137984	0.1036	0.113869	0.0964053	0.103588	0.112371	0.0846986	0.0948638	0.088354	0.0995816	0.0945721	0.116421	0.091757	0.106954
EMIL1_HUMAN	0.446708	-0.0001	-0.0001	-0.098835	-0.0001	-0.0001	-0.480071	-0.0001	-0.0001	0.386608	-0.0001	-0.0001	-0.685395	-0.0001	-0.0001	0.232529	-0.0001	-0.0001	0.216026	-0.0001	-0.0001	0.238672	-0.0001	-0.0001	0.232871	-0.0001	-0.0001	0.218849	-0.0001	-0.0001
KCRU_HUMAN	0.0035625	-0.242076	-0.00504063	-0.340931	-0.217334	0.0523123	-0.427243	-0.150736	-0.0846904	-0.01863	0.00501283	0.186106	0.0964621	0.685051	0.526558	0.102844	0.159732	0.0748542	0.100654	0.151301	0.0806819	0.109375	0.133483	0.0842143	0.0781019	0.137721	0.0872814	0.0957142	0.140201	0.0969911
H4_HUMAN	0.0865999	-0.685021	0.0670825	-0.403368	0.0278397	-0.263311	-0.0214695	-0.136217	0.0986327	0.253634	0.317077	0.149397	0.31461	-0.0636986	-0.0478153	0.0823341	0.130143	0.0773791	0.0986242	0.103686	0.0843749	0.0708444	0.13014	0.0786792	0.087714	0.12364	0.0834304	0.0885227	0.101138	0.0883332
UGGG1_HUMAN	-0.0876722	0.0307912	-0.128881	0.045113	0.142066	0.232206	-0.57325	0.297409	0.00600896	0.15475	-0.0785966	-0.121526	-0.165777	-0.0762604	0.68482	0.122574	0.148462	0.0909565	0.136605	0.142593	0.0841127	0.15145	0.155262	0.0754476	0.125642	0.129764	0.090273	0.138214	0.145887	0.0844967
DNAL1_HUMAN	-0.0568358	-0.0164493	-0.156428	0.0064698	0.00934926	-0.0791105	0.424498	-0.0599534	-0.240422	-0.0649633	-0.0065848	-0.141984	-0.400971	-0.0309211	-0.683802	0.293669	0.329892	100	0.223153	0.332759	0.373973	0.28504	0.327919	0.338715	0.229132	0.324136	0.306916	0.290657	0.326472	0.3742
HDGF_HUMAN	-0.00538721	0.683446	0.0370027	0.402454	0.0453553	-0.061002	0.356246	0.366549	0.232879	-0.0418166	-0.0313817	-0.0730329	0.0100277	0.474559	-0.174317	0.0342226	0.0694301	0.0595254	0.0483295	0.0540383	0.0415836	0.050177	0.0543952	0.0545348	0.0311737	0.0732044	0.0409215	0.0537674	0.0734247	0.0486181
SNAPN_HUMAN	-0.0001	0.129939	-0.068143	-0.0001	0.117285	0.119789	-0.0001	-0.106532	0.294177	-0.0001	-0.269637	0.154251	-0.0001	-0.0186791	0.683363	-0.0001	0.340921	0.48554	-0.0001	0.342654	0.495714	-0.0001	0.347658	0.516689	-0.0001	0.412562	0.595668	-0.0001	0.33158	0.548299
S23IP_HUMAN	-0.117435	-0.599584	0.141786	-0.14271	0.245388	-0.0209301	-0.3829	0.0326877	0.0897553	0.243102	0.215424	0.229042	-0.0711596	0.331153	0.683086	0.111259	0.139776	0.0907531	0.114838	0.118429	0.0972202	0.118869	0.0964951	0.0907284	0.10578	0.102107	0.0998311	0.124768	0.11119	0.0996059
TPM4_HUMAN	-0.0166839	-0.68018	-0.15068	0.163354	-0.0710157	-0.103916	-0.585448	-0.164993	-0.178013	-0.0131834	0.0434156	-0.0296395	-0.144824	0.0547714	0.682924	0.114786	0.291291	0.15233	0.115584	0.211126	0.146315	0.127805	0.199132	0.149911	0.122918	0.236964	0.138141	0.139084	0.203897	0.147952
DNMT1_HUMAN	-0.0658575	-0.0001	0.0526824	0.0684831	-0.0001	0.134916	-0.275841	-0.0001	0.230122	0.158235	-0.0001	-0.454573	0.597759	-0.0001	0.68206	0.162593	-0.0001	0.403468	0.177141	-0.0001	0.409827	0.177657	-0.0001	0.43768	0.173207	-0.0001	0.499498	0.19879	-0.0001	0.50106
CHKA_HUMAN	-0.194538	0.152836	-0.00676787	0.00300491	0.132707	-0.0229286	0.0084115	0.162256	-0.0877891	-0.174648	-0.1128	-0.024945	-0.174567	-0.00332411	-0.682018	0.0954361	0.190772	0.0624602	0.085116	0.15926	0.0664307	0.0798253	0.182224	0.0742207	0.0890143	0.170511	0.0659074	0.111067	0.173307	0.0776653
AT8B2_HUMAN	-0.11853	-0.0001	-0.0001	0.0532447	-0.0001	-0.0001	-0.68146	-0.0001	-0.0001	0.253151	-0.0001	-0.0001	-0.51675	-0.0001	-0.0001	0.249915	-0.0001	-0.0001	0.247447	-0.0001	-0.0001	0.29877	-0.0001	-0.0001	0.270048	-0.0001	-0.0001	0.316811	-0.0001	-0.0001
ANM5_HUMAN	0.0600739	-0.45926	0.094964	0.518763	0.107376	0.0680869	-0.681144	-0.117472	0.0857696	0.322915	0.200363	0.169704	-0.0501828	0.104788	0.362965	0.0797086	0.119572	0.0677329	0.0728477	0.109078	0.0719291	0.0819558	0.085459	0.0715424	0.0729887	0.112777	0.0778578	0.0802714	0.102551	0.0723932
MEX3D_HUMAN	-0.219617	-0.0001	-0.413793	-0.14374	-0.0001	-0.153488	0.0764291	-0.0001	-0.68068	0.123777	-0.0001	0.540711	-0.133313	-0.0001	0.680921	0.251412	-0.0001	0.532956	0.242413	-0.0001	0.568826	0.219377	-0.0001	0.525038	0.260457	-0.0001	0.515226	0.227176	-0.0001	0.53885
UB2E1_HUMAN	0.0315479	0.0967069	0.0404143	-0.0276992	0.0795976	0.00112716	-0.0716688	0.149948	-0.00374409	-0.00304488	-0.0143979	-0.000421064	0.0385402	-0.198869	-0.680589	0.123752	0.168073	0.102633	0.105608	0.152574	0.0960012	0.102915	0.169667	0.095664	0.094457	0.153735	0.0967013	0.0969198	0.180923	0.111305
SAM11_HUMAN	-0.00695671	-0.176086	-0.0001	0.0435551	-0.079381	-0.0001	-0.131315	0.295398	-0.0001	0.138306	0.0468857	-0.0001	0.307335	0.679869	-0.0001	0.155556	0.301584	-0.0001	0.161396	0.242823	-0.0001	0.174469	0.216972	-0.0001	0.174644	0.204578	-0.0001	0.2047	0.240641	-0.0001
GCP6_HUMAN	0.0550517	0.483998	-0.0001	0.310339	-0.679842	-0.0001	0.311179	-0.0116016	-0.0001	0.055933	0.135926	-0.0001	-0.304435	-0.143439	-0.0001	0.243073	0.472221	-0.0001	0.297265	0.434102	-0.0001	0.302797	0.364088	-0.0001	0.263452	0.37519	-0.0001	0.290211	0.432665	-0.0001
L1CAM_HUMAN	-0.0001	0.347896	-0.0976883	-0.0001	-0.0163358	0.0212562	-0.0001	0.0678147	0.371299	-0.0001	0.104559	-0.0827435	-0.0001	0.560848	0.679432	-0.0001	0.559249	100	-0.0001	0.570614	0.335515	-0.0001	0.569925	0.389396	-0.0001	0.568882	0.394199	-0.0001	0.548248	0.383408
SNUT2_HUMAN	-0.152374	-0.234546	-0.0255358	-0.169682	0.209112	0.064515	0.0135272	0.34297	-0.113807	-0.00864756	0.0128301	0.105378	-0.0631184	0.67933	0.213295	0.0867034	0.154578	0.0613414	0.0850742	0.134462	0.0749019	0.0902967	0.126378	0.0661825	0.0763772	0.147629	0.0747742	0.0784987	0.134806	0.0652405
AL1B1_HUMAN	-0.0270985	-0.576752	-0.181362	-0.399845	-0.0682938	-0.379427	-0.364198	-0.235966	-0.090615	-0.00246852	-0.0349102	0.0113516	0.327919	0.678905	0.459707	0.0604363	0.156948	0.0736842	0.0597271	0.114886	0.0765738	0.0520179	0.121226	0.0711259	0.0380158	0.0991631	0.0624976	0.0618002	0.115101	0.077811
NAGA_HUMAN	-0.0642024	-0.220613	-0.0302147	0.0046878	0.108664	0.18745	-0.218792	0.213888	-0.0546779	0.00719803	-0.0696485	0.0718	-0.00850745	0.67804	0.273869	0.106921	0.216502	0.0926605	0.0741639	0.159712	0.10191	0.0836508	0.173201	0.108315	0.0852211	0.174505	0.106894	0.0939017	0.182416	0.116801
PCDBI_HUMAN	-0.0001	-0.0001	-0.677033	-0.0001	-0.0001	-0.456083	-0.0001	-0.0001	0.0122088	-0.0001	-0.0001	-0.512784	-0.0001	-0.0001	0.117399	-0.0001	-0.0001	0.349342	-0.0001	-0.0001	0.30517	-0.0001	-0.0001	0.291579	-0.0001	-0.0001	0.266969	-0.0001	-0.0001	0.293188
EYA1_HUMAN	-0.0001	-0.0001	-0.221309	-0.0001	-0.0001	-0.676909	-0.0001	-0.0001	0.385398	-0.0001	-0.0001	-0.0588291	-0.0001	-0.0001	0.216594	-0.0001	-0.0001	100	-0.0001	-0.0001	0.424298	-0.0001	-0.0001	0.421897	-0.0001	-0.0001	0.42814	-0.0001	-0.0001	0.389144
PPCT_HUMAN	0.00192191	0.0951842	-0.00233181	-0.0675083	0.161744	0.0311157	0.0603857	0.676639	-0.00968658	-0.0226955	-0.198141	-0.0442408	-0.0603632	-0.247594	-0.0905061	0.127166	100	0.106594	0.102797	0.354639	0.108128	0.103563	0.425856	0.108433	0.101144	0.381576	0.10671	0.106455	0.406124	0.108408
GBG5_HUMAN	-0.0316364	-0.467668	-0.0001	-0.373722	0.675469	-0.0001	-0.332913	0.332304	-0.0001	0.18471	0.0665362	-0.0001	0.211487	-0.0953918	-0.0001	0.17971	0.521199	-0.0001	0.17421	0.481329	-0.0001	0.171128	0.526219	-0.0001	0.173841	0.514514	-0.0001	0.162799	0.524224	-0.0001
3HIDH_HUMAN	-0.0214137	-0.255875	-0.248305	-0.145279	-0.341108	-0.160178	-0.00172033	-0.229729	-0.0489774	-0.0313105	0.168524	0.0861902	0.263131	0.526323	0.675207	0.0979888	0.171271	0.093503	0.0761922	0.175083	0.0862996	0.0830351	0.165516	0.0768781	0.0726822	0.178786	0.0773331	0.10124	0.169132	0.0965711
PTN_HUMAN	-0.0001	-0.0001	-0.302917	-0.0001	-0.0001	0.00136347	-0.0001	-0.0001	0.403343	-0.0001	-0.0001	-0.23958	-0.0001	-0.0001	-0.674913	-0.0001	-0.0001	0.490464	-0.0001	-0.0001	0.440768	-0.0001	-0.0001	0.485714	-0.0001	-0.0001	0.552332	-0.0001	-0.0001	0.516989
KIF23_HUMAN	-0.674868	-0.0001	-0.0563585	-0.127333	-0.0001	0.0426209	0.480014	-0.0001	-0.0188357	0.32407	-0.0001	0.0879807	-0.145194	-0.0001	-0.0306407	0.360731	-0.0001	100	0.330523	-0.0001	0.267865	0.311549	-0.0001	0.274094	0.309996	-0.0001	0.268346	0.323623	-0.0001	0.273888
CLPP_HUMAN	-0.0800887	-0.264644	-0.0626244	-0.19551	-0.173713	-0.112827	-0.25211	-0.27247	-0.00697183	-0.00628657	0.0201418	-0.0147704	0.316956	0.674738	0.508196	0.0743837	0.150196	0.0607836	0.0669797	0.143779	0.0681868	0.0679016	0.136559	0.0581942	0.0478987	0.120389	0.0637522	0.0665844	0.14431	0.0713598
ACYP1_HUMAN	0.272156	0.674724	-0.300589	0.515716	-0.335358	-0.37519	0.463889	0.31844	0.0475279	-0.0739704	0.0354796	-0.129782	-0.641428	-0.229294	-0.193489	0.168054	0.183105	0.117755	0.167336	0.140738	0.116631	0.167426	0.16403	0.122711	0.160157	0.167382	0.107592	0.171491	0.171524	0.117978
CHK1_HUMAN	-0.0527925	-0.674411	-0.217481	-0.577276	0.0430681	-0.240081	-0.481823	-0.139233	-0.085095	0.327588	-0.0129908	0.642142	0.541543	0.444501	0.633096	0.0943794	0.153846	0.094901	0.0934395	0.129508	0.0878672	0.0889422	0.136856	0.0795602	0.0809327	0.148703	0.0874257	0.0899273	0.154967	0.0934397
MCM6_HUMAN	-0.338873	-0.454616	0.114812	-0.0797754	-0.103726	-0.674196	-0.453862	0.0424821	-0.127814	-0.183304	-0.024347	-0.0837404	0.127657	0.204769	0.244011	0.207548	0.224697	0.265139	0.180641	0.19533	0.117712	0.190853	0.169369	0.122668	0.190425	0.165934	0.134548	0.195552	0.196494	0.125611
CRTC1_HUMAN	-0.0001	-0.0001	-0.41329	-0.0001	-0.0001	-0.323393	-0.0001	-0.0001	0.450623	-0.0001	-0.0001	0.347199	-0.0001	-0.0001	0.674169	-0.0001	-0.0001	0.383121	-0.0001	-0.0001	0.412634	-0.0001	-0.0001	0.385396	-0.0001	-0.0001	0.386225	-0.0001	-0.0001	0.388559
PF4V_HUMAN	-0.636504	-0.0001	-0.0001	0.0844136	-0.0001	-0.0001	0.673952	-0.0001	-0.0001	-0.36768	-0.0001	-0.0001	-0.288121	-0.0001	-0.0001	0.215587	-0.0001	-0.0001	0.168209	-0.0001	-0.0001	0.192234	-0.0001	-0.0001	0.222805	-0.0001	-0.0001	0.200793	-0.0001	-0.0001
PPR18_HUMAN	0.0233908	-0.160224	-0.338398	0.127987	0.272545	0.407322	-0.567837	0.0219272	0.348475	0.0665648	-0.0208571	0.255101	-0.081998	0.0180736	0.673799	0.134033	0.373342	0.402342	0.132529	0.376904	0.257915	0.141737	0.403259	0.257862	0.131201	0.457858	0.252084	0.134429	0.355774	0.30004
SYFB_MYCS5	-0.0001	-0.0001	0.186692	-0.0001	-0.0001	-0.671663	-0.0001	-0.0001	-0.0556327	-0.0001	-0.0001	-0.028232	-0.0001	-0.0001	-0.673757	-0.0001	-0.0001	0.56892	-0.0001	-0.0001	0.531185	-0.0001	-0.0001	0.530488	-0.0001	-0.0001	0.514675	-0.0001	-0.0001	0.52608
HINT2_HUMAN	-0.174824	-0.342681	-0.0141539	-0.211797	-0.0717055	-0.308522	0.00879359	-0.0918394	-0.0366003	-0.0272934	-0.0523745	0.212295	0.142543	0.493574	0.673703	0.0967506	0.161542	0.114381	0.0992251	0.139997	0.12341	0.0925821	0.152448	0.10321	0.081416	0.129277	0.113736	0.108441	0.158814	0.114635
CELF1_HUMAN	-0.0848652	0.0196002	-0.0139957	-0.0339527	-0.0449585	0.0218575	-0.100397	-0.00992944	0.0482126	-0.00701066	0.103176	0.0153041	-0.0107818	0.113783	0.673615	0.10001	0.136379	0.0726315	0.081422	0.11509	0.075358	0.081415	0.118018	0.0731877	0.0643742	0.156665	0.0766585	0.0772012	0.133273	0.102242
MILK2_HUMAN	-0.0001	-0.0001	0.0864464	-0.0001	-0.0001	0.673432	-0.0001	-0.0001	-0.337058	-0.0001	-0.0001	-0.127957	-0.0001	-0.0001	0.152226	-0.0001	-0.0001	0.456996	-0.0001	-0.0001	0.492263	-0.0001	-0.0001	0.463045	-0.0001	-0.0001	0.477507	-0.0001	-0.0001	0.512093
ES1_HUMAN	0.0130813	-0.673079	-0.037674	-0.531186	0.138077	-0.6096	-0.21949	0.0898587	-0.063897	0.0977697	0.0684894	0.090468	0.219843	0.593838	0.131841	0.0746497	0.124929	0.0729129	0.0671555	0.105162	0.0776502	0.0582142	0.0998527	0.066001	0.0683885	0.0974889	0.0713106	0.0765192	0.110412	0.0798415
AMD_HUMAN	-0.0001	-0.0001	-0.243295	-0.0001	-0.0001	-0.139113	-0.0001	-0.0001	-0.10331	-0.0001	-0.0001	-0.345327	-0.0001	-0.0001	-0.672426	-0.0001	-0.0001	0.253256	-0.0001	-0.0001	0.287023	-0.0001	-0.0001	0.27286	-0.0001	-0.0001	0.280052	-0.0001	-0.0001	0.276267
SHSA8_HUMAN	-0.0001	0.555752	-0.0001	-0.0001	-0.670145	-0.0001	-0.0001	0.163692	-0.0001	-0.0001	-0.311325	-0.0001	-0.0001	0.147539	-0.0001	-0.0001	0.412436	-0.0001	-0.0001	0.343211	-0.0001	-0.0001	0.336257	-0.0001	-0.0001	0.290739	-0.0001	-0.0001	0.29378	-0.0001
NSUN2_HUMAN	0.0713355	-0.261562	0.146646	0.16541	-0.0806688	-0.122026	-0.670117	-0.103546	0.0597298	0.0764018	-0.0869291	0.0477739	0.0740356	-0.219959	0.137294	0.0806962	0.134886	0.0713161	0.0760327	0.115458	0.0565494	0.0838235	0.0986029	0.0668409	0.0698789	0.100782	0.0581451	0.0675127	0.115283	0.0670412
GPX1_HUMAN	0.0347292	0.174391	-0.0297297	0.346129	-0.669837	-0.0732552	0.280841	0.0596352	-0.0740589	-0.05846	0.155174	-0.0122792	-0.370268	0.256412	0.427897	0.165537	0.491197	0.130694	0.189716	0.443845	0.125338	0.19241	0.383776	0.13379	0.160068	0.386513	0.129555	0.199525	0.399698	0.143571
LYSM2_HUMAN	0.409303	0.608508	-0.081977	-0.0618226	-0.125361	-0.0508699	0.165775	-0.0737819	-0.129255	0.113226	-0.385753	0.00858026	-0.669256	-0.235171	-0.381242	0.326382	0.401295	0.136249	0.2544	0.269475	0.121213	0.273849	0.267652	0.128502	0.267785	0.259861	0.136158	0.348691	0.2763	0.141681
DJC12_HUMAN	-0.00418352	-0.0161495	0.0401353	-0.0560923	0.179838	0.151881	-0.0782482	0.668825	-0.107196	-0.00934411	0.0356666	-0.0575135	-0.0593538	0.388468	-0.127748	0.0520829	0.147495	0.107142	0.0572945	0.142406	0.10359	0.0618751	0.156568	0.10852	0.0476793	0.160169	0.1042	0.0635109	0.161072	0.0958163
AL1A2_HUMAN	-0.0001	-0.180147	-0.0001	-0.0001	-0.00659651	-0.0001	-0.0001	-0.0311883	-0.0001	-0.0001	0.123471	-0.0001	-0.0001	0.668477	-0.0001	-0.0001	100	-0.0001	-0.0001	0.369647	-0.0001	-0.0001	0.360026	-0.0001	-0.0001	0.369408	-0.0001	-0.0001	0.424071	-0.0001
DEN4C_HUMAN	-0.0001	-0.294047	0.034737	-0.0001	0.510546	-0.248762	-0.0001	0.260406	0.445524	-0.0001	-0.179147	-0.667821	-0.0001	-0.067796	0.647953	-0.0001	0.246673	0.434529	-0.0001	0.246704	0.45659	-0.0001	0.230245	0.496045	-0.0001	0.236011	0.525571	-0.0001	0.254703	0.53856
SIR5_HUMAN	0.0594358	-0.66726	0.0382239	-0.348345	-0.0448923	-0.297565	-0.0411864	-0.0913177	0.0341815	0.234972	-0.00823377	-0.00604943	-0.144199	-0.0327193	0.249399	0.143174	0.272913	0.175891	0.140293	0.194517	0.192903	0.129628	0.219772	0.166835	0.134994	0.201705	0.171215	0.140561	0.209722	0.182346
GALU_MYCGE	-0.0001	-0.0001	0.0630007	-0.0001	-0.0001	-0.435661	-0.0001	-0.0001	0.0625282	-0.0001	-0.0001	-0.0622964	-0.0001	-0.0001	-0.667102	-0.0001	-0.0001	0.29548	-0.0001	-0.0001	0.348495	-0.0001	-0.0001	0.289846	-0.0001	-0.0001	0.287874	-0.0001	-0.0001	0.336647
I2BP1_HUMAN	-0.0599894	-0.666267	0.0629469	-0.238377	0.342045	-0.362176	-0.0735459	0.136041	0.0154706	0.0136054	0.0385263	0.0155993	0.0307725	-0.0657593	-0.0365674	0.0844313	0.126725	0.0564234	0.0800935	0.108069	0.0646048	0.0602286	0.108693	0.057373	0.0785014	0.127047	0.0612153	0.0605146	0.105702	0.0600467
GCFC2_HUMAN	-0.247398	-0.0001	-0.465578	0.161922	-0.0001	-0.181706	-0.259109	-0.0001	0.0315341	0.0179308	-0.0001	-0.0146916	-0.665257	-0.0001	-0.130571	0.134541	-0.0001	0.244771	0.137776	-0.0001	0.22904	0.133318	-0.0001	0.222402	0.140059	-0.0001	0.192186	0.136265	-0.0001	0.238072
GAR1_HUMAN	-0.0001	0.296906	0.6652	-0.0001	-0.028257	0.410001	-0.0001	0.549199	0.342561	-0.0001	-0.178397	-0.535656	-0.0001	0.174785	-0.0325056	-0.0001	0.264802	0.518487	-0.0001	0.238363	0.500655	-0.0001	0.244452	0.572792	-0.0001	0.248436	0.571398	-0.0001	0.242752	0.446426
CSKI1_HUMAN	-0.0001	-0.0001	-0.00392285	-0.0001	-0.0001	-0.11123	-0.0001	-0.0001	0.0633623	-0.0001	-0.0001	-0.0249806	-0.0001	-0.0001	0.665002	-0.0001	-0.0001	100	-0.0001	-0.0001	0.343604	-0.0001	-0.0001	0.2882	-0.0001	-0.0001	0.296521	-0.0001	-0.0001	0.401757
DEAF1_HUMAN	-0.0001	-0.0001	-0.148446	-0.0001	-0.0001	0.0747748	-0.0001	-0.0001	-0.092742	-0.0001	-0.0001	-0.00633612	-0.0001	-0.0001	-0.664704	-0.0001	-0.0001	0.365409	-0.0001	-0.0001	0.309558	-0.0001	-0.0001	0.296277	-0.0001	-0.0001	0.309739	-0.0001	-0.0001	0.380685
HRH1_HUMAN	-0.0001	-0.101718	-0.0001	-0.0001	-0.0459394	-0.0001	-0.0001	-0.0511645	-0.0001	-0.0001	0.165923	-0.0001	-0.0001	0.664561	-0.0001	-0.0001	0.400161	-0.0001	-0.0001	0.374083	-0.0001	-0.0001	0.332427	-0.0001	-0.0001	0.401288	-0.0001	-0.0001	0.394503	-0.0001
LIMC1_HUMAN	0.00338149	-0.0001	0.664523	-0.466388	-0.0001	-0.576146	-0.351293	-0.0001	-0.076938	0.0861713	-0.0001	0.036005	-0.217203	-0.0001	0.339483	0.160709	-0.0001	100.001	0.201693	-0.0001	0.481877	0.198803	-0.0001	0.49363	0.176321	-0.0001	0.470636	0.201373	-0.0001	0.472086
SSDH_HUMAN	-0.139367	-0.057529	-0.0774582	-0.0164001	-0.402334	-0.138955	0.0318665	-0.162585	-0.0705818	-0.0663116	0.0656822	0.0499948	0.0446558	0.664491	0.485009	0.10606	0.153671	0.0936988	0.0718619	0.16546	0.0958802	0.0669497	0.150053	0.0969204	0.083402	0.163409	0.0847938	0.0732172	0.163106	0.113802
SUMO2_HUMAN	0.0521365	0.66426	-0.221531	0.543277	-0.263444	-0.40099	0.548998	0.142849	0.10606	-0.222262	-0.0468528	-0.157872	-0.469302	-0.455637	-0.0427859	0.197042	0.28566	0.184059	0.196748	0.256021	0.165116	0.184868	0.215874	0.152725	0.180939	0.213606	0.149775	0.190721	0.239203	0.158555
IMPA1_HUMAN	-0.00818149	0.471243	-0.296478	0.664245	-0.182799	-0.287481	0.518955	0.331552	0.0277545	-0.328547	0.0536148	-0.252292	0.161935	-0.182016	-0.142025	0.0467597	0.111948	0.0666816	0.0692165	0.0903224	0.0603322	0.0605921	0.100314	0.0669962	0.0577745	0.100505	0.0697294	0.0691036	0.0999978	0.0683492
TRMB_MYCCT	-0.0001	-0.0001	0.071468	-0.0001	-0.0001	-0.0777604	-0.0001	-0.0001	0.00901608	-0.0001	-0.0001	-0.111131	-0.0001	-0.0001	-0.663255	-0.0001	-0.0001	100	-0.0001	-0.0001	0.353226	-0.0001	-0.0001	0.318942	-0.0001	-0.0001	0.355878	-0.0001	-0.0001	0.39682
IRGQ_HUMAN	-0.00156	0.290105	-0.0487802	0.198736	0.00694196	-0.0223579	0.161269	0.181924	-0.0107342	-0.0547531	-0.0559495	-0.0521334	-0.0549208	-0.271531	-0.662146	0.0272218	0.0708845	0.0383839	0.0446345	0.048743	0.0377009	0.0376773	0.0663834	0.0366826	0.0313443	0.0655537	0.0352935	0.0300424	0.0718505	0.04156
ASH2L_HUMAN	-0.0329153	-0.661206	0.133561	-0.413607	0.102865	-0.464456	-0.112404	0.141725	0.0256565	0.0886709	0.115707	0.038322	0.0519295	0.318544	0.0687433	0.0666076	0.164432	0.073555	0.0697266	0.0995891	0.0606364	0.0725185	0.102346	0.0484435	0.0637112	0.118813	0.0548751	0.0792851	0.121424	0.0548304
TGO1_HUMAN	-0.0001	0.551836	-0.0001	-0.0001	-0.661078	-0.0001	-0.0001	0.246177	-0.0001	-0.0001	0.255784	-0.0001	-0.0001	-0.0280077	-0.0001	-0.0001	0.427485	-0.0001	-0.0001	0.404252	-0.0001	-0.0001	0.37131	-0.0001	-0.0001	0.379156	-0.0001	-0.0001	0.361733	-0.0001
PHC3_HUMAN	-0.0001	0.661049	-0.0001	-0.0001	0.41202	-0.0001	-0.0001	0.243714	-0.0001	-0.0001	0.195444	-0.0001	-0.0001	-0.0195665	-0.0001	-0.0001	0.404795	-0.0001	-0.0001	0.400872	-0.0001	-0.0001	0.367787	-0.0001	-0.0001	0.405698	-0.0001	-0.0001	0.3407	-0.0001
SNX1_HUMAN	-0.0001	-0.66025	-0.0531888	-0.0001	0.0189051	-0.389313	-0.0001	-0.282541	0.131249	-0.0001	-0.261097	0.156989	-0.0001	0.148635	0.378695	-0.0001	0.23724	0.111925	-0.0001	0.188179	0.139187	-0.0001	0.197538	0.129759	-0.0001	0.199898	0.149904	-0.0001	0.228576	0.144924
NECT1_HUMAN	0.0686953	0.65943	-0.0973235	-0.016681	0.0301931	0.0158515	0.161657	0.142734	-0.0750722	-0.080975	-0.306197	-0.285978	-0.126178	-0.26065	-0.578708	0.161819	0.28286	0.237249	0.181646	0.232088	0.273154	0.196963	0.254574	0.297388	0.158534	0.26121	0.279849	0.192181	0.227721	0.294452
PTEN_HUMAN	-0.07096	-0.658259	0.0347355	-0.421849	0.256672	-0.368908	-0.129048	-0.0412293	-0.0219375	0.184948	0.157814	0.000270166	-0.0956468	-0.0417153	-0.152862	0.117616	0.237272	0.127077	0.146968	0.187389	0.113483	0.138377	0.158539	0.0996161	0.129164	0.167652	0.126854	0.130244	0.151765	0.119644
NFH_HUMAN	-0.0344135	-0.0001	-0.27355	0.0029262	-0.0001	0.172183	-0.122906	-0.0001	-0.199818	0.0132275	-0.0001	-0.12275	-0.658008	-0.0001	0.52365	0.120731	-0.0001	0.431015	0.144259	-0.0001	0.417403	0.139509	-0.0001	0.421258	0.147861	-0.0001	0.422921	0.172669	-0.0001	0.469963
SIR1_HUMAN	-0.0001	-0.283263	0.0280486	-0.0001	0.259275	-0.117611	-0.0001	-0.184932	0.0922567	-0.0001	0.657781	0.102771	-0.0001	0.156571	0.0336949	-0.0001	100.001	0.117483	-0.0001	0.412298	0.10828	-0.0001	0.385959	0.109001	-0.0001	0.446936	0.112227	-0.0001	0.48897	0.102244
ZN195_HUMAN	-0.0193405	-0.0001	-0.0001	-0.00421608	-0.0001	-0.0001	-0.396257	-0.0001	-0.0001	0.0177305	-0.0001	-0.0001	0.657466	-0.0001	-0.0001	0.262195	-0.0001	-0.0001	0.245115	-0.0001	-0.0001	0.289787	-0.0001	-0.0001	0.211495	-0.0001	-0.0001	0.265553	-0.0001	-0.0001
ISG15_HUMAN	-0.0001	-0.0001	-0.657423	-0.0001	-0.0001	0.0641668	-0.0001	-0.0001	0.496591	-0.0001	-0.0001	-0.0843654	-0.0001	-0.0001	0.305906	-0.0001	-0.0001	0.230722	-0.0001	-0.0001	0.233387	-0.0001	-0.0001	0.232474	-0.0001	-0.0001	0.236405	-0.0001	-0.0001	0.249335
CDC7_HUMAN	-0.0001	-0.0578033	0.00836838	-0.0001	0.657354	-0.0778752	-0.0001	0.0770631	-0.115207	-0.0001	0.0496301	0.103717	-0.0001	0.122479	0.0134355	-0.0001	0.250466	0.174321	-0.0001	0.268749	0.176649	-0.0001	0.249303	0.182088	-0.0001	0.254892	0.182981	-0.0001	0.240478	0.166258
MB12B_HUMAN	-0.026804	-0.0728372	-0.0200043	0.0140128	0.261337	0.0260875	-0.0389227	0.657065	0.0135906	0.000463617	0.070362	0.0317438	-0.0270947	0.424408	0.19256	0.0770933	0.203919	0.0923764	0.0664831	0.176291	0.083027	0.0755414	0.179813	0.0777548	0.0647649	0.167667	0.0852705	0.0704143	0.174073	0.103101
CAC1F_HUMAN	-0.171844	-0.0001	-0.0001	0.279089	-0.0001	-0.0001	-0.656723	-0.0001	-0.0001	0.246653	-0.0001	-0.0001	-0.322834	-0.0001	-0.0001	0.253349	-0.0001	-0.0001	0.251717	-0.0001	-0.0001	0.226766	-0.0001	-0.0001	0.233528	-0.0001	-0.0001	0.241974	-0.0001	-0.0001
2AAA_HUMAN	-0.0130023	-0.509736	0.0346862	0.15465	0.1589	-0.0869126	-0.350823	0.00180479	0.224531	0.0987449	0.161635	0.141801	-0.0287828	0.33246	0.656004	0.0394319	0.0892222	0.0453088	0.0555531	0.0824219	0.0523155	0.0498532	0.0605278	0.0539918	0.0446627	0.0702385	0.0495494	0.0614082	0.0733803	0.0495815
CHID1_HUMAN	-0.0001	0.292946	-0.128665	-0.0001	-0.439994	0.167482	-0.0001	0.011061	0.00512392	-0.0001	-0.088391	0.131106	-0.0001	0.391026	0.655767	-0.0001	100	0.160404	-0.0001	0.414787	0.154226	-0.0001	0.371272	0.148527	-0.0001	0.41424	0.155365	-0.0001	0.409896	0.177232
RS28_HUMAN	-0.0369154	0.376251	-0.262666	0.444324	-0.204084	-0.207645	0.331843	0.0645397	-0.127153	-0.248589	-0.240671	-0.240066	-0.655241	-0.449702	0.580819	0.0780176	0.197132	0.120013	0.097961	0.170417	0.104141	0.0952886	0.156763	0.108766	0.0910125	0.155918	0.112067	0.105971	0.177695	0.111644
MINP1_HUMAN	-0.00331376	0.314986	0.00408841	0.0338099	-0.0878068	0.0338775	0.0657761	0.114584	0.00740457	-0.038863	-0.042191	-0.0492966	-0.102493	-0.0323077	-0.65509	0.0383166	0.107595	0.0641569	0.0359349	0.0895237	0.056324	0.0461003	0.0821783	0.0600259	0.043547	0.0740448	0.0499628	0.0432121	0.0987539	0.0682344
LSM1_HUMAN	0.00611155	-0.00283105	0.0438303	-0.0981059	-0.0344171	0.138666	-0.00178585	-0.027562	-0.268437	-0.022308	-0.0484701	0.0442772	-0.0109549	-0.141799	-0.654878	0.0729759	0.112727	0.0995971	0.0643562	0.100116	0.0992232	0.0588234	0.106095	0.0969661	0.0517887	0.0984522	0.0966617	0.05747	0.118646	0.108767
CCNB2_HUMAN	-0.076148	-0.455103	0.0868708	0.0528068	0.117287	-0.452654	0.298264	0.0604594	0.585265	0.104494	0.0401168	0.375999	0.306897	0.251089	0.654284	0.183878	0.249057	100	0.186648	0.175396	0.399193	0.192482	0.199469	0.421797	0.151144	0.190148	0.388915	0.178294	0.193597	0.433327
ACHE_HUMAN	-0.0001	-0.0001	-0.114775	-0.0001	-0.0001	0.210153	-0.0001	-0.0001	-0.127868	-0.0001	-0.0001	-0.19326	-0.0001	-0.0001	0.653714	-0.0001	-0.0001	0.4311	-0.0001	-0.0001	0.467425	-0.0001	-0.0001	0.420625	-0.0001	-0.0001	0.42724	-0.0001	-0.0001	0.510273
RUFY3_HUMAN	0.00349143	0.0607021	0.205746	0.103966	0.169007	-0.0589991	-0.114241	0.314334	0.03152	0.0683254	0.0535419	0.0260949	0.157397	0.653529	0.141028	0.154216	0.26748	0.200686	0.157211	0.236766	0.210397	0.135564	0.250828	0.18548	0.140221	0.265583	0.200456	0.143052	0.27615	0.215558
PLSY_MYCMO	-0.0001	0.653438	-0.0001	-0.0001	-0.264186	-0.0001	-0.0001	0.227302	-0.0001	-0.0001	-0.335814	-0.0001	-0.0001	0.48112	-0.0001	-0.0001	100.001	-0.0001	-0.0001	0.429342	-0.0001	-0.0001	0.459287	-0.0001	-0.0001	0.414737	-0.0001	-0.0001	0.430983	-0.0001
AFAD_HUMAN	0.133158	-0.0001	-0.0001	-0.016462	-0.0001	-0.0001	-0.526699	-0.0001	-0.0001	-0.035054	-0.0001	-0.0001	0.653044	-0.0001	-0.0001	0.324977	-0.0001	-0.0001	0.22044	-0.0001	-0.0001	0.269973	-0.0001	-0.0001	0.221584	-0.0001	-0.0001	0.321539	-0.0001	-0.0001
FKBP9_HUMAN	0.0117352	0.0725454	-0.0108681	0.0804653	-0.0690126	0.0407473	-0.059316	0.00942024	0.02136	-0.0174189	0.0181131	-0.0260908	0.00405611	-0.291302	-0.652759	0.058782	0.120655	0.0719727	0.0746173	0.116989	0.0564989	0.0692401	0.0987134	0.0513086	0.0683734	0.100608	0.0598903	0.0687788	0.13262	0.0762761
EIF3H_HUMAN	-0.04992	-0.547991	-0.0490099	-0.295457	0.0650747	-0.144428	-0.357903	0.00582545	-0.048423	-0.00653978	-0.15345	-0.035394	0.180938	0.119203	0.652738	0.123845	0.200446	0.118461	0.106586	0.174891	0.123147	0.112404	0.157069	0.117205	0.112413	0.177734	0.132274	0.116734	0.167621	0.129567
NUDT5_HUMAN	0.00431469	0.558925	-0.260013	0.277401	-0.138361	-0.322338	0.652708	0.145429	0.04722	-0.246031	-0.0805672	-0.196535	-0.292603	-0.278001	-0.396869	0.0391053	0.111603	0.0569039	0.0560783	0.0889612	0.0510318	0.0607222	0.103663	0.0568582	0.0662495	0.10207	0.0516744	0.0605661	0.0913629	0.0577008
VATA_HUMAN	0.0150381	-0.200264	0.0385573	0.161867	0.0569185	0.0780442	-0.320965	-0.0208451	0.104242	0.124518	0.171539	0.142405	0.0561732	0.503461	0.652649	0.0628777	0.0958534	0.0522038	0.0476749	0.0759268	0.0541695	0.062247	0.065238	0.0569707	0.0541154	0.091232	0.0503611	0.0452874	0.0867573	0.0592556
HES7_HUMAN	0.0163847	0.315295	-0.0001	0.0784608	-0.141906	-0.0001	0.0609134	0.498682	-0.0001	-0.582287	-0.169272	-0.0001	-0.468875	-0.651784	-0.0001	0.292591	0.369958	-0.0001	0.273747	0.293702	-0.0001	0.277411	0.315337	-0.0001	0.270785	0.33673	-0.0001	0.28717	0.329316	-0.0001
ACAD8_HUMAN	0.038422	0.158404	-0.0001	0.0119472	-0.0962529	-0.0001	0.113962	0.0138336	-0.0001	0.0546963	-0.0810036	-0.0001	-0.651213	0.0736047	-0.0001	0.208447	100	-0.0001	0.213781	0.403235	-0.0001	0.2323	0.348179	-0.0001	0.216943	0.391215	-0.0001	0.258443	0.393143	-0.0001
CSN6_HUMAN	-0.0001	-0.650504	-0.209192	-0.0001	-0.120442	-0.446278	-0.0001	-0.0228958	0.103132	-0.0001	-0.0551492	0.0686335	-0.0001	0.0857342	0.172614	-0.0001	100.001	0.263268	-0.0001	0.351381	0.265196	-0.0001	0.333076	0.270779	-0.0001	0.335562	0.24855	-0.0001	0.331258	0.232485
MK09_HUMAN	-0.018564	-0.650499	-0.0001	0.0422405	0.00339953	-0.0001	-0.138227	-0.0538388	-0.0001	0.204399	0.119198	-0.0001	0.416719	0.0747532	-0.0001	0.246195	0.420923	-0.0001	0.317806	0.326664	-0.0001	0.260443	0.301647	-0.0001	0.254697	0.334485	-0.0001	0.281588	0.31427	-0.0001
TXND9_HUMAN	-0.0001	-0.0833432	-0.20829	-0.0001	-0.176667	0.381855	-0.0001	0.0286189	-0.0959161	-0.0001	-0.191819	0.326138	-0.0001	0.130572	0.650389	-0.0001	0.332202	0.375225	-0.0001	0.267455	0.372039	-0.0001	0.245959	0.327494	-0.0001	0.319924	0.364056	-0.0001	0.335398	0.417739
ALDH2_HUMAN	-0.00451152	-0.309264	-0.116986	-0.34442	-0.296707	-0.241819	-0.345047	-0.337483	-0.0516337	-0.0150952	0.0276206	0.0263046	0.337574	0.649517	0.253853	0.0483642	0.0906956	0.0516459	0.0461899	0.0744865	0.0483789	0.0422275	0.0745398	0.0464341	0.0310548	0.0604424	0.0359613	0.0473207	0.0801638	0.0543641
EDF1_HUMAN	0.0316006	0.535607	-0.0976948	0.649408	-0.0118978	-0.0986592	0.51774	0.177781	-0.0607987	-0.276374	-0.282803	0.00591396	-0.282629	-0.0020361	0.0427131	0.0677424	0.12595	0.0719543	0.0793957	0.0967077	0.0741023	0.0699995	0.088115	0.0661041	0.0768063	0.10294	0.0665074	0.0727335	0.101201	0.0683842
ZN593_HUMAN	0.317014	-0.0001	-0.159135	-0.649003	-0.0001	0.1524	-0.067966	-0.0001	-0.0306088	-0.104371	-0.0001	0.194365	0.244696	-0.0001	0.541525	0.266245	-0.0001	0.439052	0.246177	-0.0001	0.441221	0.206242	-0.0001	0.43686	0.220085	-0.0001	0.448132	0.251106	-0.0001	0.505323
ACADM_HUMAN	-0.0420018	-0.383219	-0.0919291	-0.19992	-0.319142	-0.226239	-0.250558	-0.384823	-0.139289	-0.0230684	0.00610812	0.0599736	0.210851	0.648871	0.39871	0.0565726	0.0871213	0.0650153	0.0497921	0.0811509	0.06173	0.0474422	0.0807606	0.0570656	0.0397425	0.0527319	0.0546827	0.0506176	0.0844947	0.070032
EF1A1_HUMAN	-0.205868	0.195087	0.0287715	0.239328	0.106591	0.261693	0.273403	0.0599773	0.0967623	-0.0939996	0.00759038	-0.144592	-0.126639	-0.272938	-0.64873	0.150038	0.250535	0.197545	0.136563	0.212595	0.200167	0.16553	0.19437	0.198348	0.159039	0.18946	0.191919	0.145942	0.208671	0.216249
MIEN1_HUMAN	0.100111	0.545052	-0.000880693	0.41103	0.013358	-0.104542	0.372458	0.254476	-0.0677696	-0.0654644	-0.038509	-0.171209	-0.187627	-0.224732	-0.648684	0.0884948	0.180085	0.128755	0.0971018	0.177268	0.102085	0.0850174	0.152668	0.122549	0.0846005	0.163582	0.106463	0.096135	0.166974	0.124446
APOA5_HUMAN	-0.0001	-0.0001	-0.286498	-0.0001	-0.0001	-0.648502	-0.0001	-0.0001	-0.0743258	-0.0001	-0.0001	-0.291489	-0.0001	-0.0001	-0.144419	-0.0001	-0.0001	0.543893	-0.0001	-0.0001	0.535359	-0.0001	-0.0001	0.537631	-0.0001	-0.0001	0.536359	-0.0001	-0.0001	0.557897
MESD_HUMAN	0.0176669	0.648394	-0.143385	0.177275	-0.215151	-0.0920779	0.333404	0.0175224	-0.0109007	-0.0610463	-0.00548189	-0.0125312	-0.279703	-0.04148	0.0286639	0.0568179	0.117218	0.0720356	0.0679422	0.0949714	0.0639087	0.0608613	0.0910948	0.0676393	0.0536904	0.122262	0.0581886	0.0643911	0.0887728	0.0547807
RTN4_HUMAN	-0.0525768	-0.240786	-0.1229	-0.0127167	-0.0646102	0.00632682	-0.0557017	0.157815	0.229549	0.151791	0.246872	0.0291863	-0.0564913	0.405896	0.648268	0.143868	0.265126	0.13269	0.116693	0.224465	0.110868	0.108131	0.220045	0.11027	0.127932	0.224495	0.102129	0.11185	0.219792	0.129657
GAMT_HUMAN	-0.03574	0.00630831	-0.0414663	-0.0256258	0.0190942	0.00431026	-0.0153143	0.0529156	-0.114807	-0.0113815	-0.0552378	-0.126473	-0.0223121	-0.198051	-0.648011	0.113917	0.145366	0.103645	0.079984	0.132092	0.0987688	0.0780071	0.131651	0.101973	0.0747568	0.118866	0.102648	0.0924751	0.142668	0.103787
COPE_HUMAN	-0.0072037	0.427152	-0.101997	0.251159	-0.176037	0.647994	-0.0603518	-0.0722933	-0.188748	-0.111354	-0.23176	-0.196989	-0.175249	-0.210605	0.283871	0.0459479	0.125093	0.0796221	0.0524755	0.12418	0.0696331	0.0438966	0.122322	0.0652957	0.0549715	0.115823	0.0601954	0.0615657	0.116746	0.0691695
SERC2_HUMAN	-0.0001	-0.0001	-0.00262314	-0.0001	-0.0001	0.197198	-0.0001	-0.0001	0.0581618	-0.0001	-0.0001	0.0051311	-0.0001	-0.0001	-0.647953	-0.0001	-0.0001	0.44384	-0.0001	-0.0001	0.441782	-0.0001	-0.0001	0.434151	-0.0001	-0.0001	0.445591	-0.0001	-0.0001	0.39985
Y508_MYCPN	-0.0001	-0.0001	-0.267234	-0.0001	-0.0001	-0.0148929	-0.0001	-0.0001	0.133889	-0.0001	-0.0001	0.100729	-0.0001	-0.0001	0.646735	-0.0001	-0.0001	0.215767	-0.0001	-0.0001	0.180261	-0.0001	-0.0001	0.215376	-0.0001	-0.0001	0.22393	-0.0001	-0.0001	0.210588
PDLI5_HUMAN	-0.0405181	-0.646678	0.00075323	-0.175833	0.046441	-0.297044	-0.258152	0.3151	0.033556	0.102649	0.118647	0.0326497	0.191275	0.133565	0.214077	0.0577107	0.114356	0.0524398	0.0445014	0.0823586	0.0687349	0.0520553	0.0928784	0.052175	0.0462146	0.0844161	0.05315	0.0627429	0.0974426	0.0691077
RASK_HUMAN	-0.0001	0.646622	-0.0863646	-0.0001	-0.0433451	-0.191969	-0.0001	0.190181	0.164876	-0.0001	0.0813723	0.18067	-0.0001	0.0563402	0.117249	-0.0001	0.404234	0.20093	-0.0001	0.388947	0.196698	-0.0001	0.378838	0.206719	-0.0001	0.380493	0.200792	-0.0001	0.377592	0.220134
CD123_HUMAN	0.00270586	0.0349693	-0.00251119	-0.0436074	-0.0795667	0.0549177	0.0157014	-0.00185998	-0.0645496	-0.0348682	-0.189426	-0.105155	-0.174247	-0.507908	-0.646569	0.0948016	100	0.0891761	0.101662	0.226241	0.0958805	0.101559	0.21082	0.0941661	0.0919096	0.259522	0.0938582	0.117214	0.287602	0.119801
PLD3_HUMAN	-0.0332877	0.241691	-0.28431	0.108326	-0.183819	-0.25931	0.173507	-0.0102448	0.0573641	-0.148656	-0.192136	-0.482657	-0.311009	-0.453885	-0.645687	0.0779498	0.198338	0.10071	0.0978265	0.158783	0.0928243	0.0900614	0.163295	0.102449	0.0923268	0.174837	0.0915648	0.0895971	0.175631	0.0974406
LRC20_HUMAN	0.0281788	0.456111	-0.170234	0.382344	-0.262471	-0.111503	0.645588	-0.0218127	-0.0457461	-0.0494117	-0.0171862	-0.013142	-0.0998729	-0.545557	-0.310581	0.0950834	0.182245	0.0831903	0.100323	0.132261	0.0752552	0.105584	0.115883	0.0677445	0.0828714	0.111284	0.0700176	0.0870231	0.15692	0.0811724
SYHC_HUMAN	-0.0407815	-0.645154	-0.00483612	-0.36494	0.0591621	-0.509158	-0.181752	-0.0664142	0.0661372	0.00745665	0.0943438	-0.0142968	-0.0630393	0.0722818	0.0458434	0.0784237	0.0948002	0.0528152	0.0835794	0.0837587	0.0599918	0.0797163	0.06806	0.0445613	0.0716107	0.0654153	0.0595442	0.0672069	0.0881439	0.0611414
WDR18_HUMAN	-0.00891798	0.417714	0.0700229	-0.139803	-0.278317	0.0198513	-0.0969474	-0.0449264	0.0971101	-0.025165	-0.603864	0.146596	0.0675266	0.495538	0.644923	0.21947	100.001	0.313748	0.228646	0.513842	0.307463	0.211681	0.51079	0.289288	0.261423	0.48693	0.303068	0.245906	0.458969	0.348665
PRI2_HUMAN	-0.0001	-0.0001	-0.643716	-0.0001	-0.0001	-0.423991	-0.0001	-0.0001	0.0503498	-0.0001	-0.0001	0.0748745	-0.0001	-0.0001	0.291142	-0.0001	-0.0001	100.001	-0.0001	-0.0001	0.416532	-0.0001	-0.0001	0.368819	-0.0001	-0.0001	0.467884	-0.0001	-0.0001	0.380885
ACL6B_HUMAN	-0.0150412	-0.643507	0.0272032	-0.269637	0.0375052	-0.358577	0.0983427	0.137982	-0.104887	-0.0628079	-0.0880537	0.0412261	-0.281256	-0.219201	-0.423119	0.204066	0.249405	0.132593	0.202541	0.194803	0.134637	0.160444	0.225212	0.122124	0.151515	0.212696	0.114725	0.191258	0.261165	0.136698
ARRC_HUMAN	-0.101193	0.0758088	-0.0649913	0.0725826	-0.0349014	0.0351985	0.117294	0.0714	0.0437199	0.00949303	0.0306764	-0.0427428	-0.12936	-0.0807487	0.643437	0.132034	0.243242	0.193309	0.121879	0.23206	0.184555	0.130112	0.23238	0.178342	0.117456	0.232185	0.185976	0.132246	0.248347	0.195226
WBP2_HUMAN	0.212409	0.643423	-0.365327	0.119622	-0.310014	-0.158279	0.239293	-0.0489101	-0.123423	-0.163483	0.0505261	0.0375194	-0.257348	-0.195831	-0.537674	0.0986196	0.165504	0.110926	0.083252	0.141703	0.102654	0.0756512	0.122446	0.0873631	0.0891305	0.12328	0.0989043	0.104361	0.128448	0.103425
UCK2_HUMAN	-0.00414136	0.0457706	0.00630368	0.0144662	-0.023329	-0.00102699	0.0149391	-0.0325911	-0.0328891	-0.0105552	-0.102998	-0.116647	-0.0608766	-0.461407	-0.643282	0.0461815	0.101276	0.0542023	0.0515147	0.0841354	0.0517628	0.052924	0.0886731	0.0565913	0.0460126	0.103284	0.0699618	0.0556379	0.110776	0.0849452
RS3_HUMAN	-0.00124519	0.0176403	0.000699109	0.0907208	-0.0378907	0.0401218	-0.0219751	-0.0351307	-0.0038541	0.00877199	-0.0191764	-0.0118846	-0.172327	0.323122	0.643213	0.0418623	0.0726342	0.0320084	0.0318192	0.0563467	0.0432869	0.0322287	0.0496628	0.038735	0.0264925	0.0640251	0.0342516	0.0368532	0.065321	0.0489056
SRP68_HUMAN	-0.0001	-0.0001	-0.145116	-0.0001	-0.0001	0.208628	-0.0001	-0.0001	0.279265	-0.0001	-0.0001	0.64292	-0.0001	-0.0001	0.346994	-0.0001	-0.0001	0.346266	-0.0001	-0.0001	0.341684	-0.0001	-0.0001	0.402493	-0.0001	-0.0001	0.386178	-0.0001	-0.0001	0.403941
ACADV_HUMAN	-0.0124751	-0.200442	-0.298018	-0.00887825	-0.296525	-0.209429	-0.0322712	-0.273744	-0.0786848	-0.119488	-0.00591834	0.181354	-0.0377836	0.64201	0.369763	0.203698	0.190733	0.123368	0.183883	0.19184	0.119728	0.157735	0.181951	0.11566	0.157168	0.185937	0.114707	0.154663	0.204404	0.130107
GOLP3_HUMAN	-0.0524509	0.0336894	0.0649192	-0.0132836	0.0659149	0.136816	-0.0178006	0.215081	0.123586	0.0180693	0.0526736	0.196571	0.198309	0.641236	0.488439	0.0575608	0.141891	0.0759613	0.048886	0.114079	0.0763769	0.0449361	0.122328	0.0699078	0.0398904	0.1116	0.0726275	0.063605	0.111792	0.0769079
HAUS8_HUMAN	-0.199538	-0.639872	-0.0001	-0.0643158	0.111843	-0.0001	-0.00325312	0.598152	-0.0001	-0.0854528	-0.109616	-0.0001	-0.21462	0.528003	-0.0001	0.160052	0.445681	-0.0001	0.136039	0.347712	-0.0001	0.131029	0.416171	-0.0001	0.141958	0.395741	-0.0001	0.136049	0.410522	-0.0001
IPYR_HUMAN	-0.0385379	0.579804	-0.160181	0.620198	-0.267871	-0.282987	0.639099	0.0627896	-0.0185447	-0.22599	-0.026799	-0.0714652	-0.0254455	-0.287856	-0.550652	0.0591051	0.0800232	0.050174	0.0589761	0.0738591	0.0450419	0.0584578	0.0555286	0.0320631	0.050702	0.0462702	0.0399045	0.0595906	0.0679195	0.053857
PACR_HUMAN	-0.0001	0.638794	-0.0001	-0.0001	-0.293303	-0.0001	-0.0001	0.00547057	-0.0001	-0.0001	0.142983	-0.0001	-0.0001	0.0784972	-0.0001	-0.0001	0.404533	-0.0001	-0.0001	0.383691	-0.0001	-0.0001	0.331856	-0.0001	-0.0001	0.337536	-0.0001	-0.0001	0.352154	-0.0001
NRDC_HUMAN	-0.00349346	0.0809033	0.0550666	0.00372426	0.0531228	0.118328	0.00640656	0.00540031	0.00953694	-0.00355307	-0.00458066	-0.0106013	0.0214917	-0.0738651	-0.63791	0.016122	0.0596841	0.0362373	0.0174595	0.0570239	0.0416673	0.0166822	0.0380673	0.0304218	0.0172953	0.0345762	0.0350203	0.0229954	0.0540558	0.0442457
ANXA6_HUMAN	0.00724182	0.359175	-0.0361915	0.0571457	-0.193339	0.122222	-0.21054	-0.0499265	0.0465925	0.00997442	0.0255742	0.0585291	0.061287	0.312056	0.637873	0.0183304	0.0661389	0.0359256	0.023716	0.0621342	0.0317515	0.0303283	0.0491363	0.0307344	0.0192604	0.0408179	0.0337294	0.0404894	0.0608143	0.0407045
PLCH1_HUMAN	-0.0001	-0.0001	-0.179014	-0.0001	-0.0001	-0.63693	-0.0001	-0.0001	-0.363743	-0.0001	-0.0001	-0.0667605	-0.0001	-0.0001	0.408399	-0.0001	-0.0001	0.532528	-0.0001	-0.0001	0.521667	-0.0001	-0.0001	0.4955	-0.0001	-0.0001	0.58579	-0.0001	-0.0001	0.573459
AN32E_HUMAN	0.0922216	-0.493704	0.142594	-0.0637192	0.408834	-0.0143757	-0.635879	-0.00503051	0.0307541	0.0924237	0.220435	0.507447	0.0444819	0.376154	0.354324	0.0687778	0.140914	0.0862942	0.0679045	0.132506	0.0716052	0.065313	0.119123	0.0826035	0.0602689	0.13511	0.0723468	0.065781	0.129372	0.0713708
ASB14_HUMAN	0.00595925	-0.635804	-0.0001	-0.377823	0.0755716	-0.0001	0.00179822	-0.115889	-0.0001	-0.127064	-0.0462695	-0.0001	-0.518602	0.237714	-0.0001	0.233908	0.42228	-0.0001	0.2751	0.34992	-0.0001	0.208088	0.327118	-0.0001	0.223799	0.360617	-0.0001	0.285826	0.356579	-0.0001
ODB2_HUMAN	-0.00962595	-0.0001	-0.0001	0.462836	-0.0001	-0.0001	0.635654	-0.0001	-0.0001	-0.0886611	-0.0001	-0.0001	0.31695	-0.0001	-0.0001	0.212701	-0.0001	-0.0001	0.294366	-0.0001	-0.0001	0.324318	-0.0001	-0.0001	0.243955	-0.0001	-0.0001	0.278954	-0.0001	-0.0001
CPTP_HUMAN	-0.0974583	0.117015	-0.00899217	0.0150347	0.274326	-0.0119435	0.242789	-0.16131	-0.0913401	-0.635542	0.0541777	-0.111076	-0.0727923	-0.283027	-0.357376	0.228787	100	0.207161	0.21685	0.379217	0.16548	0.264247	0.343713	0.158708	0.268282	0.334377	0.173674	0.236768	0.41961	0.183668
TXNL1_HUMAN	-0.000237165	0.474237	-0.100691	0.181761	-0.217312	-0.138542	0.267147	0.082925	-0.013907	-0.0478245	-0.0561951	-0.0881885	-0.0573121	-0.201842	-0.635512	0.0318876	0.0949524	0.0538211	0.044892	0.075802	0.0534482	0.0428188	0.0758513	0.0418341	0.0333982	0.0806018	0.0471518	0.0477429	0.0709337	0.0555716
SEM5A_HUMAN	0.217587	-0.0001	-0.0001	0.482853	-0.0001	-0.0001	0.193989	-0.0001	-0.0001	0.282596	-0.0001	-0.0001	-0.635478	-0.0001	-0.0001	0.367085	-0.0001	-0.0001	0.324323	-0.0001	-0.0001	0.309069	-0.0001	-0.0001	0.337284	-0.0001	-0.0001	0.35491	-0.0001	-0.0001
NDK8_HUMAN	-0.0001	0.610913	-0.142056	-0.0001	-0.634985	-0.430373	-0.0001	-0.0877646	-0.0161088	-0.0001	-0.0571826	-0.127813	-0.0001	0.278826	0.525163	-0.0001	0.408979	0.218678	-0.0001	0.346536	0.217923	-0.0001	0.3417	0.21481	-0.0001	0.34273	0.21655	-0.0001	0.348518	0.215845
DPY30_HUMAN	-0.0853747	0.198243	-0.355529	0.519535	-0.588295	-0.120991	0.548375	-0.25074	0.0690358	-0.225348	-0.0576497	-0.0350518	0.102763	0.0590054	-0.634893	0.227086	0.551149	0.224604	0.251444	0.525548	0.205912	0.233978	0.5177	0.22247	0.20138	0.537541	0.218449	0.214788	0.537849	0.215726
CYC_HUMAN	0.00450146	0.55514	-0.138106	0.10037	-0.634373	-0.430122	0.344924	-0.212955	-0.446336	-0.55312	0.10212	-0.508295	-0.253366	-0.312831	-0.23307	0.0973005	0.18022	0.103436	0.0780738	0.152339	0.0990834	0.090127	0.138109	0.0903	0.0951878	0.162091	0.0924897	0.0919085	0.138844	0.0803586
BPHL_HUMAN	-0.0303987	-0.634294	-0.013658	-0.310148	-0.0576721	-0.189149	-0.360461	-0.248402	-0.153347	-0.0107576	-0.0566966	0.0822805	-3.00232e-05	0.263545	0.0213717	0.0901178	0.232405	0.110419	0.11503	0.163766	0.145643	0.109815	0.187737	0.11864	0.0954408	0.168228	0.118312	0.109798	0.201505	0.130418
TXD12_HUMAN	0.04932	0.633813	-0.0762219	0.0968464	-0.446072	-0.1077	0.163053	0.0147643	-0.0788795	-0.0863172	-0.000956826	0.0186252	-0.046814	-0.119941	0.0238104	0.0913364	0.159645	0.0936071	0.101053	0.134469	0.0838208	0.0924094	0.106957	0.0801637	0.0928284	0.109965	0.0806635	0.0902654	0.124623	0.0839199
SP1_HUMAN	-0.0169605	-0.0911073	-0.633112	-0.0623189	-0.222073	-0.268355	-0.520276	0.181417	-0.114318	0.33271	0.514823	-0.28491	0.0537179	0.237514	0.291159	0.166143	0.333181	0.348612	0.133164	0.358609	0.329587	0.141588	0.345214	0.308599	0.136118	0.395932	0.336739	0.148579	0.429136	0.33641
FKBP3_HUMAN	0.0113197	0.631936	0.000598515	0.32214	-0.0920042	-0.146036	0.28382	0.177639	0.0348615	-0.0408739	0.0167322	-0.0351765	-0.0343922	-0.143714	-0.195751	0.0583904	0.107407	0.0737178	0.0684099	0.0858645	0.0766698	0.0608734	0.0887847	0.0770012	0.0453099	0.0868361	0.0736167	0.0669986	0.104553	0.0767526
RUXF_HUMAN	-0.015806	0.165581	0.136369	0.0307867	0.236675	0.355254	-0.0237345	0.543425	-0.121513	-0.0656435	-0.118448	-0.167034	-0.249414	0.631856	-0.383966	0.122934	0.216962	0.12093	0.117365	0.170767	0.126417	0.117824	0.187319	0.129615	0.117903	0.192289	0.126349	0.152197	0.216122	0.132529
RMD1_HUMAN	0.117371	-0.0505253	-0.0887617	-0.0831457	-0.166234	-0.165388	-0.108051	-0.316053	-0.0463219	-0.0493213	-0.0259008	0.132509	-0.00994027	0.23694	0.631759	0.0860782	0.0970018	0.0638651	0.0626793	0.0815918	0.0643358	0.0655003	0.110139	0.0553207	0.0600408	0.109364	0.0647086	0.0678453	0.0928043	0.0729594
ACOT1_HUMAN	-0.0001	-0.268469	-0.566675	-0.0001	-0.0995926	-0.576446	-0.0001	-0.0115126	0.1148	-0.0001	0.00363721	0.104974	-0.0001	0.630781	0.416073	-0.0001	100.001	0.345109	-0.0001	0.374668	0.354851	-0.0001	0.354601	0.322898	-0.0001	0.361384	0.34255	-0.0001	0.449003	0.358678
PITH1_HUMAN	-0.0262202	0.62969	-0.127021	0.0516068	0.016336	-0.0937414	0.195587	0.131454	-0.0294028	-0.0591872	-0.0884143	-0.0301229	-0.313303	-0.0489715	-0.076909	0.0664779	0.185404	0.0882245	0.0590206	0.171897	0.0753157	0.0628041	0.151276	0.0784612	0.0624988	0.164216	0.0668424	0.0812878	0.152835	0.069453
CYTB_HUMAN	-0.0622562	0.277495	-0.243779	0.00719704	-0.284389	-0.30856	0.629538	0.12301	-0.223244	-0.0788368	0.0930154	-0.288278	-0.169315	-0.254089	0.140113	0.152774	0.177332	0.127971	0.110898	0.15925	0.101152	0.147793	0.171176	0.106813	0.130192	0.173768	0.0977021	0.149515	0.171702	0.114962
GABP1_HUMAN	-0.250735	-0.56046	0.0286223	-0.248237	0.182989	-0.629357	-0.359333	-0.133616	0.147431	0.00253334	0.371299	0.265026	-0.0317315	0.412584	0.306734	0.218743	0.374459	0.201594	0.178109	0.261257	0.201467	0.204222	0.266085	0.177214	0.178922	0.286192	0.188114	0.191357	0.274856	0.215365
AKP13_HUMAN	0.0274309	-0.0001	-0.0461998	0.0126329	-0.0001	-0.0355762	-0.347942	-0.0001	0.629153	-0.0893158	-0.0001	0.0828826	-0.092708	-0.0001	-0.0107335	0.141769	-0.0001	100	0.179573	-0.0001	0.276551	0.187153	-0.0001	0.335853	0.157591	-0.0001	0.282704	0.163847	-0.0001	0.400464
MTA2_HUMAN	-0.0102071	0.22509	-0.028265	0.182781	-0.0737853	0.62901	-0.414369	-0.0354864	0.0261765	0.0199726	0.0991274	-0.0470749	-0.124674	0.265989	0.0527249	0.0372342	0.141615	0.0592844	0.0475707	0.115874	0.0647045	0.0524779	0.102283	0.0690932	0.0488767	0.122352	0.0544245	0.0635925	0.130671	0.0709613
GAB1_HUMAN	-0.00680147	-0.298248	0.0242078	-0.0405406	0.628975	-0.12695	-0.468556	0.408753	-0.143019	-0.103809	-0.0417721	-0.0629732	0.144937	0.24219	0.192164	0.098115	0.195821	0.124146	0.0854881	0.15862	0.107246	0.108144	0.159573	0.113132	0.0968799	0.149018	0.112303	0.0962738	0.180056	0.116833
THIOM_HUMAN	0.0424298	0.628629	-0.280867	0.0585969	-0.242989	-0.377583	0.228969	-0.0962333	-0.181038	-0.254396	-0.0880098	0.24933	-0.238689	-0.305411	0.241772	0.115667	0.393819	0.137205	0.123885	0.30387	0.137157	0.142065	0.263434	0.153056	0.133932	0.270368	0.153746	0.134085	0.320387	0.152446
COA7_HUMAN	0.166439	-0.0001	-0.0168949	-0.0599319	-0.0001	-0.0590918	-0.116999	-0.0001	-0.0560566	-0.274544	-0.0001	-0.0832351	-0.62794	-0.0001	-0.19625	0.207222	-0.0001	0.164111	0.161473	-0.0001	0.134107	0.175748	-0.0001	0.132618	0.20093	-0.0001	0.134277	0.220284	-0.0001	0.137165
LRCH2_HUMAN	-0.0001	-0.0238057	-0.0001	-0.0001	-0.0731267	-0.0001	-0.0001	-0.115376	-0.0001	-0.0001	-0.00436578	-0.0001	-0.0001	0.627414	-0.0001	-0.0001	100	-0.0001	-0.0001	0.361829	-0.0001	-0.0001	0.374065	-0.0001	-0.0001	0.431534	-0.0001	-0.0001	0.444314	-0.0001
DPOD3_HUMAN	-0.103026	-0.625675	0.107244	-0.627136	-0.0606101	-0.515858	0.109589	0.000733374	0.0639983	-0.179946	0.219638	0.253236	0.179139	0.160747	0.0228285	0.110504	0.190724	0.155515	0.105099	0.142169	0.141501	0.110699	0.176313	0.135702	0.103209	0.166579	0.133875	0.102875	0.179506	0.131275
THUM2_HUMAN	-0.0001	-0.0001	0.267405	-0.0001	-0.0001	-0.627095	-0.0001	-0.0001	-0.175658	-0.0001	-0.0001	0.419463	-0.0001	-0.0001	-0.49097	-0.0001	-0.0001	100	-0.0001	-0.0001	0.411473	-0.0001	-0.0001	0.440209	-0.0001	-0.0001	0.394271	-0.0001	-0.0001	0.398793
FABP5_HUMAN	0.0528137	0.626733	-0.291983	0.441262	-0.259114	-0.264294	0.488764	0.325679	-0.00701502	-0.298912	-0.0372045	-0.191272	-0.266673	-0.44944	-0.469591	0.0663458	0.132308	0.0631027	0.0609423	0.121118	0.0706048	0.0617654	0.109987	0.0552701	0.0573447	0.118684	0.0613353	0.0707892	0.108973	0.070714
DMXL1_HUMAN	-0.0001	0.0286207	-0.130199	-0.0001	-0.0482301	0.114554	-0.0001	-0.081633	-0.0673114	-0.0001	-0.0533208	-0.451571	-0.0001	-0.54832	-0.626529	-0.0001	100	0.281287	-0.0001	0.365174	0.291734	-0.0001	0.399212	0.304486	-0.0001	0.348379	0.332437	-0.0001	0.444199	0.323581
MKL2_HUMAN	-0.0001	0.0761939	-0.0001	-0.0001	-0.433951	-0.0001	-0.0001	0.0102218	-0.0001	-0.0001	0.173321	-0.0001	-0.0001	-0.625289	-0.0001	-0.0001	0.418597	-0.0001	-0.0001	0.438869	-0.0001	-0.0001	0.391854	-0.0001	-0.0001	0.454592	-0.0001	-0.0001	0.465809	-0.0001
DD19A_HUMAN	0.086635	-0.00442847	0.0296122	-0.0283173	-0.0121948	-0.0278604	-0.0879171	0.0401276	-0.0158273	0.0612927	-0.0427005	-0.0396558	0.0906077	-0.18267	-0.624916	0.0654027	0.136909	0.0809168	0.0622603	0.118621	0.0783215	0.0731699	0.1227	0.0858675	0.067748	0.121889	0.0827646	0.0833506	0.148703	0.110068
EDC3_HUMAN	-0.202499	-0.422328	-0.374273	-0.0948713	0.0341656	-0.595306	-0.330569	-0.179023	-0.485935	-0.053544	-0.00169127	-0.04471	-0.0760152	0.174859	0.624372	0.230684	0.301889	0.298952	0.20688	0.257207	0.302047	0.208564	0.275002	0.300275	0.174723	0.278265	0.264128	0.221984	0.277142	0.29425
RABP2_HUMAN	0.00640266	0.623991	-0.282359	0.285296	-0.255783	-0.190777	0.352201	-0.0281037	0.0536988	-0.0242687	0.000936755	0.0590086	-0.0631139	-0.0390793	-0.0244294	0.0656818	0.135014	0.0913481	0.0716397	0.104086	0.0876326	0.0781277	0.127814	0.0948575	0.0573181	0.116119	0.0806401	0.0748736	0.121089	0.0974053
EIF1A_HUMAN	-0.0520063	-0.233927	-0.0408202	-0.363612	0.0589144	-0.110846	-0.0957589	-0.0887277	-0.0194934	-0.0041644	-0.0150014	0.117404	-0.0191206	0.216847	0.623748	0.133327	0.259288	0.123144	0.153154	0.20272	0.122704	0.122142	0.195604	0.116876	0.104227	0.238365	0.117783	0.144659	0.220921	0.159151
SRP14_HUMAN	0.0458625	0.62249	-0.253787	0.45092	-0.362197	-0.186347	0.553229	-4.86282e-05	-0.0810658	-0.0709889	-0.0774156	-0.0288131	-0.0502876	-0.0306582	0.14371	0.0669761	0.130151	0.0863394	0.071286	0.115279	0.0844038	0.0689925	0.106778	0.075769	0.0531385	0.118218	0.0796251	0.0779844	0.124558	0.0843799
SC23A_HUMAN	-0.0595901	0.00737913	-0.0296067	0.462944	-0.106274	0.622034	-0.398328	-0.0995893	-0.117977	0.0235791	-0.192089	0.015736	-0.289079	0.0745864	0.457839	0.074543	0.101102	0.0483545	0.0617065	0.123416	0.0516111	0.0624573	0.109492	0.0578075	0.0685289	0.129028	0.0427875	0.0622388	0.132979	0.0537028
GLYG_HUMAN	0.00389411	0.621951	-0.117982	0.116895	-0.0735185	-0.105372	0.167162	-0.0138591	-0.041587	-0.0267664	0.0410648	-0.0135911	-0.0372134	0.0623845	-0.08062	0.0377011	0.133895	0.091083	0.0570213	0.108134	0.0764876	0.0496319	0.101777	0.0944825	0.0450824	0.122239	0.0825765	0.0535851	0.141621	0.0813453
GGCT_HUMAN	0.19893	0.621842	-0.217149	0.377213	-0.280619	-0.184148	0.408024	0.0497012	-0.0956237	-0.0723514	0.11892	-0.180042	-0.155791	-0.168531	-0.360588	0.0668099	0.125775	0.0713706	0.0648912	0.113344	0.0709929	0.0640084	0.0982675	0.0814749	0.0655908	0.116611	0.0746133	0.0602125	0.109696	0.0834505
LGMN_HUMAN	-0.00407005	0.0789435	-0.0201383	0.0949864	-0.017976	-0.07926	-0.0466378	0.0118801	-0.00954756	-0.000657361	-0.0511068	-0.0327235	0.0173171	-0.251894	-0.620836	0.0875608	0.192663	0.0853044	0.116556	0.159155	0.0811732	0.0907406	0.140957	0.0794966	0.0952568	0.15599	0.0902889	0.0983822	0.179384	0.102531
TARB1_HUMAN	0.48036	-0.0001	-0.0001	0.0161307	-0.0001	-0.0001	-0.19255	-0.0001	-0.0001	0.435093	-0.0001	-0.0001	-0.620565	-0.0001	-0.0001	0.295475	-0.0001	-0.0001	0.250763	-0.0001	-0.0001	0.33331	-0.0001	-0.0001	0.308544	-0.0001	-0.0001	0.32782	-0.0001	-0.0001
HEXA_HUMAN	-0.259345	0.62045	-0.247128	0.419918	-0.35518	-0.304676	0.54542	0.224519	0.0580385	-0.0480023	0.0971826	0.0551261	-0.22585	-0.0916145	-0.0693285	0.105724	0.176578	0.163873	0.112866	0.155487	0.158302	0.105994	0.188654	0.157433	0.105515	0.201894	0.145962	0.110926	0.159276	0.141221
BORG2_HUMAN	-0.0001	-0.0001	0.00123548	-0.0001	-0.0001	-0.0891797	-0.0001	-0.0001	-0.21159	-0.0001	-0.0001	0.0538692	-0.0001	-0.0001	0.619996	-0.0001	-0.0001	0.449579	-0.0001	-0.0001	0.451708	-0.0001	-0.0001	0.432192	-0.0001	-0.0001	0.401514	-0.0001	-0.0001	0.471506
T22D3_HUMAN	-0.0496845	0.297632	-0.0001	0.61983	-0.397442	-0.0001	-0.180597	-0.0645702	-0.0001	0.439328	0.0092163	-0.0001	-0.0806575	0.0616361	-0.0001	0.308227	0.440932	-0.0001	0.307716	0.400577	-0.0001	0.265432	0.373792	-0.0001	0.287714	0.384914	-0.0001	0.252243	0.37031	-0.0001
BCL10_HUMAN	-0.0760652	-0.0001	0.0163096	-0.619631	-0.0001	-0.0287185	-0.218786	-0.0001	-0.141645	-0.28113	-0.0001	-0.158722	-0.26062	-0.0001	0.106546	0.177254	-0.0001	100	0.204583	-0.0001	0.308714	0.188125	-0.0001	0.353415	0.169706	-0.0001	0.316645	0.209583	-0.0001	0.342965
RB39A_HUMAN	-0.0001	-0.221911	0.0594945	-0.0001	0.0431605	0.243353	-0.0001	0.000314972	0.194949	-0.0001	0.174416	0.272033	-0.0001	0.0997835	0.619178	-0.0001	0.309761	0.316031	-0.0001	0.238665	0.321094	-0.0001	0.241245	0.317622	-0.0001	0.250589	0.328879	-0.0001	0.251751	0.363734
LS14B_HUMAN	-0.436716	-0.375317	-0.083559	0.167021	0.0300107	0.101363	-0.618831	0.0835174	-0.0548767	-0.354581	-0.0351261	0.216855	-0.264764	0.0371634	0.307998	0.138078	0.202973	0.158075	0.117638	0.160434	0.126796	0.139962	0.168838	0.138424	0.136953	0.160434	0.136041	0.13059	0.16107	0.138634
KTHY_MYCS5	-0.0001	0.00649535	-0.0650526	-0.0001	0.0210237	-0.123447	-0.0001	-0.0244707	-0.0228021	-0.0001	-0.107995	0.0555302	-0.0001	-0.618785	-0.0804314	-0.0001	100	0.299148	-0.0001	0.426792	0.295253	-0.0001	0.441124	0.314445	-0.0001	0.483672	0.299894	-0.0001	0.435716	0.350522
EF1D_HUMAN	0.0566817	-0.2053	-0.170338	0.0656848	-0.0776756	-0.10649	-0.184358	-0.0339227	-0.0103375	-0.0969689	-0.0726536	-0.242055	-0.255882	-0.52111	-0.618741	0.187061	0.202386	0.111335	0.173029	0.176459	0.0892287	0.189	0.150171	0.0973504	0.18984	0.167834	0.0983494	0.187833	0.176328	0.104086
PTN11_HUMAN	0.124319	0.0621843	-0.0784272	-0.0473919	-0.0668728	-0.150102	0.0536309	-0.0922247	-0.02907	-0.0913378	-0.0020356	-0.0304981	-0.0718476	-0.0761983	-0.61801	0.0479457	0.0836205	0.0402338	0.0489739	0.0652784	0.0482935	0.0426846	0.0805005	0.042736	0.0471797	0.0545696	0.047098	0.0402189	0.0610133	0.0492192
VATL_HUMAN	-0.0545044	0.0441023	-0.0001	-0.375215	0.0675091	-0.0001	0.617188	0.0399854	-0.0001	0.0216741	0.108343	-0.0001	-0.0442789	-0.0775887	-0.0001	0.165622	0.224157	-0.0001	0.213898	0.234787	-0.0001	0.171806	0.199017	-0.0001	0.171371	0.223234	-0.0001	0.166409	0.197111	-0.0001
1433F_HUMAN	-0.0711986	-0.346187	0.0510737	-0.0196419	0.100461	-0.0415558	-0.246549	-0.0416344	0.0388221	0.140163	0.159009	0.00351361	-0.0428902	0.302519	0.616506	0.0529571	0.105976	0.0421157	0.0387287	0.0839643	0.0420241	0.0445997	0.0619246	0.0408769	0.047885	0.0936784	0.034009	0.0349664	0.0788069	0.0591857
HUWE1_HUMAN	-0.00053279	-0.616443	0.0785802	0.124186	0.0822901	0.0467449	-0.515664	-0.0122957	0.0298095	0.0928786	0.215344	-0.027635	-0.181273	0.0736171	-0.189304	0.0347136	0.0654408	0.03556	0.0344556	0.0382428	0.0355104	0.0350363	0.0459939	0.0335534	0.028773	0.0476267	0.0358643	0.032684	0.0486696	0.0392076
TBB4A_HUMAN	-0.0388055	-0.580875	0.0188168	-0.0534192	0.0090512	-0.30416	-0.110149	-0.0389508	0.0737438	0.144971	0.25421	0.0970542	0.117774	0.502154	0.6163	0.165015	0.265277	0.14826	0.127087	0.204739	0.153325	0.13592	0.201398	0.140258	0.143547	0.229593	0.142541	0.151026	0.245303	0.165533
PDCL3_HUMAN	0.0107406	-0.131948	-0.0381802	0.0472605	0.216594	0.0602969	-0.330555	-0.0208669	0.0280105	0.0202012	-0.0412692	-0.0181385	-0.0571604	0.0356397	0.616105	0.0471467	0.110093	0.0580967	0.0523412	0.104727	0.0498931	0.0529742	0.0903224	0.0597959	0.0427705	0.115277	0.0456995	0.0592639	0.108833	0.0607551
PCD23_HUMAN	-0.0001	-0.0001	-0.268609	-0.0001	-0.0001	-0.131386	-0.0001	-0.0001	-0.040666	-0.0001	-0.0001	-0.0888989	-0.0001	-0.0001	0.615733	-0.0001	-0.0001	0.313347	-0.0001	-0.0001	0.300894	-0.0001	-0.0001	0.295751	-0.0001	-0.0001	0.294303	-0.0001	-0.0001	0.356824
PHAR3_HUMAN	-0.402794	-0.0001	-0.0001	0.443937	-0.0001	-0.0001	-0.29481	-0.0001	-0.0001	-0.615338	-0.0001	-0.0001	-0.449155	-0.0001	-0.0001	0.222818	-0.0001	-0.0001	0.198057	-0.0001	-0.0001	0.203274	-0.0001	-0.0001	0.217924	-0.0001	-0.0001	0.208031	-0.0001	-0.0001
UCK1_HUMAN	-0.0001	-0.0001	-0.143795	-0.0001	-0.0001	-0.143894	-0.0001	-0.0001	-0.272973	-0.0001	-0.0001	-0.331631	-0.0001	-0.0001	-0.615269	-0.0001	-0.0001	0.306729	-0.0001	-0.0001	0.299799	-0.0001	-0.0001	0.284597	-0.0001	-0.0001	0.281292	-0.0001	-0.0001	0.294116
OFUT1_HUMAN	0.0404982	0.0679485	0.0185583	-0.0348539	0.013472	0.0253942	-0.0210544	-0.0311014	-0.0203192	0.0461004	0.0275825	-0.00232669	-0.0653699	-0.0843748	-0.614688	0.0638429	0.106418	0.0682508	0.055799	0.0829778	0.0661509	0.0541695	0.0980491	0.0651975	0.0606536	0.111606	0.0675256	0.0669594	0.0899794	0.0835948
ATN1_HUMAN	-0.0001	0.0813498	-0.0001	-0.0001	-0.614582	-0.0001	-0.0001	0.0528112	-0.0001	-0.0001	0.118695	-0.0001	-0.0001	-0.528859	-0.0001	-0.0001	0.445432	-0.0001	-0.0001	0.435186	-0.0001	-0.0001	0.440796	-0.0001	-0.0001	0.37438	-0.0001	-0.0001	0.443359	-0.0001
NDUF7_HUMAN	-0.0001	-0.0001	-0.0183851	-0.0001	-0.0001	0.0229989	-0.0001	-0.0001	0.0318329	-0.0001	-0.0001	0.165443	-0.0001	-0.0001	0.614389	-0.0001	-0.0001	0.178285	-0.0001	-0.0001	0.169596	-0.0001	-0.0001	0.186856	-0.0001	-0.0001	0.206807	-0.0001	-0.0001	0.205641
TPIS_HUMAN	-0.0223098	0.00644129	0.21522	0.222031	0.0899321	-0.195579	0.451791	0.614312	0.0912293	-0.241398	0.10593	-0.448913	-0.144828	-0.255003	0.0540601	0.0375734	0.0756353	0.0574524	0.0504411	0.0783711	0.048564	0.0517918	0.0792504	0.054019	0.0395332	0.0771781	0.0534057	0.0457453	0.0783945	0.0555485
EZRI_HUMAN	0.0400624	0.479484	-0.271068	0.434352	-0.281267	0.0176098	-0.15045	0.0744726	0.11784	-0.0279507	0.109127	0.279946	-0.110494	0.455946	0.613646	0.0438075	0.0757901	0.043761	0.0404663	0.0585272	0.0418781	0.0401306	0.0513673	0.042259	0.0285792	0.0499697	0.0467122	0.0435264	0.058938	0.045958
SNAB_HUMAN	-0.0001	-0.613477	-0.0001	-0.0001	-0.0266568	-0.0001	-0.0001	0.0794031	-0.0001	-0.0001	-0.106844	-0.0001	-0.0001	0.6125	-0.0001	-0.0001	0.429007	-0.0001	-0.0001	0.373246	-0.0001	-0.0001	0.368193	-0.0001	-0.0001	0.354336	-0.0001	-0.0001	0.4442	-0.0001
PTPRS_HUMAN	-0.0001	0.156457	-0.268918	-0.0001	-0.0716503	-0.254066	-0.0001	-0.0981159	-0.154889	-0.0001	-0.236688	-0.61345	-0.0001	-0.124699	-0.397723	-0.0001	0.260076	0.230368	-0.0001	0.261209	0.201741	-0.0001	0.255786	0.207286	-0.0001	0.272831	0.201216	-0.0001	0.257422	0.191863
CBX1_HUMAN	-0.0377699	0.613178	-0.100618	0.147706	-0.175188	-0.0342075	0.023088	0.0829814	-0.0213562	-0.00871899	0.056039	0.0279001	0.0586131	0.0640474	0.31699	0.0709996	0.168139	0.0831172	0.0837211	0.134093	0.0694221	0.0653977	0.129463	0.0692929	0.0575909	0.12533	0.0794346	0.0866524	0.169664	0.0843241
SYUG_HUMAN	-0.211244	0.0181017	-0.0001	0.0932772	-0.124845	-0.0001	0.16972	0.0327942	-0.0001	-0.371271	0.0961182	-0.0001	0.612848	-0.0171327	-0.0001	0.261866	0.274111	-0.0001	0.224826	0.299434	-0.0001	0.260935	0.261905	-0.0001	0.289934	0.257087	-0.0001	0.322912	0.302885	-0.0001
EDEM3_HUMAN	-0.0001	-0.00233151	-0.0001	-0.0001	-0.612769	-0.0001	-0.0001	-0.15808	-0.0001	-0.0001	-0.0457966	-0.0001	-0.0001	0.415829	-0.0001	-0.0001	0.365834	-0.0001	-0.0001	0.421544	-0.0001	-0.0001	0.464291	-0.0001	-0.0001	0.337521	-0.0001	-0.0001	0.405709	-0.0001
SSBP2_HUMAN	-0.165877	-0.0001	0.0484762	-0.152976	-0.0001	0.0968617	-0.612747	-0.0001	-0.135254	0.229047	-0.0001	-0.00750465	0.028237	-0.0001	-0.0634857	0.176537	-0.0001	0.172981	0.144045	-0.0001	0.182385	0.175502	-0.0001	0.203494	0.143001	-0.0001	0.18037	0.172407	-0.0001	0.197427
XRCC6_HUMAN	-0.0144087	-0.482678	0.101774	-0.168998	0.0188287	-0.144648	-0.612416	-0.166901	0.155698	0.222062	0.251102	0.315434	-0.0599115	0.330726	0.39268	0.0442165	0.0871369	0.053671	0.052782	0.0665984	0.0497501	0.0575117	0.0885744	0.0437205	0.0598275	0.0827999	0.0466799	0.0528489	0.0884594	0.0521802
AASD1_HUMAN	-0.0001	-0.0001	-0.0177629	-0.0001	-0.0001	-0.612334	-0.0001	-0.0001	0.244184	-0.0001	-0.0001	0.407619	-0.0001	-0.0001	0.182643	-0.0001	-0.0001	0.413948	-0.0001	-0.0001	0.431613	-0.0001	-0.0001	0.407872	-0.0001	-0.0001	0.422818	-0.0001	-0.0001	0.364633
CC28A_HUMAN	-0.195448	-0.14886	-0.0001	-0.455364	0.361027	-0.0001	-0.057128	0.5584	-0.0001	-0.463655	0.154904	-0.0001	-0.167875	0.611975	-0.0001	0.321823	0.240971	-0.0001	0.295854	0.232279	-0.0001	0.273167	0.236959	-0.0001	0.312404	0.236545	-0.0001	0.316518	0.25538	-0.0001
SPC24_HUMAN	-0.104509	-0.2815	-0.0204667	-0.129036	0.0251561	-0.0450754	-0.0983445	0.0599875	-0.0998473	-0.0390892	-0.028649	0.0166365	-0.294863	-0.59062	-0.61156	0.108093	0.159289	0.10804	0.100136	0.109117	0.102058	0.0777832	0.109451	0.0931246	0.0881871	0.100249	0.0983952	0.0897072	0.138858	0.111192
MAP2_HUMAN	0.000757841	0.611375	-0.210903	0.445696	-0.145416	-0.137836	0.439932	0.569053	0.0414581	-0.244556	-0.0844147	-0.0590613	0.137487	0.0425949	0.344633	0.0310048	0.101397	0.0587996	0.0448678	0.100293	0.046896	0.0464332	0.0974988	0.0620663	0.0478456	0.0984734	0.0519899	0.0471898	0.0840899	0.0552919
RIR1_HUMAN	0.00602671	0.483324	-0.0929774	0.284138	-0.0395356	-0.0289818	0.240547	-0.0580482	-0.0524502	-0.0162587	-0.0585195	-0.0128604	-0.0862633	-0.485364	-0.610922	0.0216071	0.0675974	0.0340159	0.0340771	0.0521914	0.0287476	0.040645	0.074302	0.0408205	0.0234829	0.057634	0.0244273	0.0308734	0.0573376	0.0435328
KAD3_HUMAN	0.052279	-0.209144	-0.20681	-0.0458336	-0.353697	-0.2019	0.164313	-0.123816	-0.0474731	-0.0747417	0.0742314	0.136117	-0.039192	0.610848	0.291069	0.0718277	0.126737	0.0634084	0.0601896	0.107771	0.0625728	0.0689377	0.103983	0.0627217	0.0518701	0.131478	0.0630288	0.0535917	0.10888	0.0756942
ERAP1_HUMAN	0.00389646	-0.0244503	-0.0043172	-0.0846436	0.0186477	0.022439	0.044667	-0.153688	-0.0116167	0.0242077	-0.0393457	-0.0286717	0.00162121	0.0130264	-0.610576	0.0416877	0.074197	0.04916	0.057488	0.0680635	0.0457972	0.0498091	0.0806634	0.0473424	0.0357013	0.0653931	0.0505297	0.0445321	0.0622475	0.0617161
FUBP3_HUMAN	-0.0001	-0.224111	0.0435739	-0.0001	-0.0510055	-0.308688	-0.0001	0.41043	0.0149318	-0.0001	0.00710163	-0.291043	-0.0001	-0.609677	0.0907592	-0.0001	100	0.186547	-0.0001	0.495924	0.158967	-0.0001	0.432355	0.162929	-0.0001	0.453721	0.1656	-0.0001	0.465569	0.150372
AP4AT_HUMAN	0.0747802	0.566766	-0.0444195	0.11864	-0.427647	-0.00526346	-0.0834968	-0.469763	-0.0472987	-0.0312749	-0.608996	0.0507967	0.0142537	0.263812	-0.174836	0.191011	0.423814	0.1991	0.15752	0.42955	0.160679	0.152682	0.420589	0.15968	0.142756	0.421275	0.172012	0.151771	0.392327	0.166778
ATPF1_HUMAN	0.607717	-0.523772	0.000537391	0.383637	-0.247258	-0.0269098	0.208626	0.21321	-0.0900616	0.191183	0.147323	-0.0220159	-0.608986	0.365767	0.0104207	0.223919	0.275119	0.0666899	0.225237	0.288156	0.0646931	0.213206	0.296513	0.0707264	0.225063	0.274714	0.0749116	0.233819	0.280719	0.068195
UBE2N_HUMAN	0.141607	0.608846	-0.0931624	0.0427007	-0.171714	-0.110617	0.176867	-0.0394726	-0.103323	-0.00284106	-0.0186463	-0.0343681	-0.0557312	-0.268839	-0.540871	0.112616	0.207975	0.106843	0.0901762	0.179776	0.103514	0.0964148	0.156121	0.100145	0.0809404	0.161259	0.0974682	0.0878844	0.173577	0.116471
CD81_HUMAN	0.01767	0.237722	0.104572	0.0540485	0.00881626	0.0350489	0.0389007	0.204755	0.175165	0.161377	0.233574	0.162749	0.0983388	0.60878	0.109314	0.162609	0.277903	0.327976	0.165684	0.244121	0.336141	0.147444	0.265847	0.331431	0.177858	0.26502	0.294161	0.163464	0.315223	0.319677
ZHX2_HUMAN	-0.0001	-0.0001	-0.202152	-0.0001	-0.0001	-0.0717088	-0.0001	-0.0001	0.101682	-0.0001	-0.0001	0.113975	-0.0001	-0.0001	0.607806	-0.0001	-0.0001	0.345715	-0.0001	-0.0001	0.253935	-0.0001	-0.0001	0.321008	-0.0001	-0.0001	0.307204	-0.0001	-0.0001	0.313004
PRCC_HUMAN	-0.0217553	-0.350189	0.0625708	-0.0232113	0.123336	0.139286	-0.48117	-0.0169355	0.0546935	0.0207776	-0.0703401	0.245193	0.0705128	0.166932	0.607045	0.0491377	0.161195	0.0711933	0.0559503	0.135952	0.0744798	0.0761209	0.108838	0.0874684	0.0479139	0.129059	0.0739491	0.0666834	0.137404	0.0818057
RL7_MYCPN	-0.000148511	0.446015	-0.0001	-0.121633	-0.0245982	-0.0001	-0.0308129	0.16341	-0.0001	0.0112274	0.0607731	-0.0001	0.175944	-0.606199	-0.0001	0.205498	0.294651	-0.0001	0.177552	0.241499	-0.0001	0.16095	0.24497	-0.0001	0.145538	0.21675	-0.0001	0.171286	0.264887	-0.0001
MED30_HUMAN	-0.0001	-0.0001	-0.0067857	-0.0001	-0.0001	0.11055	-0.0001	-0.0001	-0.068292	-0.0001	-0.0001	-0.116935	-0.0001	-0.0001	0.605614	-0.0001	-0.0001	100	-0.0001	-0.0001	0.302317	-0.0001	-0.0001	0.299851	-0.0001	-0.0001	0.340335	-0.0001	-0.0001	0.361103
YRDC_HUMAN	0.0364243	-0.00281043	-0.00834105	0.0297659	0.0975815	0.0072736	0.0625524	0.00498242	-0.0551335	-0.0368047	-0.010827	-0.070086	0.000765129	-0.155723	-0.605604	0.0497628	0.114667	0.0813607	0.059346	0.102962	0.0755324	0.0548012	0.102005	0.0747248	0.0487755	0.105786	0.0799046	0.0528574	0.118864	0.086148
NUP54_HUMAN	-0.00138022	0.0499166	-0.0786937	0.088613	0.106872	0.0111392	-0.0324653	0.220708	0.0305343	0.0615157	0.0549807	0.0824435	0.0134289	0.534354	0.605408	0.0806151	0.112792	0.0998102	0.0724155	0.139975	0.0831507	0.0645777	0.107385	0.0842523	0.0605387	0.104665	0.0885747	0.056174	0.116296	0.107346
UB2V1_HUMAN	0.00706195	0.604887	-0.0772891	0.45656	-0.367345	-0.109702	0.276857	0.143979	0.0806137	-0.118432	-0.0111224	-0.0645273	-0.16005	-0.474718	-0.112253	0.0665131	0.157209	0.0883426	0.0911733	0.14214	0.0801873	0.0741981	0.131761	0.0806707	0.0664478	0.125163	0.0745175	0.0867995	0.137168	0.0832568
ACON_HUMAN	-0.0129139	-0.324036	-0.0221382	-0.284812	-0.109396	-0.1089	-0.334195	-0.272406	-0.0526381	-0.0149068	0.00549874	0.0782646	0.267124	0.604163	0.222278	0.0364211	0.0563039	0.0251428	0.0329772	0.0556339	0.0277979	0.034523	0.0547898	0.0295583	0.0229941	0.048854	0.0298006	0.0342114	0.0618204	0.0317581
SIM12_HUMAN	0.0321147	-0.0001	-0.0493059	-0.11249	-0.0001	-0.603438	-0.143213	-0.0001	-0.195793	0.0614081	-0.0001	-0.0576281	-0.426132	-0.0001	-0.384043	0.206748	-0.0001	0.255187	0.253488	-0.0001	0.297999	0.227356	-0.0001	0.277692	0.211349	-0.0001	0.253725	0.272978	-0.0001	0.319157
GTR6_HUMAN	0.0235332	0.0509103	-0.0001	-0.127448	0.529834	-0.0001	0.0380054	0.121976	-0.0001	0.00191408	0.0677941	-0.0001	-0.149103	-0.60321	-0.0001	0.153663	0.314832	-0.0001	0.164847	0.2789	-0.0001	0.147072	0.274503	-0.0001	0.167702	0.271568	-0.0001	0.168297	0.278353	-0.0001
TR150_HUMAN	-0.0497137	0.260472	-0.0540774	0.188186	0.247126	-0.111657	0.0525961	0.216137	-0.131392	0.0026187	-0.0745717	-0.0694217	-0.0925497	-0.602941	-0.169231	0.107741	0.221457	0.136676	0.138452	0.194877	0.139927	0.123433	0.190022	0.13248	0.117213	0.198976	0.128353	0.129196	0.210645	0.143647
RPIA_HUMAN	0.0286501	0.271639	-0.470381	0.205224	-0.389446	-0.602893	0.33967	-0.0546068	-0.111081	-0.0875488	-0.20101	-0.0686993	-0.272683	-0.127571	-0.0987057	0.0874919	0.195546	0.133973	0.114278	0.17568	0.124492	0.11151	0.157114	0.128545	0.10164	0.166796	0.115087	0.123469	0.170057	0.125852
4F2_HUMAN	-0.129986	-0.03892	0.0590182	0.0753229	-0.0805775	0.00731783	0.364204	0.388894	0.189359	0.181719	0.535491	0.284229	0.246429	0.486308	0.602738	0.178972	0.226586	0.115865	0.165077	0.21424	0.119729	0.180401	0.225587	0.115444	0.180222	0.238788	0.128677	0.191376	0.241596	0.130899
WDR5_HUMAN	-0.0300991	0.222156	0.0153403	0.0675677	-0.02581	0.324729	-0.0468241	0.034593	-0.0152691	0.0760202	0.0126626	0.032402	0.0983308	0.392425	0.602734	0.102888	0.163543	0.070152	0.0733382	0.138267	0.0839759	0.0763041	0.143241	0.0735094	0.0859972	0.138435	0.06138	0.0951308	0.164191	0.0784099
CL045_HUMAN	0.0689571	0.600054	-0.441897	0.114481	0.228678	-0.0107041	0.350744	-0.345157	0.0343502	0.181178	-0.126059	-0.476775	-0.0857222	-0.107288	-0.601656	0.246322	100.001	0.459851	0.211942	0.454637	0.26415	0.209641	0.390272	0.265202	0.207492	0.345471	0.30895	0.240993	0.348067	0.301159
VGF_HUMAN	-0.0001	-0.0001	-0.573187	-0.0001	-0.0001	-0.45482	-0.0001	-0.0001	0.545753	-0.0001	-0.0001	0.600927	-0.0001	-0.0001	0.430877	-0.0001	-0.0001	0.347337	-0.0001	-0.0001	0.231871	-0.0001	-0.0001	0.261286	-0.0001	-0.0001	0.262764	-0.0001	-0.0001	0.243047
CSTF2_HUMAN	-0.0832008	0.484381	-0.198652	0.191469	-0.147486	0.148232	0.022814	0.452567	0.089242	-0.155732	-0.193517	-0.123669	-0.0832575	0.118874	0.60073	0.133842	0.262594	0.213824	0.143399	0.259209	0.205557	0.128725	0.253802	0.201937	0.144411	0.262198	0.230081	0.126875	0.282671	0.225099
RIDA_HUMAN	0.0854587	0.136967	-0.317928	0.340808	-0.150569	-0.303874	0.600476	-0.0168155	-0.0140286	-0.140065	-0.0560712	-0.0665346	-0.290878	-0.340775	-0.444481	0.0944517	0.147514	0.0917897	0.0829868	0.115045	0.0897634	0.0849235	0.0990304	0.0730167	0.0843651	0.115765	0.0731505	0.076285	0.140423	0.0921079
SERB_HUMAN	-0.0451786	0.600446	-0.0927336	0.540335	-0.269156	-0.0837241	0.532774	0.122696	0.157726	-0.00935528	0.0476527	0.0895404	0.0307411	0.0381079	0.0418922	0.069608	0.144384	0.0678409	0.0803642	0.136028	0.0581081	0.0721119	0.138238	0.0738677	0.0614899	0.13461	0.0768538	0.0784642	0.135712	0.0783659
HSPB1_HUMAN	-0.0182064	-0.144995	0.0736736	-0.0883878	-0.00791315	-0.143817	-0.0551805	0.186163	-0.0639334	0.0482418	0.0743855	0.0993794	-0.0119553	-0.0257677	-0.600429	0.0348286	0.0880374	0.0620521	0.0506162	0.0527494	0.0597424	0.0451069	0.0858932	0.0656832	0.0404171	0.0593326	0.0687164	0.0372898	0.0604891	0.062778
F91A1_HUMAN	0.0287383	-0.228279	0.0109637	0.0445338	0.200351	0.17618	-0.387751	0.38569	0.122216	-0.00327934	0.0826682	-0.0482029	-0.11844	0.177754	0.600139	0.1177	0.26815	0.135474	0.129774	0.223246	0.132345	0.149974	0.252451	0.148847	0.125905	0.258394	0.13467	0.152098	0.270338	0.162474
TRXR2_HUMAN	-0.0612007	-0.102593	-0.193787	0.0881601	-0.0883226	-0.439683	0.113279	-0.414795	-0.114308	-0.243552	-0.000496988	0.206425	-0.00554893	0.50916	0.600065	0.12258	0.175985	0.118673	0.102832	0.161617	0.104284	0.0926991	0.157466	0.0945521	0.112035	0.177457	0.0964901	0.106213	0.151111	0.0976748
UBP11_HUMAN	-0.0150272	-0.59934	0.0441624	0.302878	0.402357	0.0905729	-0.378754	0.426563	-0.077399	0.264634	-0.0202936	0.222955	-0.169378	0.456504	0.212346	0.1032	0.28064	0.2486	0.126435	0.248497	0.179854	0.120027	0.226422	0.213173	0.115481	0.214211	0.227154	0.120335	0.235204	0.227331
TOX_HUMAN	0.0513182	0.297438	-0.157351	0.0713298	-0.136247	-0.122087	0.0490503	-0.0191755	-0.0130437	-0.0178621	-0.0875066	-0.0511024	-0.140956	-0.262028	-0.599305	0.0991113	0.193126	0.118405	0.0697546	0.140615	0.106531	0.0671144	0.13099	0.102995	0.0682875	0.131288	0.102967	0.0754498	0.153768	0.119257
SAHH2_HUMAN	-0.0046303	0.29087	-0.0219259	0.127328	0.00826144	0.358808	-0.284453	0.0358228	0.0534478	0.0467205	0.105775	0.00425094	0.013643	0.361046	0.59891	0.0490014	0.131684	0.0753997	0.0542012	0.0899054	0.0772025	0.0571794	0.093388	0.0691768	0.0413674	0.127107	0.0586927	0.0536262	0.11975	0.0714997
MATR3_HUMAN	-0.0001	-0.0001	0.395668	-0.0001	-0.0001	-0.598705	-0.0001	-0.0001	0.140257	-0.0001	-0.0001	0.0297961	-0.0001	-0.0001	0.536686	-0.0001	-0.0001	100.001	-0.0001	-0.0001	0.464005	-0.0001	-0.0001	0.478592	-0.0001	-0.0001	0.48209	-0.0001	-0.0001	0.448397
FCL_HUMAN	-0.0128237	-0.598626	0.0448076	-0.286172	0.0295751	-0.115983	0.0448481	0.0270119	0.0185974	0.044756	-0.00479264	-0.0314868	-0.0380652	-0.112	-0.159291	0.0491626	0.108011	0.0534356	0.0591623	0.0810973	0.0560444	0.0483341	0.0849233	0.0555896	0.0494186	0.0796716	0.0487025	0.0479274	0.0940077	0.0680487
RS6_HUMAN	-0.0001	0.187861	-0.0001	-0.0001	0.518086	-0.0001	-0.0001	0.597579	-0.0001	-0.0001	0.0217235	-0.0001	-0.0001	0.0199997	-0.0001	-0.0001	0.467179	-0.0001	-0.0001	0.441553	-0.0001	-0.0001	0.478161	-0.0001	-0.0001	0.379095	-0.0001	-0.0001	0.48346	-0.0001
RHBT1_HUMAN	0.0438246	0.578827	-0.0716995	0.161723	-0.50396	-0.0968186	0.597461	0.0795767	-0.155634	-0.101811	-0.119894	-0.0285375	-0.56517	0.376958	0.177571	0.352346	0.445354	0.232315	0.281349	0.427363	0.259617	0.297995	0.390314	0.29042	0.258492	0.430806	0.219428	0.320848	0.416206	0.268822
NDRG4_HUMAN	-0.0123564	0.0894253	0.014748	0.0774182	0.0319503	0.0310512	0.129728	-0.00022001	0.0207173	-0.00376221	-0.00215943	-0.0771006	0.0266144	-0.341549	-0.597399	0.0436431	0.10027	0.0572709	0.0520246	0.0786563	0.0522944	0.0612957	0.0715473	0.0572999	0.0505101	0.0768224	0.0577066	0.0750482	0.098266	0.0787296
RNF13_HUMAN	-0.0001	-0.0001	-0.597273	-0.0001	-0.0001	-0.295339	-0.0001	-0.0001	0.153965	-0.0001	-0.0001	-0.129626	-0.0001	-0.0001	-0.582295	-0.0001	-0.0001	0.257988	-0.0001	-0.0001	0.248818	-0.0001	-0.0001	0.217328	-0.0001	-0.0001	0.221793	-0.0001	-0.0001	0.274632
CKS1_HUMAN	-0.0763786	-0.226131	0.00199882	-0.323409	0.1723	-0.596971	-0.0839277	0.420686	0.0196798	0.128387	-0.00298015	0.0735838	-0.219179	-0.256346	0.282055	0.131699	0.253568	0.26275	0.133043	0.217542	0.240138	0.163515	0.246798	0.226783	0.162021	0.261625	0.201274	0.148948	0.232268	0.216314
S12A5_HUMAN	-0.0001	-0.221233	-0.0001	-0.0001	0.0152031	-0.0001	-0.0001	-0.308533	-0.0001	-0.0001	-0.1475	-0.0001	-0.0001	0.596958	-0.0001	-0.0001	0.390267	-0.0001	-0.0001	0.339164	-0.0001	-0.0001	0.389595	-0.0001	-0.0001	0.348472	-0.0001	-0.0001	0.432019	-0.0001
CATF_HUMAN	-0.0001	-0.0001	-0.233333	-0.0001	-0.0001	0.0143198	-0.0001	-0.0001	-0.0592664	-0.0001	-0.0001	0.00492308	-0.0001	-0.0001	-0.596958	-0.0001	-0.0001	100	-0.0001	-0.0001	0.318443	-0.0001	-0.0001	0.360856	-0.0001	-0.0001	0.413847	-0.0001	-0.0001	0.390431
Y119_MYCGE	0.142655	-0.0001	-0.311715	0.596848	-0.0001	-0.318125	0.588536	-0.0001	0.101921	-0.132841	-0.0001	-0.05455	-0.0508622	-0.0001	-0.236477	0.255643	-0.0001	0.413283	0.244577	-0.0001	0.339458	0.2376	-0.0001	0.310953	0.207359	-0.0001	0.327805	0.232925	-0.0001	0.326458
SYK_HUMAN	-0.0912065	-0.596529	0.0679567	0.160541	-0.0111941	-0.121362	-0.510754	-0.190566	0.132309	0.0174193	0.157208	0.126574	-0.112466	0.105923	0.254196	0.0646121	0.128062	0.0606855	0.0643179	0.103983	0.0533146	0.0711695	0.0939463	0.0595177	0.0563895	0.103615	0.057242	0.0637711	0.0883145	0.0583422
XRCC5_HUMAN	0.0133384	-0.545959	0.216464	-0.168544	0.0654137	-0.163523	-0.59612	-0.101968	0.270752	0.0778598	0.353633	0.25092	-0.0144788	0.274653	0.261379	0.0408994	0.101768	0.056324	0.047639	0.0821066	0.0445064	0.0515377	0.081305	0.0496868	0.0495702	0.0865559	0.0428246	0.0520303	0.0921791	0.0549425
SC24C_HUMAN	-0.00611909	0.0856556	-0.0699247	0.292514	-0.021997	0.402992	-0.372662	-0.0423229	-0.1063	-0.00243145	-0.0970641	0.00414094	-0.0292129	0.0756326	0.595946	0.0584351	0.092536	0.0732423	0.0506049	0.0940393	0.0726082	0.0551323	0.0746983	0.0697482	0.0538674	0.102142	0.0593402	0.0604777	0.100299	0.0672444
GRB2_HUMAN	0.0493598	0.59585	-0.194929	0.413237	-0.148339	0.0189729	0.331	0.015646	-0.038155	-0.0742141	-0.0583267	-0.030625	-0.301467	-0.30065	0.5023	0.0761128	0.106223	0.0668822	0.0795642	0.0797605	0.0593843	0.0719984	0.0865274	0.05262	0.066851	0.0784402	0.0571588	0.0684069	0.100878	0.0630682
ORC6_HUMAN	0.0203577	0.149639	-0.0474164	0.0256378	-0.00604767	-0.0108439	0.0912657	0.0217723	-0.0345835	-0.0310271	-0.0278718	-0.0630317	-0.202355	-0.301992	-0.595699	0.0387176	0.102198	0.069776	0.041517	0.0826793	0.0645997	0.0461234	0.079764	0.0601187	0.0408747	0.0839235	0.0650173	0.0539935	0.098735	0.0732637
FZD1_HUMAN	-0.0001	-0.0001	-0.160217	-0.0001	-0.0001	-0.0462325	-0.0001	-0.0001	-0.0958475	-0.0001	-0.0001	-0.0934579	-0.0001	-0.0001	0.595674	-0.0001	-0.0001	0.437582	-0.0001	-0.0001	0.441071	-0.0001	-0.0001	0.427307	-0.0001	-0.0001	0.44683	-0.0001	-0.0001	0.499259
RAVR1_HUMAN	0.0437	-0.594618	0.0779207	-0.186562	0.192346	-0.137012	-0.0515874	0.0296325	0.0239387	-0.0204577	0.0357394	0.00783882	0.0770522	0.228688	0.178331	0.0678904	0.118963	0.0583224	0.0669667	0.0976645	0.0540227	0.0568083	0.0770546	0.0588472	0.0499142	0.0800821	0.0547816	0.0642846	0.0978952	0.0698534
NHRF1_HUMAN	-0.0357662	0.594003	-0.246276	0.108806	-0.377565	-0.237074	0.0981536	0.347126	0.00388941	-0.0784957	-0.00174474	-0.05113	-0.0665044	-0.226332	-0.0908404	0.0835404	0.156821	0.0665995	0.0679567	0.134337	0.059337	0.0581333	0.124259	0.0569783	0.063501	0.118807	0.0565124	0.0749028	0.12835	0.0554946
HDAC7_HUMAN	-0.0980996	-0.222739	-0.0758073	-0.593952	-0.00184575	-0.00747819	-0.334403	-0.189414	0.00998454	0.0410018	0.101427	0.0948081	-0.103486	0.0742821	0.281393	0.211624	0.187914	0.121261	0.258682	0.174929	0.105323	0.262936	0.172975	0.1125	0.204504	0.175381	0.108899	0.215085	0.176446	0.134918
ZN414_HUMAN	-0.000454146	-0.0423941	0.0162622	0.171155	-0.0160955	0.134274	-0.259445	0.271104	0.250132	0.041543	0.0541531	0.221095	-0.31038	0.140294	0.593555	0.135438	0.245073	0.131202	0.130297	0.213554	0.122751	0.120051	0.239482	0.137581	0.101387	0.228964	0.131155	0.129219	0.252417	0.145594
TYSY_HUMAN	-0.00410967	0.189326	-0.0486949	-0.128855	0.203571	-0.158954	-0.247452	-0.181778	0.0335917	-0.0389637	0.550832	-0.0479725	-0.206198	0.235291	-0.593102	0.0705898	0.179798	0.0819043	0.0807285	0.148377	0.089946	0.0857751	0.156421	0.0796534	0.0781826	0.160609	0.0725692	0.0843082	0.177407	0.0906482
OSBL9_HUMAN	0.0740421	-0.449785	0.0195801	0.0357726	0.0336444	0.117162	-0.0342601	0.0682829	0.0334008	0.0593834	0.226565	0.140964	0.0462489	0.593065	0.00799755	0.0914505	0.214403	0.0947277	0.0852924	0.170404	0.103275	0.0795134	0.151686	0.083796	0.0801155	0.147524	0.105129	0.0872223	0.166574	0.0929523
ATGA1_HUMAN	-0.132044	0.0330319	-0.195551	-0.0452007	0.190874	0.0431844	0.169274	0.305852	-0.0333771	-0.128485	-0.170067	-0.129271	0.00275311	-0.592676	0.0305466	0.247139	0.358914	0.287394	0.230336	0.352381	0.267698	0.248	0.376907	0.269769	0.234953	0.346897	0.276517	0.24954	0.401198	0.275685
SC23B_HUMAN	-0.0826181	0.0580534	-0.00765371	0.294451	-0.0767645	0.398507	-0.450201	-0.0991392	-0.00827111	0.00749241	0.0449716	0.00420004	-0.14576	0.248948	0.592527	0.0734338	0.107454	0.0505697	0.0647928	0.117102	0.0558465	0.0632509	0.100876	0.0632772	0.0640562	0.123009	0.0435078	0.064372	0.118146	0.0553506
NDUV1_HUMAN	0.0309521	-0.489333	-0.106246	-0.251068	-0.0549202	-0.0881614	-0.143842	-0.105588	-0.0293799	0.00454254	0.0208017	0.030351	0.142301	0.592432	-0.166093	0.158581	0.257734	0.142028	0.142405	0.191055	0.13648	0.125169	0.179853	0.126482	0.12117	0.186002	0.128249	0.124829	0.204302	0.150565
RL28_HUMAN	-0.0110775	-0.0910975	-0.0001	0.0309732	-0.0828057	-0.0001	-0.0885099	-0.435838	-0.0001	-0.0806228	-0.0233921	-0.0001	0.592278	0.380618	-0.0001	0.232764	0.491974	-0.0001	0.203198	0.51941	-0.0001	0.226422	0.491194	-0.0001	0.211109	0.441857	-0.0001	0.217951	0.500239	-0.0001
PSF3_HUMAN	0.041366	0.151824	-0.0508302	-0.0142271	-0.0187786	-0.00947483	-0.143538	0.0224406	0.0361487	-0.0160578	0.201995	0.143472	-0.105833	0.0741022	0.591953	0.0549177	0.12923	0.0680955	0.042672	0.108219	0.0677602	0.0617895	0.112484	0.0787688	0.0453524	0.140423	0.0739001	0.0576131	0.129294	0.0750426
ZC21A_HUMAN	-0.052248	-0.068807	-0.0765893	-0.0641569	0.00993503	-0.125476	0.398783	0.077864	-0.0441941	-0.139655	-0.0386557	0.213522	0.0155466	0.223771	0.591698	0.0700388	0.113923	0.071888	0.0579608	0.0949974	0.064692	0.0749045	0.0957316	0.0564601	0.0663418	0.0920021	0.0627551	0.0720919	0.109594	0.072051
CALX_HUMAN	0.00177177	0.169264	0.160093	0.0665671	0.155235	0.161054	0.163564	0.484515	0.211502	0.0978332	-0.243423	-0.470427	0.108533	0.118944	-0.590965	0.0610796	0.120023	0.0680212	0.0580009	0.107147	0.0619947	0.0550288	0.108486	0.0618544	0.0465052	0.11293	0.0609387	0.0570928	0.105367	0.0678005
HTF4_HUMAN	-0.331947	-0.0001	-0.0001	-0.489022	-0.0001	-0.0001	-0.590832	-0.0001	-0.0001	-0.490792	-0.0001	-0.0001	-0.127342	-0.0001	-0.0001	0.292625	-0.0001	-0.0001	0.301736	-0.0001	-0.0001	0.287906	-0.0001	-0.0001	0.308577	-0.0001	-0.0001	0.246947	-0.0001	-0.0001
RET1_HUMAN	-0.0121917	0.541985	-0.271687	0.298773	-0.399494	-0.232434	0.4047	0.0147132	-0.0273547	-0.117917	-0.0460093	-0.129282	-0.184868	-0.258897	-0.58903	0.0647431	0.0996056	0.0687116	0.063091	0.0923646	0.0665956	0.0601707	0.0612458	0.0614571	0.0568317	0.0739529	0.0653037	0.0626672	0.0711324	0.0638091
ELP4_HUMAN	-0.0899613	-0.483177	0.549108	-0.0272475	-0.0786667	0.0637439	-0.0318584	0.0865371	0.192269	0.589005	0.188343	0.0968778	0.216502	0.134727	-0.0241102	0.205938	0.406182	0.415308	0.159996	0.395805	0.271356	0.151013	0.341077	0.261327	0.184375	0.354968	0.245677	0.188439	0.343678	0.238412
PREP_HUMAN	-0.0129471	-0.385848	-0.094582	-0.105321	-0.0322355	-0.0632703	-0.260354	-0.165325	-0.026528	-0.00215831	-0.0202583	0.0503943	0.249854	0.588913	0.366012	0.0666729	0.120803	0.062448	0.0544264	0.0803147	0.060281	0.0601261	0.0969208	0.0567416	0.049988	0.113123	0.0552569	0.0610126	0.100386	0.0699493
ARH40_HUMAN	-0.0001	-0.0001	-0.201461	-0.0001	-0.0001	0.0132219	-0.0001	-0.0001	-0.385784	-0.0001	-0.0001	0.179908	-0.0001	-0.0001	0.588133	-0.0001	-0.0001	0.445022	-0.0001	-0.0001	0.451255	-0.0001	-0.0001	0.467235	-0.0001	-0.0001	0.427824	-0.0001	-0.0001	0.500908
INO1_HUMAN	0.00489297	0.0857899	-0.0205443	0.040328	-0.018362	0.000120685	0.0222255	0.103586	0.01376	0.00466901	-0.0194399	-0.0434259	0.104344	-0.141343	-0.587794	0.0395613	0.0873291	0.0368615	0.043312	0.0650847	0.0353044	0.0386832	0.07665	0.0379442	0.0404977	0.0785383	0.04071	0.040597	0.0926541	0.0525722
CNBP_HUMAN	0.0288122	0.587782	0.439966	0.215547	-0.00621493	0.146487	-0.0129989	0.253099	0.073242	-0.0630248	0.221407	0.31861	0.00881647	0.33211	0.273559	0.0523183	0.142737	0.0797419	0.0708649	0.131445	0.0745084	0.0592555	0.13025	0.0749268	0.0588645	0.130902	0.0747769	0.0754882	0.131487	0.0758345
GNA1_HUMAN	0.0359299	0.547883	-0.19746	0.587711	-0.321698	-0.0801217	0.518354	0.159516	0.0812694	-0.216686	-0.0809142	-0.121013	-0.189611	-0.377027	-0.264444	0.107623	0.230646	0.104593	0.11232	0.200862	0.0848043	0.12073	0.220599	0.096497	0.12242	0.216873	0.0999621	0.110041	0.211624	0.102287
NUDT4_HUMAN	-0.00599972	-0.587519	-0.0346272	-0.00390232	0.0468711	-0.0071923	0.112556	0.359596	0.0101501	-0.0448654	-0.299787	0.011143	-0.067289	-0.358267	-0.0306287	0.0816508	0.181289	0.0770917	0.0748502	0.149719	0.0748234	0.0909414	0.169696	0.0713335	0.0818825	0.185041	0.0719713	0.0840335	0.15872	0.0812164
SOX11_HUMAN	-0.0001	-0.0001	-0.415737	-0.0001	-0.0001	-0.0724233	-0.0001	-0.0001	0.140254	-0.0001	-0.0001	0.167891	-0.0001	-0.0001	0.587291	-0.0001	-0.0001	0.251957	-0.0001	-0.0001	0.198355	-0.0001	-0.0001	0.208772	-0.0001	-0.0001	0.205981	-0.0001	-0.0001	0.233426
COPD_HUMAN	-0.0859536	-0.287442	0.0618203	0.0681369	-0.0490726	0.158757	-0.297602	-0.203247	-0.261141	-0.0801537	-0.18493	0.114932	-0.130233	0.239134	0.586661	0.097186	0.147743	0.0790986	0.0854782	0.139427	0.0735784	0.0905784	0.121467	0.0757867	0.0764409	0.123356	0.0775794	0.101662	0.11713	0.0856983
NDKA_HUMAN	-0.309874	0.581191	-0.400994	0.259498	-0.268447	-0.152788	0.586087	0.23997	0.0410335	-0.268395	-0.0593488	-0.0237284	-0.324822	-0.35801	-0.0759733	0.170287	0.294153	0.142558	0.160364	0.244743	0.135086	0.177246	0.235259	0.109761	0.178869	0.261225	0.109804	0.167539	0.241713	0.108208
STABP_HUMAN	-0.050326	-0.570273	0.079716	-0.506818	0.198561	-0.486584	-0.301267	0.0957561	0.155796	0.0769974	0.236348	0.214159	-0.0798143	0.126895	0.585576	0.121927	0.220004	0.137161	0.15847	0.164565	0.148368	0.150025	0.166702	0.133477	0.166275	0.179515	0.137301	0.152865	0.162475	0.158206
PDXD1_HUMAN	-0.0712252	-0.58551	0.0721411	-0.123471	0.167133	-0.302129	-0.383789	0.0678971	0.154622	0.0564564	0.210539	0.165718	0.28787	0.536576	0.491276	0.147968	0.160232	0.108344	0.119432	0.139059	0.109562	0.135666	0.143824	0.106073	0.123494	0.137455	0.113088	0.144406	0.154308	0.123825
ATX7_HUMAN	-0.0001	-0.0001	-0.0859696	-0.0001	-0.0001	0.223859	-0.0001	-0.0001	0.320698	-0.0001	-0.0001	-0.208377	-0.0001	-0.0001	0.585327	-0.0001	-0.0001	0.363192	-0.0001	-0.0001	0.347507	-0.0001	-0.0001	0.397902	-0.0001	-0.0001	0.402246	-0.0001	-0.0001	0.411076
MTPN_HUMAN	0.0468101	0.585137	-0.18069	0.302806	0.0122598	-0.116511	0.181189	0.373504	0.0809174	-0.192156	-0.0500487	-0.0853655	-0.0407958	-0.18888	-0.246698	0.102215	0.162343	0.0953685	0.102066	0.143261	0.0903852	0.0723382	0.134805	0.0795623	0.0846947	0.114296	0.0797871	0.092787	0.1403	0.0918769
LRRF1_HUMAN	-0.0560979	-0.0102585	-0.00865194	0.263755	0.0884737	0.0702106	-0.268992	0.124695	-0.0217165	0.0661915	0.0273961	0.00389508	0.0425249	0.584955	-0.0953921	0.0729834	0.0972058	0.0640333	0.0775816	0.11587	0.0677829	0.0834536	0.0950911	0.0631073	0.0620207	0.0977896	0.0846572	0.0632365	0.107936	0.0756039
NAGK_HUMAN	0.0136714	0.0269525	-0.0173175	-0.584699	-0.016928	0.0624005	-0.0950453	-0.253414	0.0270648	0.0552862	0.0569234	0.0328397	-0.32664	0.0783372	0.373396	0.173836	0.329301	0.10301	0.187261	0.34936	0.0876955	0.17652	0.365679	0.0896789	0.19748	0.371506	0.0819367	0.188539	0.328683	0.107127
NPL4_HUMAN	9.43532e-05	-0.0001	0.0883274	-0.0867867	-0.0001	-0.404539	-0.116941	-0.0001	-0.0303448	0.0277873	-0.0001	0.132534	0.464879	-0.0001	0.58464	0.156807	-0.0001	0.212483	0.150787	-0.0001	0.221398	0.159764	-0.0001	0.215951	0.124802	-0.0001	0.187331	0.162095	-0.0001	0.222596
BABA1_HUMAN	-0.0229775	-0.237411	0.0344933	-0.165011	0.22778	-0.0475212	-0.169253	0.352857	0.031502	0.0491031	0.0670432	0.0400643	0.0633179	0.58352	0.278982	0.0774232	0.170246	0.0775022	0.0745154	0.146152	0.0689325	0.0870256	0.13632	0.0707283	0.0698837	0.128286	0.0713242	0.0769378	0.148957	0.0997448
DDI2_HUMAN	-0.0208326	-0.143186	-0.127956	0.041023	0.212851	0.0410772	-0.27923	0.249509	0.0478122	0.0236875	0.114874	0.0689008	-0.0339961	0.583364	0.558055	0.0884605	0.15281	0.118832	0.0879123	0.159645	0.0884878	0.0981861	0.131659	0.0936718	0.0963782	0.142239	0.0923998	0.0975833	0.153086	0.113273
YBOX1_HUMAN	-0.048569	0.0930411	-0.0496208	0.0950531	0.162478	0.347673	-0.231216	0.582879	0.0317534	-0.0169256	0.177905	0.393419	-0.0716306	0.538446	0.343611	0.0734417	0.1297	0.0914855	0.0673946	0.125297	0.0729676	0.0726423	0.143274	0.084867	0.0592041	0.130737	0.0846379	0.0838885	0.13807	0.0711299
[truncated: 2,515 more rows]

## Sheet: A Rep0
Protein	TRT1	CTL1	TRT4	CTL4	TRT7	CTL7	TRT10	CTL10	TRT13	CTL13	TRT1_Err	CTL1_Err	TRT4_Err	CTL4_Err	TRT7_Err	CTL7_Err	TRT10_Err	CTL10_Err	TRT13_Err	CTL13_Err
[truncated: 2,524 more rows]

## Sheet: A Rep1
Protein	TRT1	CTL1	TRT4	CTL4	TRT7	CTL7	TRT10	CTL10	TRT13	CTL13	TRT1_Err	CTL1_Err	TRT4_Err	CTL4_Err	TRT7_Err	CTL7_Err	TRT10_Err	CTL10_Err	TRT13_Err	CTL13_Err
[truncated: 2,481 more rows]

[truncated: 10 more sheets: A Rep2, B Rep0, B Rep1, B Rep2, C Rep0, C Rep1, C Rep2, C Rep3, C Rep4, C Rep5]
