# Supplementary material for: Multiomic Analysis Reveals Disruption of Cholesterol Homeostasis by Cannabidiol in Human Cell Lines
Source: Mol Cell Proteomics. 2022 Jun 24;21(10):100262. doi: 10.1016/j.mcpro.2022.100262 (PMC9525918; doi:10.1016/j.mcpro.2022.100262)
Supplement: supp-5 [file mmc5.xlsx]

## Sheet: Everything
Protein	TRT1_Corr	TRT2_Corr	TRT3_Corr	TRT4_Corr	TRT5_Corr	TRT6_Corr	TRT7_Corr	TRT8_Corr	TRT9_Corr	TRT10_Corr	TRT11_Corr	TRT12_Corr	TRT13_Corr	TRT14_Corr	TRT15_Corr	TRT1_Corr_Err	TRT2_Corr_Err	TRT3_Corr_Err	TRT4_Corr_Err	TRT5_Corr_Err	TRT6_Corr_Err	TRT7_Corr_Err	TRT8_Corr_Err	TRT9_Corr_Err	TRT10_Corr_Err	TRT11_Corr_Err	TRT12_Corr_Err	TRT13_Corr_Err	TRT14_Corr_Err	TRT15_Corr_Err
Z385B_HUMAN	-0.0001	-3.42169	-0.0001	-0.0001	-1.77462	-0.0001	-0.0001	-0.131717	-0.0001	-0.0001	0.385231	-0.0001	-0.0001	-0.439181	-0.0001	-0.0001	0.353531	-0.0001	-0.0001	0.353533	-0.0001	-0.0001	0.346576	-0.0001	-0.0001	0.339751	-0.0001	-0.0001	0.352761	-0.0001
SEM4D_HUMAN	-0.0001	0.19374	-0.0001	-0.0001	-0.683359	-0.0001	-0.0001	-1.47899	-0.0001	-0.0001	-0.261328	-0.0001	-0.0001	-2.62554	-0.0001	-0.0001	0.287627	-0.0001	-0.0001	0.356896	-0.0001	-0.0001	0.292587	-0.0001	-0.0001	0.32349	-0.0001	-0.0001	0.934417	-0.0001
EF1A1_HUMAN	0.185422	0.544779	0.0453515	0.0290179	0.116619	-0.079138	0.196782	0.261129	0.016659	0.0962966	-0.0989787	-0.262838	-0.781578	-0.169628	-2.492	0.269048	0.127457	0.133576	0.28609	0.116637	0.169682	0.285979	0.115213	0.13182	0.228419	0.115307	0.145664	0.269461	0.12989	0.157098
LATS2_HUMAN	-0.0001	-2.28497	-0.0001	-0.0001	0.065159	-0.0001	-0.0001	1.78351	-0.0001	-0.0001	-0.571263	-0.0001	-0.0001	-0.522622	-0.0001	-0.0001	0.364167	-0.0001	-0.0001	0.355182	-0.0001	-0.0001	0.328673	-0.0001	-0.0001	0.353093	-0.0001	-0.0001	0.350978	-0.0001
COX2_HUMAN	-0.0001	-0.0304277	-0.0001	-0.0001	1.20686	-0.0001	-0.0001	2.23467	-0.0001	-0.0001	0.212133	-0.0001	-0.0001	-0.0463681	-0.0001	-0.0001	0.379779	-0.0001	-0.0001	0.381541	-0.0001	-0.0001	0.380112	-0.0001	-0.0001	0.396776	-0.0001	-0.0001	0.372604	-0.0001
KLD10_HUMAN	-0.243949	-0.0888695	0.194681	0.956256	0.044623	-0.162227	-0.0173853	-0.213118	-0.0511816	-0.639831	-0.142793	-0.0283707	-0.0459272	0.0475057	-2.22354	0.228171	0.142433	0.213276	0.209212	0.139286	0.204117	0.255033	0.163117	0.182249	0.216287	0.144211	0.189106	0.180273	0.132054	0.203667
DNJA4_HUMAN	-0.15967	-0.0001	0.535449	-0.362914	-0.0001	0.111865	-0.109699	-0.0001	-0.0172819	0.00635285	-0.0001	0.30291	0.458202	-0.0001	2.20694	0.270234	-0.0001	0.384418	0.256789	-0.0001	0.330121	0.192365	-0.0001	0.337643	0.175264	-0.0001	0.372615	0.235781	-0.0001	0.370234
CCND1_HUMAN	0.0232739	-0.0612765	0.0616865	0.0437454	0.0194635	-0.0756874	-0.142934	-0.196622	-0.381746	-0.439735	-0.197303	-0.431284	-0.653261	-0.39799	-2.16789	0.0715784	0.0926796	0.140755	0.0839613	0.0976482	0.134295	0.0952015	0.100356	0.137274	0.0884656	0.1014	0.141189	0.0891163	0.107499	0.155998
QCR8_HUMAN	-0.0001	-0.0001	0.0801803	-0.0001	-0.0001	-0.202376	-0.0001	-0.0001	-1.35471	-0.0001	-0.0001	1.36713	-0.0001	-0.0001	2.1126	-0.0001	-0.0001	0.309837	-0.0001	-0.0001	0.330423	-0.0001	-0.0001	0.319097	-0.0001	-0.0001	0.299822	-0.0001	-0.0001	0.309875
UCP1_HUMAN	-0.0001	2.06544	-0.0001	-0.0001	0.0484391	-0.0001	-0.0001	0.0264491	-0.0001	-0.0001	0.124441	-0.0001	-0.0001	-0.0832047	-0.0001	-0.0001	0.338271	-0.0001	-0.0001	0.258185	-0.0001	-0.0001	0.271391	-0.0001	-0.0001	0.257571	-0.0001	-0.0001	0.305849	-0.0001
BICL2_HUMAN	-0.0001	-0.0001	-0.307238	-0.0001	-0.0001	-0.113878	-0.0001	-0.0001	-0.0616774	-0.0001	-0.0001	-0.211801	-0.0001	-0.0001	2.04642	-0.0001	-0.0001	0.368814	-0.0001	-0.0001	0.333939	-0.0001	-0.0001	0.326368	-0.0001	-0.0001	0.344956	-0.0001	-0.0001	0.38004
NRIP1_HUMAN	-0.427375	0.0630456	-0.0520973	-2.02732	-0.116846	0.280978	0.490113	0.14838	0.112842	0.374575	0.157867	-0.0720637	-0.511731	-0.00625729	-0.133924	0.281851	0.11014	0.175642	0.290542	0.102918	0.229729	0.310328	0.110533	0.196039	0.304266	0.121177	0.187776	0.311685	0.108798	0.211327
RS8_MYCMO	-0.0001	-0.0001	-0.195446	-0.0001	-0.0001	-0.306607	-0.0001	-0.0001	-0.20317	-0.0001	-0.0001	0.0442703	-0.0001	-0.0001	1.99307	-0.0001	-0.0001	0.339296	-0.0001	-0.0001	0.35471	-0.0001	-0.0001	0.350597	-0.0001	-0.0001	0.30626	-0.0001	-0.0001	0.408136
LAD1_HUMAN	-0.0001	-0.0001	-0.152992	-0.0001	-0.0001	0.1105	-0.0001	-0.0001	-0.0328106	-0.0001	-0.0001	-0.0204279	-0.0001	-0.0001	1.9568	-0.0001	-0.0001	0.31465	-0.0001	-0.0001	0.318772	-0.0001	-0.0001	0.301739	-0.0001	-0.0001	0.302867	-0.0001	-0.0001	0.364642
CNTFR_HUMAN	-0.0001	-0.0563299	-0.135403	-0.0001	-0.124905	-0.225889	-0.0001	-0.0464427	0.135778	-0.0001	0.0749321	-0.109354	-0.0001	-0.0881444	-1.92974	-0.0001	0.121242	0.324327	-0.0001	0.119599	0.346597	-0.0001	0.123243	0.327714	-0.0001	0.127516	0.31197	-0.0001	0.150982	0.344662
CSN9_HUMAN	-0.467377	0.403827	-0.0790171	0.0625277	0.25401	0.141757	-0.133488	0.308643	-0.0341232	-0.278335	-0.214245	-0.321754	-0.0690379	-0.411565	-1.89683	0.205627	0.179728	0.158947	0.183711	0.165747	0.149518	0.205325	0.176956	0.131669	0.235838	0.175851	0.154502	0.171022	0.164292	0.165282
EIF1B_HUMAN	-0.0001	-0.0118542	-0.163311	-0.0001	0.0185909	0.06439	-0.0001	0.0540673	-0.102026	-0.0001	0.00420709	-0.140818	-0.0001	0.133136	-1.8918	-0.0001	0.229994	0.217316	-0.0001	0.230316	0.199591	-0.0001	0.235443	0.219111	-0.0001	0.229859	0.213348	-0.0001	0.252191	0.264471
LORF2_HUMAN	-0.0001	-0.0001	0.100971	-0.0001	-0.0001	0.0321255	-0.0001	-0.0001	-0.218541	-0.0001	-0.0001	0.116172	-0.0001	-0.0001	1.82509	-0.0001	-0.0001	0.387412	-0.0001	-0.0001	0.395063	-0.0001	-0.0001	0.386645	-0.0001	-0.0001	0.377031	-0.0001	-0.0001	0.449568
DESP_HUMAN	-0.0001	-0.0001	-0.144434	-0.0001	-0.0001	-0.0259026	-0.0001	-0.0001	0.0645408	-0.0001	-0.0001	-0.213991	-0.0001	-0.0001	-1.82016	-0.0001	-0.0001	0.249192	-0.0001	-0.0001	0.221435	-0.0001	-0.0001	0.226308	-0.0001	-0.0001	0.271474	-0.0001	-0.0001	0.278501
TNR6A_HUMAN	-0.0214578	-0.00120397	-0.0001	0.225307	0.450512	-0.0001	-0.840781	-1.8159	-0.0001	0.744189	0.75928	-0.0001	-0.222812	-0.753204	-0.0001	0.249458	0.240838	-0.0001	0.261753	0.309934	-0.0001	0.232068	0.316936	-0.0001	0.22273	0.331574	-0.0001	0.267079	0.290154	-0.0001
FAKD5_HUMAN	0.0946945	-0.0670551	-0.269294	-0.0498722	-0.0655065	-1.79851	-0.327867	-0.0751959	-0.189077	0.0978461	0.067733	-0.000240708	-0.024383	0.125408	-0.461266	0.164541	0.148104	0.469794	0.118444	0.138929	0.489763	0.146122	0.148892	0.450075	0.130497	0.140345	0.440622	0.117506	0.158538	0.521577
NALP9_HUMAN	-0.0001	-0.0001	1.78958	-0.0001	-0.0001	0.0950212	-0.0001	-0.0001	0.0122492	-0.0001	-0.0001	0.435383	-0.0001	-0.0001	0.126043	-0.0001	-0.0001	0.295762	-0.0001	-0.0001	0.21991	-0.0001	-0.0001	0.208579	-0.0001	-0.0001	0.277127	-0.0001	-0.0001	0.28305
T3HPD_HUMAN	-0.0001	-0.39972	0.37804	-0.0001	-1.05569	0.263983	-0.0001	0.462494	0.848121	-0.0001	-0.251403	-0.162601	-0.0001	0.087193	-1.77026	-0.0001	0.321268	0.516177	-0.0001	0.306051	0.517875	-0.0001	0.317444	0.582655	-0.0001	0.326285	0.600686	-0.0001	0.266072	0.580017
CFA43_HUMAN	-0.0001	-1.76598	-0.0478903	-0.0001	-0.273642	0.0855628	-0.0001	1.27704	-0.0110455	-0.0001	-0.455799	0.121455	-0.0001	-0.526466	0.198957	-0.0001	0.271554	0.28401	-0.0001	0.266269	0.305493	-0.0001	0.253997	0.269826	-0.0001	0.273675	0.284658	-0.0001	0.274341	0.310141
MPC2_HUMAN	-0.255573	-0.0001	-0.0001	0.111759	-0.0001	-0.0001	-0.806003	-0.0001	-0.0001	0.651679	-0.0001	-0.0001	-1.75521	-0.0001	-0.0001	0.250857	-0.0001	-0.0001	0.253563	-0.0001	-0.0001	0.250594	-0.0001	-0.0001	0.250088	-0.0001	-0.0001	0.248965	-0.0001	-0.0001
ANT3_HUMAN	-0.0001	-0.0001	-0.455719	-0.0001	-0.0001	-0.0378269	-0.0001	-0.0001	-0.370649	-0.0001	-0.0001	-0.286339	-0.0001	-0.0001	-1.75485	-0.0001	-0.0001	0.35415	-0.0001	-0.0001	0.292118	-0.0001	-0.0001	0.35658	-0.0001	-0.0001	0.335226	-0.0001	-0.0001	0.379179
KIF28_HUMAN	-0.0001	-0.0001	-0.114381	-0.0001	-0.0001	0.644127	-0.0001	-0.0001	-0.0167525	-0.0001	-0.0001	0.169089	-0.0001	-0.0001	1.7531	-0.0001	-0.0001	0.459596	-0.0001	-0.0001	0.524137	-0.0001	-0.0001	0.465923	-0.0001	-0.0001	0.466427	-0.0001	-0.0001	0.560447
KLHL1_HUMAN	-0.0001	-0.0001	1.71808	-0.0001	-0.0001	0.574041	-0.0001	-0.0001	-0.185614	-0.0001	-0.0001	1.12359	-0.0001	-0.0001	0.483007	-0.0001	-0.0001	0.584798	-0.0001	-0.0001	0.541998	-0.0001	-0.0001	0.47916	-0.0001	-0.0001	0.537827	-0.0001	-0.0001	0.593654
DYH9_HUMAN	-0.0001	-1.40772	-1.42858	-0.0001	-0.0319856	0.348686	-0.0001	1.32673	1.70573	-0.0001	-0.429346	-0.197408	-0.0001	-0.63701	-1.52399	-0.0001	0.172128	0.348099	-0.0001	0.154227	0.367716	-0.0001	0.181049	0.342658	-0.0001	0.193024	0.380677	-0.0001	0.183105	0.356949
AT7L3_HUMAN	-0.11926	0.00207573	-0.0207886	-0.00483491	-0.0234411	-1.70416	-0.0969607	0.193062	0.0517249	0.0183524	-0.0841161	-0.123042	-0.0204117	-0.113988	-0.426349	0.156025	0.168626	0.480188	0.127025	0.155765	0.500423	0.135149	0.165634	0.462998	0.125825	0.148166	0.453759	0.1592	0.166885	0.503507
STR3N_HUMAN	-0.0001	-0.0001	-0.302466	-0.0001	-0.0001	-1.69225	-0.0001	-0.0001	-0.00807214	-0.0001	-0.0001	0.107553	-0.0001	-0.0001	-0.747751	-0.0001	-0.0001	0.479587	-0.0001	-0.0001	0.504803	-0.0001	-0.0001	0.46328	-0.0001	-0.0001	0.448422	-0.0001	-0.0001	0.530706
RS27_HUMAN	-0.088183	-0.0001	0.0518107	0.0131826	-0.0001	0.205824	0.0691582	-0.0001	-0.134051	-0.0538616	-0.0001	0.0454915	-0.199417	-0.0001	-1.66599	0.160604	-0.0001	0.233304	0.147506	-0.0001	0.256796	0.166598	-0.0001	0.253262	0.147182	-0.0001	0.236847	0.196817	-0.0001	0.315537
TPRKB_HUMAN	-0.0001	-0.0001	0.0925609	-0.0001	-0.0001	-0.172688	-0.0001	-0.0001	-0.166495	-0.0001	-0.0001	-0.157611	-0.0001	-0.0001	-1.66261	-0.0001	-0.0001	0.147606	-0.0001	-0.0001	0.190375	-0.0001	-0.0001	0.16264	-0.0001	-0.0001	0.18018	-0.0001	-0.0001	0.20233
GNAQ_HUMAN	-0.0001	-0.0001	-0.140918	-0.0001	-0.0001	0.0203913	-0.0001	-0.0001	-0.19397	-0.0001	-0.0001	-0.012609	-0.0001	-0.0001	1.64868	-0.0001	-0.0001	0.301454	-0.0001	-0.0001	0.304429	-0.0001	-0.0001	0.258185	-0.0001	-0.0001	0.282761	-0.0001	-0.0001	0.298836
HBEGF_HUMAN	-0.00744269	-0.0799952	-0.0929347	-0.0267066	0.0329777	-1.64467	-0.00433571	0.0512533	-0.0677903	0.0171021	-0.0825393	0.0533991	-0.272856	0.140199	1.17466	0.192691	0.174001	0.456084	0.175737	0.193791	0.49827	0.181292	0.189614	0.484745	0.193168	0.182315	0.512628	0.242037	0.212945	0.585238
FPG_MYCMO	-0.0178709	0.0499169	-0.0114677	0.0466836	-0.0260887	0.0161281	-0.0176723	-0.00450541	0.00100819	-0.0135047	-0.424137	-0.027465	-0.0326821	-1.64357	-0.19497	0.145117	0.160087	0.211324	0.196529	0.150432	0.20755	0.141474	0.142251	0.199523	0.147588	0.171825	0.195901	0.147755	0.166484	0.249307
VILL_HUMAN	0.635045	0.97475	0.447326	0.0926384	0.266963	0.398884	-1.1916	-0.632789	-0.792413	1.64322	0.827907	1.02606	0.169434	0.412406	0.178372	0.277247	0.321471	0.302894	0.20696	0.298693	0.298335	0.269153	0.297314	0.284632	0.269614	0.313456	0.276108	0.259299	0.324459	0.298742
O10G3_HUMAN	-0.0001	0.942984	0.537025	-0.0001	0.667889	0.687949	-0.0001	-1.01684	-0.622256	-0.0001	1.63035	0.699489	-0.0001	0.75905	0.930876	-0.0001	0.345822	0.41082	-0.0001	0.313342	0.439689	-0.0001	0.312138	0.425778	-0.0001	0.336638	0.436898	-0.0001	0.332231	0.438973
SPOT_MYCPN	-0.0001	-0.0001	0.0732445	-0.0001	-0.0001	0.0767257	-0.0001	-0.0001	0.317107	-0.0001	-0.0001	0.284209	-0.0001	-0.0001	-1.62858	-0.0001	-0.0001	0.310922	-0.0001	-0.0001	0.322699	-0.0001	-0.0001	0.37544	-0.0001	-0.0001	0.394656	-0.0001	-0.0001	0.410575
TCTP_HUMAN	-0.0308838	0.0724343	-0.00176916	-0.23339	0.0244282	-1.6164	-0.00496144	0.0305128	-0.0710037	0.0837954	0.0917818	-0.0459737	0.0778613	-0.0279217	0.103408	0.242142	0.184698	0.478408	0.225543	0.153922	0.494059	0.160552	0.161271	0.450444	0.184542	0.173828	0.448351	0.18282	0.153256	0.454162
ELMO3_HUMAN	-0.0001	-0.0001	-0.0548901	-0.0001	-0.0001	-1.06262	-0.0001	-0.0001	-0.129591	-0.0001	-0.0001	-0.129547	-0.0001	-0.0001	-1.61421	-0.0001	-0.0001	0.304676	-0.0001	-0.0001	0.356735	-0.0001	-0.0001	0.31182	-0.0001	-0.0001	0.314898	-0.0001	-0.0001	0.383317
OCAD2_HUMAN	-0.0001	-0.467315	-0.0001	-0.0001	0.851748	-0.0001	-0.0001	-0.850901	-0.0001	-0.0001	0.109595	-0.0001	-0.0001	1.61222	-0.0001	-0.0001	0.313303	-0.0001	-0.0001	0.317682	-0.0001	-0.0001	0.338682	-0.0001	-0.0001	0.311605	-0.0001	-0.0001	0.319542	-0.0001
DNLJ_MYCAP	-0.0001	-0.0001	0.00666001	-0.0001	-0.0001	0.0962488	-0.0001	-0.0001	0.0213373	-0.0001	-0.0001	-0.261651	-0.0001	-0.0001	-1.60521	-0.0001	-0.0001	0.336305	-0.0001	-0.0001	0.300973	-0.0001	-0.0001	0.331604	-0.0001	-0.0001	0.337428	-0.0001	-0.0001	0.397942
WNT9A_HUMAN	-0.0001	-0.0001	0.163918	-0.0001	-0.0001	-1.5961	-0.0001	-0.0001	-0.114666	-0.0001	-0.0001	0.0507539	-0.0001	-0.0001	-1.58311	-0.0001	-0.0001	0.54757	-0.0001	-0.0001	0.519712	-0.0001	-0.0001	0.468583	-0.0001	-0.0001	0.471459	-0.0001	-0.0001	0.559484
SAMD1_HUMAN	1.06346	0.0481827	-0.0142346	0.318441	-0.0282864	-0.108064	-1.59174	-0.0847212	-0.0530312	1.38339	-0.0432666	-0.0538101	1.38466	0.0676671	-0.791007	0.197459	0.1198	0.248244	0.211416	0.119636	0.261238	0.204636	0.119069	0.250651	0.224472	0.122314	0.254232	0.224286	0.115458	0.285835
NECD_HUMAN	0.799285	-0.00569622	0.100062	0.184023	-0.129975	0.00750281	-0.121969	0.00132229	-0.180421	-0.194696	-0.0785535	-0.0698275	-1.19893	-0.295731	-1.58625	0.254904	0.161238	0.201476	0.271475	0.14914	0.253817	0.265195	0.128785	0.233022	0.235752	0.140248	0.194618	0.274552	0.149645	0.250748
RL28_MYCH2	-0.0001	1.57723	-0.0001	-0.0001	-1.08308	-0.0001	-0.0001	-1.19333	-0.0001	-0.0001	-0.351673	-0.0001	-0.0001	-0.90131	-0.0001	-0.0001	0.346498	-0.0001	-0.0001	0.318827	-0.0001	-0.0001	0.322744	-0.0001	-0.0001	0.365072	-0.0001	-0.0001	0.359093	-0.0001
PLD3_HUMAN	-0.00171896	-0.0001	0.0328777	0.0365258	-0.0001	-1.55243	0.0297534	-0.0001	-0.0607529	-0.0838876	-0.0001	0.0989003	-0.118309	-0.0001	-0.515448	0.102913	-0.0001	0.460702	0.113591	-0.0001	0.507013	0.104883	-0.0001	0.463664	0.119475	-0.0001	0.463184	0.119993	-0.0001	0.51743
NCOA4_HUMAN	-0.0001	-0.481351	-0.0001	-0.0001	-0.285541	-0.0001	-0.0001	0.0864118	-0.0001	-0.0001	0.339348	-0.0001	-0.0001	1.55014	-0.0001	-0.0001	0.331648	-0.0001	-0.0001	0.331396	-0.0001	-0.0001	0.347644	-0.0001	-0.0001	0.333595	-0.0001	-0.0001	0.345592	-0.0001
RS3_MYCCT	1.00628	-0.0001	-0.0001	0.383662	-0.0001	-0.0001	-1.54388	-0.0001	-0.0001	1.37479	-0.0001	-0.0001	0.149837	-0.0001	-0.0001	0.315088	-0.0001	-0.0001	0.296952	-0.0001	-0.0001	0.31037	-0.0001	-0.0001	0.315264	-0.0001	-0.0001	0.29962	-0.0001	-0.0001
WDR63_HUMAN	0.0305172	-0.347779	0.174483	0.0615153	0.0321895	-0.021191	0.0178995	0.0100974	0.042613	0.0505545	-0.0404932	0.0477367	-0.0490003	0.295508	-1.52508	0.19441	0.282377	0.322075	0.156182	0.21571	0.314206	0.155959	0.227902	0.309408	0.156216	0.220007	0.314767	0.161098	0.281037	0.423329
ATP5L_HUMAN	-0.0001	-0.0001	-0.650622	-0.0001	-0.0001	0.288751	-0.0001	-0.0001	1.26472	-0.0001	-0.0001	-1.52335	-0.0001	-0.0001	-0.535526	-0.0001	-0.0001	0.329052	-0.0001	-0.0001	0.319898	-0.0001	-0.0001	0.324194	-0.0001	-0.0001	0.333868	-0.0001	-0.0001	0.297905
ADT2_HUMAN	-0.167733	-0.567634	-0.130087	-0.212914	0.661771	0.141637	0.629475	0.00059045	-0.374157	0.192388	-0.161097	-0.54834	0.227211	1.51574	1.27579	0.138691	0.121749	0.120016	0.140509	0.117162	0.118911	0.138192	0.124902	0.119844	0.136809	0.12161	0.120393	0.140885	0.120387	0.121406
UVRAG_HUMAN	0.03695	-0.00171548	0.590039	0.453695	-0.0456875	-0.490239	0.151873	0.0198269	-0.0501106	-0.162435	-0.426873	-1.51334	0.365543	-0.0560535	-1.09349	0.161546	0.172556	0.416403	0.158756	0.175761	0.425278	0.142391	0.266426	0.347215	0.152292	0.217002	0.45528	0.157374	0.259551	0.420941
SO4C1_HUMAN	-0.0001	-0.0001	0.0769524	-0.0001	-0.0001	1.50708	-0.0001	-0.0001	0.182886	-0.0001	-0.0001	0.061906	-0.0001	-0.0001	0.364557	-0.0001	-0.0001	0.47769	-0.0001	-0.0001	0.48139	-0.0001	-0.0001	0.444166	-0.0001	-0.0001	0.435255	-0.0001	-0.0001	0.481191
RM16_HUMAN	-0.0188397	-0.181	0.536769	-0.249567	0.220424	0.321564	-0.300527	-0.344892	0.0359808	0.197051	-0.199364	-0.213254	0.819147	-0.542382	-1.49356	0.157941	0.222015	0.270616	0.145872	0.252186	0.261058	0.152201	0.24089	0.230627	0.156655	0.229873	0.257876	0.154651	0.237891	0.252412
SCO2_HUMAN	-0.0001	1.49093	-0.0001	-0.0001	0.785992	-0.0001	-0.0001	0.0325605	-0.0001	-0.0001	-1.11874	-0.0001	-0.0001	0.138011	-0.0001	-0.0001	0.283542	-0.0001	-0.0001	0.270684	-0.0001	-0.0001	0.26722	-0.0001	-0.0001	0.304849	-0.0001	-0.0001	0.303878	-0.0001
TIM8B_HUMAN	-0.0288257	-0.450134	-0.124273	0.022028	-0.185949	-0.393575	-0.0450797	-0.621302	-0.392658	-0.222084	-0.100817	-0.301069	-0.519121	0.67543	1.49058	0.101735	0.112788	0.170857	0.0698698	0.114675	0.164492	0.0676077	0.116627	0.172745	0.0912312	0.114277	0.165685	0.0925268	0.114483	0.177392
RED2_HUMAN	-0.0001	-0.0001	1.48919	-0.0001	-0.0001	0.149006	-0.0001	-0.0001	0.0123321	-0.0001	-0.0001	0.936349	-0.0001	-0.0001	-0.135214	-0.0001	-0.0001	0.38465	-0.0001	-0.0001	0.378825	-0.0001	-0.0001	0.332648	-0.0001	-0.0001	0.43335	-0.0001	-0.0001	0.415795
CP072_HUMAN	0.076254	-0.0444516	0.00106543	0.188661	0.0745664	-0.180419	0.280894	-0.503155	-0.157547	-0.229575	1.4832	-0.107717	-0.6024	0.246303	-0.598361	0.318332	0.235541	0.139058	0.293436	0.19154	0.158887	0.304503	0.231092	0.158394	0.292941	0.243173	0.144424	0.318358	0.245537	0.188905
M4K2_HUMAN	-0.0001	-0.187506	-0.260177	-0.0001	-0.00718528	-1.48112	-0.0001	-0.245964	0.176449	-0.0001	-0.0795639	0.0851732	-0.0001	-0.150768	0.871046	-0.0001	0.365062	0.334253	-0.0001	0.37071	0.337854	-0.0001	0.372739	0.338161	-0.0001	0.372764	0.338679	-0.0001	0.367602	0.325943
CC117_HUMAN	-0.0001	0.257004	-0.0001	-0.0001	-0.193591	-0.0001	-0.0001	-1.4698	-0.0001	-0.0001	0.46066	-0.0001	-0.0001	0.119571	-0.0001	-0.0001	0.367354	-0.0001	-0.0001	0.295904	-0.0001	-0.0001	0.353944	-0.0001	-0.0001	0.325271	-0.0001	-0.0001	0.319755	-0.0001
DCLK2_HUMAN	0.00888398	-0.144697	-0.454081	-0.0638115	0.0479074	0.0818694	-0.0222652	0.112718	-1.46692	0.0149375	0.152236	-0.0173855	0.00106106	0.032163	-0.526003	0.139912	0.123797	0.297665	0.137869	0.12199	0.211821	0.123387	0.123122	0.288169	0.130666	0.122178	0.199421	0.119968	0.12254	0.265013
TTC9B_HUMAN	-0.0001	-0.0001	-0.10551	-0.0001	-0.0001	0.0674229	-0.0001	-0.0001	-0.0399307	-0.0001	-0.0001	0.0334483	-0.0001	-0.0001	1.45539	-0.0001	-0.0001	0.298092	-0.0001	-0.0001	0.289357	-0.0001	-0.0001	0.289477	-0.0001	-0.0001	0.287896	-0.0001	-0.0001	0.340851
POSTN_HUMAN	-0.0001	0.548938	-0.864649	-0.0001	0.138529	0.162085	-0.0001	-0.660837	-0.820822	-0.0001	-1.4463	0.621512	-0.0001	-1.04647	-0.00280087	-0.0001	0.255755	0.326563	-0.0001	0.304726	0.280972	-0.0001	0.267889	0.315343	-0.0001	0.276496	0.276098	-0.0001	0.28563	0.302052
AGIT1_HUMAN	-0.0001	-0.475859	0.0745493	-0.0001	-0.218542	0.442688	-0.0001	0.906197	-0.0780902	-0.0001	1.44055	-0.274718	-0.0001	-0.583142	-0.401715	-0.0001	0.327491	0.291649	-0.0001	0.309149	0.296129	-0.0001	0.374944	0.320843	-0.0001	0.337824	0.271761	-0.0001	0.326417	0.299055
RAB3D_HUMAN	0.0508474	0.0448432	-0.390701	-0.219747	0.0918537	-0.0553894	-0.0878394	-0.791831	-0.0462344	0.0907473	0.123591	-0.51646	-0.0689701	1.44034	-0.0960221	0.0806529	0.3686	0.17524	0.0929724	0.369337	0.135435	0.0737549	0.377761	0.142536	0.0798605	0.371492	0.178518	0.0997902	0.945454	0.138821
PKDRE_HUMAN	-0.0001	-0.0001	-0.0287031	-0.0001	-0.0001	-1.43085	-0.0001	-0.0001	0.101442	-0.0001	-0.0001	0.0525732	-0.0001	-0.0001	0.861351	-0.0001	-0.0001	0.433281	-0.0001	-0.0001	0.490997	-0.0001	-0.0001	0.444569	-0.0001	-0.0001	0.439806	-0.0001	-0.0001	0.52936
ABCD3_HUMAN	-0.0396748	-0.156419	-0.293613	-0.0809026	0.00999474	-0.0801164	-0.151846	0.114131	-0.15561	-0.256801	-0.147957	-0.434763	-0.0655795	-0.0973347	1.42993	0.160294	0.141328	0.37417	0.125751	0.119857	0.347005	0.135565	0.140224	0.379042	0.146648	0.133248	0.398185	0.121166	0.154067	0.373867
HXC9_HUMAN	-0.00378058	-0.0241698	-0.0809879	-0.198357	-0.398145	0.17248	0.0348553	0.130889	0.163676	-0.0145431	-0.168497	-0.434624	-0.00900585	0.00284951	-1.42828	0.170634	0.17142	0.283246	0.141736	0.162937	0.318456	0.136231	0.160787	0.273557	0.139679	0.171651	0.317561	0.122494	0.17483	0.29176
CHUR_HUMAN	0.0534192	-0.0001	0.107702	-0.0234786	-0.0001	0.196879	0.0464545	-0.0001	0.0899981	0.0247213	-0.0001	-0.0746579	-0.318676	-0.0001	-1.42527	0.155869	-0.0001	0.205791	0.139211	-0.0001	0.23413	0.143183	-0.0001	0.226603	0.150316	-0.0001	0.205723	0.196854	-0.0001	0.230402
ATPB2_MYCPU	0.0149495	-0.400614	-1.02106	-0.290349	-0.218159	0.351032	0.419763	-0.373632	-1.15178	-0.051372	-0.120706	-0.491983	-0.124848	0.292716	1.42324	0.144781	0.339801	0.586514	0.163997	0.318972	0.517637	0.170419	0.335459	0.558615	0.169803	0.347111	0.532371	0.148205	0.34331	0.60571
CX7A2_HUMAN	-0.0001	-0.0001	-0.601416	-0.0001	-0.0001	0.122397	-0.0001	-0.0001	0.928577	-0.0001	-0.0001	-1.3877	-0.0001	-0.0001	-1.42196	-0.0001	-0.0001	0.355003	-0.0001	-0.0001	0.290537	-0.0001	-0.0001	0.372952	-0.0001	-0.0001	0.343985	-0.0001	-0.0001	0.358719
LMCD1_HUMAN	-0.0001	0.0226456	-0.286793	-0.0001	-0.0281552	0.135314	-0.0001	0.066148	-0.0362046	-0.0001	-0.0200359	-0.0250815	-0.0001	0.0644919	1.42044	-0.0001	0.140334	0.313854	-0.0001	0.137265	0.286903	-0.0001	0.126319	0.258427	-0.0001	0.141855	0.262658	-0.0001	0.147168	0.319906
ZFY16_HUMAN	-0.0001	0.0616522	-0.693553	-0.0001	0.0550599	1.41834	-0.0001	0.0888621	0.501596	-0.0001	-0.00504254	-0.117069	-0.0001	0.0559664	1.13168	-0.0001	0.132191	0.375234	-0.0001	0.126523	0.416761	-0.0001	0.132309	0.394925	-0.0001	0.115345	0.325681	-0.0001	0.132399	0.430537
PHIP_HUMAN	-0.0001	-1.41248	0.0499589	-0.0001	1.14518	0.0189705	-0.0001	-0.171912	-0.0267374	-0.0001	0.757164	0.0287776	-0.0001	-1.36501	0.1128	-0.0001	0.335908	0.179031	-0.0001	0.315202	0.17621	-0.0001	0.350619	0.184741	-0.0001	0.353907	0.172839	-0.0001	0.356799	0.201183
NCK5L_HUMAN	-0.0001	-0.0001	-0.0629042	-0.0001	-0.0001	-0.0814687	-0.0001	-0.0001	-0.00245899	-0.0001	-0.0001	0.00373273	-0.0001	-0.0001	-1.41009	-0.0001	-0.0001	0.295281	-0.0001	-0.0001	0.31466	-0.0001	-0.0001	0.30852	-0.0001	-0.0001	0.292486	-0.0001	-0.0001	0.350034
ALKB4_HUMAN	-0.0001	-0.00401812	-0.0739356	-0.0001	0.0839906	0.1311	-0.0001	0.0961541	0.0762787	-0.0001	0.0866174	-1.0442	-0.0001	-0.137115	-1.40306	-0.0001	0.170176	0.232753	-0.0001	0.186177	0.235015	-0.0001	0.244385	0.218102	-0.0001	0.230275	0.293599	-0.0001	0.20434	0.300801
ECE2_HUMAN	-1.39811	-0.0001	-0.0001	-0.11886	-0.0001	-0.0001	1.31882	-0.0001	-0.0001	-0.29822	-0.0001	-0.0001	-0.675803	-0.0001	-0.0001	0.25909	-0.0001	-0.0001	0.228169	-0.0001	-0.0001	0.225179	-0.0001	-0.0001	0.249318	-0.0001	-0.0001	0.246053	-0.0001	-0.0001
SH3R1_HUMAN	-0.0001	-0.599269	-0.0001	-0.0001	-0.534069	-0.0001	-0.0001	-1.39288	-0.0001	-0.0001	-0.59816	-0.0001	-0.0001	0.174092	-0.0001	-0.0001	0.295476	-0.0001	-0.0001	0.294253	-0.0001	-0.0001	0.302802	-0.0001	-0.0001	0.293512	-0.0001	-0.0001	0.291723	-0.0001
ELL_HUMAN	-0.0001	-1.39064	-0.0001	-0.0001	-0.34177	-0.0001	-0.0001	0.136184	-0.0001	-0.0001	0.034084	-0.0001	-0.0001	-0.0801664	-0.0001	-0.0001	0.341119	-0.0001	-0.0001	0.300845	-0.0001	-0.0001	0.256605	-0.0001	-0.0001	0.253033	-0.0001	-0.0001	0.259223	-0.0001
SCAM5_HUMAN	-0.0001	-0.0792015	-0.0859413	-0.0001	0.00342107	0.763326	-0.0001	-0.0476962	0.00977551	-0.0001	-0.0257989	0.0336729	-0.0001	-0.100945	1.38318	-0.0001	0.113482	0.446393	-0.0001	0.104745	0.51536	-0.0001	0.114626	0.442646	-0.0001	0.120567	0.439396	-0.0001	0.128478	0.525415
MYO15_HUMAN	-0.0001	-0.330835	-0.0001	-0.0001	1.38026	-0.0001	-0.0001	0.28928	-0.0001	-0.0001	-0.361668	-0.0001	-0.0001	0.300036	-0.0001	-0.0001	0.336071	-0.0001	-0.0001	0.336555	-0.0001	-0.0001	0.335818	-0.0001	-0.0001	0.336389	-0.0001	-0.0001	0.336933	-0.0001
UNG_HUMAN	-0.553031	0.415622	-0.00117471	-0.0910068	-0.0146268	0.349006	0.0474163	-0.102983	-0.0722562	-0.325331	-0.0166738	0.115541	-0.00369707	-0.00622737	1.37629	0.0892805	0.15332	0.196068	0.120765	0.109042	0.244075	0.0902025	0.119468	0.201285	0.109377	0.109256	0.217017	0.0825062	0.149004	0.232018
CISD1_HUMAN	-0.0001	-0.214104	-0.091668	-0.0001	-0.172321	0.0212388	-0.0001	0.636593	-0.13625	-0.0001	-1.3681	-0.0102317	-0.0001	1.08784	-0.125659	-0.0001	0.233686	0.178218	-0.0001	0.227721	0.15389	-0.0001	0.277196	0.172602	-0.0001	0.260571	0.164612	-0.0001	0.273564	0.196724
SYPL1_HUMAN	0.0510247	0.0829552	0.00298534	0.0102283	0.00912791	0.0640088	-0.0893958	-0.0784569	-0.232821	0.0530382	0.0578377	-0.117183	-0.207074	-0.0028414	1.36188	0.0952742	0.0967434	0.269279	0.090134	0.101954	0.242159	0.0857743	0.108191	0.255948	0.0954395	0.09655	0.252679	0.110766	0.105651	0.283151
BMP6_HUMAN	-0.0001	-0.0596078	-0.0001	-0.0001	1.35787	-0.0001	-0.0001	0.0348662	-0.0001	-0.0001	-0.0792136	-0.0001	-0.0001	-0.338244	-0.0001	-0.0001	0.340717	-0.0001	-0.0001	0.360982	-0.0001	-0.0001	0.341544	-0.0001	-0.0001	0.343294	-0.0001	-0.0001	0.344939	-0.0001
DCD_HUMAN	-0.122274	-0.0001	-0.435388	-0.217653	-0.0001	-0.556006	0.0378881	-0.0001	-0.269094	-0.0185003	-0.0001	0.0768924	0.386075	-0.0001	1.35786	0.143412	-0.0001	0.354621	0.139196	-0.0001	0.353627	0.109688	-0.0001	0.33922	0.11611	-0.0001	0.335132	0.148735	-0.0001	0.356311
D42E1_HUMAN	-0.0001	-0.0001	0.0504992	-0.0001	-0.0001	-1.35477	-0.0001	-0.0001	-0.0439348	-0.0001	-0.0001	-0.047071	-0.0001	-0.0001	-0.225565	-0.0001	-0.0001	0.436775	-0.0001	-0.0001	0.481774	-0.0001	-0.0001	0.431182	-0.0001	-0.0001	0.44424	-0.0001	-0.0001	0.450938
PCBP4_HUMAN	0.278005	0.505889	0.0641391	0.0280029	0.0840129	-0.00501507	-0.0415246	0.0042559	0.0631143	-0.0219445	-0.240372	0.0676788	-0.255712	-0.389157	-1.35144	0.121078	0.186217	0.192787	0.112697	0.151261	0.177048	0.130222	0.175308	0.248314	0.111209	0.17219	0.223146	0.132445	0.181374	0.270948
RP3A_HUMAN	0.341765	-0.0001	-0.0001	0.462897	-0.0001	-0.0001	-1.00443	-0.0001	-0.0001	0.475739	-0.0001	-0.0001	-1.34934	-0.0001	-0.0001	0.274088	-0.0001	-0.0001	0.242774	-0.0001	-0.0001	0.276027	-0.0001	-0.0001	0.280847	-0.0001	-0.0001	0.238314	-0.0001	-0.0001
NDUAA_HUMAN	-0.0001	-0.247291	-0.112223	-0.0001	0.152446	0.187053	-0.0001	-0.345533	0.0977464	-0.0001	0.406545	-0.151022	-0.0001	1.34639	-0.182526	-0.0001	0.2484	0.226181	-0.0001	0.231226	0.252802	-0.0001	0.272512	0.231027	-0.0001	0.27695	0.236311	-0.0001	0.278993	0.294478
TSTD2_HUMAN	-0.0362082	0.780583	-0.0639558	0.00565843	-0.762559	-0.0330577	0.0619054	0.0930971	0.0151409	-0.0891826	-0.283603	-0.12111	-0.234384	-0.44899	-1.34282	0.174308	0.335292	0.230406	0.153159	0.329565	0.208963	0.191613	0.270822	0.203455	0.176581	0.312324	0.231293	0.214425	0.356462	0.286791
E41LA_HUMAN	-0.0001	-0.0001	-0.0336408	-0.0001	-0.0001	-1.34053	-0.0001	-0.0001	0.0631682	-0.0001	-0.0001	0.0774385	-0.0001	-0.0001	0.220048	-0.0001	-0.0001	0.430317	-0.0001	-0.0001	0.479802	-0.0001	-0.0001	0.428239	-0.0001	-0.0001	0.435887	-0.0001	-0.0001	0.449932
SHAN2_HUMAN	-0.0001	0.0556083	-0.0544438	-0.0001	-0.0767564	0.0478159	-0.0001	-0.0131311	0.00410281	-0.0001	-0.0211002	-0.140243	-0.0001	0.139896	-1.33573	-0.0001	0.166804	0.324553	-0.0001	0.159312	0.312729	-0.0001	0.17274	0.317299	-0.0001	0.161386	0.32379	-0.0001	0.171335	0.365458
NU6M_HUMAN	0.0743749	-0.0001	-0.115149	0.0874821	-0.0001	0.0625937	0.130621	-0.0001	0.0137556	0.0159565	-0.0001	-0.126558	0.0638615	-0.0001	-1.33417	0.187368	-0.0001	0.285816	0.169734	-0.0001	0.266172	0.185904	-0.0001	0.181424	0.154534	-0.0001	0.204551	0.217714	-0.0001	0.219509
DZIP3_HUMAN	-0.0001	-0.141994	1.33186	-0.0001	0.0377464	0.225983	-0.0001	-0.601387	0.0041102	-0.0001	0.213679	0.0347116	-0.0001	-0.568733	-0.773609	-0.0001	0.369055	0.335736	-0.0001	0.363486	0.384005	-0.0001	0.359347	0.29776	-0.0001	0.360935	0.30448	-0.0001	0.356328	0.379015
CHSS3_HUMAN	-0.0001	-0.0001	-0.0482517	-0.0001	-0.0001	-0.0608629	-0.0001	-0.0001	0.0600251	-0.0001	-0.0001	0.731981	-0.0001	-0.0001	1.3315	-0.0001	-0.0001	0.329805	-0.0001	-0.0001	0.353093	-0.0001	-0.0001	0.319896	-0.0001	-0.0001	0.302452	-0.0001	-0.0001	0.335862
RL24_MYCCT	-0.0001	0.217644	-0.0231065	-0.0001	0.0706944	-0.0571979	-0.0001	0.0897966	0.0078281	-0.0001	-0.46103	-0.0778017	-0.0001	-1.32774	-1.00895	-0.0001	0.300346	0.179014	-0.0001	0.244105	0.16906	-0.0001	0.261237	0.163262	-0.0001	0.296683	0.174146	-0.0001	0.308702	0.247439
ERI3_HUMAN	0.145083	0.142851	0.186859	0.072415	-0.0194463	-0.0294272	-0.123883	0.171192	-0.42893	0.0933471	0.0675113	-0.278999	0.0160018	-0.0870568	-1.32423	0.258624	0.0988669	0.244554	0.217341	0.0994788	0.223627	0.187472	0.110659	0.271129	0.186044	0.100165	0.272228	0.173153	0.11587	0.290786
NDUF3_HUMAN	-0.0001	-0.297486	-0.351331	-0.0001	-0.270037	-1.32167	-0.0001	-0.490306	-0.419251	-0.0001	0.147248	0.146711	-0.0001	-0.543238	-1.00901	-0.0001	0.181993	0.489412	-0.0001	0.183341	0.512394	-0.0001	0.187719	0.505929	-0.0001	0.202834	0.48229	-0.0001	0.191245	0.516787
MEMO1_HUMAN	-0.00630467	-0.0581835	-0.0782043	-0.592501	-0.0352186	-0.672243	0.145383	-0.0987669	-0.0831022	0.09602	0.0338291	-0.056427	-0.0569045	0.225844	1.32122	0.156166	0.188758	0.457247	0.217378	0.166988	0.530926	0.214261	0.172721	0.462502	0.165886	0.179679	0.482548	0.175259	0.199405	0.557417
PAIP2_HUMAN	0.164132	0.0846455	0.0126963	0.0473269	0.0603889	0.0343165	-0.131502	0.0201873	-0.181819	0.23615	-0.160696	-0.164607	-0.367426	-0.269203	-1.32104	0.11355	0.0954374	0.0976607	0.10011	0.0933911	0.0945712	0.128993	0.0929628	0.0983235	0.111395	0.108875	0.101577	0.133473	0.110391	0.118795
KMT2D_HUMAN	0.0051452	-0.302245	0.0500354	-0.0283195	0.668499	-0.0618671	-0.0720922	0.557879	0.0424572	-0.0458494	1.31807	0.0280282	0.0601598	0.172544	0.16845	0.143034	0.308912	0.12751	0.146608	0.337608	0.131894	0.15535	0.31929	0.121493	0.154441	0.34957	0.123483	0.151795	0.281568	0.147932
KLH25_HUMAN	-0.0001	-0.128808	-0.0001	-0.0001	-0.00766045	-0.0001	-0.0001	-0.219683	-0.0001	-0.0001	-0.199098	-0.0001	-0.0001	-1.30998	-0.0001	-0.0001	0.267342	-0.0001	-0.0001	0.25001	-0.0001	-0.0001	0.278996	-0.0001	-0.0001	0.283118	-0.0001	-0.0001	0.314372	-0.0001
GAS6_HUMAN	0.571621	-0.0001	-0.0001	-0.59587	-0.0001	-0.0001	0.945321	-0.0001	-0.0001	0.396725	-0.0001	-0.0001	1.3078	-0.0001	-0.0001	0.215215	-0.0001	-0.0001	0.229354	-0.0001	-0.0001	0.221108	-0.0001	-0.0001	0.241905	-0.0001	-0.0001	0.242043	-0.0001	-0.0001
CAN8_HUMAN	-0.0001	0.149347	-0.0001	-0.0001	-0.56567	-0.0001	-0.0001	-1.29716	-0.0001	-0.0001	0.401621	-0.0001	-0.0001	0.148921	-0.0001	-0.0001	0.339556	-0.0001	-0.0001	0.317079	-0.0001	-0.0001	0.329075	-0.0001	-0.0001	0.325278	-0.0001	-0.0001	0.265521	-0.0001
LRC45_HUMAN	-0.0814782	-0.831364	-0.0001	-0.321968	0.178507	-0.0001	0.040031	-1.29278	-0.0001	-0.291836	-0.157428	-0.0001	0.0780356	0.372101	-0.0001	0.239193	0.210105	-0.0001	0.228727	0.217023	-0.0001	0.172485	0.208944	-0.0001	0.229854	0.226773	-0.0001	0.217667	0.212768	-0.0001
DAG1_HUMAN	0.105224	-0.0001	-0.0829016	-0.144156	-0.0001	-1.29258	0.0148835	-0.0001	-0.00328954	-0.0280792	-0.0001	-0.0874151	-0.226283	-0.0001	0.641183	0.191916	-0.0001	0.457142	0.197541	-0.0001	0.501484	0.159989	-0.0001	0.454525	0.172168	-0.0001	0.47279	0.217935	-0.0001	0.53656
MYH3_HUMAN	-0.00862852	0.0695226	-0.0852848	0.032377	0.0594792	-1.29154	0.0272578	0.017664	-0.0118084	0.00747492	-0.0116202	0.0377694	0.0242275	-0.16857	-0.329178	0.149126	0.144606	0.476127	0.158996	0.143937	0.512632	0.152423	0.145311	0.490404	0.161341	0.145191	0.493601	0.155381	0.148891	0.495211
PCLO_HUMAN	-0.864029	-0.0001	-0.0001	-0.5281	-0.0001	-0.0001	-0.0247794	-0.0001	-0.0001	0.232565	-0.0001	-0.0001	1.29075	-0.0001	-0.0001	0.251833	-0.0001	-0.0001	0.228111	-0.0001	-0.0001	0.208557	-0.0001	-0.0001	0.262553	-0.0001	-0.0001	0.259748	-0.0001	-0.0001
KDM3A_HUMAN	-0.11735	0.121338	-1.10005	1.06559	-0.0780335	0.745104	0.509191	0.132751	0.370735	0.194109	0.294942	-0.127557	-0.420073	-0.121731	1.28359	0.149902	0.130398	0.433689	0.178862	0.139098	0.471744	0.161627	0.136966	0.474352	0.151694	0.171812	0.493256	0.165366	0.142338	0.474116
SNR48_HUMAN	0.110479	-0.0001	-0.0001	-0.716112	-0.0001	-0.0001	-0.807843	-0.0001	-0.0001	1.27844	-0.0001	-0.0001	0.117753	-0.0001	-0.0001	0.192218	-0.0001	-0.0001	0.212265	-0.0001	-0.0001	0.209936	-0.0001	-0.0001	0.242376	-0.0001	-0.0001	0.188975	-0.0001	-0.0001
FBX31_HUMAN	0.64729	-0.0001	-0.104348	-0.47441	-0.0001	0.46818	-0.310979	-0.0001	-0.379991	0.158333	-0.0001	-0.546523	-1.27837	-0.0001	-0.504822	0.223715	-0.0001	0.177449	0.272951	-0.0001	0.156806	0.25647	-0.0001	0.182897	0.25824	-0.0001	0.174211	0.225117	-0.0001	0.193051
LDOC1_HUMAN	-0.0001	-0.267533	-0.0001	-0.0001	0.166961	-0.0001	-0.0001	0.173343	-0.0001	-0.0001	-0.393231	-0.0001	-0.0001	-1.27759	-0.0001	-0.0001	0.293363	-0.0001	-0.0001	0.333771	-0.0001	-0.0001	0.284213	-0.0001	-0.0001	0.306135	-0.0001	-0.0001	0.279446	-0.0001
GPSM2_HUMAN	-0.0001	-0.103749	0.0145143	-0.0001	-0.00427318	0.0379317	-0.0001	0.0883045	-0.107527	-0.0001	-0.035136	-0.138172	-0.0001	1.27685	-0.521602	-0.0001	0.162625	0.185895	-0.0001	0.160599	0.196809	-0.0001	0.15436	0.234202	-0.0001	0.19945	0.198212	-0.0001	0.190491	0.208167
SAS10_HUMAN	-0.202921	-0.23933	0.374988	0.126045	-0.262601	0.762048	-0.461868	-0.0153964	-0.0815582	-0.233099	0.131453	1.27674	0.351685	0.645106	0.711475	0.245415	0.26959	0.30641	0.295299	0.291397	0.309975	0.288402	0.224454	0.327315	0.265692	0.249437	0.325104	0.263284	0.288838	0.334048
OXSM_HUMAN	-0.0001	-0.0001	0.0714836	-0.0001	-0.0001	0.0229375	-0.0001	-0.0001	-0.0519395	-0.0001	-0.0001	0.0459594	-0.0001	-0.0001	-1.27475	-0.0001	-0.0001	0.295843	-0.0001	-0.0001	0.284158	-0.0001	-0.0001	0.281653	-0.0001	-0.0001	0.302274	-0.0001	-0.0001	0.388719
LMTK2_HUMAN	-0.179312	-0.0001	-0.0001	-0.380969	-0.0001	-0.0001	-1.27262	-0.0001	-0.0001	0.528535	-0.0001	-0.0001	0.0760417	-0.0001	-0.0001	0.294257	-0.0001	-0.0001	0.298348	-0.0001	-0.0001	0.302102	-0.0001	-0.0001	0.309811	-0.0001	-0.0001	0.315222	-0.0001	-0.0001
LRC71_HUMAN	-0.0001	-0.0001	-0.122423	-0.0001	-0.0001	0.42785	-0.0001	-0.0001	0.169106	-0.0001	-0.0001	0.0173514	-0.0001	-0.0001	1.26837	-0.0001	-0.0001	0.447029	-0.0001	-0.0001	0.497389	-0.0001	-0.0001	0.46483	-0.0001	-0.0001	0.442233	-0.0001	-0.0001	0.495546
NUD16_HUMAN	-0.034205	0.312333	-0.0552067	0.080513	-0.0153644	0.0862547	0.119981	0.0233265	-0.0301774	-0.0432568	-0.223171	-0.108524	-0.123321	0.175497	1.26573	0.266773	0.0977283	0.193982	0.203363	0.0917533	0.201012	0.254567	0.102287	0.192256	0.173676	0.104912	0.206924	0.196956	0.129121	0.270571
RL28_MYCS5	-0.116635	-0.0001	-0.0001	0.321651	-0.0001	-0.0001	0.538957	-0.0001	-0.0001	-0.0286946	-0.0001	-0.0001	1.2623	-0.0001	-0.0001	0.252991	-0.0001	-0.0001	0.255834	-0.0001	-0.0001	0.278055	-0.0001	-0.0001	0.192986	-0.0001	-0.0001	0.270184	-0.0001	-0.0001
CRCC2_HUMAN	-0.0001	-0.0001	0.317381	-0.0001	-0.0001	-0.117043	-0.0001	-0.0001	-0.818692	-0.0001	-0.0001	1.26165	-0.0001	-0.0001	0.499473	-0.0001	-0.0001	0.521854	-0.0001	-0.0001	0.493136	-0.0001	-0.0001	0.58629	-0.0001	-0.0001	0.605471	-0.0001	-0.0001	0.597454
STRA6_HUMAN	0.0933479	-0.421833	-0.13315	-0.0353175	-0.176737	-0.0555593	0.194129	-0.210859	0.00646595	0.0630353	0.699542	-0.0306037	1.25704	0.622876	0.158038	0.234377	0.324129	0.142287	0.169196	0.286732	0.127125	0.212448	0.304392	0.12338	0.18721	0.362344	0.127885	0.20849	0.334561	0.157914
ITPR3_HUMAN	-0.0001	0.170013	-0.0001	-0.0001	-0.054209	-0.0001	-0.0001	1.25564	-0.0001	-0.0001	-0.163178	-0.0001	-0.0001	-0.302261	-0.0001	-0.0001	0.269637	-0.0001	-0.0001	0.237583	-0.0001	-0.0001	0.274464	-0.0001	-0.0001	0.256141	-0.0001	-0.0001	0.288083	-0.0001
ORAV1_HUMAN	-0.0001	-0.0001	0.135581	-0.0001	-0.0001	-0.0336992	-0.0001	-0.0001	-0.230736	-0.0001	-0.0001	0.00152086	-0.0001	-0.0001	-1.25547	-0.0001	-0.0001	0.202257	-0.0001	-0.0001	0.199821	-0.0001	-0.0001	0.230281	-0.0001	-0.0001	0.182848	-0.0001	-0.0001	0.262348
PIAS4_HUMAN	-0.546948	-0.0001	-0.0001	0.527648	-0.0001	-0.0001	-1.03442	-0.0001	-0.0001	-0.883619	-0.0001	-0.0001	-1.25322	-0.0001	-0.0001	0.329237	-0.0001	-0.0001	0.326688	-0.0001	-0.0001	0.330951	-0.0001	-0.0001	0.314801	-0.0001	-0.0001	0.329193	-0.0001	-0.0001
ZPBP1_HUMAN	-0.0001	-0.0001	-0.105128	-0.0001	-0.0001	-0.29211	-0.0001	-0.0001	-0.144797	-0.0001	-0.0001	0.231475	-0.0001	-0.0001	1.25296	-0.0001	-0.0001	0.209091	-0.0001	-0.0001	0.251302	-0.0001	-0.0001	0.224169	-0.0001	-0.0001	0.287765	-0.0001	-0.0001	0.281407
CEP68_HUMAN	-0.0001	-0.0001	0.211283	-0.0001	-0.0001	0.0675228	-0.0001	-0.0001	0.160802	-0.0001	-0.0001	-1.2512	-0.0001	-0.0001	-1.05301	-0.0001	-0.0001	0.288399	-0.0001	-0.0001	0.287741	-0.0001	-0.0001	0.285644	-0.0001	-0.0001	0.285404	-0.0001	-0.0001	0.290224
SYK_MYCS5	-0.0001	-0.468991	-0.050043	-0.0001	-0.138507	-0.129791	-0.0001	0.0985719	0.12535	-0.0001	-0.230028	0.202526	-0.0001	0.847116	-1.24768	-0.0001	0.304841	0.300238	-0.0001	0.278476	0.338772	-0.0001	0.304849	0.303158	-0.0001	0.279687	0.348297	-0.0001	0.305615	0.405927
RTP5_HUMAN	-0.0001	-0.107573	-0.0001	-0.0001	1.2421	-0.0001	-0.0001	0.295451	-0.0001	-0.0001	-0.0688096	-0.0001	-0.0001	0.067857	-0.0001	-0.0001	0.33688	-0.0001	-0.0001	0.339851	-0.0001	-0.0001	0.337556	-0.0001	-0.0001	0.33841	-0.0001	-0.0001	0.341311	-0.0001
WWP1_HUMAN	-0.0001	-1.24051	-0.0001	-0.0001	0.00709607	-0.0001	-0.0001	0.276771	-0.0001	-0.0001	-0.96124	-0.0001	-0.0001	-0.149109	-0.0001	-0.0001	0.336189	-0.0001	-0.0001	0.36974	-0.0001	-0.0001	0.364403	-0.0001	-0.0001	0.365204	-0.0001	-0.0001	0.368969	-0.0001
NUBP2_HUMAN	-0.0001	0.0336138	-0.077005	-0.0001	-0.0132989	0.0321687	-0.0001	-0.0734588	-0.108173	-0.0001	-0.123688	-0.154569	-0.0001	-0.146533	-1.23804	-0.0001	0.143515	0.0925896	-0.0001	0.123285	0.090022	-0.0001	0.148683	0.0931676	-0.0001	0.148649	0.0866388	-0.0001	0.147674	0.117088
ADCK2_HUMAN	-0.0001	-0.0001	-0.0601456	-0.0001	-0.0001	-1.23587	-0.0001	-0.0001	-0.172742	-0.0001	-0.0001	-0.17067	-0.0001	-0.0001	0.573986	-0.0001	-0.0001	0.460646	-0.0001	-0.0001	0.508764	-0.0001	-0.0001	0.451819	-0.0001	-0.0001	0.451544	-0.0001	-0.0001	0.515052
CCD82_HUMAN	0.185821	-1.23242	-0.013697	0.0222055	-0.483543	5.40604e-05	-0.234517	-0.663018	-0.0556922	0.150913	-0.802778	0.0445332	0.0495916	-0.209332	0.149844	0.0919506	0.281678	0.0806667	0.0879925	0.333141	0.0801809	0.091826	0.288509	0.0828948	0.0953088	0.287442	0.0810936	0.101626	0.34895	0.104088
IF3M_HUMAN	0.77205	-0.0001	-0.0001	-0.323682	-0.0001	-0.0001	0.337146	-0.0001	-0.0001	0.703684	-0.0001	-0.0001	1.23045	-0.0001	-0.0001	0.268403	-0.0001	-0.0001	0.289504	-0.0001	-0.0001	0.270991	-0.0001	-0.0001	0.290101	-0.0001	-0.0001	0.284921	-0.0001	-0.0001
TCPR1_HUMAN	-0.0001	-0.0307293	-1.22717	-0.0001	0.035857	0.0939399	-0.0001	-0.245986	0.0177817	-0.0001	0.684428	-0.293295	-0.0001	-0.566771	0.0149737	-0.0001	0.229133	0.29079	-0.0001	0.261662	0.290778	-0.0001	0.279316	0.290225	-0.0001	0.279069	0.278099	-0.0001	0.31046	0.297685
SGTA_HUMAN	-0.0131982	0.167395	0.0399297	0.0711587	-0.00126955	-0.0602722	0.0240123	-0.0309429	-0.22844	-0.237152	-0.160724	-0.17866	-0.624973	-0.205029	-1.21885	0.0691729	0.063244	0.0778267	0.0536777	0.0585054	0.0765367	0.0568004	0.0550069	0.0779346	0.0687719	0.0614026	0.0755835	0.0605074	0.055548	0.0762651
RN186_HUMAN	-0.0001	-0.0001	0.223919	-0.0001	-0.0001	-0.209203	-0.0001	-0.0001	0.206477	-0.0001	-0.0001	-0.0577052	-0.0001	-0.0001	-1.21151	-0.0001	-0.0001	0.488922	-0.0001	-0.0001	0.478707	-0.0001	-0.0001	0.49189	-0.0001	-0.0001	0.486775	-0.0001	-0.0001	0.451971
UBE2S_HUMAN	-0.00497291	0.425217	0.0139229	0.330987	-0.0353456	0.372927	-0.123075	-0.0970721	-0.12712	-0.164166	-0.316407	-0.301	-0.432343	-0.0203163	-1.20857	0.0596615	0.0754573	0.0531059	0.0741711	0.0588873	0.0643457	0.0868564	0.0598543	0.0588128	0.0793143	0.0672439	0.0654906	0.0823598	0.0606243	0.0707479
TAF1A_HUMAN	0.380382	-0.0001	-0.0001	-1.20679	-0.0001	-0.0001	-0.00892578	-0.0001	-0.0001	-0.537984	-0.0001	-0.0001	-0.69873	-0.0001	-0.0001	0.252077	-0.0001	-0.0001	0.255835	-0.0001	-0.0001	0.254608	-0.0001	-0.0001	0.26698	-0.0001	-0.0001	0.227687	-0.0001	-0.0001
UBQL2_HUMAN	-0.329655	-0.035302	0.101028	0.112348	-0.173683	0.0573898	0.580924	-0.111306	-0.134502	-0.166446	-0.233708	-0.0318892	-1.20409	0.674542	0.495143	0.242996	0.160694	0.163031	0.194599	0.166747	0.149176	0.216368	0.174828	0.158707	0.220921	0.18719	0.159048	0.25313	0.171834	0.185774
TNI3K_HUMAN	-0.0001	-0.0001	-0.00988368	-0.0001	-0.0001	-0.0572939	-0.0001	-0.0001	-0.170113	-0.0001	-0.0001	0.0523358	-0.0001	-0.0001	-1.20381	-0.0001	-0.0001	0.217512	-0.0001	-0.0001	0.194078	-0.0001	-0.0001	0.225821	-0.0001	-0.0001	0.173363	-0.0001	-0.0001	0.255725
CMC2_HUMAN	-0.0001	-0.0001	-0.108774	-0.0001	-0.0001	0.0137524	-0.0001	-0.0001	-0.265043	-0.0001	-0.0001	0.151694	-0.0001	-0.0001	1.20373	-0.0001	-0.0001	0.206575	-0.0001	-0.0001	0.134606	-0.0001	-0.0001	0.191182	-0.0001	-0.0001	0.193116	-0.0001	-0.0001	0.194121
H31_HUMAN	-0.0001	-0.0001	0.74053	-0.0001	-0.0001	1.2023	-0.0001	-0.0001	1.1327	-0.0001	-0.0001	0.0567535	-0.0001	-0.0001	0.569167	-0.0001	-0.0001	0.220192	-0.0001	-0.0001	0.244226	-0.0001	-0.0001	0.225189	-0.0001	-0.0001	0.18557	-0.0001	-0.0001	0.251163
KCD17_HUMAN	1.05197	-0.0001	1.20201	-0.0545769	-0.0001	0.202734	0.0815304	-0.0001	-0.0745374	0.052505	-0.0001	-0.138249	-0.449533	-0.0001	-0.100928	0.242468	-0.0001	0.249509	0.188455	-0.0001	0.30337	0.228268	-0.0001	0.264028	0.187379	-0.0001	0.236681	0.255292	-0.0001	0.932185
B3GA1_HUMAN	-0.0001	-0.0001	0.0218237	-0.0001	-0.0001	-0.922075	-0.0001	-0.0001	-0.116607	-0.0001	-0.0001	0.296844	-0.0001	-0.0001	-1.20031	-0.0001	-0.0001	0.416506	-0.0001	-0.0001	0.422202	-0.0001	-0.0001	0.430737	-0.0001	-0.0001	0.42214	-0.0001	-0.0001	0.378725
GOR_HUMAN	-0.0001	-0.0001	-0.265632	-0.0001	-0.0001	1.19841	-0.0001	-0.0001	-0.554615	-0.0001	-0.0001	0.707539	-0.0001	-0.0001	-0.288164	-0.0001	-0.0001	0.487796	-0.0001	-0.0001	0.509067	-0.0001	-0.0001	0.52661	-0.0001	-0.0001	0.534556	-0.0001	-0.0001	0.585042
AKIB1_HUMAN	0.07214	-0.0001	-0.0001	0.0778693	-0.0001	-0.0001	0.474547	-0.0001	-0.0001	1.19616	-0.0001	-0.0001	-1.09727	-0.0001	-0.0001	0.312706	-0.0001	-0.0001	0.316811	-0.0001	-0.0001	0.288695	-0.0001	-0.0001	0.318009	-0.0001	-0.0001	0.319144	-0.0001	-0.0001
RHBT1_HUMAN	0.115593	-0.0001	-0.0147826	-0.362759	-0.0001	-0.554519	-0.131674	-0.0001	-0.0315021	0.00503097	-0.0001	-0.381201	-0.142487	-0.0001	1.19207	0.179395	-0.0001	0.18901	0.1745	-0.0001	0.210915	0.149543	-0.0001	0.19008	0.169587	-0.0001	0.229987	0.150713	-0.0001	0.225083
RIMS2_HUMAN	-0.0001	0.265923	-0.0001	-0.0001	0.225196	-0.0001	-0.0001	-0.264202	-0.0001	-0.0001	1.18675	-0.0001	-0.0001	-0.620817	-0.0001	-0.0001	0.363256	-0.0001	-0.0001	0.366818	-0.0001	-0.0001	0.386902	-0.0001	-0.0001	0.399653	-0.0001	-0.0001	0.386768	-0.0001
MEIS1_HUMAN	-0.0228158	-0.258474	0.0197404	-0.00824393	0.0803341	0.114037	-0.0258389	-0.0132636	0.149815	-0.0801989	-0.0195729	-0.0901787	-0.0766946	0.0197183	-1.18468	0.184654	0.269343	0.200118	0.135118	0.24843	0.221177	0.148927	0.21441	0.262001	0.152698	0.219677	0.288903	0.156408	0.213914	0.293091
KCNK2_HUMAN	-0.0001	-0.0001	-0.852668	-0.0001	-0.0001	0.194566	-0.0001	-0.0001	0.566601	-0.0001	-0.0001	-0.241172	-0.0001	-0.0001	-1.18364	-0.0001	-0.0001	0.248777	-0.0001	-0.0001	0.249537	-0.0001	-0.0001	0.24117	-0.0001	-0.0001	0.247055	-0.0001	-0.0001	0.273701
RFT1_HUMAN	-0.108979	-0.524518	-0.0001	-0.0782824	-0.135942	-0.0001	1.18275	0.424661	-0.0001	-0.361908	-0.426609	-0.0001	0.0213937	-0.0033046	-0.0001	0.287435	0.221013	-0.0001	0.285884	0.195635	-0.0001	0.299914	0.233638	-0.0001	0.290165	0.23069	-0.0001	0.298746	0.202992	-0.0001
KIF7_HUMAN	-0.0001	-0.0001	-1.1805	-0.0001	-0.0001	0.299236	-0.0001	-0.0001	-0.0413799	-0.0001	-0.0001	0.0891469	-0.0001	-0.0001	-0.379333	-0.0001	-0.0001	0.486999	-0.0001	-0.0001	0.494391	-0.0001	-0.0001	0.432986	-0.0001	-0.0001	0.437712	-0.0001	-0.0001	0.48788
PCDC1_HUMAN	-0.077087	-0.0001	0.113675	0.00617329	-0.0001	-0.0525529	0.111154	-0.0001	-0.0424877	0.0288711	-0.0001	-0.191582	0.0494878	-0.0001	-1.17636	0.16403	-0.0001	0.296114	0.138692	-0.0001	0.285707	0.175127	-0.0001	0.295269	0.151268	-0.0001	0.315626	0.147822	-0.0001	0.33044
VIP_HUMAN	-0.0001	-0.0001	-0.198576	-0.0001	-0.0001	-0.0377449	-0.0001	-0.0001	0.0722887	-0.0001	-0.0001	-0.135004	-0.0001	-0.0001	-1.17244	-0.0001	-0.0001	0.283698	-0.0001	-0.0001	0.272823	-0.0001	-0.0001	0.197446	-0.0001	-0.0001	0.252983	-0.0001	-0.0001	0.222873
ISG15_HUMAN	-0.0001	-0.0001	-0.307361	-0.0001	-0.0001	-0.569332	-0.0001	-0.0001	-0.227036	-0.0001	-0.0001	0.130144	-0.0001	-0.0001	-1.17133	-0.0001	-0.0001	0.476857	-0.0001	-0.0001	0.458979	-0.0001	-0.0001	0.51019	-0.0001	-0.0001	0.513393	-0.0001	-0.0001	0.484387
HXD13_HUMAN	-0.0001	-0.0001	1.16873	-0.0001	-0.0001	-0.208923	-0.0001	-0.0001	0.901508	-0.0001	-0.0001	0.601402	-0.0001	-0.0001	-0.165727	-0.0001	-0.0001	0.282991	-0.0001	-0.0001	0.30742	-0.0001	-0.0001	0.293147	-0.0001	-0.0001	0.326646	-0.0001	-0.0001	0.262899
FKBP9_HUMAN	-0.0875075	0.144699	0.16395	0.0213964	0.00844886	-0.123964	0.108768	0.0641789	-0.0313079	-0.0934504	0.0356199	-0.245523	-0.127283	0.565937	-1.16775	0.106534	0.126971	0.249064	0.0888593	0.108521	0.236243	0.10563	0.110942	0.210674	0.106481	0.135833	0.289663	0.107917	0.145653	0.294031
Y018_MYCGE	-0.117734	-0.290903	-0.0843418	-0.177849	-0.232777	-0.146242	-0.00537909	0.169656	-0.104582	-0.147991	0.222119	-0.17644	-0.395642	0.15411	-1.163	0.200759	0.297806	0.170726	0.198432	0.328836	0.169026	0.207782	0.269852	0.150664	0.191014	0.341195	0.161791	0.198711	0.27096	0.161596
TET3_HUMAN	-0.0590592	0.129167	-0.213011	-0.0493166	-0.0166221	-0.126024	0.0609078	-0.203385	0.093596	-0.160908	0.00890127	-0.362799	-0.300667	-0.614329	-1.15821	0.158366	0.155682	0.270449	0.128766	0.15995	0.208373	0.138153	0.171479	0.194282	0.147871	0.167441	0.249892	0.156802	0.179898	0.244315
SOX13_HUMAN	0.500754	0.486115	0.560326	0.0846233	0.185706	0.285452	-0.778282	-0.703589	-0.731713	1.04134	0.889708	1.15656	0.254146	0.199088	-0.175453	0.261599	0.160024	0.147429	0.199768	0.139263	0.134986	0.236427	0.156691	0.137378	0.261742	0.163926	0.145996	0.249451	0.165837	0.145015
ABR_HUMAN	-0.546637	0.0253287	0.0599341	0.00795862	-0.00892974	-0.0410237	1.15598	0.155765	-0.0792434	-0.467772	0.0880084	0.0036542	-0.307277	0.0685303	-0.0486132	0.269202	0.0835508	0.108731	0.19546	0.0978434	0.112313	0.272611	0.101753	0.111043	0.277308	0.0954882	0.105733	0.257499	0.108258	0.135633
HMGX3_HUMAN	0.121646	-0.373532	0.383793	0.173847	0.249367	1.15461	-0.00325969	0.150815	0.080269	0.211992	0.352122	-0.101124	0.209773	0.0841443	-0.102388	0.179656	0.234541	0.502392	0.197395	0.213759	0.50434	0.157473	0.211326	0.454831	0.203546	0.214031	0.47635	0.221185	0.216092	0.447828
2ABB_HUMAN	-0.0001	0.149882	0.0477858	-0.0001	-0.616063	0.258089	-0.0001	-0.548141	0.104244	-0.0001	-0.175153	0.185294	-0.0001	-0.126889	-1.15373	-0.0001	0.294713	0.475695	-0.0001	0.271609	0.584777	-0.0001	0.317664	0.475532	-0.0001	0.321277	0.574576	-0.0001	0.289041	0.595245
PI51C_HUMAN	0.62687	-0.0250148	-0.161486	-0.16354	0.194622	0.204545	-0.305604	-0.0692457	-0.777734	-0.302122	0.0894598	0.103039	1.15281	0.00418822	-0.0358034	0.255304	0.219054	0.238416	0.248443	0.260968	0.254888	0.244658	0.2259	0.280255	0.261661	0.239123	0.228975	0.22266	0.25477	0.210242
Y510_MYCPN	-0.0001	-0.0001	-0.0795277	-0.0001	-0.0001	1.15162	-0.0001	-0.0001	0.256034	-0.0001	-0.0001	-0.171166	-0.0001	-0.0001	0.469656	-0.0001	-0.0001	0.505995	-0.0001	-0.0001	0.505569	-0.0001	-0.0001	0.501122	-0.0001	-0.0001	0.49985	-0.0001	-0.0001	0.498182
ZN639_HUMAN	0.0104669	-0.236774	-0.0001	0.109721	0.300264	-0.0001	-0.0397834	-0.541069	-0.0001	0.066975	-0.435524	-0.0001	0.13536	-1.14899	-0.0001	0.149683	0.37511	-0.0001	0.225972	0.32479	-0.0001	0.162068	0.329452	-0.0001	0.161905	0.335589	-0.0001	0.18294	0.373297	-0.0001
K2C5_HUMAN	-0.0792486	0.39845	-0.00516819	-0.242093	0.129774	0.197563	0.0747733	0.222295	-0.0198038	0.052457	-0.313075	-0.0418507	1.14578	-0.501136	-0.617358	0.290131	0.213858	0.369063	0.262342	0.174278	0.396684	0.270284	0.210352	0.291652	0.263435	0.211554	0.303197	0.295469	0.20618	0.402597
SECA_MYCS5	-0.0001	-0.0001	-0.168735	-0.0001	-0.0001	-1.14421	-0.0001	-0.0001	0.0250304	-0.0001	-0.0001	0.0345581	-0.0001	-0.0001	-0.12219	-0.0001	-0.0001	0.469097	-0.0001	-0.0001	0.501348	-0.0001	-0.0001	0.446631	-0.0001	-0.0001	0.435667	-0.0001	-0.0001	0.437734
MFS10_HUMAN	0.102594	0.0336928	-0.228855	-0.452168	-0.192053	-0.0589856	-1.14315	0.0143122	-0.0260202	0.0654374	-0.153111	0.0132264	-0.0153904	0.148727	0.511374	0.235066	0.136136	0.457671	0.193019	0.139166	0.479441	0.185762	0.133123	0.443249	0.162405	0.139723	0.468803	0.165115	0.143322	0.548421
R3GEF_HUMAN	-0.0001	-0.0001	0.216026	-0.0001	-0.0001	-0.120174	-0.0001	-0.0001	-0.484143	-0.0001	-0.0001	0.0910102	-0.0001	-0.0001	1.13717	-0.0001	-0.0001	0.312756	-0.0001	-0.0001	0.297608	-0.0001	-0.0001	0.3434	-0.0001	-0.0001	0.287248	-0.0001	-0.0001	0.357412
ORAI2_HUMAN	-0.0001	-0.0001	0.303025	-0.0001	-0.0001	-1.1362	-0.0001	-0.0001	-0.0522268	-0.0001	-0.0001	0.277834	-0.0001	-0.0001	-0.245583	-0.0001	-0.0001	0.48453	-0.0001	-0.0001	0.49418	-0.0001	-0.0001	0.465968	-0.0001	-0.0001	0.469153	-0.0001	-0.0001	0.480404
WRB_HUMAN	-0.144521	-0.0969595	-0.196294	-0.120539	0.0486974	-0.143573	-0.00631818	-0.242621	0.443348	-0.00253656	-0.0647165	-0.28183	0.0286445	0.0470632	1.13551	0.124642	0.142095	0.301029	0.123906	0.133106	0.326656	0.130449	0.151801	0.316566	0.133949	0.151041	0.282684	0.127752	0.132718	0.280179
UBAP1_HUMAN	-0.0001	-0.589561	-0.139407	-0.0001	-0.682877	-0.249103	-0.0001	-0.448928	-0.0776382	-0.0001	0.384372	0.0426074	-0.0001	-1.13472	-0.227892	-0.0001	0.331231	0.138778	-0.0001	0.310788	0.143688	-0.0001	0.319107	0.116998	-0.0001	0.343942	0.117244	-0.0001	0.315163	0.144667
SLN14_HUMAN	-0.0241098	-0.0222714	-0.73804	-0.0244617	0.0257774	-0.841914	-0.0294558	-0.123928	-0.0135807	-0.0291691	-0.120535	-0.034044	-0.404281	0.25703	-1.13401	0.108939	0.316533	0.250452	0.11418	0.309437	0.317173	0.11586	0.314118	0.218972	0.114981	0.312081	0.253805	0.141621	0.32287	0.941613
ZN793_HUMAN	-0.0001	-0.203515	-0.0001	-0.0001	-1.13298	-0.0001	-0.0001	-0.574275	-0.0001	-0.0001	0.291852	-0.0001	-0.0001	0.468099	-0.0001	-0.0001	0.389124	-0.0001	-0.0001	0.32755	-0.0001	-0.0001	0.378867	-0.0001	-0.0001	0.328051	-0.0001	-0.0001	0.360431	-0.0001
MPCP_HUMAN	-0.0222873	-0.664778	-0.0290422	-0.317308	-0.142203	0.0130169	0.0416663	0.405133	-0.486691	0.893701	0.0571097	-0.138907	0.772913	0.611482	1.13094	0.267605	0.153086	0.14508	0.262259	0.151162	0.138884	0.265245	0.153469	0.137139	0.243834	0.149176	0.141864	0.291624	0.152591	0.143522
PCYXL_HUMAN	0.287117	0.062459	0.0715268	0.209065	-0.0298525	0.275571	0.204784	0.0167174	0.0383913	0.0208965	0.0390948	-0.0839924	-0.170006	-0.220153	1.13059	0.205269	0.0927397	0.24029	0.175624	0.0949343	0.245521	0.173918	0.100267	0.224762	0.176254	0.0993234	0.248925	0.167129	0.106597	0.267667
TFR2_HUMAN	-0.0001	-0.0001	0.00212328	-0.0001	-0.0001	1.12979	-0.0001	-0.0001	-0.10523	-0.0001	-0.0001	0.168726	-0.0001	-0.0001	0.354059	-0.0001	-0.0001	0.45885	-0.0001	-0.0001	0.514535	-0.0001	-0.0001	0.457282	-0.0001	-0.0001	0.46899	-0.0001	-0.0001	0.528513
SC61G_HUMAN	0.506421	-0.0001	0.606008	-0.163349	-0.0001	0.0100713	0.253977	-0.0001	-0.982706	-0.27543	-0.0001	0.0868664	0.0148149	-0.0001	1.12461	0.201276	-0.0001	0.339048	0.197013	-0.0001	0.27878	0.215396	-0.0001	0.376232	0.239299	-0.0001	0.29764	0.1568	-0.0001	0.395607
FBLL1_HUMAN	-0.0603261	-0.0700999	-0.495578	-0.00130217	0.0457504	0.0735925	0.0429399	0.0439204	-0.0821649	-0.0576889	-0.0424854	0.303646	0.0686057	0.0554343	1.12333	0.126056	0.157793	0.286286	0.112521	0.14184	0.228244	0.0938041	0.145652	0.212936	0.104169	0.134454	0.258042	0.104864	0.146324	0.251891
RT34_HUMAN	-0.0471285	0.715226	0.0957131	-0.178087	0.100487	-0.00293459	-0.1902	-1.12102	0.0477875	0.0940107	0.268698	0.557682	0.622239	0.728012	0.0704179	0.150133	0.298768	0.174998	0.129828	0.287961	0.166142	0.134927	0.297521	0.170417	0.144117	0.269055	0.204567	0.141786	0.273055	0.18911
BRD9_HUMAN	-0.0486165	0.259817	-0.0701735	0.013483	0.0703884	-0.141354	-0.0117752	0.0843772	-0.416131	-0.0178159	-0.607417	0.182998	-0.170699	-0.154123	1.11603	0.105066	0.242794	0.236639	0.103217	0.246769	0.239574	0.119429	0.209119	0.304283	0.105685	0.258394	0.271075	0.12296	0.258384	0.31037
RARA_HUMAN	-0.0001	-0.0152822	-0.0854226	-0.0001	0.225356	0.420219	-0.0001	0.161978	-0.480388	-0.0001	0.147994	0.262125	-0.0001	-0.00459805	-1.11355	-0.0001	0.237911	0.288468	-0.0001	0.270437	0.282549	-0.0001	0.253899	0.283965	-0.0001	0.25891	0.2847	-0.0001	0.267722	0.260582
CSRN3_HUMAN	-0.514056	-0.354735	-0.0001	0.589987	0.0211874	-0.0001	0.681474	0.406837	-0.0001	-0.647926	0.757562	-0.0001	1.11258	0.168078	-0.0001	0.246981	0.259154	-0.0001	0.246289	0.234127	-0.0001	0.217452	0.253443	-0.0001	0.211626	0.240356	-0.0001	0.248562	0.296419	-0.0001
CLPP_HUMAN	-0.0001	-0.366948	-0.0001	-0.0001	0.123503	-0.0001	-0.0001	-0.342966	-0.0001	-0.0001	0.0893573	-0.0001	-0.0001	1.11241	-0.0001	-0.0001	0.292394	-0.0001	-0.0001	0.295991	-0.0001	-0.0001	0.285615	-0.0001	-0.0001	0.292733	-0.0001	-0.0001	0.311605	-0.0001
PTSS2_HUMAN	0.180586	-0.285155	-0.200053	-0.245908	0.655978	0.442199	-0.0696846	-0.739571	-0.327132	-0.223831	-0.123418	-0.228706	-0.00939401	0.238551	-1.11061	0.154621	0.277176	0.469887	0.159872	0.250777	0.498525	0.131706	0.281981	0.472702	0.153716	0.284718	0.454146	0.137263	0.254091	0.522679
STN1_HUMAN	0.669642	0.0116418	-0.0811776	-0.327431	-0.0313533	0.00917586	-1.10692	-0.212605	0.0639633	-0.600814	0.137891	0.186959	-0.29992	-0.462488	-0.138727	0.237532	0.183872	0.12918	0.273688	0.196659	0.127874	0.263419	0.217014	0.147545	0.239922	0.17583	0.128455	0.273084	0.198007	0.136138
GLBL3_HUMAN	-0.0001	-0.0001	-0.0219053	-0.0001	-0.0001	-0.209394	-0.0001	-0.0001	0.0321437	-0.0001	-0.0001	-0.143706	-0.0001	-0.0001	-1.1054	-0.0001	-0.0001	0.177523	-0.0001	-0.0001	0.225331	-0.0001	-0.0001	0.182555	-0.0001	-0.0001	0.245028	-0.0001	-0.0001	0.259517
GAB1_HUMAN	0.213086	-0.309148	-0.354549	0.262111	0.133893	-0.0125758	0.74284	0.128182	-0.232294	-0.0395223	-0.159083	0.0149006	0.709298	-0.00917083	-1.10535	0.24193	0.180898	0.259761	0.252625	0.175973	0.254664	0.256281	0.220274	0.248753	0.204551	0.195045	0.226953	0.217163	0.179098	0.240698
CEND_HUMAN	-0.0170457	-0.0897352	0.14774	-0.447673	0.0138551	-0.296756	0.249546	-0.126111	-0.252375	0.00866216	0.265245	0.192921	-0.0910011	0.0431768	1.10352	0.132839	0.147937	0.21631	0.147801	0.159892	0.192211	0.153339	0.155157	0.200404	0.162254	0.197421	0.184259	0.150905	0.191668	0.217507
CDN1C_HUMAN	-0.0001	-0.0001	0.145032	-0.0001	-0.0001	-1.10208	-0.0001	-0.0001	-0.000970793	-0.0001	-0.0001	0.0167103	-0.0001	-0.0001	-0.479073	-0.0001	-0.0001	0.460033	-0.0001	-0.0001	0.513081	-0.0001	-0.0001	0.482884	-0.0001	-0.0001	0.451743	-0.0001	-0.0001	0.512415
NDUA6_HUMAN	-0.0256206	-0.229836	0.0277477	-0.158941	-0.12862	-0.165688	0.0126941	-0.122326	-0.0111715	-0.0337586	-0.218833	-0.073815	-0.168114	0.010176	-1.10081	0.24319	0.142953	0.110664	0.200467	0.136012	0.133392	0.179206	0.136279	0.112004	0.157241	0.149002	0.13588	0.202147	0.141853	0.136049
NDUA4_HUMAN	-0.0001	-0.644754	0.144206	-0.0001	-0.496894	-0.591451	-0.0001	-0.35837	-0.727583	-0.0001	0.0113541	-0.143656	-0.0001	-1.09846	0.227119	-0.0001	0.346918	0.201282	-0.0001	0.386019	0.1986	-0.0001	0.390294	0.171171	-0.0001	0.403589	0.191991	-0.0001	0.339387	0.194164
S35F2_HUMAN	0.914629	-0.0001	-0.0924163	-0.421425	-0.0001	0.141817	1.09144	-0.0001	0.00649457	-0.588247	-0.0001	0.054348	0.455854	-0.0001	0.596627	0.29293	-0.0001	0.138084	0.288484	-0.0001	0.167528	0.30372	-0.0001	0.133195	0.302435	-0.0001	0.128529	0.302489	-0.0001	0.156453
QCR7_HUMAN	-0.0001	-0.227654	-0.422217	-0.0001	0.414201	-0.243213	-0.0001	1.09122	-0.217631	-0.0001	0.00984354	0.0918455	-0.0001	-0.257713	0.323686	-0.0001	0.280569	0.174991	-0.0001	0.302361	0.152347	-0.0001	0.295791	0.171053	-0.0001	0.245427	0.152621	-0.0001	0.32338	0.190072
MED29_HUMAN	0.0668535	-1.09094	-0.0001	0.0023788	-0.0898169	-0.0001	0.0923269	-0.0258147	-0.0001	-0.0437791	0.236938	-0.0001	0.0372599	0.0652266	-0.0001	0.162676	0.27568	-0.0001	0.141186	0.247959	-0.0001	0.170071	0.229542	-0.0001	0.168728	0.316317	-0.0001	0.145964	0.243714	-0.0001
COX6C_HUMAN	0.0571566	-0.275567	-0.214792	-0.0082367	0.156559	-0.127993	0.667138	1.08904	-0.473328	0.140313	-0.0981176	-0.442874	0.0651754	0.826215	0.358433	0.16755	0.272085	0.181265	0.17215	0.289154	0.172971	0.163899	0.286674	0.178174	0.168761	0.273911	0.161591	0.159446	0.260227	0.169256
INGR2_HUMAN	-0.0001	-0.0001	0.961268	-0.0001	-0.0001	-0.572083	-0.0001	-0.0001	-0.0814045	-0.0001	-0.0001	1.08818	-0.0001	-0.0001	-1.06673	-0.0001	-0.0001	0.423501	-0.0001	-0.0001	0.419375	-0.0001	-0.0001	0.42238	-0.0001	-0.0001	0.418851	-0.0001	-0.0001	0.419756
ZN217_HUMAN	0.166495	0.118633	-0.0271819	0.0933299	0.0879897	0.0222781	0.215666	0.0646374	0.0166087	-0.296019	-0.00829591	-0.0916854	-0.355888	-0.26883	-1.08781	0.127967	0.170131	0.125373	0.126271	0.160387	0.145218	0.14506	0.165699	0.128934	0.151598	0.169358	0.134881	0.152882	0.188708	0.166268
CHSP1_HUMAN	-0.0001	0.205252	-0.0630131	-0.0001	0.0588807	0.0518802	-0.0001	0.0332973	-0.217919	-0.0001	-0.335411	-0.177301	-0.0001	-0.0286849	1.08733	-0.0001	0.3008	0.384635	-0.0001	0.267129	0.346635	-0.0001	0.250306	0.38822	-0.0001	0.33796	0.391181	-0.0001	0.364592	0.456686
THRB_HUMAN	-1.08664	0.0874142	0.332194	-0.00884078	0.153815	-0.310934	0.776638	-0.197007	-0.681599	-0.269351	-0.210504	-0.136903	-0.313274	-0.190058	0.486513	0.261472	0.126085	0.200714	0.173687	0.143189	0.216145	0.223682	0.145579	0.18848	0.251262	0.145137	0.19822	0.236971	0.163433	0.179971
A2MG_HUMAN	-0.0001	-0.0561494	-0.0865396	-0.0001	0.164379	0.084727	-0.0001	-0.355116	0.155798	-0.0001	-0.42375	-0.0766453	-0.0001	0.00101687	1.08423	-0.0001	0.140403	0.139785	-0.0001	0.167426	0.138927	-0.0001	0.166372	0.146701	-0.0001	0.18674	0.137229	-0.0001	0.115883	0.165361
RIMS3_HUMAN	-0.0001	-0.0001	0.628014	-0.0001	-0.0001	0.23342	-0.0001	-0.0001	0.225934	-0.0001	-0.0001	-0.803717	-0.0001	-0.0001	-1.08385	-0.0001	-0.0001	0.246546	-0.0001	-0.0001	0.28219	-0.0001	-0.0001	0.262046	-0.0001	-0.0001	0.265665	-0.0001	-0.0001	0.291382
CE350_HUMAN	-0.0001	-0.0112048	-0.0654571	-0.0001	0.150215	0.166176	-0.0001	0.0767113	-0.125598	-0.0001	1.08152	-0.0912929	-0.0001	-0.409066	-0.227823	-0.0001	0.235186	0.14798	-0.0001	0.218048	0.147451	-0.0001	0.225874	0.161947	-0.0001	0.236521	0.153733	-0.0001	0.234108	0.177556
MOFA1_HUMAN	0.0218672	0.0534607	-0.232102	-0.00788499	-0.0582213	0.0796565	-0.0326162	-0.150254	-0.0272076	-0.196805	-0.120889	-0.118309	-0.327814	-0.418996	-1.07913	0.159839	0.101043	0.0963108	0.166424	0.0935908	0.104285	0.154339	0.101346	0.0915501	0.201938	0.093887	0.099894	0.233493	0.107283	0.119898
CMGA_HUMAN	-0.0453685	0.0219732	-0.021693	0.0214298	0.00472105	0.12861	0.234777	-0.0671139	-0.291123	-0.407976	-0.27923	-0.383178	-0.486693	-0.157128	-1.07176	0.0399351	0.0315207	0.0325678	0.0291685	0.0233237	0.0387865	0.0295287	0.0326776	0.0435774	0.0293372	0.0350648	0.037207	0.0339319	0.0361339	0.0390435
TMM11_HUMAN	-0.0001	-0.0001	0.425869	-0.0001	-0.0001	-0.167375	-0.0001	-0.0001	0.885712	-0.0001	-0.0001	0.00532296	-0.0001	-0.0001	1.06873	-0.0001	-0.0001	0.246301	-0.0001	-0.0001	0.262777	-0.0001	-0.0001	0.234488	-0.0001	-0.0001	0.206456	-0.0001	-0.0001	0.27936
THUM2_HUMAN	0.00826889	0.0285753	-0.765126	-0.136044	-0.00419881	0.611669	-0.143874	0.0358622	-1.06769	-0.0213119	-0.00777311	-0.123607	-0.0581992	0.0311812	-0.207893	0.148131	0.118019	0.258677	0.158412	0.131277	0.246276	0.136072	0.125789	0.263502	0.134641	0.108482	0.274475	0.138909	0.114876	0.248811
FADD_HUMAN	-0.0001	0.0500761	-0.20127	-0.0001	0.0276891	0.12639	-0.0001	0.0492637	0.0895949	-0.0001	-0.121877	-0.0321977	-0.0001	0.360085	1.0665	-0.0001	0.174685	0.257819	-0.0001	0.201295	0.273791	-0.0001	0.177871	0.246407	-0.0001	0.235746	0.286054	-0.0001	0.206564	0.314993
DEGS1_HUMAN	-0.00418087	-0.0001	-0.113152	-0.102163	-0.0001	0.0810396	-0.214967	-0.0001	-0.17284	-0.0212639	-0.0001	0.0384635	-0.12232	-0.0001	1.06332	0.134955	-0.0001	0.173325	0.101121	-0.0001	0.138026	0.104173	-0.0001	0.162291	0.0951103	-0.0001	0.15984	0.107361	-0.0001	0.166911
TBKB1_HUMAN	0.300312	-0.0001	-0.0001	0.0793178	-0.0001	-0.0001	0.868221	-0.0001	-0.0001	-1.06018	-0.0001	-0.0001	-0.232843	-0.0001	-0.0001	0.313575	-0.0001	-0.0001	0.315546	-0.0001	-0.0001	0.304665	-0.0001	-0.0001	0.30851	-0.0001	-0.0001	0.265914	-0.0001	-0.0001
FA57B_HUMAN	0.0323823	-0.195856	-0.0001	-0.110069	0.0130368	-0.0001	-0.199731	0.22549	-0.0001	-0.110099	0.123017	-0.0001	-0.187627	1.05438	-0.0001	0.139613	0.306556	-0.0001	0.107802	0.260173	-0.0001	0.118321	0.2884	-0.0001	0.108948	0.259352	-0.0001	0.128409	0.311963	-0.0001
SCD5_HUMAN	-0.300949	0.1779	-1.054	-0.0874417	0.117775	-0.178054	0.00911145	0.102904	-0.201045	-0.0454515	-0.0181311	-0.0862256	-0.166249	0.164145	0.0323054	0.139818	0.156717	0.336029	0.121678	0.161172	0.309224	0.123529	0.155102	0.31156	0.12068	0.159562	0.288722	0.12252	0.165977	0.291643
ZNF8_HUMAN	-0.603702	-0.0001	-0.0001	0.69622	-0.0001	-0.0001	1.01929	-0.0001	-0.0001	-1.05355	-0.0001	-0.0001	-0.8957	-0.0001	-0.0001	0.250915	-0.0001	-0.0001	0.227742	-0.0001	-0.0001	0.218079	-0.0001	-0.0001	0.21951	-0.0001	-0.0001	0.263062	-0.0001	-0.0001
AKD1A_HUMAN	-0.0001	0.0035002	0.047106	-0.0001	0.0527012	0.146785	-0.0001	0.0274372	-0.0662221	-0.0001	-0.136878	-0.0479465	-0.0001	0.102339	-1.05225	-0.0001	0.144887	0.474473	-0.0001	0.14549	0.462091	-0.0001	0.143294	0.478586	-0.0001	0.152443	0.485417	-0.0001	0.153537	0.545824
WSB1_HUMAN	0.00860959	-0.0001	-0.00831364	-0.0472386	-0.0001	-0.133654	-0.0288408	-0.0001	-0.0600091	-0.0289844	-0.0001	-0.070104	-0.0418146	-0.0001	-1.05142	0.151065	-0.0001	0.198965	0.151823	-0.0001	0.199599	0.150551	-0.0001	0.175549	0.146889	-0.0001	0.178424	0.149851	-0.0001	0.23697
KDM5D_HUMAN	-0.0001	0.299801	-0.0001	-0.0001	1.05028	-0.0001	-0.0001	0.0111465	-0.0001	-0.0001	-0.179973	-0.0001	-0.0001	-0.541903	-0.0001	-0.0001	0.354832	-0.0001	-0.0001	0.370683	-0.0001	-0.0001	0.354588	-0.0001	-0.0001	0.355419	-0.0001	-0.0001	0.356143	-0.0001
HMDH_HUMAN	-0.0718403	-0.109552	-0.0507389	-0.365572	-0.00355847	-0.0115049	-0.103924	0.11198	0.470554	0.807269	0.702153	0.862256	1.05	0.180085	0.271252	0.0688818	0.0483227	0.0515388	0.0585694	0.0571996	0.0600419	0.0680278	0.0467584	0.0670316	0.0658433	0.0489584	0.0722438	0.0650146	0.0526048	0.0697905
CDC6_HUMAN	0.0721905	-0.106691	-0.0283322	-0.00400832	-0.444628	-0.231942	-1.04334	-0.270518	-0.0582763	-0.242878	0.115664	0.123484	-1.04896	-0.0333205	-0.138285	0.157687	0.302185	0.193322	0.145264	0.336785	0.249841	0.17385	0.360694	0.200555	0.133975	0.341232	0.21204	0.177426	0.333175	0.280913
ZFP90_HUMAN	-0.0001	-0.0001	0.0350657	-0.0001	-0.0001	0.483466	-0.0001	-0.0001	0.0084053	-0.0001	-0.0001	0.380035	-0.0001	-0.0001	-1.047	-0.0001	-0.0001	0.511528	-0.0001	-0.0001	0.512502	-0.0001	-0.0001	0.450059	-0.0001	-0.0001	0.490664	-0.0001	-0.0001	0.562691
ST65G_HUMAN	-0.206853	1.73675e-05	-0.00479145	0.224043	-0.0319833	0.0250545	0.156993	-0.00288976	-0.0542286	-1.0469	-0.0388683	-0.0570006	-0.0186711	0.0667734	-0.116876	0.247158	0.0788392	0.0919574	0.226267	0.0730553	0.0908856	0.225862	0.0745177	0.0922932	0.260683	0.0824241	0.0844169	0.176676	0.0837903	0.0961897
S39A1_HUMAN	-0.217433	-0.0001	0.0405572	-0.0731739	-0.0001	-0.246328	-0.0150532	-0.0001	-0.530998	-0.1051	-0.0001	-0.936791	-0.240253	-0.0001	-1.04671	0.173136	-0.0001	0.206726	0.132298	-0.0001	0.211247	0.114618	-0.0001	0.243117	0.141059	-0.0001	0.230346	0.144213	-0.0001	0.240596
CCD71_HUMAN	-0.0001	-0.0001	1.04667	-0.0001	-0.0001	0.0178805	-0.0001	-0.0001	0.00298952	-0.0001	-0.0001	-0.574982	-0.0001	-0.0001	0.820296	-0.0001	-0.0001	0.209872	-0.0001	-0.0001	0.171276	-0.0001	-0.0001	0.171844	-0.0001	-0.0001	0.217834	-0.0001	-0.0001	0.211434
TOR3A_HUMAN	-0.0001	0.140987	-0.021384	-0.0001	-0.0558442	0.0517456	-0.0001	0.0798011	-0.18269	-0.0001	-0.0173854	0.124955	-0.0001	-0.00754337	-1.04564	-0.0001	0.0904664	0.0825796	-0.0001	0.076006	0.089796	-0.0001	0.079893	0.106839	-0.0001	0.0862685	0.0937837	-0.0001	0.0859845	0.107642
POGZ_HUMAN	-0.0345409	-0.691404	0.0251735	0.419328	0.00726814	0.050219	-0.093323	0.0759491	-0.177742	0.00648913	0.255104	-0.144365	-0.141294	-1.04199	-0.24803	0.179551	0.404282	0.104769	0.218676	0.398503	0.0954513	0.267893	0.41663	0.116415	0.189665	0.372784	0.112943	0.198093	0.399842	0.125037
ADT1_HUMAN	-0.0001	-0.236804	-0.0001	-0.0001	-0.0431921	-0.0001	-0.0001	0.379094	-0.0001	-0.0001	-1.04147	-0.0001	-0.0001	0.510425	-0.0001	-0.0001	0.229503	-0.0001	-0.0001	0.232699	-0.0001	-0.0001	0.220255	-0.0001	-0.0001	0.219121	-0.0001	-0.0001	0.223147	-0.0001
UB2L6_HUMAN	-0.0001	-0.0001	-0.0600672	-0.0001	-0.0001	-1.04057	-0.0001	-0.0001	-0.0757007	-0.0001	-0.0001	0.598739	-0.0001	-0.0001	0.553587	-0.0001	-0.0001	0.30363	-0.0001	-0.0001	0.360672	-0.0001	-0.0001	0.336221	-0.0001	-0.0001	0.384125	-0.0001	-0.0001	0.404743
MK12_HUMAN	-0.0001	-0.0001	0.700416	-0.0001	-0.0001	0.177972	-0.0001	-0.0001	0.525148	-0.0001	-0.0001	-1.04013	-0.0001	-0.0001	0.392045	-0.0001	-0.0001	0.328495	-0.0001	-0.0001	0.35645	-0.0001	-0.0001	0.326089	-0.0001	-0.0001	0.324844	-0.0001	-0.0001	0.34511
ZSWM4_HUMAN	-0.0001	-0.0001	-0.327823	-0.0001	-0.0001	-0.0397534	-0.0001	-0.0001	0.10289	-0.0001	-0.0001	-0.106601	-0.0001	-0.0001	1.03621	-0.0001	-0.0001	0.337968	-0.0001	-0.0001	0.301824	-0.0001	-0.0001	0.296543	-0.0001	-0.0001	0.305111	-0.0001	-0.0001	0.350628
ADT3_HUMAN	-0.0001	-0.464859	-0.0271487	-0.0001	0.155641	-0.463999	-0.0001	1.03574	-0.472423	-0.0001	-0.0758107	-0.16154	-0.0001	0.422793	0.54518	-0.0001	0.183044	0.136877	-0.0001	0.193907	0.1345	-0.0001	0.191147	0.14155	-0.0001	0.183157	0.14046	-0.0001	0.188011	0.134572
UVSSA_HUMAN	-0.0848688	-0.0894459	0.0297835	0.762594	-0.179498	0.101616	-0.676227	-0.0595452	0.187229	1.03563	-0.0121055	-0.26767	0.573878	0.00408178	0.525712	0.182202	0.125178	0.274675	0.183819	0.118888	0.279528	0.183693	0.124309	0.302427	0.180521	0.118297	0.320365	0.186472	0.119548	0.35452
GRIA3_HUMAN	-0.0322564	-1.03394	-0.148069	0.0332222	-0.185767	-0.0454579	-0.34272	-0.00328694	-0.00406362	-0.631904	-0.39066	0.000628436	-0.237482	0.459951	0.352161	0.169384	0.264673	0.148912	0.169524	0.274073	0.124372	0.232733	0.224978	0.14942	0.203643	0.297893	0.138388	0.216503	0.317642	0.166692
F10A1_HUMAN	-0.170235	-0.0001	0.0452099	-0.313455	-0.0001	-0.57712	0.796993	-0.0001	-0.305981	-0.137812	-0.0001	-1.03151	-0.0993564	-0.0001	0.117017	0.140221	-0.0001	0.190439	0.135578	-0.0001	0.248218	0.126141	-0.0001	0.25075	0.142626	-0.0001	0.254114	0.127522	-0.0001	0.219254
SELN_HUMAN	-0.0001	-0.753658	-0.0001	-0.0001	0.170437	-0.0001	-0.0001	0.617979	-0.0001	-0.0001	-1.02916	-0.0001	-0.0001	-0.709389	-0.0001	-0.0001	0.261307	-0.0001	-0.0001	0.25941	-0.0001	-0.0001	0.266809	-0.0001	-0.0001	0.28407	-0.0001	-0.0001	0.276634	-0.0001
WDR73_HUMAN	-0.0001	-0.0001	-0.472184	-0.0001	-0.0001	-0.184267	-0.0001	-0.0001	-0.118117	-0.0001	-0.0001	-0.171178	-0.0001	-0.0001	-1.02894	-0.0001	-0.0001	0.198513	-0.0001	-0.0001	0.19314	-0.0001	-0.0001	0.195237	-0.0001	-0.0001	0.219478	-0.0001	-0.0001	0.246997
GNB1L_HUMAN	-0.0001	-0.125505	0.0421471	-0.0001	-0.102934	0.592859	-0.0001	0.209354	-0.20721	-0.0001	-0.0137272	-0.0294811	-0.0001	-0.392056	-1.02648	-0.0001	0.258627	0.218995	-0.0001	0.279361	0.315014	-0.0001	0.287752	0.263426	-0.0001	0.239833	0.206901	-0.0001	0.311251	0.242901
NUBP1_HUMAN	-0.0001	1.0221	-0.0001	-0.0001	0.587563	-0.0001	-0.0001	0.183398	-0.0001	-0.0001	-0.931641	-0.0001	-0.0001	-0.0980736	-0.0001	-0.0001	0.388202	-0.0001	-0.0001	0.371559	-0.0001	-0.0001	0.378176	-0.0001	-0.0001	0.383199	-0.0001	-0.0001	0.404784	-0.0001
RB15B_HUMAN	-0.0001	-0.0325676	0.200579	-0.0001	0.137531	0.0624627	-0.0001	0.256899	0.114517	-0.0001	0.288024	-1.02113	-0.0001	0.18262	0.283354	-0.0001	0.275415	0.242914	-0.0001	0.26472	0.205608	-0.0001	0.322069	0.246852	-0.0001	0.299372	0.290433	-0.0001	0.285596	0.265598
H2B3B_HUMAN	-0.129107	-0.224593	0.28866	0.255956	0.098654	0.0299013	-0.224663	-0.154002	-0.216288	-0.20444	0.179325	0.537087	0.260444	-0.268186	-1.0196	0.143304	0.216605	0.24048	0.160399	0.218572	0.206561	0.170349	0.216214	0.219574	0.154069	0.253133	0.237055	0.15939	0.244315	0.239874
DHYS_HUMAN	-0.0001	-0.0001	0.211962	-0.0001	-0.0001	0.143335	-0.0001	-0.0001	-0.396762	-0.0001	-0.0001	0.385392	-0.0001	-0.0001	-1.01865	-0.0001	-0.0001	0.246841	-0.0001	-0.0001	0.227426	-0.0001	-0.0001	0.273485	-0.0001	-0.0001	0.290604	-0.0001	-0.0001	0.256572
FMO1_HUMAN	-0.0001	0.0606993	-0.390924	-0.0001	1.01836	0.30774	-0.0001	0.974932	0.202428	-0.0001	0.282712	0.316171	-0.0001	0.382622	0.708751	-0.0001	0.373986	0.198349	-0.0001	0.31981	0.197358	-0.0001	0.348215	0.186745	-0.0001	0.354442	0.192683	-0.0001	0.363239	0.195017
R3HD4_HUMAN	-1.01793	-0.0001	-0.0001	-0.0956623	-0.0001	-0.0001	-0.191361	-0.0001	-0.0001	-0.111276	-0.0001	-0.0001	0.93252	-0.0001	-0.0001	0.24885	-0.0001	-0.0001	0.181335	-0.0001	-0.0001	0.213917	-0.0001	-0.0001	0.188681	-0.0001	-0.0001	0.249976	-0.0001	-0.0001
CP51A_HUMAN	0.02585	-0.0469202	-0.054195	-0.377728	-0.116743	-0.0590081	-0.193173	-0.0598871	0.0950243	0.431058	0.525118	0.697831	1.01559	0.483017	0.618281	0.109533	0.0768464	0.0612265	0.124022	0.0999107	0.0743934	0.129391	0.0864567	0.0726475	0.128955	0.0934522	0.0861276	0.132689	0.105918	0.0833488
ACD11_HUMAN	-0.0001	-1.01463	-0.0001	-0.0001	-0.0608185	-0.0001	-0.0001	0.527041	-0.0001	-0.0001	-0.453571	-0.0001	-0.0001	-0.270993	-0.0001	-0.0001	0.38461	-0.0001	-0.0001	0.298845	-0.0001	-0.0001	0.333228	-0.0001	-0.0001	0.370468	-0.0001	-0.0001	0.322441	-0.0001
PPM1B_HUMAN	0.0182675	0.00291666	0.140523	-0.296708	-0.0969646	-0.102077	0.0296408	-0.1573	-0.0627334	0.0339356	0.135866	-0.163056	0.0890637	-0.179116	-1.01332	0.221793	0.218566	0.242199	0.21128	0.243195	0.217809	0.17695	0.230196	0.225345	0.181971	0.255784	0.257804	0.168579	0.289275	0.29854
NDUF4_HUMAN	-0.0981398	-0.130758	-0.191193	-0.312925	-0.149975	-0.0385996	-0.0637085	-0.22831	-0.168481	-0.31306	-0.0940279	-0.0447211	0.269234	0.0211957	1.01181	0.175047	0.157879	0.244621	0.164473	0.182497	0.196894	0.149029	0.175483	0.200494	0.169932	0.166654	0.171922	0.154133	0.193972	0.224457
GPD1L_HUMAN	-0.0001	0.131728	-0.690957	-0.0001	0.057528	0.13577	-0.0001	-0.0365131	-1.00992	-0.0001	-0.110601	-0.466994	-0.0001	-0.160176	-0.745768	-0.0001	0.146506	0.264812	-0.0001	0.130772	0.278055	-0.0001	0.127002	0.283589	-0.0001	0.135644	0.285996	-0.0001	0.145936	0.265642
MEIS2_HUMAN	-0.655652	-0.0001	-0.0001	0.112357	-0.0001	-0.0001	-0.465882	-0.0001	-0.0001	0.0691443	-0.0001	-0.0001	1.00953	-0.0001	-0.0001	0.243725	-0.0001	-0.0001	0.290099	-0.0001	-0.0001	0.248316	-0.0001	-0.0001	0.273883	-0.0001	-0.0001	0.282611	-0.0001	-0.0001
MTBP_HUMAN	-0.0001	-0.0001	0.591294	-0.0001	-0.0001	-0.269601	-0.0001	-0.0001	0.231215	-0.0001	-0.0001	-0.790682	-0.0001	-0.0001	-1.00901	-0.0001	-0.0001	0.330704	-0.0001	-0.0001	0.317613	-0.0001	-0.0001	0.291326	-0.0001	-0.0001	0.308925	-0.0001	-0.0001	0.352127
SYS_MYCCT	-0.0001	-0.0001	-0.0628899	-0.0001	-0.0001	0.329039	-0.0001	-0.0001	-0.123527	-0.0001	-0.0001	-0.109353	-0.0001	-0.0001	1.00784	-0.0001	-0.0001	0.314838	-0.0001	-0.0001	0.367618	-0.0001	-0.0001	0.328624	-0.0001	-0.0001	0.333378	-0.0001	-0.0001	0.441541
RCN3_HUMAN	-0.0752407	0.0511231	-0.0896694	-0.0106768	0.0372515	0.0190189	0.0222232	0.0357776	-0.294686	-0.0141787	-0.0501145	-0.054741	-0.225408	-0.0463757	-1.00569	0.0675865	0.0658121	0.073688	0.0632932	0.0636823	0.0718107	0.0673686	0.0633483	0.0856927	0.0611696	0.0681257	0.0736064	0.0859987	0.0834466	0.0895398
GPTC1_HUMAN	0.0449016	0.0698731	0.0319375	-1.0044	-0.0841847	-0.0588061	0.178896	-0.0129994	0.0663509	0.212059	-0.0316836	-0.019913	0.196384	0.0743947	-0.243436	0.167869	0.103137	0.146978	0.205426	0.10938	0.150193	0.25647	0.109394	0.144635	0.213787	0.106256	0.14185	0.209679	0.103215	0.166306
CKS2_HUMAN	-0.0180745	-0.0847848	-0.100324	0.0594923	0.0459866	-0.110248	-0.184414	-0.449896	-0.0530173	-0.290737	-0.081293	-0.0140531	0.0807497	0.138652	1.00424	0.260972	0.187058	0.258263	0.274694	0.200194	0.275951	0.223339	0.184248	0.221344	0.242257	0.174318	0.220102	0.254851	0.180364	0.253847
ZN423_HUMAN	-0.108644	0.0323413	-0.0615001	0.0910882	-0.0331699	-0.342431	-0.00738618	-0.0247237	-0.205969	0.116433	-0.117948	0.0234262	-0.17586	-0.107856	-1.00369	0.214394	0.179727	0.428087	0.165091	0.185972	0.47684	0.148536	0.186505	0.452297	0.180038	0.179158	0.434383	0.193557	0.18734	0.504633
REC8_HUMAN	-0.0001	-0.0001	-0.477317	-0.0001	-0.0001	0.33486	-0.0001	-0.0001	-0.39936	-0.0001	-0.0001	-1.00367	-0.0001	-0.0001	0.0957583	-0.0001	-0.0001	0.298593	-0.0001	-0.0001	0.301337	-0.0001	-0.0001	0.306685	-0.0001	-0.0001	0.318098	-0.0001	-0.0001	0.928292
SCG3_HUMAN	-0.0001	-0.0001	-0.30325	-0.0001	-0.0001	0.927217	-0.0001	-0.0001	-1.00291	-0.0001	-0.0001	-0.183194	-0.0001	-0.0001	-0.726074	-0.0001	-0.0001	0.282058	-0.0001	-0.0001	0.272878	-0.0001	-0.0001	0.269099	-0.0001	-0.0001	0.255747	-0.0001	-0.0001	0.908958
LRP1_HUMAN	-0.0001	-0.0001	-0.013133	-0.0001	-0.0001	-0.0046142	-0.0001	-0.0001	-0.30278	-0.0001	-0.0001	-0.388998	-0.0001	-0.0001	-1.0023	-0.0001	-0.0001	0.276805	-0.0001	-0.0001	0.276049	-0.0001	-0.0001	0.330089	-0.0001	-0.0001	0.352818	-0.0001	-0.0001	0.331964
DEN5A_HUMAN	-0.028802	0.155797	-0.74123	0.152873	-0.0444056	0.626306	0.0808463	0.217595	-0.458362	0.0123544	-0.225534	-1.00183	-0.147767	-0.156252	-0.0281432	0.0760414	0.133437	0.351878	0.09771	0.127192	0.354671	0.0885491	0.147705	0.36575	0.0858193	0.141125	0.415591	0.10706	0.134509	0.295188
L2HDH_HUMAN	-0.122222	0.0770168	-0.175981	0.0108807	0.478319	-0.205655	0.0610385	-1.00107	-0.208693	0.0311774	-0.311406	0.10844	0.30132	-0.835578	0.605668	0.246804	0.240049	0.270346	0.180329	0.23791	0.28034	0.164908	0.245092	0.276238	0.179854	0.237034	0.271507	0.213629	0.250065	0.324712
AS3MT_HUMAN	0.0589488	0.519441	0.264687	0.167136	0.144127	0.153601	0.524786	0.172612	0.0538662	0.055061	0.0549357	0.0672277	-0.513924	0.063194	-1.00066	0.182885	0.21941	0.341906	0.182325	0.194287	0.313398	0.21549	0.195339	0.305557	0.159441	0.190634	0.309351	0.218869	0.198412	0.346553
S35A5_HUMAN	0.13257	-0.00196453	-0.0001	0.329526	0.157972	-0.0001	0.0783215	-0.118792	-0.0001	-0.0930208	0.0158601	-0.0001	-0.99753	-0.0156669	-0.0001	0.204286	0.231508	-0.0001	0.203594	0.256234	-0.0001	0.238718	0.233573	-0.0001	0.171617	0.233571	-0.0001	0.194655	0.218847	-0.0001
MBD4_HUMAN	-0.127861	-0.364475	-0.0207958	-0.31076	0.159205	-0.00286079	0.0107764	-0.463207	-0.00800019	-0.378959	-0.996772	-0.0676157	0.0114955	-0.432311	-0.173698	0.113634	0.303206	0.108003	0.118897	0.327388	0.113899	0.103372	0.279035	0.110186	0.121268	0.29521	0.108038	0.112533	0.309002	0.141843
MRP5_HUMAN	0.217337	-0.0001	0.319765	0.119536	-0.0001	-0.250295	-0.061358	-0.0001	-0.11763	0.0383333	-0.0001	-0.111003	-0.169894	-0.0001	-0.99665	0.253778	-0.0001	0.261008	0.205209	-0.0001	0.26045	0.199524	-0.0001	0.231606	0.164096	-0.0001	0.21967	0.202823	-0.0001	0.298549
FNIP1_HUMAN	-0.0001	-0.0001	-0.0706193	-0.0001	-0.0001	-0.995861	-0.0001	-0.0001	0.0511339	-0.0001	-0.0001	0.192628	-0.0001	-0.0001	-0.419766	-0.0001	-0.0001	0.368995	-0.0001	-0.0001	0.350598	-0.0001	-0.0001	0.350139	-0.0001	-0.0001	0.333888	-0.0001	-0.0001	0.36776
RIPL1_HUMAN	-0.0001	0.322378	-0.063132	-0.0001	-0.992948	-0.0203949	-0.0001	0.540414	-0.00876451	-0.0001	0.539292	0.0814191	-0.0001	-0.992304	-0.049683	-0.0001	0.382623	0.0729852	-0.0001	0.341601	0.0726785	-0.0001	0.358481	0.0606031	-0.0001	0.341743	0.0821191	-0.0001	0.387583	0.090515
CANB1_HUMAN	0.195396	0.0270358	0.00351127	-0.0201814	-0.0255264	-0.213363	-0.261176	0.049849	-0.206301	-0.0526929	-0.127769	-0.311481	-0.327381	-0.160934	-0.991072	0.167378	0.0936854	0.0701519	0.12215	0.0911992	0.0749568	0.137795	0.0969256	0.0775735	0.121494	0.0933722	0.0780841	0.153055	0.100231	0.0871033
RERG_HUMAN	-0.0001	-0.0001	-0.0248464	-0.0001	-0.0001	0.335328	-0.0001	-0.0001	-0.018978	-0.0001	-0.0001	0.0447386	-0.0001	-0.0001	-0.990538	-0.0001	-0.0001	0.454839	-0.0001	-0.0001	0.536083	-0.0001	-0.0001	0.439796	-0.0001	-0.0001	0.442269	-0.0001	-0.0001	0.498694
KATL2_HUMAN	-0.0001	-0.99023	-0.0001	-0.0001	-0.195259	-0.0001	-0.0001	-0.0276911	-0.0001	-0.0001	-0.80138	-0.0001	-0.0001	-0.176032	-0.0001	-0.0001	0.324963	-0.0001	-0.0001	0.28303	-0.0001	-0.0001	0.253584	-0.0001	-0.0001	0.309942	-0.0001	-0.0001	0.363226	-0.0001
HOOK1_HUMAN	-0.0001	-0.704615	0.0565643	-0.0001	0.207484	-0.0711305	-0.0001	0.655513	0.0202533	-0.0001	-0.987812	0.0188885	-0.0001	-0.239094	-0.0333658	-0.0001	0.257634	0.148073	-0.0001	0.243233	0.152565	-0.0001	0.268755	0.165352	-0.0001	0.275786	0.142552	-0.0001	0.248592	0.148436
MYADM_HUMAN	-0.0001	-0.224987	-0.0001	-0.0001	0.0571355	-0.0001	-0.0001	0.0506412	-0.0001	-0.0001	-0.133515	-0.0001	-0.0001	0.982132	-0.0001	-0.0001	0.341311	-0.0001	-0.0001	0.387814	-0.0001	-0.0001	0.357892	-0.0001	-0.0001	0.40033	-0.0001	-0.0001	0.34644	-0.0001
ANXA5_HUMAN	-0.0951115	-0.24612	-0.0149143	0.229701	-0.0515108	-0.0816393	0.981379	0.11808	0.0466827	-0.503182	0.0379806	-0.013687	-0.289723	-0.152432	-0.19926	0.259262	0.146958	0.120127	0.244602	0.124593	0.122671	0.276995	0.127687	0.116513	0.278022	0.130221	0.117653	0.249702	0.154307	0.136932
MTAP_HUMAN	-0.0001	-0.0245827	-0.208726	-0.0001	0.0770271	0.979789	-0.0001	-0.0124425	0.128583	-0.0001	-0.122463	-0.373966	-0.0001	-0.22247	0.0555508	-0.0001	0.176594	0.293767	-0.0001	0.167807	0.261712	-0.0001	0.187253	0.271342	-0.0001	0.177417	0.276517	-0.0001	0.192624	0.312774
BMR1B_HUMAN	-0.0001	-0.0001	0.134238	-0.0001	-0.0001	0.122627	-0.0001	-0.0001	-0.0740662	-0.0001	-0.0001	-0.0675521	-0.0001	-0.0001	-0.979127	-0.0001	-0.0001	0.22049	-0.0001	-0.0001	0.213104	-0.0001	-0.0001	0.199612	-0.0001	-0.0001	0.197467	-0.0001	-0.0001	0.274619
RAB5A_HUMAN	0.978891	-0.0268735	0.0683758	0.319334	0.19836	-0.0365329	-0.714477	0.242563	-0.26489	0.392907	0.090067	0.172165	0.0563354	0.285255	-0.135874	0.213319	0.145698	0.116138	0.223043	0.14765	0.115632	0.235818	0.15458	0.11972	0.218158	0.147717	0.113308	0.171161	0.140105	0.138147
SAM50_HUMAN	-0.0001	-0.0001	0.219916	-0.0001	-0.0001	-0.0494927	-0.0001	-0.0001	-0.837224	-0.0001	-0.0001	-0.0617729	-0.0001	-0.0001	0.976707	-0.0001	-0.0001	0.340479	-0.0001	-0.0001	0.34199	-0.0001	-0.0001	0.351507	-0.0001	-0.0001	0.26418	-0.0001	-0.0001	0.344172
GON4L_HUMAN	0.28617	0.0127531	0.0658987	-0.975955	0.0150055	-0.0413365	-0.527736	0.0865836	0.0498349	0.00815044	-0.00558618	-0.0437483	0.0114477	-0.122154	0.0575244	0.252675	0.171997	0.175	0.287311	0.16811	0.170563	0.251908	0.168765	0.17329	0.287861	0.179439	0.171011	0.271861	0.186248	0.17274
FAN1_HUMAN	-0.0024301	0.0495212	-0.00814539	-0.00253635	0.0349836	-0.0679574	0.00576935	0.0683844	0.0242457	0.0309721	-0.067841	-0.0979012	-0.0253422	0.0624845	-0.972866	0.0863879	0.164732	0.258116	0.0866016	0.178837	0.263741	0.0888783	0.168098	0.252497	0.0904033	0.168036	0.271755	0.0980983	0.169988	0.291243
HJURP_HUMAN	-0.00235185	-0.311995	-0.00338447	0.0517616	0.224771	0.0230997	-0.0222421	0.972777	-0.0471251	-0.0252509	0.22345	-0.188862	-0.146196	-0.620843	-0.385942	0.136186	0.188601	0.0814148	0.152358	0.190407	0.0806192	0.139172	0.187117	0.0728657	0.144913	0.175377	0.0961951	0.180374	0.187475	0.10094
USBP1_HUMAN	-0.0001	0.971931	-0.0001	-0.0001	0.700748	-0.0001	-0.0001	0.252465	-0.0001	-0.0001	-0.419606	-0.0001	-0.0001	-0.219394	-0.0001	-0.0001	0.311714	-0.0001	-0.0001	0.330829	-0.0001	-0.0001	0.274416	-0.0001	-0.0001	0.297663	-0.0001	-0.0001	0.319871	-0.0001
SIVA_HUMAN	-0.251285	-0.144027	-0.00766927	-0.107781	0.0384662	0.218462	-0.0204558	-0.0936486	0.0271904	-0.00423466	-0.139883	-0.527627	-0.365573	0.971249	-0.689825	0.232792	0.285863	0.160688	0.201767	0.343012	0.184972	0.267495	0.269369	0.171325	0.228592	0.26715	0.213267	0.237492	0.306626	0.190731
SIK3_HUMAN	-0.0001	-0.0001	-0.121244	-0.0001	-0.0001	-0.107151	-0.0001	-0.0001	-0.0669869	-0.0001	-0.0001	-0.0181153	-0.0001	-0.0001	-0.970195	-0.0001	-0.0001	0.130329	-0.0001	-0.0001	0.121906	-0.0001	-0.0001	0.113302	-0.0001	-0.0001	0.118495	-0.0001	-0.0001	0.131578
H6ST1_HUMAN	-0.0001	-0.0001	0.142886	-0.0001	-0.0001	-0.25624	-0.0001	-0.0001	-0.308385	-0.0001	-0.0001	-0.109113	-0.0001	-0.0001	-0.969583	-0.0001	-0.0001	0.319072	-0.0001	-0.0001	0.370222	-0.0001	-0.0001	0.343385	-0.0001	-0.0001	0.309534	-0.0001	-0.0001	0.371155
ZC3H1_HUMAN	0.969567	-0.0001	-0.0697507	-0.640413	-0.0001	0.0163221	-0.288713	-0.0001	0.0334055	0.403431	-0.0001	-0.0700172	0.820323	-0.0001	-0.61153	0.190951	-0.0001	0.17808	0.200728	-0.0001	0.192216	0.208399	-0.0001	0.172248	0.202128	-0.0001	0.193145	0.192839	-0.0001	0.210219
RL17_MYCMO	-0.0001	-0.0001	0.0825562	-0.0001	-0.0001	0.0704149	-0.0001	-0.0001	-0.119064	-0.0001	-0.0001	0.109067	-0.0001	-0.0001	0.965587	-0.0001	-0.0001	0.245178	-0.0001	-0.0001	0.18571	-0.0001	-0.0001	0.194212	-0.0001	-0.0001	0.200777	-0.0001	-0.0001	0.258434
RS8_MYCH2	-0.0001	-0.465056	-0.0001	-0.0001	-0.0263027	-0.0001	-0.0001	-0.171363	-0.0001	-0.0001	0.655222	-0.0001	-0.0001	-0.965187	-0.0001	-0.0001	0.384032	-0.0001	-0.0001	0.436009	-0.0001	-0.0001	0.420966	-0.0001	-0.0001	0.378918	-0.0001	-0.0001	0.400455	-0.0001
MEA1_HUMAN	-0.0225014	0.172055	0.0886954	0.00458293	0.0321009	0.0650773	0.301921	-0.00453278	-0.114645	0.0342081	-0.0418755	-0.0295177	-0.356167	0.0462021	-0.964674	0.0718978	0.0996142	0.131203	0.0742063	0.0916284	0.135271	0.0955577	0.0882108	0.126019	0.102056	0.0983888	0.129218	0.0873467	0.0991351	0.148497
TALD3_HUMAN	-0.963451	-0.192169	-0.00604036	-0.603855	0.0415848	-0.0317573	0.271932	-0.374766	-0.141735	-0.192299	-0.0835006	-0.0154045	0.0320851	-0.683799	0.0132068	0.289953	0.225093	0.168594	0.293072	0.208104	0.170422	0.272983	0.202686	0.200879	0.300081	0.216376	0.16907	0.222898	0.193348	0.229825
ALKB7_HUMAN	-0.0001	0.00789521	0.0892969	-0.0001	0.0300594	-0.122267	-0.0001	0.0322534	0.0871942	-0.0001	0.21086	0.0958077	-0.0001	0.0600701	-0.959576	-0.0001	0.251228	0.314691	-0.0001	0.232789	0.301231	-0.0001	0.239939	0.28358	-0.0001	0.258334	0.346139	-0.0001	0.241175	0.339759
KTU_HUMAN	-0.0001	-0.95892	-0.0001	-0.0001	-0.931742	-0.0001	-0.0001	0.767369	-0.0001	-0.0001	0.328951	-0.0001	-0.0001	-0.616516	-0.0001	-0.0001	0.193707	-0.0001	-0.0001	0.178518	-0.0001	-0.0001	0.180351	-0.0001	-0.0001	0.186215	-0.0001	-0.0001	0.185644	-0.0001
KAT7_HUMAN	0.956839	-0.109065	-0.0327407	-0.616779	-0.0138043	0.421665	-0.513581	0.143052	0.0422648	-0.0352809	-0.0231337	0.185324	0.102562	0.42348	0.33025	0.193173	0.197029	0.228969	0.219661	0.182675	0.280783	0.199077	0.205359	0.27675	0.169007	0.207045	0.234496	0.175458	0.225776	0.262142
ANR11_HUMAN	0.0197863	-0.15084	0.323416	-0.0419343	0.0196271	-0.956703	-0.0326137	-0.0145863	0.32127	0.297552	-0.0382392	0.245024	0.139215	0.0718882	-0.649229	0.126673	0.113189	0.419242	0.120885	0.109056	0.453912	0.13457	0.093527	0.452797	0.143478	0.114005	0.453647	0.124226	0.0977255	0.446473
TM208_HUMAN	-0.0001	-0.027602	-0.0001	-0.0001	-0.468086	-0.0001	-0.0001	0.199997	-0.0001	-0.0001	-0.0769105	-0.0001	-0.0001	-0.954262	-0.0001	-0.0001	0.254692	-0.0001	-0.0001	0.304147	-0.0001	-0.0001	0.30794	-0.0001	-0.0001	0.24908	-0.0001	-0.0001	0.332755	-0.0001
T132A_HUMAN	-0.0225088	-0.00871197	-0.0119672	0.0727172	0.0313219	-0.0572261	0.0272807	-0.276563	-0.0996568	-0.265315	-0.123222	-0.256853	-0.953599	0.265565	0.0796965	0.0816971	0.142625	0.10811	0.0835289	0.151345	0.118347	0.0896017	0.170363	0.111785	0.0995557	0.158131	0.114983	0.0993852	0.15682	0.129214
CUTA_HUMAN	-0.111671	-0.0839299	-0.258574	0.0674927	0.0274353	0.0997679	-0.0773944	-0.00358149	-0.0221745	0.144978	0.0257204	-0.104886	-0.0641862	0.116513	0.952632	0.207206	0.166374	0.29338	0.229873	0.159567	0.270727	0.22144	0.15417	0.271727	0.204819	0.200758	0.275611	0.271005	0.195487	0.309853
CREG1_HUMAN	-0.0001	-0.0001	-0.00567358	-0.0001	-0.0001	-0.0420158	-0.0001	-0.0001	0.144357	-0.0001	-0.0001	-0.373552	-0.0001	-0.0001	-0.951708	-0.0001	-0.0001	0.323354	-0.0001	-0.0001	0.310308	-0.0001	-0.0001	0.314311	-0.0001	-0.0001	0.304954	-0.0001	-0.0001	0.269269
CG043_HUMAN	-0.178503	0.176426	-0.951658	0.0609657	-0.227363	0.154571	-0.0737072	0.0969277	0.711096	0.0985089	-0.343816	-0.216693	0.391623	0.0867137	0.0760825	0.191315	0.177204	0.231801	0.152734	0.17314	0.21984	0.155881	0.168597	0.228359	0.165801	0.194143	0.266091	0.18904	0.158437	0.277428
SOX21_HUMAN	-0.0001	-0.0299863	-0.0869922	-0.0001	0.115519	-0.117249	-0.0001	-0.0930171	0.0808687	-0.0001	0.274748	-0.0107934	-0.0001	0.104736	-0.951589	-0.0001	0.229245	0.312554	-0.0001	0.250453	0.356266	-0.0001	0.256767	0.364629	-0.0001	0.289622	0.302052	-0.0001	0.26148	0.374601
ARF5_HUMAN	-0.175162	0.0643478	0.229082	0.133983	-0.127094	0.0776905	-0.0117426	-0.162736	-0.00199704	-0.276731	-0.00133664	-0.108176	-0.000420175	-0.413703	-0.951458	0.199426	0.133749	0.253965	0.187508	0.161333	0.200351	0.150688	0.159946	0.190403	0.22342	0.161075	0.216475	0.228866	0.151955	0.283045
LAP4A_HUMAN	-0.0001	0.172217	0.162925	-0.0001	0.00482109	0.145756	-0.0001	-0.0601358	-0.0569932	-0.0001	0.223574	0.106188	-0.0001	-0.159295	-0.951427	-0.0001	0.128954	0.160841	-0.0001	0.115446	0.152302	-0.0001	0.125698	0.139673	-0.0001	0.133721	0.147006	-0.0001	0.156693	0.19134
REEP1_HUMAN	-0.0001	-0.0187886	-0.0001	-0.0001	-0.194252	-0.0001	-0.0001	0.344813	-0.0001	-0.0001	0.453815	-0.0001	-0.0001	0.951287	-0.0001	-0.0001	0.37576	-0.0001	-0.0001	0.324795	-0.0001	-0.0001	0.326208	-0.0001	-0.0001	0.32992	-0.0001	-0.0001	0.304518	-0.0001
RN168_HUMAN	0.000233373	-0.0001	-0.0130005	-0.0283255	-0.0001	0.20933	-0.0781915	-0.0001	0.0491458	0.0111548	-0.0001	-0.245969	-0.0131814	-0.0001	0.95093	0.119031	-0.0001	0.270013	0.145173	-0.0001	0.305681	0.119104	-0.0001	0.272569	0.129325	-0.0001	0.308716	0.116075	-0.0001	0.328535
APOL1_HUMAN	-0.0001	-0.4712	-0.0783238	-0.0001	-0.250294	0.0660762	-0.0001	-0.950687	0.149922	-0.0001	0.119034	0.0751437	-0.0001	0.317455	-0.547054	-0.0001	0.225195	0.316381	-0.0001	0.230176	0.369378	-0.0001	0.21773	0.346947	-0.0001	0.23	0.34762	-0.0001	0.230079	0.345717
8ODP_HUMAN	-0.00907967	-0.949073	-0.0001	0.054313	-0.107761	-0.0001	0.116978	0.606175	-0.0001	0.0330743	0.200615	-0.0001	0.0842817	-0.0773744	-0.0001	0.223146	0.34218	-0.0001	0.156759	0.251947	-0.0001	0.207007	0.301914	-0.0001	0.148209	0.288747	-0.0001	0.202646	0.246577	-0.0001
SNPH_HUMAN	-0.0001	-0.0001	-0.316847	-0.0001	-0.0001	-0.0704166	-0.0001	-0.0001	-0.164991	-0.0001	-0.0001	-0.0689684	-0.0001	-0.0001	-0.948949	-0.0001	-0.0001	0.487482	-0.0001	-0.0001	0.491846	-0.0001	-0.0001	0.449663	-0.0001	-0.0001	0.457154	-0.0001	-0.0001	0.545115
ODBB_HUMAN	-0.16009	-0.153051	0.172006	0.413478	-0.00571443	-0.203439	-0.635005	0.0242926	-0.000671921	0.294656	-0.0812829	0.260372	0.196132	0.113402	-0.946883	0.185696	0.0901542	0.249349	0.17715	0.0848166	0.258039	0.174855	0.0861511	0.242785	0.165038	0.0941156	0.263916	0.162918	0.0941473	0.299026
CJ035_HUMAN	-0.740587	-0.0109487	-0.0001	-0.068921	-0.523679	-0.0001	0.455221	-0.38698	-0.0001	0.689981	-0.13574	-0.0001	-0.171099	0.944996	-0.0001	0.246164	0.347559	-0.0001	0.299483	0.344799	-0.0001	0.275978	0.351254	-0.0001	0.281084	0.347325	-0.0001	0.273514	0.317731	-0.0001
DDX28_HUMAN	0.744846	-0.13439	-0.0001	0.326407	0.218642	-0.0001	-0.941803	0.111908	-0.0001	0.554157	0.136034	-0.0001	0.319127	0.249716	-0.0001	0.25081	0.25278	-0.0001	0.281906	0.271931	-0.0001	0.274171	0.243027	-0.0001	0.280207	0.334513	-0.0001	0.271604	0.332214	-0.0001
ALDH2_HUMAN	-0.00226896	-0.941532	-0.0001	0.0929285	-0.0539243	-0.0001	0.550736	0.541144	-0.0001	-0.0601519	-0.708613	-0.0001	-0.042303	0.835474	-0.0001	0.265288	0.312895	-0.0001	0.187322	0.279831	-0.0001	0.214299	0.316469	-0.0001	0.1834	0.306619	-0.0001	0.254509	0.356905	-0.0001
BORC7_HUMAN	-0.0001	-0.0629332	0.134471	-0.0001	-0.126705	0.0787258	-0.0001	0.0528656	0.228226	-0.0001	-0.160942	-0.459183	-0.0001	-0.208745	-0.940614	-0.0001	0.111139	0.167632	-0.0001	0.102004	0.162237	-0.0001	0.106586	0.15168	-0.0001	0.0959676	0.159493	-0.0001	0.112641	0.171586
CCD96_HUMAN	-0.0001	-0.0582085	-0.138091	-0.0001	-0.15154	-0.939353	-0.0001	0.0265205	0.0239269	-0.0001	-0.0226905	-0.0427077	-0.0001	-0.0923317	-0.468758	-0.0001	0.232833	0.4509	-0.0001	0.243352	0.520231	-0.0001	0.214854	0.449899	-0.0001	0.224086	0.447929	-0.0001	0.236228	0.525126
H4_HUMAN	0.0975827	-0.345832	0.162666	0.411623	0.16785	0.233049	-0.0750188	-0.205679	-0.288578	-0.313898	0.241309	0.939163	0.368666	0.536706	0.793342	0.0609531	0.0573745	0.0563596	0.0510291	0.0572112	0.0493062	0.0606278	0.0571354	0.0523682	0.0496351	0.0545769	0.0552259	0.0481275	0.0516442	0.0588942
VDAC1_HUMAN	0.0229172	-0.30671	-0.0437964	0.00677088	0.235179	-0.244254	0.0621572	0.126869	-0.399812	0.23714	-0.00287643	-0.182952	-0.0643327	0.659902	0.938795	0.114358	0.0663122	0.069666	0.115272	0.0642229	0.0662987	0.116251	0.0691954	0.0650613	0.111099	0.0695251	0.0595981	0.112178	0.0712079	0.0706923
Y348_MYCGE	-0.0895145	-0.205499	-0.0001	-0.0962944	0.181	-0.0001	0.0439724	-0.0774242	-0.0001	0.0409056	-0.284212	-0.0001	0.186492	-0.937519	-0.0001	0.17951	0.325879	-0.0001	0.156033	0.300115	-0.0001	0.135143	0.261845	-0.0001	0.136654	0.34771	-0.0001	0.171847	0.307249	-0.0001
ZCHC9_HUMAN	-0.0001	-0.356291	-0.0001	-0.0001	0.211336	-0.0001	-0.0001	-0.937225	-0.0001	-0.0001	-0.132621	-0.0001	-0.0001	0.0454843	-0.0001	-0.0001	0.312347	-0.0001	-0.0001	0.28861	-0.0001	-0.0001	0.294799	-0.0001	-0.0001	0.265344	-0.0001	-0.0001	0.354562	-0.0001
CENPM_HUMAN	-0.0614587	-0.0001	-0.0001	-0.0655373	-0.0001	-0.0001	-0.210453	-0.0001	-0.0001	-0.936345	-0.0001	-0.0001	0.0531133	-0.0001	-0.0001	0.198654	-0.0001	-0.0001	0.23912	-0.0001	-0.0001	0.239178	-0.0001	-0.0001	0.214148	-0.0001	-0.0001	0.175714	-0.0001	-0.0001
XPO2_HUMAN	0.0412873	0.12937	0.167146	-0.199091	-0.0480857	-0.0541778	0.0440399	0.048095	-0.103035	-0.155823	-0.0181868	0.000765855	-0.165549	0.179556	-0.936338	0.0298968	0.0296562	0.0284853	0.0253893	0.0298972	0.0203288	0.0282135	0.0242897	0.0257664	0.0274965	0.0222312	0.0178673	0.0257131	0.0268509	0.0299506
SPCS_HUMAN	-0.0001	-0.131091	-0.10996	-0.0001	0.00412866	-0.00264746	-0.0001	-0.285368	0.04313	-0.0001	-0.935752	0.0149457	-0.0001	0.153424	-0.0875955	-0.0001	0.258056	0.102783	-0.0001	0.222482	0.112239	-0.0001	0.289223	0.105455	-0.0001	0.266802	0.09833	-0.0001	0.251286	0.122409
RM24_HUMAN	-0.0737737	-0.48647	-0.0178333	-0.182267	-0.0445568	-0.100254	-0.0594806	-0.419471	-0.07263	0.0462686	0.163905	-0.0646115	0.13677	0.935744	0.203577	0.125873	0.173806	0.14049	0.113349	0.142356	0.139387	0.0957282	0.224124	0.151814	0.118883	0.202923	0.130265	0.109292	0.209022	0.164364
SPS2L_HUMAN	0.054974	-0.0282948	-0.0815995	-0.0606622	-0.000440826	0.0263879	-0.0950576	0.0325087	0.290091	-0.00519755	-0.00731606	0.0183838	-0.085508	-0.023623	0.932764	0.105478	0.0564414	0.195935	0.104891	0.0573202	0.189869	0.111272	0.0677887	0.212023	0.107529	0.0647923	0.162015	0.107783	0.0630528	0.199477
DERM_HUMAN	0.0950073	-0.0160919	-0.0955674	-0.0507346	0.0139257	-0.172866	-0.0263526	-0.0957288	0.0488772	-0.0479949	-0.171088	-0.0841317	-0.187269	-0.111312	-0.930298	0.115168	0.0832405	0.0910391	0.0958993	0.0831205	0.0942691	0.106904	0.0924386	0.0763673	0.0971557	0.096741	0.0898896	0.115771	0.0882584	0.0996363
R9BP_HUMAN	-0.0001	-0.797076	0.654576	-0.0001	-0.147174	-0.140561	-0.0001	0.216169	-0.113418	-0.0001	-0.379213	0.0500587	-0.0001	-0.913505	-0.929124	-0.0001	0.400771	0.308607	-0.0001	0.429615	0.317976	-0.0001	0.424513	0.311018	-0.0001	0.397273	0.303805	-0.0001	0.368388	0.337664
SNTB2_HUMAN	-0.0001	-0.0732203	-0.0165057	-0.0001	-0.0155222	-0.0773901	-0.0001	-0.0610697	0.0408696	-0.0001	0.0644933	-0.0543722	-0.0001	-0.0133332	0.928912	-0.0001	0.219023	0.157314	-0.0001	0.217209	0.163834	-0.0001	0.228314	0.177267	-0.0001	0.216849	0.158231	-0.0001	0.225177	0.191614
MUL1_HUMAN	-0.0174325	-0.0001	0.806076	0.186361	-0.0001	0.161411	0.0669509	-0.0001	0.0105932	0.16052	-0.0001	-0.0599986	-0.144589	-0.0001	-0.926796	0.189246	-0.0001	0.246279	0.168654	-0.0001	0.263761	0.134943	-0.0001	0.206339	0.150328	-0.0001	0.275219	0.169451	-0.0001	0.303697
CPLX2_HUMAN	-0.0001	0.104247	-0.0819551	-0.0001	0.170274	0.926466	-0.0001	-0.0137343	0.108901	-0.0001	0.133102	0.106609	-0.0001	0.180964	0.817055	-0.0001	0.28329	0.457501	-0.0001	0.299616	0.50685	-0.0001	0.300111	0.481198	-0.0001	0.291997	0.447364	-0.0001	0.304749	0.560088
RCN2_HUMAN	0.00886993	0.10411	0.00420541	0.0103689	0.00320838	0.026434	-0.0121617	0.0132287	-0.00147616	-0.00449578	0.0150573	0.0221851	-0.00334361	-0.0196794	-0.924476	0.0215542	0.0281196	0.0209588	0.0190069	0.0205409	0.0224397	0.0208515	0.0230884	0.0226027	0.019706	0.0233015	0.0280665	0.018773	0.0223749	0.03459
REEP4_HUMAN	-0.166683	-0.0435644	-0.00407235	0.102998	-0.0778186	-0.0343775	-0.18837	-0.324956	-0.379804	-0.043845	-0.141537	-0.593181	-0.437222	-0.286444	-0.922879	0.219721	0.176719	0.0971889	0.195338	0.156608	0.0943536	0.216255	0.164024	0.120564	0.215059	0.153969	0.112798	0.25795	0.163217	0.114971
HACE1_HUMAN	-0.0001	-0.0001	-0.365943	-0.0001	-0.0001	0.10137	-0.0001	-0.0001	-0.19205	-0.0001	-0.0001	0.446707	-0.0001	-0.0001	-0.922589	-0.0001	-0.0001	0.406146	-0.0001	-0.0001	0.331871	-0.0001	-0.0001	0.357274	-0.0001	-0.0001	0.388554	-0.0001	-0.0001	0.42439
CACB1_HUMAN	-0.0001	0.00610717	-0.1127	-0.0001	-0.0214883	-0.00377021	-0.0001	-0.0332348	-0.0789654	-0.0001	-0.0525205	-0.132383	-0.0001	0.0298859	0.922172	-0.0001	0.245386	0.447275	-0.0001	0.235268	0.453832	-0.0001	0.224671	0.443541	-0.0001	0.231077	0.449902	-0.0001	0.230059	0.506299
NOTC4_HUMAN	-0.0001	-0.0829098	-0.133272	-0.0001	-0.13864	-0.00237414	-0.0001	-0.052312	0.0531677	-0.0001	-0.152853	-0.188166	-0.0001	-0.150999	-0.918376	-0.0001	0.203426	0.214017	-0.0001	0.207865	0.170464	-0.0001	0.186343	0.193954	-0.0001	0.236636	0.219121	-0.0001	0.221364	0.211546
GP108_HUMAN	-0.0343003	-0.0001	-0.026131	-0.0354164	-0.0001	-0.917695	0.133442	-0.0001	-0.00303267	-0.0310878	-0.0001	-0.0236896	0.0360707	-0.0001	0.386783	0.192507	-0.0001	0.451343	0.199059	-0.0001	0.518833	0.184595	-0.0001	0.465375	0.187986	-0.0001	0.504619	0.155127	-0.0001	0.503107
UBE2H_HUMAN	-0.0001	0.226373	0.253735	-0.0001	0.0865551	0.283952	-0.0001	-0.0818686	-0.107219	-0.0001	0.0973684	0.00852081	-0.0001	-0.207613	-0.917638	-0.0001	0.175822	0.144057	-0.0001	0.169808	0.128361	-0.0001	0.155683	0.126362	-0.0001	0.164259	0.102839	-0.0001	0.198067	0.158172
INHBB_HUMAN	-0.0001	-0.0001	0.00897262	-0.0001	-0.0001	-0.254171	-0.0001	-0.0001	-0.222817	-0.0001	-0.0001	0.153482	-0.0001	-0.0001	-0.915807	-0.0001	-0.0001	0.417413	-0.0001	-0.0001	0.420301	-0.0001	-0.0001	0.430394	-0.0001	-0.0001	0.440618	-0.0001	-0.0001	0.385115
NBR1_HUMAN	-0.0001	0.915635	-0.0001	-0.0001	0.342161	-0.0001	-0.0001	0.0978232	-0.0001	-0.0001	0.108699	-0.0001	-0.0001	-0.44428	-0.0001	-0.0001	0.226842	-0.0001	-0.0001	0.202323	-0.0001	-0.0001	0.224473	-0.0001	-0.0001	0.207433	-0.0001	-0.0001	0.229284	-0.0001
DNLI4_HUMAN	-0.0762176	-0.162943	-0.0512886	0.0248419	-0.015434	0.509765	0.0612747	0.0320509	0.0932004	0.0304157	-0.0589982	0.0899658	-0.0577296	0.0353517	0.912577	0.157873	0.259956	0.442654	0.150559	0.225403	0.513517	0.199448	0.224674	0.461746	0.151861	0.224652	0.452829	0.184814	0.223811	0.516049
RM42_HUMAN	-0.0001	0.0124743	0.0792157	-0.0001	-0.151081	0.0730405	-0.0001	-0.170279	-0.0704082	-0.0001	-0.0439355	-0.140685	-0.0001	0.186408	-0.911429	-0.0001	0.104668	0.246377	-0.0001	0.115216	0.253867	-0.0001	0.12312	0.231489	-0.0001	0.139809	0.26266	-0.0001	0.139381	0.273675
GDIR2_HUMAN	-0.0001	-0.0001	0.0195902	-0.0001	-0.0001	-0.0235205	-0.0001	-0.0001	0.19365	-0.0001	-0.0001	0.0609589	-0.0001	-0.0001	0.90991	-0.0001	-0.0001	0.173807	-0.0001	-0.0001	0.195144	-0.0001	-0.0001	0.221343	-0.0001	-0.0001	0.220063	-0.0001	-0.0001	0.237173
TSPO_HUMAN	-0.0217359	-0.173422	-0.0695606	-0.0431144	0.073944	-0.0901034	0.237782	0.139167	-0.436634	-0.175298	0.130698	-0.266779	-0.197043	0.619838	0.90967	0.120659	0.127946	0.191012	0.120524	0.121866	0.182784	0.132174	0.138329	0.186751	0.135661	0.137045	0.181542	0.131073	0.140357	0.193046
EGFLA_HUMAN	-0.0001	-0.0001	0.106518	-0.0001	-0.0001	-0.148527	-0.0001	-0.0001	0.0807751	-0.0001	-0.0001	-0.300753	-0.0001	-0.0001	-0.907309	-0.0001	-0.0001	0.199936	-0.0001	-0.0001	0.206017	-0.0001	-0.0001	0.194441	-0.0001	-0.0001	0.238637	-0.0001	-0.0001	0.265293
H1T_HUMAN	-0.0001	-0.0657372	-0.0001	-0.0001	0.291838	-0.0001	-0.0001	0.0682329	-0.0001	-0.0001	0.906604	-0.0001	-0.0001	-0.569672	-0.0001	-0.0001	0.287249	-0.0001	-0.0001	0.291291	-0.0001	-0.0001	0.286771	-0.0001	-0.0001	0.284998	-0.0001	-0.0001	0.284493	-0.0001
DRS7B_HUMAN	-0.0001	-0.0001	0.0719259	-0.0001	-0.0001	0.00771077	-0.0001	-0.0001	-0.12568	-0.0001	-0.0001	0.121316	-0.0001	-0.0001	-0.906053	-0.0001	-0.0001	0.301216	-0.0001	-0.0001	0.305727	-0.0001	-0.0001	0.314902	-0.0001	-0.0001	0.315784	-0.0001	-0.0001	0.362001
CK068_HUMAN	-0.00821862	0.214034	0.0946731	0.618579	0.0259535	-0.276111	-0.899334	0.128698	0.104983	-0.106459	-0.238316	-0.0697036	0.905334	0.0303693	-0.487981	0.191076	0.159567	0.103177	0.269398	0.146608	0.110308	0.246388	0.157747	0.104046	0.287893	0.152698	0.102235	0.264495	0.144629	0.114666
SC11A_HUMAN	-0.033527	-0.0717283	-0.177185	-0.0613351	-0.0585943	-0.904856	-0.0175793	0.0422346	-0.120462	-0.0728173	-0.0734396	-0.279348	-0.175347	-0.0870823	-0.300681	0.127338	0.20807	0.252766	0.0923644	0.210399	0.290762	0.0952956	0.219233	0.277741	0.0922533	0.190974	0.289165	0.10363	0.234493	0.272746
HPS3_HUMAN	-0.230478	0.0436074	0.00724943	-0.0463518	0.0435809	0.714225	-0.116264	-0.0228115	0.106494	0.0311007	-0.00558062	-0.0204339	0.0926894	-0.00389589	0.903791	0.213692	0.130487	0.439902	0.156656	0.132893	0.528316	0.178064	0.132772	0.44106	0.163195	0.130342	0.446312	0.170367	0.142214	0.544482
TBL1X_HUMAN	-0.903491	0.0444816	-0.508445	-0.475003	-0.0400442	-0.437445	-0.122931	-0.0717919	-0.0101372	-0.148149	0.298576	0.490635	0.11715	0.0579379	-0.830972	0.205222	0.120317	0.332583	0.199449	0.131015	0.332513	0.249244	0.127453	0.331183	0.22476	0.139205	0.332866	0.183514	0.130306	0.33116
RT18A_HUMAN	0.126126	-0.190092	-0.044621	-0.154287	-0.0258861	-0.0483471	-0.229127	-0.252634	-0.297762	0.228174	0.00731572	0.228106	0.349603	-0.0143659	0.900415	0.257114	0.155852	0.276277	0.239241	0.153619	0.20236	0.234447	0.155769	0.251167	0.233588	0.18189	0.238891	0.255093	0.159768	0.274285
ADK_HUMAN	0.201621	0.0918417	-0.900113	0.161052	-0.000493898	-0.629924	0.0373621	-0.118464	-0.0553822	0.148956	-0.00767223	0.0487724	-0.0827095	-0.0595461	0.0386469	0.238666	0.105385	0.232356	0.193671	0.0860234	0.233433	0.157739	0.107736	0.225295	0.192918	0.0862373	0.194791	0.181108	0.0987582	0.236457
NCALD_HUMAN	-0.0001	-0.0001	0.00923818	-0.0001	-0.0001	-0.899621	-0.0001	-0.0001	-0.052797	-0.0001	-0.0001	-0.0559313	-0.0001	-0.0001	-0.823507	-0.0001	-0.0001	0.224321	-0.0001	-0.0001	0.224115	-0.0001	-0.0001	0.181446	-0.0001	-0.0001	0.208008	-0.0001	-0.0001	0.223645
ABCG2_HUMAN	-0.0001	0.193646	-0.0001	-0.0001	0.0907896	-0.0001	-0.0001	-0.610038	-0.0001	-0.0001	0.0587299	-0.0001	-0.0001	-0.898393	-0.0001	-0.0001	0.265732	-0.0001	-0.0001	0.23497	-0.0001	-0.0001	0.326976	-0.0001	-0.0001	0.248689	-0.0001	-0.0001	0.263726	-0.0001
RT17_HUMAN	-0.107778	-0.293596	-0.265143	-0.0115065	0.398609	-0.226588	-0.127421	-0.0517796	-0.19095	0.157304	0.190111	0.0399946	0.898021	-0.544363	0.620346	0.210136	0.245598	0.197031	0.164763	0.247717	0.196411	0.195364	0.208055	0.178619	0.228134	0.26478	0.157242	0.252662	0.257575	0.207743
IPYR2_HUMAN	0.0951803	0.461705	0.053788	0.0797707	0.0482622	-0.0659921	-0.0668931	-0.293514	-0.188957	-0.0425403	0.0238892	0.00696818	-0.212437	0.117176	-0.894596	0.115889	0.159358	0.228461	0.112916	0.141203	0.210874	0.104225	0.153719	0.22801	0.118493	0.130902	0.190357	0.127578	0.157331	0.215315
FTSZ_MYCPU	0.049088	0.011238	-0.0356751	-0.0364064	0.0214358	-0.22398	-0.0147288	0.00448652	-0.0174471	-0.0195578	-0.00269698	0.0149975	-0.123387	0.0802229	0.893795	0.12145	0.102615	0.254192	0.117284	0.109209	0.271064	0.103354	0.10238	0.259929	0.109365	0.102918	0.255906	0.124694	0.112608	0.319311
FXL12_HUMAN	-0.0307247	0.00413712	0.00202681	-0.147764	0.00205115	-0.0262461	-0.00180705	0.0171983	-0.0882357	-0.0150609	-0.0592645	-0.122335	-0.0057982	-0.122158	-0.892505	0.0615401	0.0693525	0.085265	0.0782053	0.06692	0.0763968	0.0571368	0.0692362	0.0933539	0.0587646	0.0699352	0.0928256	0.065166	0.0819935	0.0966028
EF2K_HUMAN	0.0116545	-0.016471	-0.0197975	0.0108375	0.0231658	-0.00123819	0.0192668	-0.0160373	0.0302173	0.0666971	0.0651056	0.102298	0.209461	-0.307019	-0.890012	0.0369727	0.0333058	0.042774	0.0348794	0.0370671	0.0372979	0.0339135	0.0366196	0.0422329	0.0472226	0.0469166	0.0572696	0.0474538	0.0541532	0.0613542
PTPRS_HUMAN	-0.0001	0.889971	-0.0001	-0.0001	0.187843	-0.0001	-0.0001	0.694691	-0.0001	-0.0001	-0.520105	-0.0001	-0.0001	0.479791	-0.0001	-0.0001	0.242694	-0.0001	-0.0001	0.218698	-0.0001	-0.0001	0.230026	-0.0001	-0.0001	0.232365	-0.0001	-0.0001	0.22103	-0.0001
K2M3_SHEEP	-0.0001	-0.0001	0.407104	-0.0001	-0.0001	0.0708754	-0.0001	-0.0001	-0.0139573	-0.0001	-0.0001	-0.064827	-0.0001	-0.0001	-0.889896	-0.0001	-0.0001	0.247599	-0.0001	-0.0001	0.197657	-0.0001	-0.0001	0.194911	-0.0001	-0.0001	0.198923	-0.0001	-0.0001	0.274598
ALX1_HUMAN	-0.0001	-0.0001	0.103021	-0.0001	-0.0001	-0.233985	-0.0001	-0.0001	0.272996	-0.0001	-0.0001	-0.114519	-0.0001	-0.0001	-0.889656	-0.0001	-0.0001	0.352646	-0.0001	-0.0001	0.350235	-0.0001	-0.0001	0.359159	-0.0001	-0.0001	0.373487	-0.0001	-0.0001	0.448672
CMTA2_HUMAN	-0.0001	-0.0001	-0.221311	-0.0001	-0.0001	0.21606	-0.0001	-0.0001	0.201216	-0.0001	-0.0001	-0.220438	-0.0001	-0.0001	-0.889479	-0.0001	-0.0001	0.279539	-0.0001	-0.0001	0.280063	-0.0001	-0.0001	0.278964	-0.0001	-0.0001	0.281695	-0.0001	-0.0001	0.288507
RM32_HUMAN	-0.0001	-0.252501	-0.0385988	-0.0001	-0.0924908	-0.0471951	-0.0001	-0.292386	-0.203657	-0.0001	0.138372	0.0995185	-0.0001	0.889041	0.75827	-0.0001	0.125926	0.127857	-0.0001	0.126866	0.133543	-0.0001	0.148412	0.141266	-0.0001	0.148872	0.122779	-0.0001	0.131157	0.128826
VATG2_HUMAN	-0.0531954	-0.0348651	0.087531	-0.0687452	-0.0339794	-0.0294475	-0.761032	0.0017107	0.0532807	0.750067	0.0633118	-0.00947512	0.888851	0.149054	0.0427561	0.176173	0.0813196	0.0890818	0.185423	0.0895119	0.0969682	0.198183	0.0783321	0.0905173	0.24528	0.0885132	0.11124	0.229234	0.0937789	0.128588
PEX19_HUMAN	-0.0001	0.301619	-0.101874	-0.0001	0.0285711	0.0258514	-0.0001	-0.0339229	-0.0279988	-0.0001	-0.00628438	-0.0312992	-0.0001	-0.149935	-0.888835	-0.0001	0.100892	0.191492	-0.0001	0.0902786	0.174489	-0.0001	0.0818277	0.175293	-0.0001	0.0866375	0.17377	-0.0001	0.0988169	0.247036
TPD52_HUMAN	0.100271	0.191073	0.122314	-0.189912	0.0739016	-0.159001	-0.00541526	0.145119	-0.142606	-0.0537424	-0.301176	-0.0328989	-0.886984	0.368131	-0.561498	0.167914	0.165298	0.169616	0.174366	0.140933	0.173791	0.150423	0.146803	0.160715	0.18663	0.174342	0.140258	0.173249	0.182037	0.168696
AK1C3_HUMAN	0.188258	0.596584	0.318558	-0.266447	-0.07843	0.54274	0.0822373	0.0721311	0.100257	0.108078	-0.100786	-0.179843	-0.156391	-0.0352887	0.884722	0.144543	0.113106	0.171282	0.145215	0.101286	0.184265	0.129973	0.106134	0.178779	0.154448	0.108993	0.172878	0.137462	0.0987102	0.202099
UB2R1_HUMAN	-0.0395108	0.181471	0.0834624	0.172478	-0.0545084	0.054701	0.162014	-0.0452495	-0.0661616	-0.22339	-0.07064	-0.113589	-0.0399784	-0.263106	-0.884447	0.0984945	0.0974823	0.0824355	0.1315	0.0875944	0.089917	0.117533	0.0802395	0.0811561	0.123271	0.0806461	0.10255	0.101614	0.0907945	0.0918243
TREF1_HUMAN	-0.0001	0.241744	-0.0001	-0.0001	-0.0290076	-0.0001	-0.0001	0.256096	-0.0001	-0.0001	-0.883683	-0.0001	-0.0001	-0.189755	-0.0001	-0.0001	0.285499	-0.0001	-0.0001	0.20888	-0.0001	-0.0001	0.264198	-0.0001	-0.0001	0.247484	-0.0001	-0.0001	0.250465	-0.0001
TM245_HUMAN	-0.315845	-0.259655	-0.0607714	-0.0793688	0.102311	-0.101807	-0.242755	-0.254879	0.0269803	-0.882347	-0.177841	-0.0728008	-0.233005	0.0976644	0.271433	0.135735	0.125427	0.124898	0.14735	0.110973	0.120676	0.143723	0.131645	0.11951	0.144514	0.125701	0.113371	0.122974	0.114133	0.140374
RYR3_HUMAN	-0.0001	-0.0001	0.809156	-0.0001	-0.0001	0.396078	-0.0001	-0.0001	0.0549007	-0.0001	-0.0001	0.879794	-0.0001	-0.0001	-0.546556	-0.0001	-0.0001	0.549886	-0.0001	-0.0001	0.501871	-0.0001	-0.0001	0.517737	-0.0001	-0.0001	0.559611	-0.0001	-0.0001	0.567413
BRD3_HUMAN	-0.0001	-0.171166	0.268264	-0.0001	0.114368	-0.0472226	-0.0001	0.251675	0.185835	-0.0001	-0.105768	-0.878924	-0.0001	0.456226	-0.466454	-0.0001	0.117662	0.320012	-0.0001	0.119917	0.306345	-0.0001	0.121972	0.280024	-0.0001	0.128536	0.294061	-0.0001	0.15129	0.338514
NR3L1_HUMAN	-0.0001	-0.00560272	-0.00691012	-0.0001	0.00270392	0.00426975	-0.0001	-0.00316547	-0.0349922	-0.0001	0.0378961	-0.0852221	-0.0001	-0.0470241	-0.876813	-0.0001	0.130989	0.325721	-0.0001	0.137238	0.328706	-0.0001	0.131917	0.32376	-0.0001	0.134338	0.330538	-0.0001	0.131193	0.444858
T151B_HUMAN	-0.0001	-0.0484619	0.63117	-0.0001	-0.521081	-0.0999449	-0.0001	0.254622	0.305	-0.0001	0.242267	-0.110414	-0.0001	0.724477	-0.875722	-0.0001	0.380873	0.477065	-0.0001	0.376796	0.491778	-0.0001	0.379665	0.486863	-0.0001	0.374211	0.49211	-0.0001	0.379372	0.443786
VP13D_HUMAN	-0.142133	-0.11489	-0.0492605	-0.0948474	0.64121	0.102913	0.0196641	-0.874686	0.105271	0.0661259	-0.0967671	0.000115796	-0.331712	0.600179	-0.0731578	0.200478	0.354467	0.179378	0.211625	0.343781	0.188083	0.160815	0.375794	0.187962	0.250998	0.288835	0.162191	0.216526	0.344229	0.210048
ROBO1_HUMAN	-0.0001	-0.0740445	-0.0515504	-0.0001	-0.873708	-0.193078	-0.0001	0.402637	-0.0220184	-0.0001	0.852003	-0.0179632	-0.0001	-0.251505	-0.0228905	-0.0001	0.364336	0.146895	-0.0001	0.297816	0.147198	-0.0001	0.331838	0.131458	-0.0001	0.320605	0.138732	-0.0001	0.308713	0.146119
ZN547_HUMAN	-0.0001	-0.0001	0.272239	-0.0001	-0.0001	0.518977	-0.0001	-0.0001	-0.0704479	-0.0001	-0.0001	0.13964	-0.0001	-0.0001	-0.870729	-0.0001	-0.0001	0.461999	-0.0001	-0.0001	0.511226	-0.0001	-0.0001	0.445709	-0.0001	-0.0001	0.444783	-0.0001	-0.0001	0.50944
HEP2_HUMAN	-0.0001	-0.0001	0.0159505	-0.0001	-0.0001	-0.0106072	-0.0001	-0.0001	-0.0491176	-0.0001	-0.0001	-0.0210255	-0.0001	-0.0001	-0.86653	-0.0001	-0.0001	0.279906	-0.0001	-0.0001	0.271574	-0.0001	-0.0001	0.272723	-0.0001	-0.0001	0.298638	-0.0001	-0.0001	0.336368
FBF1_HUMAN	0.0854164	-0.0001	-0.0001	0.738004	-0.0001	-0.0001	-0.162309	-0.0001	-0.0001	0.866364	-0.0001	-0.0001	0.0203381	-0.0001	-0.0001	0.259004	-0.0001	-0.0001	0.240802	-0.0001	-0.0001	0.259143	-0.0001	-0.0001	0.213947	-0.0001	-0.0001	0.216822	-0.0001	-0.0001
SPSY_HUMAN	0.00379559	0.180269	0.0408301	0.0785206	-0.0894858	0.0342058	0.0237109	0.0500704	-0.0259598	-0.0315875	-0.0262629	-0.0578724	-0.0181374	-0.105814	-0.865629	0.0378011	0.0455397	0.0416555	0.0361666	0.0461613	0.0341688	0.0330436	0.0431276	0.0422313	0.0400748	0.0457173	0.0400633	0.0423845	0.0594977	0.0538696
RGS12_HUMAN	-0.110747	-0.0363656	-0.0436092	0.420183	-0.398359	0.018295	0.0903394	0.0152038	0.0150586	0.0490849	0.865537	0.0161463	-0.386192	0.066625	-0.162497	0.2525	0.244033	0.220478	0.208028	0.304115	0.163686	0.192431	0.267219	0.204292	0.163058	0.280863	0.171751	0.227298	0.290725	0.234169
F118B_HUMAN	-0.0747558	0.5135	-0.00271211	0.0644671	-0.0787581	0.0928676	-0.045381	-0.00994044	-0.141832	-0.0061259	-0.0818885	-0.122776	-0.0819826	-0.117466	-0.865516	0.110191	0.111424	0.0879818	0.0767648	0.0934593	0.105501	0.0768946	0.0982326	0.0945678	0.0743384	0.0974955	0.0947378	0.0861447	0.108565	0.119462
CRK_HUMAN	-0.0001	-0.021447	-0.257298	-0.0001	-0.0492845	0.0273537	-0.0001	-0.814418	-0.0200516	-0.0001	0.0177848	-0.0993049	-0.0001	-0.553464	-0.865318	-0.0001	0.245991	0.251251	-0.0001	0.234213	0.192349	-0.0001	0.325733	0.285978	-0.0001	0.266511	0.214008	-0.0001	0.294575	0.27651
PHB2_HUMAN	-0.0455331	-0.455638	0.0249484	-0.178562	0.382747	-0.185857	0.169356	0.468062	-0.595819	0.108066	-0.0474519	-0.180987	-0.1608	0.865151	0.61387	0.0582633	0.0655337	0.072067	0.0574032	0.0642105	0.0715027	0.0576555	0.0687328	0.072296	0.0581627	0.069892	0.0696662	0.0521676	0.0673089	0.0721948
F110A_HUMAN	-0.591596	-0.416172	-0.0001	0.48576	-0.359063	-0.0001	-0.00658894	-0.336811	-0.0001	-0.130237	0.0886791	-0.0001	0.865064	0.185055	-0.0001	0.2799	0.300878	-0.0001	0.295543	0.285151	-0.0001	0.293323	0.27585	-0.0001	0.308209	0.292729	-0.0001	0.280526	0.251305	-0.0001
TOM20_HUMAN	-0.067247	-0.295966	-0.031414	-0.0710294	0.472055	-0.0327012	0.111194	-0.693542	-0.0733171	-0.149473	-0.0942767	-0.279817	-0.20964	0.864932	0.0732508	0.124993	0.277152	0.1441	0.10985	0.284149	0.131519	0.113885	0.314832	0.126573	0.141738	0.28697	0.129317	0.125413	0.268731	0.130288
NARF_HUMAN	-0.0620755	0.0159776	-0.0250313	0.0283546	0.0167395	0.0864844	-0.0463291	-0.0140324	0.0518213	-0.0699197	-0.0560661	-0.185159	-0.188541	-0.764513	-0.863609	0.118067	0.0674589	0.106729	0.11655	0.0703553	0.109519	0.118713	0.0731919	0.105243	0.116022	0.0831771	0.119843	0.130887	0.0910705	0.133882
BRI3B_HUMAN	-0.0970021	-0.211945	-0.287941	-0.565845	-0.187738	-0.294902	-0.570764	-0.196079	-0.372709	-0.710003	-0.382655	-0.552586	-0.863331	-0.418352	-0.273662	0.157523	0.12337	0.149485	0.152211	0.115746	0.152064	0.152866	0.123701	0.159255	0.167564	0.130281	0.1472	0.164559	0.126512	0.164865
BCAT2_HUMAN	-0.0001	-0.0001	-0.0390826	-0.0001	-0.0001	0.049453	-0.0001	-0.0001	0.000202333	-0.0001	-0.0001	0.0319849	-0.0001	-0.0001	0.863187	-0.0001	-0.0001	0.278895	-0.0001	-0.0001	0.27939	-0.0001	-0.0001	0.282746	-0.0001	-0.0001	0.280414	-0.0001	-0.0001	0.394885
ULK1_HUMAN	-0.0001	0.0701918	-0.0001	-0.0001	0.826641	-0.0001	-0.0001	-0.861081	-0.0001	-0.0001	-0.176385	-0.0001	-0.0001	-0.305786	-0.0001	-0.0001	0.370371	-0.0001	-0.0001	0.343632	-0.0001	-0.0001	0.316161	-0.0001	-0.0001	0.304906	-0.0001	-0.0001	0.314193	-0.0001
GRIA4_HUMAN	0.0694049	-0.0001	-0.0001	-0.0765884	-0.0001	-0.0001	0.0331548	-0.0001	-0.0001	-0.860494	-0.0001	-0.0001	-0.277673	-0.0001	-0.0001	0.234353	-0.0001	-0.0001	0.185315	-0.0001	-0.0001	0.169904	-0.0001	-0.0001	0.25068	-0.0001	-0.0001	0.231804	-0.0001	-0.0001
SNX29_HUMAN	-0.0777881	-0.729527	-0.0123666	0.0206272	0.122158	-0.0115076	0.000705541	-0.859573	0.0833466	-0.00561881	0.649438	-0.00179111	0.0247626	0.555269	-0.175237	0.0988504	0.318799	0.10282	0.0959169	0.367285	0.0990302	0.0933716	0.317073	0.114581	0.0907499	0.363504	0.0979435	0.0918502	0.352698	0.124587
PCSK5_HUMAN	-0.0001	-0.0001	-0.0254867	-0.0001	-0.0001	0.265528	-0.0001	-0.0001	0.0708071	-0.0001	-0.0001	0.0418141	-0.0001	-0.0001	-0.859487	-0.0001	-0.0001	0.339155	-0.0001	-0.0001	0.337502	-0.0001	-0.0001	0.342888	-0.0001	-0.0001	0.293484	-0.0001	-0.0001	0.315857
SHSA6_HUMAN	-0.0001	-0.308983	-0.446499	-0.0001	-0.22103	0.0127611	-0.0001	0.699164	0.167458	-0.0001	0.859461	-0.289343	-0.0001	-0.318755	-0.200925	-0.0001	0.376791	0.348481	-0.0001	0.407501	0.349017	-0.0001	0.364626	0.341836	-0.0001	0.375442	0.33592	-0.0001	0.3983	0.341202
F16B2_HUMAN	0.0926863	-0.0001	-0.0674841	0.123844	-0.0001	-0.0178583	-0.150904	-0.0001	0.0194466	-0.195346	-0.0001	-0.0182936	-0.158661	-0.0001	-0.85901	0.170474	-0.0001	0.141334	0.142507	-0.0001	0.126236	0.142261	-0.0001	0.126523	0.151344	-0.0001	0.126057	0.142856	-0.0001	0.179257
IMP3_HUMAN	-0.0001	-0.135303	-0.0328153	-0.0001	0.0339989	0.340078	-0.0001	0.000929468	0.0227383	-0.0001	0.104022	0.858764	-0.0001	0.0555656	0.213312	-0.0001	0.14477	0.148826	-0.0001	0.140415	0.180431	-0.0001	0.13283	0.139186	-0.0001	0.142863	0.16961	-0.0001	0.15857	0.149431
TDRD1_HUMAN	-0.0272601	-0.0130552	-0.138976	-0.146942	-0.0243421	0.0897896	-0.0396054	-0.0904294	-0.102663	-0.234414	-0.0693297	-0.039746	-0.0222239	0.0600216	-0.857948	0.179214	0.228289	0.154357	0.185453	0.229792	0.150008	0.146905	0.241072	0.145289	0.205545	0.236809	0.153799	0.207787	0.235007	0.158809
ERF3B_HUMAN	-0.0162749	0.857766	-0.0253554	0.184677	-0.0624158	0.211108	-0.0793854	-0.124329	0.00803941	-0.141242	-0.017841	-0.0957613	-0.0986374	0.225762	-0.692803	0.124205	0.159906	0.132624	0.158429	0.128667	0.141366	0.14332	0.133052	0.126447	0.160035	0.112848	0.137482	0.153095	0.134644	0.13792
NNTM_HUMAN	-0.0001	-0.267609	-0.0001	-0.0001	-0.565575	-0.0001	-0.0001	-0.856571	-0.0001	-0.0001	0.435594	-0.0001	-0.0001	-0.201191	-0.0001	-0.0001	0.333786	-0.0001	-0.0001	0.348545	-0.0001	-0.0001	0.398082	-0.0001	-0.0001	0.382132	-0.0001	-0.0001	0.368946	-0.0001
AF9_HUMAN	-0.110818	0.220272	-0.0001	-0.117058	-0.135694	-0.0001	-0.031771	-0.0626524	-0.0001	-0.0849535	-0.0271598	-0.0001	-0.113779	0.855419	-0.0001	0.16548	0.2956	-0.0001	0.183387	0.24854	-0.0001	0.148066	0.237347	-0.0001	0.173053	0.23298	-0.0001	0.175131	0.274991	-0.0001
TMF1_HUMAN	0.0266996	-0.11726	-0.0593062	-0.0688599	-0.0674234	-0.0564818	-0.0351145	-0.175173	-0.169341	0.854965	0.055505	0.170187	-0.659977	0.111553	-0.622368	0.257356	0.130242	0.201373	0.181297	0.130933	0.192429	0.215417	0.131563	0.172667	0.20759	0.12746	0.17687	0.266888	0.143567	0.19818
DCNL4_HUMAN	-0.320769	-0.124422	-0.0001	-0.00605879	0.0106247	-0.0001	-0.0398699	-0.854887	-0.0001	-0.142881	-0.160198	-0.0001	-0.156274	0.12486	-0.0001	0.236239	0.33541	-0.0001	0.170777	0.269173	-0.0001	0.1644	0.295096	-0.0001	0.229278	0.314769	-0.0001	0.204562	0.25915	-0.0001
H2AX_HUMAN	0.00426653	-0.42746	0.0689819	0.355264	0.235252	0.14154	-0.0790677	-0.235851	-0.126442	-0.214371	0.172824	0.854144	0.425416	-0.00780668	0.82439	0.0729919	0.112864	0.0983143	0.0931213	0.110402	0.088252	0.0892919	0.108405	0.109852	0.097625	0.111676	0.112351	0.098532	0.113484	0.104946
EFG_MYCAP	-0.0001	-0.487178	-0.0001	-0.0001	0.275138	-0.0001	-0.0001	0.219764	-0.0001	-0.0001	0.626716	-0.0001	-0.0001	0.853396	-0.0001	-0.0001	0.332774	-0.0001	-0.0001	0.312206	-0.0001	-0.0001	0.330232	-0.0001	-0.0001	0.336121	-0.0001	-0.0001	0.332824	-0.0001
UTP11_HUMAN	-0.0131279	-0.0681183	-0.0294309	-0.063517	-0.00298917	-0.320229	-0.179269	0.142201	-0.0293037	-0.0115707	0.029355	0.710929	0.51736	0.171738	0.851842	0.128429	0.107047	0.15829	0.148887	0.122164	0.158393	0.148477	0.117006	0.148161	0.172399	0.107574	0.171295	0.150164	0.125734	0.168632
PACE1_HUMAN	0.501975	0.0382409	0.0135278	-0.0258837	-0.0970042	-0.0222065	-0.850606	-0.183715	-0.0698567	0.0141128	0.000454313	-0.00135331	-0.156517	0.602757	-0.282799	0.198259	0.244524	0.0967006	0.155721	0.272476	0.0913512	0.219455	0.290514	0.0991463	0.154846	0.242742	0.0892957	0.194588	0.32262	0.111067
JAGN1_HUMAN	-0.0606704	-0.0304355	-0.101841	-0.200122	-0.0419285	-0.0158308	-0.0451988	-0.124161	-0.0583202	-0.0266213	-0.0237316	-0.0677516	-0.0346021	0.00480257	-0.847758	0.144868	0.138892	0.19089	0.115576	0.138692	0.179949	0.111462	0.156932	0.191847	0.119331	0.142321	0.179925	0.1062	0.141475	0.217111
VDAC2_HUMAN	0.0614044	-0.270014	-0.00416007	0.00134621	0.244701	-0.242826	0.221122	0.178591	-0.386802	0.0675797	0.103803	-0.170555	0.0193749	0.570048	0.847565	0.0707613	0.0560365	0.0578663	0.0707124	0.0552696	0.0582359	0.0687711	0.0601864	0.0556119	0.0689182	0.0588923	0.0497609	0.0733192	0.0598628	0.0577072
OSCP1_HUMAN	-0.0001	0.475186	-0.631758	-0.0001	-0.404664	0.574014	-0.0001	0.202822	0.563014	-0.0001	0.219582	0.846303	-0.0001	0.106659	-0.244241	-0.0001	0.194065	0.239883	-0.0001	0.213414	0.242264	-0.0001	0.180944	0.249983	-0.0001	0.190748	0.252897	-0.0001	0.190939	0.292181
APBA1_HUMAN	0.452476	-0.169754	-0.105801	-0.580811	0.0552914	-0.0491956	-0.844297	-0.051764	0.00837924	0.450281	0.0234666	-0.0698846	-0.204697	-0.122802	-0.304849	0.223562	0.105773	0.118138	0.188369	0.102866	0.112498	0.188949	0.0967979	0.148231	0.19326	0.0915892	0.11063	0.221193	0.110998	0.144613
RFX7_HUMAN	-0.0001	-0.0755868	0.377505	-0.0001	-0.115471	-0.766583	-0.0001	0.0248889	-0.657874	-0.0001	0.0812913	0.707172	-0.0001	-0.197563	-0.8421	-0.0001	0.273875	0.424213	-0.0001	0.275979	0.435848	-0.0001	0.280656	0.466869	-0.0001	0.270439	0.454921	-0.0001	0.272804	0.483398
M3K12_HUMAN	-0.0001	-0.176247	-0.0001	-0.0001	0.303428	-0.0001	-0.0001	-0.840909	-0.0001	-0.0001	-0.760611	-0.0001	-0.0001	-0.70795	-0.0001	-0.0001	0.248145	-0.0001	-0.0001	0.270504	-0.0001	-0.0001	0.273054	-0.0001	-0.0001	0.297935	-0.0001	-0.0001	0.297144	-0.0001
ANR49_HUMAN	-0.210505	-0.0107225	-0.0001	0.472801	-0.0858444	-0.0001	0.456041	0.0184068	-0.0001	0.840715	-0.00937437	-0.0001	0.133581	-0.288782	-0.0001	0.313906	0.253938	-0.0001	0.310801	0.253569	-0.0001	0.312496	0.246586	-0.0001	0.32785	0.240597	-0.0001	0.312324	0.296583	-0.0001
DHX34_HUMAN	0.0875121	-0.035173	-0.24309	-0.194983	0.0877739	-0.238228	-0.0495613	0.125057	-0.050997	0.0195676	-0.136871	0.136731	0.0375174	-0.0800747	0.837666	0.131387	0.0796705	0.321497	0.0923088	0.0828225	0.348939	0.107043	0.0900026	0.274291	0.100945	0.101381	0.294037	0.0981272	0.0909188	0.329949
G6PI_MYCMS	-0.0001	-0.0001	-0.02773	-0.0001	-0.0001	0.0233135	-0.0001	-0.0001	-0.00742787	-0.0001	-0.0001	-0.0231511	-0.0001	-0.0001	0.837542	-0.0001	-0.0001	0.28184	-0.0001	-0.0001	0.285177	-0.0001	-0.0001	0.287079	-0.0001	-0.0001	0.287038	-0.0001	-0.0001	0.384063
PIGS_HUMAN	-0.0001	0.312539	-0.04695	-0.0001	-0.0392844	0.024241	-0.0001	-0.206003	-0.0332235	-0.0001	-0.837179	-0.0242946	-0.0001	-0.175579	0.0650672	-0.0001	0.3385	0.116109	-0.0001	0.304055	0.0900813	-0.0001	0.359987	0.0877584	-0.0001	0.370489	0.0868097	-0.0001	0.385761	0.109147
MFN1_HUMAN	-0.290582	0.115053	0.347654	-0.594041	-0.0879343	-0.258914	-0.281765	0.176453	0.477206	0.263386	-0.0518609	-0.833685	0.229845	-0.242218	0.62095	0.245821	0.181524	0.270082	0.276624	0.176822	0.267483	0.267142	0.184687	0.304679	0.241504	0.177395	0.25272	0.260227	0.203286	0.288833
CBPE_HUMAN	0.00141467	-0.0442581	-0.0307855	0.0197102	0.0274801	0.0431985	0.00824636	-0.0271604	-0.165345	-0.0233225	-0.0968515	-0.126756	-0.273256	0.103356	-0.833526	0.063054	0.0835221	0.0819313	0.056296	0.0774264	0.0905275	0.065828	0.0780117	0.0818589	0.0616761	0.0864479	0.0983531	0.0798243	0.0883337	0.113578
AT5F1_HUMAN	-0.0815538	-0.0001	-0.044744	-0.0896222	-0.0001	-0.833023	0.02083	-0.0001	-0.200443	-0.00157663	-0.0001	-0.22011	0.1984	-0.0001	0.145989	0.228601	-0.0001	0.447626	0.175311	-0.0001	0.446205	0.191958	-0.0001	0.380593	0.189688	-0.0001	0.412437	0.208758	-0.0001	0.361072
JARD2_HUMAN	0.814131	0.0540512	-0.0001	0.0527078	-0.104745	-0.0001	0.147597	0.0544693	-0.0001	0.831381	0.263971	-0.0001	-0.389588	-0.202058	-0.0001	0.240786	0.166757	-0.0001	0.169418	0.170518	-0.0001	0.21675	0.165093	-0.0001	0.195225	0.179584	-0.0001	0.214866	0.182368	-0.0001
LRRC1_HUMAN	-0.0001	-0.0557606	-0.126072	-0.0001	-0.0647428	-0.0313439	-0.0001	0.0135682	-0.0537637	-0.0001	-0.139403	0.0698517	-0.0001	-0.358002	0.830898	-0.0001	0.173314	0.30351	-0.0001	0.146846	0.301854	-0.0001	0.133853	0.335761	-0.0001	0.151873	0.351132	-0.0001	0.181598	0.377548
ATPO_HUMAN	-0.0001	-0.111453	-0.16575	-0.0001	0.153061	-0.14394	-0.0001	0.121946	-0.830677	-0.0001	-0.636912	-0.0992893	-0.0001	0.631428	0.829629	-0.0001	0.188868	0.193639	-0.0001	0.17381	0.206274	-0.0001	0.1974	0.204028	-0.0001	0.213294	0.178397	-0.0001	0.189297	0.19422
FXRD2_HUMAN	-0.0408916	-0.0384556	0.0282696	0.0167267	-0.0748576	-0.0455106	0.0151735	0.0290233	0.0155739	-0.061502	-0.0981654	0.00693049	-0.133808	-0.225851	-0.827383	0.0784079	0.110177	0.0815354	0.0730475	0.107271	0.0875545	0.0775647	0.104893	0.0868506	0.0772106	0.121936	0.0894343	0.0993677	0.129709	0.117452
TTC36_HUMAN	-0.0001	-0.0001	0.555424	-0.0001	-0.0001	0.142217	-0.0001	-0.0001	-0.288414	-0.0001	-0.0001	0.826638	-0.0001	-0.0001	-0.254531	-0.0001	-0.0001	0.264036	-0.0001	-0.0001	0.239579	-0.0001	-0.0001	0.27441	-0.0001	-0.0001	0.296947	-0.0001	-0.0001	0.315557
MTMRE_HUMAN	-0.468651	0.0634827	0.00343765	-0.0706746	0.000943006	0.36097	0.0325079	0.0142179	-0.024433	0.035028	-0.0151048	-0.112456	-0.824978	0.112327	-0.0442245	0.127859	0.154193	0.364372	0.143947	0.159953	0.381126	0.14846	0.143425	0.383231	0.125388	0.137932	0.335855	0.154138	0.158155	0.378279
KPCT_HUMAN	-0.0001	-0.0001	-0.32927	-0.0001	-0.0001	-0.121167	-0.0001	-0.0001	-0.238731	-0.0001	-0.0001	-0.239003	-0.0001	-0.0001	0.824391	-0.0001	-0.0001	0.253237	-0.0001	-0.0001	0.209986	-0.0001	-0.0001	0.238549	-0.0001	-0.0001	0.245937	-0.0001	-0.0001	0.278424
USMG5_HUMAN	-0.167423	-0.0001	-0.0001	0.823187	-0.0001	-0.0001	-0.00465539	-0.0001	-0.0001	-0.718885	-0.0001	-0.0001	0.362246	-0.0001	-0.0001	0.251521	-0.0001	-0.0001	0.255811	-0.0001	-0.0001	0.252499	-0.0001	-0.0001	0.224575	-0.0001	-0.0001	0.248409	-0.0001	-0.0001
SESD1_HUMAN	-0.0267051	0.00347022	-0.0275233	-0.0171876	-0.0374352	0.0433965	-0.0952461	0.0244941	-0.0303436	-0.036462	-0.0152742	-0.0752945	-0.147888	-0.0150255	-0.82311	0.138353	0.0684211	0.0950087	0.138738	0.0698766	0.100476	0.157861	0.0736831	0.0934276	0.138687	0.0711053	0.0956502	0.177917	0.0813111	0.126372
RPAB4_HUMAN	-0.0001	-0.0675204	-0.179381	-0.0001	-0.028625	0.816391	-0.0001	0.0389698	0.194891	-0.0001	-0.00954478	-0.111833	-0.0001	0.0541155	-0.822803	-0.0001	0.0850085	0.49552	-0.0001	0.0773429	0.521908	-0.0001	0.0869077	0.486346	-0.0001	0.0737071	0.461391	-0.0001	0.0947869	0.561941
JUPI1_HUMAN	-0.0001	0.00111563	-0.821588	-0.0001	0.0516395	-0.162853	-0.0001	0.0570154	-0.38447	-0.0001	-0.280441	-0.416787	-0.0001	0.326213	0.2663	-0.0001	0.238806	0.267727	-0.0001	0.232002	0.327469	-0.0001	0.228849	0.312531	-0.0001	0.29043	0.285127	-0.0001	0.294036	0.314928
CAPSL_HUMAN	-0.0001	-0.0001	-0.203561	-0.0001	-0.0001	-0.131619	-0.0001	-0.0001	-0.0271417	-0.0001	-0.0001	-0.200846	-0.0001	-0.0001	-0.821139	-0.0001	-0.0001	0.331954	-0.0001	-0.0001	0.317479	-0.0001	-0.0001	0.299296	-0.0001	-0.0001	0.330364	-0.0001	-0.0001	0.363812
HIP1_HUMAN	-0.0001	0.0109983	0.0997165	-0.0001	0.0787237	-0.0265048	-0.0001	0.0812993	0.0731872	-0.0001	-0.0824138	0.0723329	-0.0001	0.821103	0.333537	-0.0001	0.123276	0.200908	-0.0001	0.128183	0.179165	-0.0001	0.1234	0.212864	-0.0001	0.127744	0.173917	-0.0001	0.123027	0.206682
CSMD2_HUMAN	-0.0001	-0.0001	0.818021	-0.0001	-0.0001	0.632569	-0.0001	-0.0001	0.372421	-0.0001	-0.0001	0.163362	-0.0001	-0.0001	0.134039	-0.0001	-0.0001	0.346348	-0.0001	-0.0001	0.381861	-0.0001	-0.0001	0.35582	-0.0001	-0.0001	0.3105	-0.0001	-0.0001	0.300792
ZNF26_HUMAN	-0.0001	-0.622047	-0.0001	-0.0001	-0.0356707	-0.0001	-0.0001	-0.815197	-0.0001	-0.0001	0.0131245	-0.0001	-0.0001	0.0461266	-0.0001	-0.0001	0.266544	-0.0001	-0.0001	0.242767	-0.0001	-0.0001	0.254492	-0.0001	-0.0001	0.222012	-0.0001	-0.0001	0.229958	-0.0001
ERG1_HUMAN	-0.000604322	0.0745043	-0.0148576	-0.264004	-0.0185907	0.117553	-0.0199704	0.00936853	0.247216	0.527107	0.647954	0.70069	0.815055	0.108038	0.754815	0.0500112	0.0660294	0.071152	0.0654815	0.0708683	0.0646875	0.0499546	0.0523641	0.0675263	0.0652226	0.0585831	0.0691271	0.0576092	0.0701465	0.0748336
ZMAT4_HUMAN	-0.0705119	-0.0001	-0.527641	0.0975916	-0.0001	0.189378	-0.0765478	-0.0001	-0.145149	-0.336152	-0.0001	-0.720164	0.0882148	-0.0001	-0.814139	0.170182	-0.0001	0.287929	0.166879	-0.0001	0.318946	0.160994	-0.0001	0.254996	0.189659	-0.0001	0.288162	0.174414	-0.0001	0.940377
UAP1_HUMAN	-0.0001	-0.0001	-0.0375472	-0.0001	-0.0001	0.429631	-0.0001	-0.0001	0.351669	-0.0001	-0.0001	-0.361125	-0.0001	-0.0001	0.813878	-0.0001	-0.0001	0.228716	-0.0001	-0.0001	0.293255	-0.0001	-0.0001	0.278345	-0.0001	-0.0001	0.286044	-0.0001	-0.0001	0.249702
B2CL1_HUMAN	-0.813189	-0.0001	-0.0001	-0.0663912	-0.0001	-0.0001	0.229534	-0.0001	-0.0001	-0.309661	-0.0001	-0.0001	0.373881	-0.0001	-0.0001	0.232359	-0.0001	-0.0001	0.220453	-0.0001	-0.0001	0.241678	-0.0001	-0.0001	0.238538	-0.0001	-0.0001	0.921228	-0.0001	-0.0001
S2533_HUMAN	-0.0001	-0.0001	0.238261	-0.0001	-0.0001	0.494483	-0.0001	-0.0001	0.317619	-0.0001	-0.0001	0.410629	-0.0001	-0.0001	0.81302	-0.0001	-0.0001	0.26273	-0.0001	-0.0001	0.269576	-0.0001	-0.0001	0.272745	-0.0001	-0.0001	0.270561	-0.0001	-0.0001	0.299061
MGST3_HUMAN	-0.0001	-0.0001	-0.215429	-0.0001	-0.0001	0.319596	-0.0001	-0.0001	0.81164	-0.0001	-0.0001	-0.754924	-0.0001	-0.0001	-0.092533	-0.0001	-0.0001	0.293529	-0.0001	-0.0001	0.316799	-0.0001	-0.0001	0.322489	-0.0001	-0.0001	0.328156	-0.0001	-0.0001	0.323969
UBQL1_HUMAN	-0.217194	0.0955732	-0.152464	0.217312	-0.0198709	-0.115854	0.558491	-0.131465	-0.0560649	-0.208145	-0.269165	-0.293241	-0.809434	0.0697197	-0.78941	0.175444	0.127313	0.122954	0.202203	0.117486	0.120437	0.171142	0.111226	0.10405	0.19274	0.122536	0.119267	0.167767	0.121963	0.124673
CLP1L_HUMAN	-0.0001	-0.0001	0.236032	-0.0001	-0.0001	0.180034	-0.0001	-0.0001	-0.026545	-0.0001	-0.0001	-0.808628	-0.0001	-0.0001	0.00244504	-0.0001	-0.0001	0.350181	-0.0001	-0.0001	0.310625	-0.0001	-0.0001	0.373644	-0.0001	-0.0001	0.367682	-0.0001	-0.0001	0.941137
RT10_HUMAN	-0.156935	-0.050238	-0.00682637	-0.159214	-0.090403	0.0629282	-0.289678	0.0570098	-0.103656	0.0544314	-0.0612357	-0.096999	0.456349	0.101902	-0.808404	0.174444	0.144586	0.315672	0.159896	0.151045	0.307185	0.160811	0.165952	0.29839	0.141725	0.171064	0.397159	0.165672	0.188681	0.389342
MIER2_HUMAN	-0.807714	-0.0790313	-0.0001	-0.625877	-0.229427	-0.0001	-0.125952	0.0110622	-0.0001	-0.236081	-0.533457	-0.0001	0.00408237	0.152851	-0.0001	0.248632	0.191268	-0.0001	0.207368	0.231927	-0.0001	0.194216	0.17275	-0.0001	0.23886	0.255975	-0.0001	0.912863	0.230015	-0.0001
RT14_HUMAN	-0.0001	-0.350074	-0.0001	-0.0001	-0.0813718	-0.0001	-0.0001	-0.723745	-0.0001	-0.0001	-0.0440925	-0.0001	-0.0001	0.806834	-0.0001	-0.0001	0.261569	-0.0001	-0.0001	0.212292	-0.0001	-0.0001	0.246379	-0.0001	-0.0001	0.29928	-0.0001	-0.0001	0.259191	-0.0001
SAR1B_HUMAN	0.0412001	0.139366	0.0826815	-0.0623401	0.106638	0.0163763	-0.0857102	-0.0708366	0.022619	0.0249722	0.146998	-0.0457222	-0.187339	0.0484822	-0.806808	0.242205	0.167905	0.124573	0.20338	0.160485	0.115901	0.175315	0.162331	0.126828	0.188248	0.147833	0.129039	0.209644	0.145536	0.15657
XPR1_HUMAN	-0.0001	-0.0001	0.0375153	-0.0001	-0.0001	0.000814266	-0.0001	-0.0001	0.00560383	-0.0001	-0.0001	0.395619	-0.0001	-0.0001	0.804464	-0.0001	-0.0001	0.189978	-0.0001	-0.0001	0.169163	-0.0001	-0.0001	0.183184	-0.0001	-0.0001	0.264572	-0.0001	-0.0001	0.263364
RFX4_HUMAN	-0.0001	-0.0428636	0.0243369	-0.0001	0.802738	-0.026725	-0.0001	0.0395012	-0.0410503	-0.0001	-0.127168	0.0228984	-0.0001	0.0510456	0.0377646	-0.0001	0.274551	0.164825	-0.0001	0.294936	0.169035	-0.0001	0.338699	0.171568	-0.0001	0.264451	0.170822	-0.0001	0.280808	0.169491
S22AH_HUMAN	-0.0001	-0.0001	0.00980249	-0.0001	-0.0001	-0.269284	-0.0001	-0.0001	-0.0863407	-0.0001	-0.0001	-0.105313	-0.0001	-0.0001	0.802287	-0.0001	-0.0001	0.44516	-0.0001	-0.0001	0.474356	-0.0001	-0.0001	0.455413	-0.0001	-0.0001	0.452627	-0.0001	-0.0001	0.519735
S22A2_HUMAN	-0.0001	-0.0001	0.252518	-0.0001	-0.0001	-0.411889	-0.0001	-0.0001	-0.106845	-0.0001	-0.0001	-0.217042	-0.0001	-0.0001	-0.801986	-0.0001	-0.0001	0.293013	-0.0001	-0.0001	0.297868	-0.0001	-0.0001	0.300287	-0.0001	-0.0001	0.257007	-0.0001	-0.0001	0.265778
GBG12_HUMAN	-0.218319	-0.0856099	0.00660816	-0.360937	0.16889	-0.00786616	0.298159	0.0448888	-0.112154	0.151213	0.0296944	0.0410572	0.00882397	0.552507	0.800898	0.132506	0.0860495	0.155445	0.129297	0.0988893	0.14672	0.123859	0.0968464	0.144106	0.148654	0.106997	0.136527	0.125447	0.110248	0.160384
CD166_HUMAN	0.00698406	-0.00242113	0.137142	-0.0618935	0.178854	-0.0417439	-0.112727	0.0246002	-0.184258	0.381009	-0.245659	0.177827	0.127757	0.723288	0.799941	0.174786	0.10656	0.129731	0.152955	0.122319	0.127016	0.140479	0.145319	0.123432	0.154437	0.124159	0.117921	0.162056	0.140959	0.125374
ZNRF2_HUMAN	-0.0001	0.671425	-0.0001	-0.0001	-0.499827	-0.0001	-0.0001	0.799325	-0.0001	-0.0001	0.0687468	-0.0001	-0.0001	-0.0400336	-0.0001	-0.0001	0.256284	-0.0001	-0.0001	0.203163	-0.0001	-0.0001	0.233121	-0.0001	-0.0001	0.220257	-0.0001	-0.0001	0.212727	-0.0001
ARHG8_HUMAN	-0.0001	-0.0001	-0.116456	-0.0001	-0.0001	-0.00999165	-0.0001	-0.0001	0.0716123	-0.0001	-0.0001	-0.0592315	-0.0001	-0.0001	-0.798704	-0.0001	-0.0001	0.16215	-0.0001	-0.0001	0.151179	-0.0001	-0.0001	0.145899	-0.0001	-0.0001	0.150992	-0.0001	-0.0001	0.173502
CSPG2_HUMAN	-0.00999975	-0.106972	-0.00559484	-0.0631259	0.0300122	-0.0347297	-0.00957796	-0.12605	-0.241537	-0.0201905	-0.0833737	-0.0298315	-0.0594402	0.00251918	0.798701	0.0706954	0.0690279	0.0734312	0.0595925	0.065714	0.0593469	0.0492505	0.0739346	0.0826074	0.0629384	0.0702724	0.0678697	0.0602816	0.0844978	0.0894225
HDGR3_HUMAN	0.128664	-0.0814848	0.0894858	-0.442691	0.0322484	-0.0388736	-0.137134	0.0194191	-0.0344842	-0.0525079	-0.00107617	-0.0899513	0.798596	0.162958	-0.0399324	0.192822	0.142389	0.13657	0.19908	0.132927	0.144583	0.197208	0.136639	0.144068	0.186289	0.146617	0.130639	0.198199	0.136266	0.154506
DNHD1_HUMAN	0.0409447	0.0779659	-0.0274246	-0.0395991	0.0205449	-0.12625	0.0454219	0.0632706	0.0257827	0.107575	0.247292	0.109126	0.120007	0.019949	-0.798414	0.234793	0.23275	0.432575	0.172985	0.236827	0.438558	0.183136	0.235917	0.428679	0.167347	0.278614	0.430189	0.174583	0.260691	0.520992
EFMT2_HUMAN	-0.0001	-0.0001	-0.0779886	-0.0001	-0.0001	0.0826381	-0.0001	-0.0001	0.231696	-0.0001	-0.0001	-0.0843322	-0.0001	-0.0001	-0.79788	-0.0001	-0.0001	0.439277	-0.0001	-0.0001	0.437904	-0.0001	-0.0001	0.45366	-0.0001	-0.0001	0.434152	-0.0001	-0.0001	0.543362
WDFY4_HUMAN	-0.0001	-0.0001	0.0522838	-0.0001	-0.0001	0.797202	-0.0001	-0.0001	-0.153161	-0.0001	-0.0001	-0.059752	-0.0001	-0.0001	-0.434226	-0.0001	-0.0001	0.43349	-0.0001	-0.0001	0.553587	-0.0001	-0.0001	0.454314	-0.0001	-0.0001	0.437254	-0.0001	-0.0001	0.491743
GHDC_HUMAN	-0.0001	-0.0314771	0.0653603	-0.0001	-0.408784	-0.0260074	-0.0001	-0.415889	-0.0330875	-0.0001	-0.223923	0.151756	-0.0001	-0.00589873	-0.796062	-0.0001	0.23259	0.277962	-0.0001	0.304159	0.288485	-0.0001	0.314897	0.290254	-0.0001	0.284442	0.312244	-0.0001	0.237056	0.385961
AUXI_HUMAN	-0.107068	0.0306243	-0.0014558	-0.0404401	0.0507713	0.0442256	0.0611243	0.0458065	0.036555	0.489514	0.00808704	-0.0101311	0.794712	-0.100748	-0.632465	0.265993	0.0792061	0.0664104	0.238954	0.0821662	0.0774855	0.254524	0.082686	0.0847422	0.276651	0.0852368	0.0708615	0.292242	0.0875326	0.0979262
DOHH_HUMAN	-0.0001	0.523189	-0.199914	-0.0001	-0.0133407	-0.780964	-0.0001	0.0371731	0.0765829	-0.0001	0.167475	0.105689	-0.0001	0.387094	0.793956	-0.0001	0.333427	0.461415	-0.0001	0.272614	0.550808	-0.0001	0.343059	0.514112	-0.0001	0.284662	0.465662	-0.0001	0.313164	0.526096
BEND3_HUMAN	-0.0001	-0.313934	-0.215579	-0.0001	0.28644	0.0942311	-0.0001	-0.446726	0.493832	-0.0001	-0.120718	-0.285652	-0.0001	0.286124	0.793166	-0.0001	0.313365	0.183589	-0.0001	0.313212	0.177069	-0.0001	0.291239	0.198585	-0.0001	0.32302	0.212867	-0.0001	0.317193	0.209937
TR61B_HUMAN	-0.13867	-0.521822	-0.471167	-0.14086	-0.0988925	-0.344961	-0.0714518	-0.134569	-0.133983	0.126201	0.124523	0.110584	0.541898	0.792168	0.512869	0.132448	0.119522	0.30148	0.115515	0.111054	0.282467	0.107166	0.12171	0.230219	0.114318	0.134553	0.237491	0.116673	0.148603	0.292008
BCOR_HUMAN	0.168604	-0.247111	-0.359179	0.0132336	0.0936629	0.0735507	0.0190895	0.131547	-0.0924924	0.113471	0.131258	0.7916	0.185709	-0.307235	0.121202	0.142835	0.202129	0.342494	0.102221	0.194519	0.331228	0.119334	0.186882	0.286326	0.114144	0.188279	0.328626	0.12853	0.215981	0.286672
TALDO_HUMAN	-0.0001	-0.79119	-0.0001	-0.0001	-0.0583372	-0.0001	-0.0001	-0.144682	-0.0001	-0.0001	-0.313303	-0.0001	-0.0001	-0.0208224	-0.0001	-0.0001	0.318516	-0.0001	-0.0001	0.229893	-0.0001	-0.0001	0.271176	-0.0001	-0.0001	0.278311	-0.0001	-0.0001	0.225028	-0.0001
MRP6_HUMAN	-0.0001	-0.0001	0.790533	-0.0001	-0.0001	-0.00536938	-0.0001	-0.0001	0.0306731	-0.0001	-0.0001	0.174901	-0.0001	-0.0001	-0.446186	-0.0001	-0.0001	0.327704	-0.0001	-0.0001	0.294249	-0.0001	-0.0001	0.330454	-0.0001	-0.0001	0.269412	-0.0001	-0.0001	0.28398
RM28_HUMAN	-0.0697565	-0.0912222	0.0100211	-0.172536	-0.113015	0.0141277	-0.368768	-0.081065	-0.14592	0.040471	-0.0202002	0.0582387	-0.051418	0.614528	0.789767	0.161007	0.148958	0.297803	0.19758	0.13925	0.189538	0.220075	0.149694	0.230338	0.159261	0.166478	0.209663	0.158012	0.158416	0.232663
RAP1B_HUMAN	0.238675	-0.149386	-0.25777	-0.203586	0.0220257	-0.446862	0.107942	-0.196236	-0.19262	-0.197902	-0.355861	0.289773	-0.788432	0.141572	-0.210947	0.161416	0.160353	0.212874	0.16869	0.130997	0.205123	0.159714	0.156973	0.188945	0.16688	0.157184	0.21107	0.151476	0.15602	0.213394
RAB28_HUMAN	-0.197097	-0.0001	-0.0778756	0.126069	-0.0001	0.261898	0.474178	-0.0001	-0.083891	-0.452974	-0.0001	-0.354082	-0.350695	-0.0001	-0.788394	0.161217	-0.0001	0.208884	0.155466	-0.0001	0.250341	0.164887	-0.0001	0.257509	0.182485	-0.0001	0.270506	0.17876	-0.0001	0.280111
RSU1_HUMAN	0.0429918	-0.498983	0.0990593	-0.78838	0.104891	-0.64772	-0.010623	0.231171	0.168834	0.0888438	0.0825034	0.0620208	0.239838	0.0185616	-0.27682	0.128922	0.0690319	0.0721354	0.120952	0.0693968	0.0847043	0.113166	0.0757523	0.0759692	0.106784	0.0637351	0.0649757	0.130372	0.0731077	0.0792431
UBE3D_HUMAN	-0.0001	-0.0001	0.0115086	-0.0001	-0.0001	-0.0688362	-0.0001	-0.0001	-0.00692865	-0.0001	-0.0001	-0.075158	-0.0001	-0.0001	-0.785761	-0.0001	-0.0001	0.219747	-0.0001	-0.0001	0.191754	-0.0001	-0.0001	0.18608	-0.0001	-0.0001	0.187076	-0.0001	-0.0001	0.278164
CDS2_HUMAN	-0.0001	-0.251791	-0.143651	-0.0001	-0.00313642	-0.0891947	-0.0001	-0.401354	-0.232427	-0.0001	-0.288062	-0.511225	-0.0001	-0.0394924	0.783935	-0.0001	0.147094	0.164061	-0.0001	0.125237	0.144358	-0.0001	0.141547	0.170815	-0.0001	0.144742	0.171236	-0.0001	0.118576	0.167436
UBAP2_HUMAN	0.0923949	0.0299653	-0.0342165	0.164448	0.0100055	0.166407	0.34903	0.00811041	0.0231604	0.231079	0.0392436	-0.0223618	0.0871471	0.0914998	0.783467	0.135812	0.0952539	0.201761	0.122222	0.0985205	0.227979	0.12226	0.102517	0.218632	0.111186	0.10457	0.197474	0.128734	0.132931	0.250757
GATC_HUMAN	-0.0001	-0.367264	-0.0001	-0.0001	-0.0461607	-0.0001	-0.0001	-0.385899	-0.0001	-0.0001	0.0839934	-0.0001	-0.0001	-0.782454	-0.0001	-0.0001	0.243803	-0.0001	-0.0001	0.197342	-0.0001	-0.0001	0.23905	-0.0001	-0.0001	0.262186	-0.0001	-0.0001	0.242329	-0.0001
SPIR2_HUMAN	-0.0944307	-0.0001	-0.046686	-0.0745814	-0.0001	0.197683	-0.00302875	-0.0001	0.0713587	-0.022939	-0.0001	-0.0277792	0.235367	-0.0001	-0.781584	0.255129	-0.0001	0.429977	0.167075	-0.0001	0.465172	0.155193	-0.0001	0.431216	0.17656	-0.0001	0.435743	0.218698	-0.0001	0.50485
DEN6A_HUMAN	-0.0001	0.0617155	-0.00650483	-0.0001	0.0552575	-0.388748	-0.0001	-0.00584416	-0.0237526	-0.0001	-0.0666087	-0.0489979	-0.0001	0.0286387	0.781099	-0.0001	0.161343	0.260643	-0.0001	0.166872	0.268442	-0.0001	0.163098	0.258958	-0.0001	0.19369	0.262469	-0.0001	0.184615	0.307165
MEX3C_HUMAN	-0.131135	-0.0001	-0.103226	-0.781044	-0.0001	-0.632887	-0.362929	-0.0001	0.14602	0.594491	-0.0001	-0.0608061	0.0420697	-0.0001	-0.588304	0.208085	-0.0001	0.276619	0.224809	-0.0001	0.325723	0.241273	-0.0001	0.307683	0.258182	-0.0001	0.286128	0.254813	-0.0001	0.33487
POMT1_HUMAN	-0.0001	-0.434231	-0.0001	-0.0001	-0.266406	-0.0001	-0.0001	0.779754	-0.0001	-0.0001	0.21071	-0.0001	-0.0001	0.415922	-0.0001	-0.0001	0.312475	-0.0001	-0.0001	0.295151	-0.0001	-0.0001	0.322119	-0.0001	-0.0001	0.32796	-0.0001	-0.0001	0.304028	-0.0001
CCNL2_HUMAN	-0.778756	-0.0001	-0.0696513	-0.138027	-0.0001	-0.0271967	0.661167	-0.0001	-0.0138704	0.136336	-0.0001	-0.395048	-0.0793468	-0.0001	-0.552755	0.300503	-0.0001	0.142779	0.314132	-0.0001	0.13631	0.308917	-0.0001	0.13928	0.292898	-0.0001	0.169751	0.303674	-0.0001	0.187451
F1142_HUMAN	0.7781	0.135379	0.213279	-0.403467	0.0618944	-0.0697187	0.117871	0.0412314	-0.109774	-0.278874	-0.208263	-0.0247865	-0.535011	0.201164	-0.633252	0.222496	0.126056	0.100732	0.272946	0.126042	0.0882154	0.20448	0.121125	0.0835607	0.240548	0.15401	0.093988	0.22738	0.162224	0.100231
GTR12_HUMAN	0.0649795	-0.0001	-0.0545859	0.0385237	-0.0001	0.071128	-0.022981	-0.0001	-0.0565235	0.165041	-0.0001	-0.0286812	-0.163522	-0.0001	-0.775953	0.203436	-0.0001	0.359257	0.170928	-0.0001	0.37618	0.164074	-0.0001	0.359677	0.194327	-0.0001	0.398549	0.19362	-0.0001	0.404145
SPAST_HUMAN	-0.0001	-0.0001	0.0779087	-0.0001	-0.0001	-0.0635611	-0.0001	-0.0001	0.0360394	-0.0001	-0.0001	-0.0424855	-0.0001	-0.0001	-0.775842	-0.0001	-0.0001	0.176249	-0.0001	-0.0001	0.172476	-0.0001	-0.0001	0.162941	-0.0001	-0.0001	0.168332	-0.0001	-0.0001	0.221
RM52_HUMAN	-0.0001	0.219782	-0.0549575	-0.0001	0.0636131	0.472528	-0.0001	0.774652	-0.543242	-0.0001	0.0454874	0.0378657	-0.0001	0.0311502	0.720119	-0.0001	0.270842	0.30938	-0.0001	0.254265	0.374859	-0.0001	0.274902	0.398687	-0.0001	0.318076	0.413973	-0.0001	0.315911	0.360629
RTF2_HUMAN	-0.0790427	0.0634623	-0.00257618	0.0351979	0.00141263	0.144756	-0.0473077	-0.0881728	-0.0112457	-0.0236653	-0.0866777	-0.162878	-0.368322	0.0821177	-0.77379	0.0892891	0.0526751	0.041018	0.0700151	0.0490376	0.0578831	0.0843438	0.060198	0.0434515	0.0770307	0.0634659	0.0570804	0.0867011	0.0679715	0.0752776
HRCA_MYCCT	-0.0001	0.0278657	0.0340037	-0.0001	0.0555759	-0.0451961	-0.0001	0.0173456	0.0317098	-0.0001	0.027591	-0.0431589	-0.0001	0.0537229	-0.77107	-0.0001	0.176606	0.124896	-0.0001	0.147364	0.131718	-0.0001	0.141314	0.12217	-0.0001	0.139645	0.125831	-0.0001	0.14789	0.185091
STAR3_HUMAN	-0.0001	-0.317565	-0.0001	-0.0001	0.770405	-0.0001	-0.0001	0.208358	-0.0001	-0.0001	-0.249924	-0.0001	-0.0001	0.581619	-0.0001	-0.0001	0.240245	-0.0001	-0.0001	0.263739	-0.0001	-0.0001	0.233288	-0.0001	-0.0001	0.2321	-0.0001	-0.0001	0.260876	-0.0001
SRRM3_HUMAN	-0.0770006	-0.139789	-0.0347416	0.114668	-0.0834216	0.0584655	-0.510172	0.0503562	0.0303292	0.718114	-0.132265	0.0278502	0.770372	-0.00517052	-0.195191	0.194469	0.0799522	0.0898198	0.247479	0.0798826	0.0940848	0.21136	0.0712746	0.0958936	0.193378	0.0887466	0.0802117	0.237701	0.0836313	0.099204
CJ095_HUMAN	-0.0001	-0.186521	-0.0001	-0.0001	-0.0996091	-0.0001	-0.0001	0.371102	-0.0001	-0.0001	0.399417	-0.0001	-0.0001	-0.769099	-0.0001	-0.0001	0.349014	-0.0001	-0.0001	0.351145	-0.0001	-0.0001	0.351621	-0.0001	-0.0001	0.356881	-0.0001	-0.0001	0.359072	-0.0001
CTNL1_HUMAN	-0.00840119	0.243814	-0.153401	-0.118104	-0.768809	-0.0579147	0.0897022	-0.0433421	0.0355075	-0.218973	0.0671578	-0.0428115	-0.0297492	-0.0300327	0.336856	0.102154	0.182943	0.156877	0.112369	0.19895	0.148837	0.10637	0.182145	0.126079	0.119292	0.192701	0.136245	0.102979	0.203685	0.189382
PLIN1_HUMAN	-0.105537	-0.0001	0.33987	-0.0351735	-0.0001	0.175892	0.114259	-0.0001	-0.0559685	-0.221912	-0.0001	-0.0693439	-0.0925014	-0.0001	0.768299	0.229684	-0.0001	0.396288	0.150102	-0.0001	0.354411	0.200299	-0.0001	0.334356	0.221473	-0.0001	0.338971	0.174055	-0.0001	0.3758
ZN410_HUMAN	-0.0914286	0.0260665	-0.0001	-0.0202308	-0.0732452	-0.0001	0.0806708	-0.0818125	-0.0001	-0.0361382	-0.23584	-0.0001	0.40695	-0.767854	-0.0001	0.16856	0.191829	-0.0001	0.152017	0.214644	-0.0001	0.207646	0.182764	-0.0001	0.156227	0.234123	-0.0001	0.212272	0.216559	-0.0001
FXL19_HUMAN	0.00161162	-0.241112	0.0340223	-0.0147377	0.431014	0.115474	-0.0257678	-0.0376425	-0.0969727	0.0145117	-0.0412581	0.161356	0.0343749	-0.0474489	0.76744	0.0786674	0.277779	0.217438	0.0712076	0.309242	0.212055	0.0642823	0.238731	0.18852	0.0650933	0.226218	0.19741	0.0703706	0.228949	0.227531
ALG3_HUMAN	-0.0001	-0.289885	-0.0001	-0.0001	0.167521	-0.0001	-0.0001	0.684012	-0.0001	-0.0001	-0.766824	-0.0001	-0.0001	-0.443994	-0.0001	-0.0001	0.302844	-0.0001	-0.0001	0.28264	-0.0001	-0.0001	0.354803	-0.0001	-0.0001	0.295146	-0.0001	-0.0001	0.318697	-0.0001
JIP1_HUMAN	-0.130804	-0.197099	-0.0672556	0.126518	0.164355	-0.0225434	-0.0204118	-0.123293	-0.000441773	-0.082139	0.487758	-0.0997285	-0.765315	-0.438133	-0.0559593	0.132322	0.307465	0.0918889	0.111588	0.279465	0.0932603	0.111397	0.287135	0.084341	0.143846	0.345708	0.0991954	0.125	0.33732	0.102514
ECD_HUMAN	0.00200063	0.0317438	-0.0075191	-0.0412781	0.0235938	-0.0292229	0.0135449	-0.0253497	-0.0803723	-0.0431022	-0.0370728	-0.0173048	-0.100868	-0.13497	-0.764913	0.0448291	0.0613197	0.0751971	0.0531139	0.0575444	0.0803047	0.0500382	0.0628702	0.072408	0.0489909	0.0664789	0.067187	0.0572223	0.0836513	0.083407
CRTC3_HUMAN	-0.148148	-0.563303	-0.00304445	0.20484	-0.0265854	0.115128	0.153732	0.76435	0.202595	-0.0496381	0.136898	0.0713365	-0.0142959	-0.588581	-0.0935807	0.208541	0.295159	0.104933	0.234995	0.290897	0.103354	0.206669	0.286282	0.108097	0.270075	0.333588	0.110649	0.250612	0.306548	0.115267
VATG3_HUMAN	-0.0001	0.0270689	-0.0001	-0.0001	0.0476541	-0.0001	-0.0001	0.07577	-0.0001	-0.0001	0.0889166	-0.0001	-0.0001	0.764118	-0.0001	-0.0001	0.22108	-0.0001	-0.0001	0.208178	-0.0001	-0.0001	0.218666	-0.0001	-0.0001	0.213973	-0.0001	-0.0001	0.289143	-0.0001
CGRE1_HUMAN	0.00658419	0.307428	0.0537505	0.000363336	0.0970295	0.00252663	0.0613693	0.0511903	0.0193617	-0.0126591	0.107957	0.194609	0.0488848	-0.0455952	-0.764032	0.0901588	0.0806565	0.0895482	0.0631317	0.0918937	0.115744	0.0634633	0.0772457	0.100557	0.064733	0.0841199	0.114238	0.0807712	0.10208	0.111409
MPIP2_HUMAN	0.011719	0.0224665	0.125054	0.0105376	-0.0189654	-0.0776137	-0.079037	-0.176474	-0.141292	-0.384864	-0.0410606	-0.198959	-0.391679	0.372266	-0.763508	0.129751	0.179186	0.145625	0.113659	0.169232	0.137852	0.123178	0.191494	0.132879	0.146282	0.203485	0.138666	0.151635	0.233561	0.152694
RM01_HUMAN	0.476571	-0.0980716	0.173881	-0.161571	0.0149991	-0.181174	-0.165214	-0.0437143	-0.110028	0.226711	-0.00272144	-0.25651	0.762943	-0.0346543	-0.0943491	0.267075	0.106045	0.168521	0.236249	0.104061	0.167828	0.261551	0.112089	0.159489	0.236064	0.125794	0.154637	0.234509	0.122087	0.17291
CHD9_HUMAN	-0.0001	-0.0001	-0.36728	-0.0001	-0.0001	0.0236267	-0.0001	-0.0001	0.761295	-0.0001	-0.0001	-0.534992	-0.0001	-0.0001	-0.0458183	-0.0001	-0.0001	0.180459	-0.0001	-0.0001	0.202532	-0.0001	-0.0001	0.22607	-0.0001	-0.0001	0.211627	-0.0001	-0.0001	0.204883
SNX15_HUMAN	-0.0287416	-0.0001	-0.0281508	0.204774	-0.0001	0.0251616	0.0638155	-0.0001	-0.0178637	0.246769	-0.0001	-0.0843646	-0.0401167	-0.0001	-0.76117	0.158645	-0.0001	0.133538	0.20083	-0.0001	0.167331	0.177248	-0.0001	0.140703	0.203374	-0.0001	0.14949	0.150294	-0.0001	0.166406
SPY4_HUMAN	-0.0838523	0.178358	0.0572876	0.0429587	0.0593023	0.0807791	0.10189	0.0875235	-0.0174132	0.215577	0.538446	0.21832	0.594978	-0.543909	0.760662	0.171297	0.261995	0.142138	0.157865	0.246636	0.138884	0.179374	0.275494	0.135566	0.211048	0.288328	0.161022	0.199114	0.284879	0.183758
VDAC3_HUMAN	0.0216244	-0.279132	0.0272097	-0.171538	0.197565	-0.191757	0.0934523	-0.0465811	-0.325192	0.0752642	-0.0405217	-0.163066	0.143804	0.760072	0.649818	0.0748525	0.0823135	0.0678293	0.0683919	0.0849231	0.0635458	0.07782	0.0879731	0.0626622	0.0750711	0.0845788	0.0536933	0.0681515	0.08328	0.0627076
NACC2_HUMAN	-0.0001	-0.511481	-0.0001	-0.0001	-0.423202	-0.0001	-0.0001	-0.759869	-0.0001	-0.0001	-0.458674	-0.0001	-0.0001	0.139649	-0.0001	-0.0001	0.276546	-0.0001	-0.0001	0.291563	-0.0001	-0.0001	0.243103	-0.0001	-0.0001	0.277374	-0.0001	-0.0001	0.258036	-0.0001
IMPA3_HUMAN	-0.0001	-0.141883	0.130982	-0.0001	-0.0140579	-0.127475	-0.0001	-0.229417	-0.46665	-0.0001	-0.665818	-0.530402	-0.0001	-0.759576	-0.0523682	-0.0001	0.135046	0.318232	-0.0001	0.14416	0.290167	-0.0001	0.134429	0.326292	-0.0001	0.14494	0.334776	-0.0001	0.149167	0.305427
TFG_HUMAN	0.079221	-0.154187	-0.150604	-0.00109317	-0.0449459	-0.108681	0.579943	-0.241726	-0.0145569	-0.494562	0.0809513	-0.1081	-0.224894	-0.563049	-0.759411	0.0709638	0.103932	0.0745817	0.0791812	0.102539	0.0787195	0.0872137	0.090736	0.0610635	0.0761543	0.106387	0.0733836	0.076964	0.0971974	0.0796738
TEX2_HUMAN	0.135091	-0.0001	0.303408	-0.303506	-0.0001	-0.249034	0.0183491	-0.0001	0.0474714	0.0658337	-0.0001	-0.0607463	-0.0612009	-0.0001	-0.758468	0.216757	-0.0001	0.169187	0.224122	-0.0001	0.171378	0.169691	-0.0001	0.166625	0.158726	-0.0001	0.135651	0.159604	-0.0001	0.169477
PPCEL_HUMAN	0.0689888	-0.0298274	0.00287352	-0.100251	0.00566308	-0.0726199	-4.41046e-05	-0.082553	-0.0312798	0.103259	-0.00461067	-0.0841171	-0.0141581	-0.116986	-0.758092	0.0546378	0.0584437	0.0530644	0.0733353	0.0674977	0.0623858	0.0449784	0.0753064	0.0578933	0.0778613	0.0752517	0.0743687	0.0530974	0.0739275	0.0734608
IFRD1_HUMAN	0.050995	-0.0148768	0.021088	-0.0882895	0.0922026	0.0526706	0.0170787	0.0729087	0.153869	0.203552	0.211511	0.557334	0.487264	-0.757793	0.115342	0.159495	0.0994207	0.098983	0.172312	0.121596	0.108015	0.180972	0.110386	0.10216	0.204397	0.116111	0.115481	0.197064	0.130882	0.121236
TFE3_HUMAN	-0.00281736	-0.0914768	-0.0603113	0.118343	0.00108718	-0.135022	0.163644	-0.172249	0.0648607	0.210842	0.0184506	-0.204904	-0.208879	-0.240168	-0.757588	0.136389	0.163087	0.172533	0.132249	0.141231	0.177078	0.13153	0.162257	0.170473	0.137023	0.144956	0.175984	0.150974	0.15685	0.216734
ETFA_HUMAN	-0.168846	-0.0001	-0.302038	-0.156837	-0.0001	0.459688	-0.0258082	-0.0001	-0.364519	-0.193098	-0.0001	-0.097175	0.262244	-0.0001	0.75717	0.244754	-0.0001	0.53466	0.213067	-0.0001	0.517686	0.207648	-0.0001	0.508281	0.259205	-0.0001	0.460035	0.236047	-0.0001	0.540167
ASB3_HUMAN	-0.120718	0.0310007	-0.0381616	-0.0367461	0.214812	0.0680758	-0.05654	0.756366	0.0207296	-0.0603299	-0.0667587	-0.0927706	-0.0483074	-0.0575542	-0.605059	0.193127	0.223446	0.153461	0.210963	0.268369	0.142043	0.169747	0.266045	0.145737	0.157812	0.253079	0.153781	0.156538	0.250375	0.184137
RL40_HUMAN	-0.756078	0.126471	0.121764	0.254464	-0.210755	0.0223858	-0.345587	0.112295	0.0235314	-0.205543	-0.152339	-0.00555357	0.113448	0.260014	-0.0957069	0.167865	0.365315	0.118694	0.171627	0.291576	0.113523	0.179106	0.266111	0.106894	0.170412	0.33081	0.122761	0.153673	0.302844	0.115501
FUND2_HUMAN	-0.023982	-0.0557891	-0.0001	-0.154546	0.0173343	-0.0001	0.111264	0.0034471	-0.0001	-0.325065	-0.0988379	-0.0001	-0.754614	0.0981609	-0.0001	0.154093	0.0943125	-0.0001	0.205782	0.0937462	-0.0001	0.177183	0.0988591	-0.0001	0.219014	0.114203	-0.0001	0.243084	0.101802	-0.0001
CLK2_HUMAN	-0.0001	-0.044542	-0.128572	-0.0001	0.24425	0.104865	-0.0001	0.108805	-0.0614592	-0.0001	0.523444	0.0165139	-0.0001	0.752443	0.0194163	-0.0001	0.271739	0.434932	-0.0001	0.262868	0.453445	-0.0001	0.276724	0.440133	-0.0001	0.289796	0.441304	-0.0001	0.296868	0.442386
TFAM_HUMAN	-0.14714	-0.381707	0.0048276	-0.117576	-0.0475296	0.316204	0.125559	-0.313188	0.430104	0.0875964	0.0608593	-0.752173	0.00627109	0.677661	0.0319639	0.177308	0.167987	0.249314	0.169818	0.140277	0.317488	0.163885	0.206722	0.29399	0.17804	0.187625	0.341408	0.145913	0.160762	0.315044
MYCN_HUMAN	-0.0276195	0.0612111	-0.0721965	-0.1052	0.112274	-0.0127381	-0.124186	0.132024	0.453484	0.751907	0.658446	0.606554	0.594433	-0.0088756	-0.374879	0.0707053	0.0612379	0.0530279	0.0673952	0.0588438	0.0367378	0.0594909	0.0468348	0.0432031	0.0640261	0.0513064	0.0492501	0.0627869	0.0456635	0.0458815
FBX28_HUMAN	-0.0328816	-0.0001	-0.0001	0.101371	-0.0001	-0.0001	-0.751794	-0.0001	-0.0001	-0.510253	-0.0001	-0.0001	-0.181863	-0.0001	-0.0001	0.196274	-0.0001	-0.0001	0.19633	-0.0001	-0.0001	0.242464	-0.0001	-0.0001	0.256881	-0.0001	-0.0001	0.227974	-0.0001	-0.0001
SCYL2_HUMAN	-0.0001	-0.0417465	-0.135157	-0.0001	0.00820517	0.512738	-0.0001	-0.0713397	-0.0308572	-0.0001	0.0103094	0.118491	-0.0001	-0.00860985	0.74992	-0.0001	0.131762	0.475759	-0.0001	0.12959	0.523477	-0.0001	0.138057	0.452657	-0.0001	0.130195	0.463599	-0.0001	0.143826	0.548814
FADS2_HUMAN	0.00154794	-0.066336	-0.00350474	-0.361608	-0.121473	-0.0327974	-0.285316	-0.179537	-0.113875	-0.0715334	-0.114182	-0.00550769	-0.00102494	-0.159562	-0.749676	0.0761987	0.0638309	0.0621272	0.0702042	0.0710374	0.0557027	0.0633752	0.0711464	0.0597466	0.0606048	0.0669904	0.0554397	0.0550342	0.0713167	0.0752501
H2AW_HUMAN	0.0103788	-0.315233	0.0737799	0.369739	0.205172	0.0553531	-0.123867	-0.152403	-0.201734	-0.146379	0.215631	0.684831	0.256899	0.128138	0.749292	0.0643981	0.0754969	0.0539284	0.0782602	0.0769639	0.052372	0.078418	0.0812805	0.0617797	0.0722347	0.0771493	0.0705272	0.0740305	0.0766077	0.0732504
GREM1_HUMAN	-0.27144	-0.0001	-0.0001	0.175316	-0.0001	-0.0001	0.200566	-0.0001	-0.0001	-0.517876	-0.0001	-0.0001	0.748786	-0.0001	-0.0001	0.265505	-0.0001	-0.0001	0.2466	-0.0001	-0.0001	0.299099	-0.0001	-0.0001	0.305659	-0.0001	-0.0001	0.292342	-0.0001	-0.0001
GAMT_HUMAN	-0.0001	-0.0001	-0.319721	-0.0001	-0.0001	0.435415	-0.0001	-0.0001	0.233351	-0.0001	-0.0001	0.452097	-0.0001	-0.0001	-0.748291	-0.0001	-0.0001	0.290444	-0.0001	-0.0001	0.287526	-0.0001	-0.0001	0.311042	-0.0001	-0.0001	0.301919	-0.0001	-0.0001	0.262357
NOVA2_HUMAN	-0.158645	-0.0001	-0.0001	0.38942	-0.0001	-0.0001	-0.0663387	-0.0001	-0.0001	-0.177886	-0.0001	-0.0001	0.747241	-0.0001	-0.0001	0.248226	-0.0001	-0.0001	0.232017	-0.0001	-0.0001	0.245773	-0.0001	-0.0001	0.222371	-0.0001	-0.0001	0.272829	-0.0001	-0.0001
MIDUO_HUMAN	-0.225443	-0.0001	0.0436644	-0.136916	-0.0001	0.112055	0.0159431	-0.0001	0.0742212	0.010166	-0.0001	-0.024605	0.61756	-0.0001	-0.746017	0.259939	-0.0001	0.307327	0.21003	-0.0001	0.310748	0.170965	-0.0001	0.310581	0.217116	-0.0001	0.313294	0.240965	-0.0001	0.359922
RCC1L_HUMAN	-0.0001	-0.181126	-0.0001	-0.0001	-0.147454	-0.0001	-0.0001	-0.0163286	-0.0001	-0.0001	-0.0933061	-0.0001	-0.0001	0.745259	-0.0001	-0.0001	0.145825	-0.0001	-0.0001	0.136483	-0.0001	-0.0001	0.132141	-0.0001	-0.0001	0.143435	-0.0001	-0.0001	0.17096	-0.0001
PPME1_HUMAN	0.0788127	0.744895	0.00365661	0.303471	-0.0900771	0.388409	-0.0938038	-0.0394111	-0.157202	-0.243636	-0.22615	-0.230776	-0.266868	-0.00407567	-0.722492	0.0482265	0.0464917	0.0349255	0.0541542	0.0359636	0.0466865	0.0455302	0.0383279	0.0408923	0.0455527	0.0439608	0.0359139	0.041565	0.0477036	0.0423397
RPC7_HUMAN	-0.0001	-0.0001	-0.0623093	-0.0001	-0.0001	-0.744601	-0.0001	-0.0001	0.205044	-0.0001	-0.0001	0.194351	-0.0001	-0.0001	-0.57888	-0.0001	-0.0001	0.439816	-0.0001	-0.0001	0.53098	-0.0001	-0.0001	0.454583	-0.0001	-0.0001	0.451431	-0.0001	-0.0001	0.512908
UBE2T_HUMAN	-0.0001	0.23957	0.156962	-0.0001	0.0558389	0.0500209	-0.0001	-0.0310951	-0.0752769	-0.0001	-0.226	0.242579	-0.0001	0.374857	-0.744352	-0.0001	0.295957	0.252726	-0.0001	0.288648	0.18471	-0.0001	0.269795	0.218529	-0.0001	0.303821	0.237966	-0.0001	0.321981	0.242133
MAGD4_HUMAN	-0.0001	0.0688173	-0.0001	-0.0001	0.256516	-0.0001	-0.0001	-0.215312	-0.0001	-0.0001	0.344552	-0.0001	-0.0001	-0.744222	-0.0001	-0.0001	0.202921	-0.0001	-0.0001	0.212882	-0.0001	-0.0001	0.209723	-0.0001	-0.0001	0.214782	-0.0001	-0.0001	0.255678	-0.0001
RT02_HUMAN	-0.0179478	-0.338161	-0.00668957	-0.146647	-0.0790425	-0.0960096	0.0216493	-0.268223	-0.160793	0.00619835	0.0575777	0.0255902	0.0251742	0.743742	0.16526	0.1394	0.104692	0.117957	0.102376	0.0991227	0.128393	0.106882	0.108139	0.126645	0.108731	0.11625	0.112368	0.102512	0.117513	0.162287
LZIC_HUMAN	0.0440743	0.0705027	-0.0001	0.0301372	-0.0434238	-0.0001	0.106996	0.742862	-0.0001	-0.181267	0.734151	-0.0001	-0.161812	-0.688846	-0.0001	0.164594	0.185914	-0.0001	0.166502	0.21174	-0.0001	0.185941	0.2128	-0.0001	0.207375	0.242104	-0.0001	0.207663	0.229984	-0.0001
FP100_HUMAN	-0.0001	0.177483	-0.410596	-0.0001	-0.0508121	-0.742645	-0.0001	-0.0328006	0.43981	-0.0001	-0.0852878	-0.616588	-0.0001	-0.0468896	0.0401106	-0.0001	0.158248	0.383374	-0.0001	0.155048	0.408501	-0.0001	0.155171	0.386616	-0.0001	0.142338	0.370528	-0.0001	0.165283	0.311472
ENPP2_HUMAN	-0.0340972	-0.00538703	-0.101805	0.0327753	0.0127634	-0.0833789	-0.219983	-0.0851409	-0.174996	-0.438846	-0.27052	-0.442515	-0.741766	-0.0849307	-0.390922	0.0802573	0.0581501	0.072579	0.0978092	0.0521989	0.0739536	0.0775149	0.0662306	0.0863738	0.0921579	0.0724909	0.0813584	0.101425	0.0751174	0.0938732
MCRS1_HUMAN	-0.070219	-0.100638	-0.0231664	-0.0480322	0.0192373	-0.0347317	0.00822638	-0.0468119	0.022833	-0.0100488	0.0157741	-0.0406651	0.048943	-0.0364507	-0.741137	0.102059	0.111078	0.303767	0.0871764	0.104282	0.301804	0.0909861	0.102392	0.308873	0.0892897	0.104748	0.312645	0.098057	0.110078	0.400933
GRIK5_HUMAN	-0.0001	-0.0001	0.0759233	-0.0001	-0.0001	0.0273675	-0.0001	-0.0001	-0.0541731	-0.0001	-0.0001	0.0311361	-0.0001	-0.0001	-0.74072	-0.0001	-0.0001	0.206992	-0.0001	-0.0001	0.180616	-0.0001	-0.0001	0.192188	-0.0001	-0.0001	0.181194	-0.0001	-0.0001	0.287136
TSY26_HUMAN	-0.0001	0.217798	0.283854	-0.0001	0.0517926	0.104443	-0.0001	-0.0545441	0.0416691	-0.0001	-0.74021	-0.19344	-0.0001	-0.135892	0.193624	-0.0001	0.286333	0.25261	-0.0001	0.244656	0.272719	-0.0001	0.243836	0.187202	-0.0001	0.292777	0.22879	-0.0001	0.322251	0.230782
JPH1_HUMAN	-0.0001	0.138767	0.251172	-0.0001	0.0432895	-0.161454	-0.0001	0.118501	0.0630934	-0.0001	0.10994	0.0106443	-0.0001	0.1128	-0.739977	-0.0001	0.241206	0.172948	-0.0001	0.251007	0.173162	-0.0001	0.237813	0.147012	-0.0001	0.235032	0.154971	-0.0001	0.238292	0.196047
TKTL2_HUMAN	-0.0013072	0.739861	-0.00839931	0.472695	-0.0163708	0.496863	-0.0229923	-0.0143346	0.0768091	-0.117025	-0.159903	-0.277323	-0.17806	0.156109	-0.347122	0.29526	0.142063	0.133485	0.287102	0.113568	0.160712	0.262257	0.108876	0.165793	0.227027	0.122677	0.152895	0.249154	0.138049	0.154035
CLCC1_HUMAN	-0.0963451	-0.0198516	0.0679773	-0.220648	-0.0282236	-0.108812	-0.322171	-0.024942	-0.15182	-0.0422348	0.00324689	0.028553	-0.057483	0.0276573	0.738627	0.234424	0.137413	0.199869	0.220999	0.120883	0.188197	0.214836	0.128647	0.205054	0.171724	0.121043	0.182843	0.170211	0.141034	0.211435
PHB_HUMAN	0.0214182	-0.469067	-0.141453	-0.108934	0.143079	-0.282061	0.123835	0.0133124	-0.389776	-0.04885	-0.0503327	-0.486947	-0.301227	0.738592	0.380846	0.0598082	0.050569	0.0603761	0.0591699	0.051775	0.0600073	0.0580774	0.054236	0.060373	0.0582062	0.0533828	0.0610993	0.0516052	0.0511529	0.0556193
KANL3_HUMAN	0.0854678	-0.0001	0.00033075	0.738298	-0.0001	-0.0300665	0.178573	-0.0001	-0.0945926	-0.00471595	-0.0001	0.117097	0.252795	-0.0001	0.397818	0.185238	-0.0001	0.335973	0.208151	-0.0001	0.334917	0.227497	-0.0001	0.32096	0.234133	-0.0001	0.325924	0.226593	-0.0001	0.383756
HMW1_MYCPN	-0.0001	-0.00840825	0.0311425	-0.0001	0.0218205	-0.641246	-0.0001	-0.251419	-0.128598	-0.0001	0.0659641	0.0100461	-0.0001	0.181651	-0.737566	-0.0001	0.186668	0.354451	-0.0001	0.173916	0.34222	-0.0001	0.231186	0.296258	-0.0001	0.215017	0.287714	-0.0001	0.211936	0.394288
DTL_HUMAN	-0.0354924	0.140592	-0.0180997	0.0773643	-0.0870931	0.125377	-0.0465628	-0.0614802	-0.0201833	-0.0771097	-0.0979383	-0.256675	-0.262212	-0.346443	-0.736024	0.0720192	0.0936104	0.0716591	0.0769785	0.0844733	0.0889476	0.0801976	0.080661	0.0802304	0.0839417	0.0949719	0.0915199	0.096905	0.0960649	0.10543
MESH1_HUMAN	0.00257523	0.0853726	-0.00998671	-0.0682084	0.0211636	-0.14538	-0.0436235	-0.0119535	-0.0117121	-0.00270965	0.00677368	0.0994291	0.0355286	-0.735633	0.095666	0.165767	0.235391	0.206557	0.158036	0.263095	0.224535	0.152423	0.240158	0.207831	0.142508	0.236651	0.227717	0.155913	0.296597	0.212986
HPDL_HUMAN	-0.0001	-0.153814	-0.00984469	-0.0001	0.00523236	0.000722088	-0.0001	-0.201957	0.207337	-0.0001	0.352545	-0.277889	-0.0001	-0.0605805	-0.734772	-0.0001	0.166815	0.150555	-0.0001	0.16334	0.137549	-0.0001	0.167927	0.146286	-0.0001	0.167428	0.170752	-0.0001	0.1793	0.16907
CAB45_HUMAN	-0.0147761	-0.0207748	-0.175136	-0.00901642	-0.0182449	-0.00958033	-0.00379655	0.0175708	0.0240608	0.129092	0.075176	0.0348257	0.120801	-0.0165088	-0.734102	0.0716102	0.0475063	0.0585298	0.0489161	0.0440057	0.0448034	0.0408884	0.047025	0.0473473	0.0668969	0.0505852	0.0529176	0.066223	0.049726	0.0585251
RAC1_HUMAN	0.0919905	0.315212	0.0148611	0.347165	-0.0856835	0.328918	0.0804079	-0.0752123	-0.0429888	-0.01084	0.0315248	0.040633	0.217786	0.143134	0.733621	0.157587	0.102693	0.0814735	0.151882	0.0829288	0.0937483	0.125625	0.0816151	0.0970346	0.125256	0.0766096	0.113816	0.149399	0.0925242	0.104265
CASP2_HUMAN	0.0300216	0.321351	-0.0136719	0.0196357	-0.160152	0.147518	0.0641936	-0.0639256	-0.00113304	-0.236046	-0.319901	-0.420662	-0.411274	0.733482	-0.231677	0.108435	0.162189	0.191574	0.113219	0.181444	0.162425	0.117917	0.135709	0.157975	0.121888	0.176637	0.194459	0.103289	0.149334	0.211745
B2L13_HUMAN	-0.0001	-0.0001	0.0580248	-0.0001	-0.0001	0.302843	-0.0001	-0.0001	0.0442346	-0.0001	-0.0001	0.402723	-0.0001	-0.0001	-0.731293	-0.0001	-0.0001	0.20494	-0.0001	-0.0001	0.257169	-0.0001	-0.0001	0.211117	-0.0001	-0.0001	0.275242	-0.0001	-0.0001	0.278345
ASAH1_HUMAN	-0.0001	0.285696	0.0474377	-0.0001	-0.0175255	0.169677	-0.0001	0.607778	-0.233023	-0.0001	-0.0699961	-0.056106	-0.0001	-0.669617	-0.728564	-0.0001	0.330734	0.204133	-0.0001	0.367557	0.245535	-0.0001	0.317969	0.248009	-0.0001	0.31184	0.20946	-0.0001	0.3173	0.278215
GBG10_HUMAN	-0.0001	0.348692	-0.0200784	-0.0001	-0.345938	0.301729	-0.0001	-0.460607	-0.225809	-0.0001	0.0803309	0.572734	-0.0001	0.726881	-0.553074	-0.0001	0.205338	0.511167	-0.0001	0.222757	0.512403	-0.0001	0.20943	0.590422	-0.0001	0.237165	0.544887	-0.0001	0.225252	0.550131
PALM_HUMAN	-0.0001	0.0102325	-0.0001	-0.0001	0.0525188	-0.0001	-0.0001	0.0423005	-0.0001	-0.0001	0.192071	-0.0001	-0.0001	0.726304	-0.0001	-0.0001	0.123942	-0.0001	-0.0001	0.133282	-0.0001	-0.0001	0.139754	-0.0001	-0.0001	0.162209	-0.0001	-0.0001	0.156184	-0.0001
IG2R_HUMAN	-0.0001	-0.0001	-0.177918	-0.0001	-0.0001	-0.205291	-0.0001	-0.0001	-0.248523	-0.0001	-0.0001	0.0510758	-0.0001	-0.0001	0.725601	-0.0001	-0.0001	0.304797	-0.0001	-0.0001	0.310512	-0.0001	-0.0001	0.265043	-0.0001	-0.0001	0.229796	-0.0001	-0.0001	0.30396
FGD4_HUMAN	0.0659875	0.0873062	0.0387595	0.72475	-0.0119039	0.241733	-0.0838852	0.027053	-0.236414	-0.0332284	-0.0987794	0.449309	-0.683702	-0.0583057	0.528127	0.140986	0.1758	0.46686	0.149851	0.164813	0.534231	0.121593	0.161542	0.482768	0.1463	0.183821	0.508872	0.145079	0.180733	0.538106
TAXB1_HUMAN	0.384137	-0.0001	-0.0482558	0.0500844	-0.0001	0.0197943	0.137414	-0.0001	-0.00431771	-0.19651	-0.0001	0.018484	0.72435	-0.0001	0.228882	0.259872	-0.0001	0.164213	0.260721	-0.0001	0.157209	0.258745	-0.0001	0.165941	0.25871	-0.0001	0.159683	0.269254	-0.0001	0.21848
RNH2A_HUMAN	-0.00467019	0.0431496	-0.0445886	0.126171	0.0213391	-0.0242419	0.0125304	-0.050967	-0.0841047	-0.0624944	-0.0664377	0.0028919	-0.229038	-0.0664577	-0.723706	0.0721485	0.0652931	0.0560624	0.0713642	0.0628119	0.0509647	0.0783623	0.0681283	0.0636527	0.0729597	0.0757157	0.0496031	0.079109	0.0794432	0.0631339
EFC4A_HUMAN	-0.0001	-0.0001	0.0568142	-0.0001	-0.0001	-0.438639	-0.0001	-0.0001	0.206534	-0.0001	-0.0001	-0.298769	-0.0001	-0.0001	-0.722379	-0.0001	-0.0001	0.396959	-0.0001	-0.0001	0.382379	-0.0001	-0.0001	0.395997	-0.0001	-0.0001	0.340164	-0.0001	-0.0001	0.395881
SETX_HUMAN	0.0192467	-0.0476658	0.0101651	-0.177276	0.0394654	-0.0473708	-0.0507261	-0.0255071	-0.108711	-0.0247904	-0.0337041	-0.120295	-0.138604	-0.0841401	-0.720842	0.0850752	0.0743216	0.103183	0.10544	0.0686829	0.101505	0.107325	0.0605203	0.109465	0.0803768	0.0597654	0.11569	0.101842	0.0728622	0.128758
NFIP1_HUMAN	-0.0604354	0.121104	-0.0001	-0.0259158	0.0944844	-0.0001	0.390524	0.0407572	-0.0001	0.327769	0.50338	-0.0001	0.369909	0.720195	-0.0001	0.179003	0.202167	-0.0001	0.167926	0.223474	-0.0001	0.249308	0.226479	-0.0001	0.231157	0.247036	-0.0001	0.231048	0.258622	-0.0001
KPSH1_HUMAN	-0.072262	-0.449625	-0.126352	-0.0154586	-0.122433	-0.0422668	0.0269897	0.561835	0.00833528	0.0111735	-0.417217	-0.167516	0.0214632	-0.719406	0.007428	0.14791	0.37892	0.200145	0.109664	0.38004	0.169883	0.10754	0.374273	0.167407	0.100159	0.373529	0.211266	0.11314	0.371546	0.170893
TCAL1_HUMAN	0.0427272	-0.0574987	0.0167292	0.343377	0.000156193	0.0401739	0.717291	-0.00374673	0.0479882	-0.0378165	0.0345136	-0.0122741	-0.454089	-0.113742	-0.0227098	0.281232	0.149754	0.0991542	0.292994	0.152849	0.104698	0.264783	0.130657	0.105612	0.299208	0.142159	0.10095	0.293647	0.161819	0.141431
IDH3A_HUMAN	-0.0001	-0.117642	0.212996	-0.0001	-0.0208458	-0.131639	-0.0001	-0.556959	-0.182912	-0.0001	0.249927	0.350474	-0.0001	0.717139	0.332571	-0.0001	0.217779	0.152642	-0.0001	0.243705	0.180741	-0.0001	0.288298	0.179112	-0.0001	0.289958	0.173467	-0.0001	0.249357	0.170629
GOLM1_HUMAN	-0.173689	-0.117711	-0.0594819	-0.0468517	-0.0561038	-0.0662964	-0.03675	-0.28161	-0.246106	-0.351949	-0.346824	-0.278097	-0.717083	-0.0205812	-0.680606	0.127982	0.0949883	0.103595	0.115002	0.0963362	0.0895054	0.092873	0.106853	0.0996812	0.123036	0.106363	0.104534	0.126813	0.0991529	0.108894
PPR37_HUMAN	-0.0001	0.715382	-0.0001	-0.0001	0.105297	-0.0001	-0.0001	0.157095	-0.0001	-0.0001	-0.0448207	-0.0001	-0.0001	-0.136329	-0.0001	-0.0001	0.238625	-0.0001	-0.0001	0.244923	-0.0001	-0.0001	0.23407	-0.0001	-0.0001	0.280297	-0.0001	-0.0001	0.287679	-0.0001
RT24_HUMAN	-0.0001	-0.170867	-0.00679493	-0.0001	-0.0530241	0.0715064	-0.0001	-0.126426	-0.0849136	-0.0001	-0.0312423	-0.0434614	-0.0001	-0.713323	-0.602552	-0.0001	0.16394	0.463155	-0.0001	0.183356	0.58221	-0.0001	0.170805	0.470585	-0.0001	0.190028	0.505076	-0.0001	0.177769	0.565569
MRP9_HUMAN	-0.0001	0.290013	-0.0001	-0.0001	0.020439	-0.0001	-0.0001	-0.457979	-0.0001	-0.0001	0.0989575	-0.0001	-0.0001	0.713105	-0.0001	-0.0001	0.383724	-0.0001	-0.0001	0.37262	-0.0001	-0.0001	0.373028	-0.0001	-0.0001	0.371017	-0.0001	-0.0001	0.37261	-0.0001
DNM3A_HUMAN	-0.10862	0.36763	0.0607206	0.0502618	0.00855931	0.0528524	-0.0248527	0.177695	-0.00242053	-0.0292508	0.235487	0.336198	-0.0582295	-0.642969	0.712573	0.143891	0.309346	0.159458	0.113607	0.240918	0.133447	0.124543	0.27054	0.149068	0.122759	0.281954	0.136264	0.134315	0.324106	0.158148
DMXL1_HUMAN	-0.474745	0.0357624	0.1754	0.297774	0.107714	0.0413884	0.0378899	-0.0578359	0.339713	-0.0128536	0.171489	-0.193521	0.0605448	0.134325	-0.711557	0.260349	0.203599	0.231942	0.24098	0.191391	0.199581	0.177206	0.175495	0.245112	0.174129	0.196965	0.252367	0.205867	0.21575	0.258424
CATZ_HUMAN	-0.0001	0.709993	-0.0001	-0.0001	0.0262969	-0.0001	-0.0001	0.214212	-0.0001	-0.0001	0.0355399	-0.0001	-0.0001	0.348873	-0.0001	-0.0001	0.212289	-0.0001	-0.0001	0.193222	-0.0001	-0.0001	0.249943	-0.0001	-0.0001	0.186204	-0.0001	-0.0001	0.237725	-0.0001
PHF3_HUMAN	-0.147432	-0.0001	0.020841	-0.0937313	-0.0001	0.13153	-0.134863	-0.0001	0.0578103	0.0046598	-0.0001	0.163517	0.126132	-0.0001	0.708783	0.131295	-0.0001	0.171267	0.0981223	-0.0001	0.212371	0.123676	-0.0001	0.180953	0.105918	-0.0001	0.211001	0.104586	-0.0001	0.271109
SYK_MYCGE	-0.163424	-0.0001	0.159993	-0.184245	-0.0001	0.302211	-0.129807	-0.0001	-0.336818	0.147411	-0.0001	0.202874	-0.707534	-0.0001	0.0946156	0.230897	-0.0001	0.21367	0.228582	-0.0001	0.23294	0.242391	-0.0001	0.231526	0.260869	-0.0001	0.224424	0.288061	-0.0001	0.190116
AN13A_HUMAN	-0.0001	-0.0001	0.608102	-0.0001	-0.0001	-0.0422192	-0.0001	-0.0001	0.218244	-0.0001	-0.0001	-0.167967	-0.0001	-0.0001	0.70737	-0.0001	-0.0001	0.422137	-0.0001	-0.0001	0.335615	-0.0001	-0.0001	0.39602	-0.0001	-0.0001	0.353424	-0.0001	-0.0001	0.426461
APOA1_HUMAN	0.125319	0.0507418	-0.148295	0.209226	0.0551322	-0.278024	-0.474494	0.103157	-0.0730037	-0.218574	-0.144164	0.0804602	-0.360572	-0.707293	0.0140046	0.239836	0.169838	0.205751	0.22016	0.153211	0.227515	0.264882	0.148508	0.180092	0.221659	0.162512	0.17637	0.237476	0.180423	0.174507
ANKS6_HUMAN	-0.0001	-0.0001	-0.0388355	-0.0001	-0.0001	0.481424	-0.0001	-0.0001	-0.0092507	-0.0001	-0.0001	-0.0117685	-0.0001	-0.0001	-0.706705	-0.0001	-0.0001	0.449506	-0.0001	-0.0001	0.52226	-0.0001	-0.0001	0.447913	-0.0001	-0.0001	0.446566	-0.0001	-0.0001	0.53572
POTA_MYCCT	-0.0001	-0.0001	0.199001	-0.0001	-0.0001	-0.705914	-0.0001	-0.0001	-0.0176549	-0.0001	-0.0001	0.089178	-0.0001	-0.0001	-0.279211	-0.0001	-0.0001	0.449128	-0.0001	-0.0001	0.513454	-0.0001	-0.0001	0.43675	-0.0001	-0.0001	0.437549	-0.0001	-0.0001	0.477783
CTCFL_HUMAN	-0.0001	-0.0001	-0.419199	-0.0001	-0.0001	-0.704836	-0.0001	-0.0001	-0.159629	-0.0001	-0.0001	-0.122466	-0.0001	-0.0001	-0.687951	-0.0001	-0.0001	0.481865	-0.0001	-0.0001	0.453795	-0.0001	-0.0001	0.485455	-0.0001	-0.0001	0.491718	-0.0001	-0.0001	0.476879
PITC1_HUMAN	0.233793	0.704656	-0.0001	0.0776072	0.0507518	-0.0001	-0.0400139	0.0151687	-0.0001	-0.0948963	0.00137273	-0.0001	-0.0473784	-0.0661098	-0.0001	0.205414	0.206889	-0.0001	0.157407	0.169828	-0.0001	0.152727	0.150828	-0.0001	0.159655	0.208808	-0.0001	0.196729	0.177687	-0.0001
IQEC1_HUMAN	-0.0001	0.0404345	-0.0001	-0.0001	0.0722494	-0.0001	-0.0001	-0.0757061	-0.0001	-0.0001	0.703606	-0.0001	-0.0001	-0.532657	-0.0001	-0.0001	0.251761	-0.0001	-0.0001	0.243188	-0.0001	-0.0001	0.232221	-0.0001	-0.0001	0.267669	-0.0001	-0.0001	0.274003	-0.0001
Y187_MYCGE	0.702276	-0.0001	-0.0001	0.134561	-0.0001	-0.0001	-0.161918	-0.0001	-0.0001	0.118004	-0.0001	-0.0001	-0.138672	-0.0001	-0.0001	0.23484	-0.0001	-0.0001	0.214473	-0.0001	-0.0001	0.209369	-0.0001	-0.0001	0.188681	-0.0001	-0.0001	0.200153	-0.0001	-0.0001
SCRN3_HUMAN	0.701611	0.172544	-0.0248425	-0.0485961	-0.123797	0.0359609	-0.488965	-0.0614144	0.0376262	-0.599596	-0.186772	0.0315492	-0.505738	-0.0526817	-0.460619	0.230315	0.117664	0.1036	0.24148	0.104197	0.0887083	0.258019	0.103533	0.087426	0.2614	0.112398	0.10682	0.270773	0.11736	0.119259
ETV1_HUMAN	-0.0001	-0.195275	-0.0001	-0.0001	-0.470773	-0.0001	-0.0001	-0.700667	-0.0001	-0.0001	-0.258785	-0.0001	-0.0001	-0.510689	-0.0001	-0.0001	0.393393	-0.0001	-0.0001	0.402996	-0.0001	-0.0001	0.426331	-0.0001	-0.0001	0.424736	-0.0001	-0.0001	0.419416	-0.0001
NIPBL_HUMAN	0.173989	-0.0001	-0.0248869	-0.0281411	-0.0001	0.00372488	-0.0932356	-0.0001	-0.0118084	0.166113	-0.0001	-0.109741	0.0618493	-0.0001	0.700563	0.208959	-0.0001	0.279774	0.151931	-0.0001	0.278627	0.170908	-0.0001	0.279287	0.192625	-0.0001	0.294397	0.161298	-0.0001	0.397271
VITRN_HUMAN	-0.0001	-0.105279	-0.0001	-0.0001	-0.107258	-0.0001	-0.0001	0.139363	-0.0001	-0.0001	0.0804502	-0.0001	-0.0001	0.700524	-0.0001	-0.0001	0.233598	-0.0001	-0.0001	0.229524	-0.0001	-0.0001	0.243525	-0.0001	-0.0001	0.223569	-0.0001	-0.0001	0.265151	-0.0001
GAG_SCVLA	-0.0001	-0.0001	-0.0267918	-0.0001	-0.0001	0.267899	-0.0001	-0.0001	0.117078	-0.0001	-0.0001	0.20955	-0.0001	-0.0001	0.700467	-0.0001	-0.0001	0.231741	-0.0001	-0.0001	0.239817	-0.0001	-0.0001	0.205429	-0.0001	-0.0001	0.228654	-0.0001	-0.0001	0.282311
UFM1_HUMAN	-0.0001	-0.0142314	-0.0924565	-0.0001	-0.0519883	0.111431	-0.0001	-0.0551347	-0.20214	-0.0001	0.0659897	-0.00126025	-0.0001	0.70043	-0.422597	-0.0001	0.232928	0.198778	-0.0001	0.299274	0.216058	-0.0001	0.230299	0.230158	-0.0001	0.242801	0.196422	-0.0001	0.273068	0.279153
GOLP3_HUMAN	0.0336609	-0.0362129	0.100002	-0.0615406	-0.0822955	-0.0690804	0.00673929	-0.0310728	-0.065881	-0.0216731	0.00132345	-0.0938974	-0.270753	-0.0426882	-0.700101	0.065465	0.0757664	0.0886841	0.0565038	0.0741926	0.0787595	0.0559716	0.0725461	0.0727247	0.0497418	0.0784291	0.07858	0.0701262	0.0699052	0.0962701
LMOD3_HUMAN	0.00467088	-0.389133	0.241489	-0.133325	-0.0366649	0.361427	-0.135521	-0.320254	0.0785477	0.332751	0.168458	-0.0357574	0.258737	0.419525	0.699369	0.127133	0.161138	0.228392	0.128166	0.140807	0.218655	0.112663	0.160769	0.221301	0.126444	0.131193	0.230057	0.131364	0.171734	0.239637
CBX6_HUMAN	-0.000281904	0.0919624	-0.0651465	-0.253156	0.00317706	-0.000577207	-0.0801239	0.0888705	0.138846	-0.0906783	-0.0418061	-0.210304	0.252197	-0.132341	-0.698566	0.143473	0.106369	0.163876	0.144228	0.111518	0.157073	0.153338	0.105036	0.165933	0.140003	0.109455	0.168911	0.154862	0.103783	0.193261
TSSP_HUMAN	-0.0001	-0.0001	-0.584732	-0.0001	-0.0001	0.0479873	-0.0001	-0.0001	-0.0565827	-0.0001	-0.0001	0.698536	-0.0001	-0.0001	-0.0375857	-0.0001	-0.0001	0.255605	-0.0001	-0.0001	0.249875	-0.0001	-0.0001	0.210713	-0.0001	-0.0001	0.235215	-0.0001	-0.0001	0.29471
ZNF22_HUMAN	0.130763	-0.0609403	-0.0979666	-0.0605183	0.148397	0.316485	0.11186	-0.155249	0.123756	0.698044	0.0771851	0.312634	0.0872691	0.657126	0.082436	0.205733	0.260144	0.257235	0.185096	0.265652	0.274401	0.246868	0.251354	0.229745	0.223121	0.232294	0.289986	0.239064	0.333014	0.297057
STMN2_HUMAN	0.0253045	0.00845499	-0.0103134	-0.000601367	-0.0291496	-5.1369e-05	-0.00317928	-0.0129756	-0.136866	-0.150615	-0.0418424	0.0279054	-0.249623	0.0355025	-0.69648	0.0486292	0.0372635	0.0353965	0.0347585	0.0399357	0.0412517	0.036111	0.0340493	0.0466632	0.0505215	0.0393579	0.0401554	0.0508939	0.0488373	0.0554069
ITBP1_HUMAN	-0.0001	-0.0001	0.0929147	-0.0001	-0.0001	-0.0905731	-0.0001	-0.0001	-0.135314	-0.0001	-0.0001	0.0309516	-0.0001	-0.0001	-0.695511	-0.0001	-0.0001	0.151781	-0.0001	-0.0001	0.148422	-0.0001	-0.0001	0.139915	-0.0001	-0.0001	0.134511	-0.0001	-0.0001	0.164699
DESM_HUMAN	-0.0001	-0.165499	-0.0955171	-0.0001	-0.108677	-0.0629952	-0.0001	0.163896	-0.0189726	-0.0001	0.247795	-0.0350824	-0.0001	-0.695336	-0.0282211	-0.0001	0.306215	0.196521	-0.0001	0.355254	0.18459	-0.0001	0.313039	0.181807	-0.0001	0.373784	0.177463	-0.0001	0.356266	0.185098
AT2C2_HUMAN	-0.0511293	-0.0177578	-0.0487814	-0.06432	0.0627992	0.0823301	-0.15406	-0.105989	-0.0192366	0.0522657	0.439994	-0.0155871	0.239144	0.695283	0.414358	0.251726	0.235587	0.127199	0.161931	0.238372	0.121663	0.188091	0.261853	0.126738	0.158189	0.313219	0.126879	0.20841	0.287999	0.16702
DCA15_HUMAN	-0.0289695	0.0249999	0.0207837	0.00875214	-0.000433291	0.00249918	0.0302664	-0.00650666	-0.0278354	-0.0401377	-0.00534011	-0.0146988	-0.104921	-0.0333503	-0.692756	0.0551231	0.039491	0.0457956	0.0489929	0.0433718	0.0461019	0.0486667	0.0434067	0.0409004	0.0526961	0.0397524	0.042905	0.0618093	0.0505797	0.0571203
MNME_MYCPE	-0.0001	-0.0001	0.103363	-0.0001	-0.0001	0.163514	-0.0001	-0.0001	-0.0980364	-0.0001	-0.0001	0.118908	-0.0001	-0.0001	0.692534	-0.0001	-0.0001	0.279801	-0.0001	-0.0001	0.30707	-0.0001	-0.0001	0.283617	-0.0001	-0.0001	0.289099	-0.0001	-0.0001	0.333887
K1671_HUMAN	0.0507116	-0.0001	-0.0001	0.692327	-0.0001	-0.0001	0.284957	-0.0001	-0.0001	-0.182963	-0.0001	-0.0001	0.417376	-0.0001	-0.0001	0.278254	-0.0001	-0.0001	0.261673	-0.0001	-0.0001	0.250372	-0.0001	-0.0001	0.263552	-0.0001	-0.0001	0.24551	-0.0001	-0.0001
UBQL4_HUMAN	-0.0212251	0.138681	-0.131209	-0.010428	-0.0673655	-0.148473	0.226266	-0.0259046	-0.0842177	0.101932	-0.240257	-0.215524	-0.630119	0.118787	-0.69191	0.118691	0.0826826	0.0809913	0.120336	0.0669467	0.0862994	0.103466	0.0790967	0.0788193	0.102381	0.0845743	0.0790408	0.127018	0.0706829	0.0945024
APOBR_HUMAN	-0.0001	-0.373419	0.320327	-0.0001	0.269549	-0.0419286	-0.0001	-0.690146	0.144461	-0.0001	-0.00728546	-0.173979	-0.0001	0.0288945	0.613628	-0.0001	0.213095	0.312116	-0.0001	0.21796	0.312836	-0.0001	0.212178	0.311088	-0.0001	0.213976	0.309252	-0.0001	0.214724	0.308851
TAF1D_HUMAN	-0.0001	-0.0001	0.0982266	-0.0001	-0.0001	0.305876	-0.0001	-0.0001	-0.457902	-0.0001	-0.0001	0.0386224	-0.0001	-0.0001	0.68946	-0.0001	-0.0001	0.458586	-0.0001	-0.0001	0.496771	-0.0001	-0.0001	0.511663	-0.0001	-0.0001	0.473771	-0.0001	-0.0001	0.533467
PUS7L_HUMAN	-0.0001	-0.0001	-0.0431478	-0.0001	-0.0001	-0.129186	-0.0001	-0.0001	0.0503547	-0.0001	-0.0001	-0.0198094	-0.0001	-0.0001	-0.689444	-0.0001	-0.0001	0.0966647	-0.0001	-0.0001	0.110661	-0.0001	-0.0001	0.109477	-0.0001	-0.0001	0.0988193	-0.0001	-0.0001	0.111121
MYH14_HUMAN	0.109327	-0.121194	-0.0135868	0.0232677	0.033671	-0.379014	-0.0458561	0.0570361	-0.0415524	-0.022319	-0.0727193	0.155142	0.0793341	-0.364937	-0.688008	0.162353	0.181078	0.245679	0.108514	0.183648	0.235322	0.11346	0.192157	0.214183	0.117959	0.170861	0.24001	0.11888	0.206107	0.255513
EGLN1_HUMAN	-0.0001	-0.0142322	-0.0685892	-0.0001	0.102697	-0.00692111	-0.0001	0.0991558	0.20365	-0.0001	0.0782242	0.0276394	-0.0001	0.302226	0.68701	-0.0001	0.171789	0.277298	-0.0001	0.175573	0.275762	-0.0001	0.185999	0.320971	-0.0001	0.194456	0.275601	-0.0001	0.211957	0.337015
SDHF3_HUMAN	-0.091494	-0.68589	-0.161656	0.0604048	-0.181385	0.00157388	-0.0437927	0.0888185	-0.0506336	-0.0730756	-0.0974545	-0.103717	0.0546409	0.0147864	-0.415472	0.147396	0.179458	0.127111	0.122008	0.15948	0.114547	0.110432	0.145981	0.116133	0.108043	0.195513	0.117636	0.123114	0.149601	0.139601
TLX2_HUMAN	0.0405555	0.00755038	0.117363	0.165104	-0.0326682	0.0923473	0.0635793	0.209631	0.0479961	-0.00661744	-0.103877	-0.183118	-0.0280456	-0.685337	0.327073	0.155362	0.409607	0.143009	0.197465	0.387892	0.14447	0.178889	0.381574	0.144114	0.151035	0.319019	0.17379	0.236197	0.389299	0.1739
CIP4_HUMAN	-0.332715	-0.0767754	-0.344254	-0.252433	-0.116532	0.0423025	-0.521913	0.12101	-0.365139	0.685246	-0.0961418	-0.160182	0.0296864	-0.0797569	-0.213504	0.256888	0.113042	0.162598	0.256295	0.106546	0.148121	0.25767	0.115535	0.190696	0.234047	0.108725	0.173256	0.255194	0.11717	0.18489
GALK2_HUMAN	-0.0001	-0.0001	0.63297	-0.0001	-0.0001	0.149452	-0.0001	-0.0001	0.445206	-0.0001	-0.0001	0.6847	-0.0001	-0.0001	-0.620989	-0.0001	-0.0001	0.414207	-0.0001	-0.0001	0.41799	-0.0001	-0.0001	0.415682	-0.0001	-0.0001	0.417525	-0.0001	-0.0001	0.415665
FAM3C_HUMAN	-0.0997372	-0.0715854	-0.0575166	-0.111012	0.0700255	-0.0945519	-0.109478	-0.144351	-0.338072	-0.34963	-0.246679	-0.334443	-0.684472	-0.00501081	-0.0766214	0.151824	0.16256	0.138139	0.116421	0.175278	0.116238	0.114163	0.155379	0.126466	0.143525	0.166437	0.130909	0.144044	0.152055	0.110907
HIPK1_HUMAN	-0.106541	-0.299952	-0.0285403	-0.0715822	0.0691059	-0.478381	-0.030446	-0.684403	-0.00584028	-0.0231995	0.204149	-0.168552	-0.0448579	-0.277574	-0.481153	0.214772	0.249601	0.273014	0.167447	0.253682	0.273586	0.147863	0.235897	0.274369	0.159635	0.246041	0.269502	0.179109	0.241553	0.28175
RS12_HUMAN	-0.00983036	-0.387463	0.0954908	-0.683396	0.116011	-0.531695	0.176165	-0.0624576	0.281572	-0.0961887	0.294425	0.0222775	0.274148	-0.0208204	0.0109281	0.0371428	0.0479557	0.0631596	0.0539114	0.0469416	0.0610567	0.0562506	0.0521985	0.0647943	0.0569168	0.0509816	0.0587004	0.0448969	0.0479351	0.0601622
UN45B_HUMAN	-0.0001	-0.12299	0.116219	-0.0001	-0.0372636	0.0145994	-0.0001	0.0499977	-0.144592	-0.0001	0.148557	0.141264	-0.0001	-0.683183	0.41302	-0.0001	0.206048	0.330747	-0.0001	0.221682	0.321369	-0.0001	0.213144	0.339237	-0.0001	0.202636	0.349252	-0.0001	0.235823	0.389875
RT22_HUMAN	-0.037219	-0.0995187	-0.17622	-0.104697	-0.0961198	0.0316351	-0.138063	-0.176048	-0.0475165	0.0278667	-0.15239	-0.271072	0.682672	-0.237839	0.103895	0.113844	0.0954307	0.0927708	0.113025	0.0953783	0.0780306	0.103792	0.0978751	0.0848962	0.102106	0.108376	0.0963293	0.117966	0.105132	0.104315
TKT_HUMAN	0.080146	0.682308	-0.0650479	0.48542	-0.0170622	0.655586	-0.0923311	-0.0181472	-0.0480965	-0.104118	-0.17755	-0.244045	-0.149958	0.0760245	0.00902143	0.0397462	0.0310718	0.0367071	0.0400522	0.0251783	0.0388675	0.0361742	0.0240158	0.0376108	0.0371992	0.0339864	0.0330868	0.0397983	0.0318333	0.0383728
PPR35_HUMAN	-0.0001	-0.0001	0.360691	-0.0001	-0.0001	-0.563949	-0.0001	-0.0001	-0.108244	-0.0001	-0.0001	-0.256531	-0.0001	-0.0001	-0.681901	-0.0001	-0.0001	0.258308	-0.0001	-0.0001	0.245969	-0.0001	-0.0001	0.241464	-0.0001	-0.0001	0.252751	-0.0001	-0.0001	0.270172
GGA2_HUMAN	0.20868	0.359682	-0.681125	0.0468787	0.00581484	-0.591208	-0.25363	0.0434799	0.410047	-0.196538	-0.151552	0.105224	-0.101666	-0.0863331	0.630159	0.231454	0.24602	0.314845	0.244262	0.266587	0.334413	0.235565	0.207849	0.315819	0.224539	0.223082	0.314907	0.191939	0.243482	0.321698
UCHL1_HUMAN	-0.00941285	0.680989	-0.124701	0.492568	-0.0846727	0.453264	0.214009	-0.0723435	0.0117775	-0.284557	-0.179474	-0.174684	-0.0241352	-0.0960814	-0.288397	0.0425933	0.0525328	0.045285	0.0542952	0.0454568	0.0450154	0.0480223	0.0512477	0.0437455	0.0571228	0.0500482	0.0425563	0.0349447	0.050239	0.050794
INO1_HUMAN	-0.109684	0.0978196	0.00641516	0.147519	-0.0601362	-0.017982	-0.0178505	-0.0566186	-0.0868373	-0.22983	-0.0255783	0.0648266	-0.147114	-0.0164317	-0.680773	0.132219	0.0880804	0.0787984	0.140028	0.0861388	0.0708651	0.122872	0.0824678	0.0773844	0.159604	0.0979798	0.083891	0.138764	0.107578	0.101518
HOME1_HUMAN	-0.0289621	-0.144463	-0.0448598	-0.0898521	-0.0159538	0.22627	0.00187094	0.139852	0.253987	-0.0395509	0.0418576	-0.0292882	-0.0816985	-0.0440822	0.680618	0.106108	0.156263	0.27374	0.120561	0.149285	0.302396	0.104115	0.158971	0.310781	0.102172	0.145228	0.282643	0.114404	0.143415	0.380623
ALMS1_HUMAN	-0.244261	0.434734	-0.0001	-0.0859167	-0.180637	-0.0001	0.129682	0.0803072	-0.0001	0.0894728	0.0580599	-0.0001	-0.20528	-0.680205	-0.0001	0.178127	0.340504	-0.0001	0.129786	0.278274	-0.0001	0.143247	0.262192	-0.0001	0.158261	0.333956	-0.0001	0.158713	0.301553	-0.0001
MEG11_HUMAN	-0.0001	-0.679839	-0.0001	-0.0001	0.109673	-0.0001	-0.0001	0.38405	-0.0001	-0.0001	-0.410248	-0.0001	-0.0001	0.213047	-0.0001	-0.0001	0.278402	-0.0001	-0.0001	0.241393	-0.0001	-0.0001	0.293023	-0.0001	-0.0001	0.296893	-0.0001	-0.0001	0.271441	-0.0001
PNM8B_HUMAN	-0.0001	-0.0001	0.157354	-0.0001	-0.0001	0.0472829	-0.0001	-0.0001	-0.679653	-0.0001	-0.0001	-0.436896	-0.0001	-0.0001	0.458891	-0.0001	-0.0001	0.312974	-0.0001	-0.0001	0.318405	-0.0001	-0.0001	0.302882	-0.0001	-0.0001	0.329047	-0.0001	-0.0001	0.330064
TIM9_HUMAN	-0.0001	-0.274422	-0.29082	-0.0001	-0.0298731	-0.292902	-0.0001	0.0422893	-0.0788336	-0.0001	-0.436924	0.0420761	-0.0001	0.171855	0.679259	-0.0001	0.191574	0.151419	-0.0001	0.191248	0.148215	-0.0001	0.171439	0.125191	-0.0001	0.185964	0.126227	-0.0001	0.207258	0.142363
MTP_HUMAN	-0.0001	-0.355786	-0.0001	-0.0001	-0.00220044	-0.0001	-0.0001	-0.120178	-0.0001	-0.0001	-0.0917757	-0.0001	-0.0001	-0.678273	-0.0001	-0.0001	0.165397	-0.0001	-0.0001	0.159332	-0.0001	-0.0001	0.166059	-0.0001	-0.0001	0.169712	-0.0001	-0.0001	0.171406	-0.0001
TIM8A_HUMAN	-0.0001	-0.274427	0.0118061	-0.0001	-0.16753	-0.137423	-0.0001	-0.370548	-0.222781	-0.0001	0.0479985	0.00538085	-0.0001	-0.20725	0.677809	-0.0001	0.119137	0.213484	-0.0001	0.117557	0.222138	-0.0001	0.121253	0.231894	-0.0001	0.113112	0.235271	-0.0001	0.117091	0.259709
RFIP5_HUMAN	0.0506308	-0.0828563	-0.0463762	-0.0291671	-0.0169914	0.019981	0.0367581	0.0150438	-0.0332696	0.0414235	0.0340577	0.0197778	0.0501629	-0.0415362	-0.676034	0.0904193	0.0904683	0.185497	0.0944856	0.0894599	0.191996	0.0891988	0.0880226	0.18487	0.0943305	0.0932862	0.186365	0.0873315	0.0894901	0.224394
ABT1_HUMAN	-0.0001	-0.125698	0.258695	-0.0001	0.178868	0.556327	-0.0001	0.0204744	-0.0210666	-0.0001	0.205558	0.676005	-0.0001	0.0743571	0.0141508	-0.0001	0.142453	0.237802	-0.0001	0.14928	0.236255	-0.0001	0.144105	0.203181	-0.0001	0.145634	0.222151	-0.0001	0.132327	0.199685
S4A7_HUMAN	-0.0001	-0.212806	-0.0001	-0.0001	-0.0543092	-0.0001	-0.0001	-0.373556	-0.0001	-0.0001	-0.0523616	-0.0001	-0.0001	0.675928	-0.0001	-0.0001	0.303595	-0.0001	-0.0001	0.245251	-0.0001	-0.0001	0.305069	-0.0001	-0.0001	0.269776	-0.0001	-0.0001	0.303154	-0.0001
FKB10_HUMAN	0.0325671	0.174444	-0.00133733	-0.00572725	0.00205921	-0.0376428	0.0705205	0.0156931	-0.0166393	-0.164863	-0.114278	-0.214535	-0.452402	0.0894466	-0.675465	0.0394131	0.0538824	0.0421912	0.0407254	0.0447103	0.0471591	0.0468879	0.0433327	0.0400776	0.050364	0.0502394	0.0535647	0.0593591	0.0601697	0.0532186
ODR4_HUMAN	-0.0591684	-0.198594	0.097516	-0.674207	-0.16184	-0.00450763	-0.361653	-0.160266	0.0294887	-0.0398937	-0.155047	0.0483072	0.0965903	0.0839151	-0.018723	0.20192	0.141415	0.14472	0.192472	0.135666	0.127976	0.174749	0.131575	0.139322	0.177282	0.137509	0.120111	0.207883	0.119492	0.152366
RM02_HUMAN	-0.0001	-0.0166747	-0.0453358	-0.0001	-0.139754	0.0348645	-0.0001	0.322709	-0.112512	-0.0001	0.0841978	0.0502298	-0.0001	0.673856	0.457321	-0.0001	0.193833	0.184022	-0.0001	0.205418	0.16441	-0.0001	0.185436	0.16624	-0.0001	0.193364	0.206571	-0.0001	0.225496	0.212041
MTSSL_HUMAN	-0.077492	-0.0182673	0.191135	0.0678683	-0.0110721	-0.0613325	0.227134	-0.0225866	0.0339005	0.6736	-0.0499468	-0.144336	-0.248225	-0.0190841	-0.531703	0.163736	0.0725314	0.0987093	0.121373	0.0746672	0.097895	0.163403	0.0783303	0.101241	0.164727	0.0761763	0.102209	0.132253	0.0825969	0.0997363
SYC1L_HUMAN	-0.0001	0.0201434	-0.0001	-0.0001	0.176165	-0.0001	-0.0001	-0.270885	-0.0001	-0.0001	0.673201	-0.0001	-0.0001	-0.183556	-0.0001	-0.0001	0.369342	-0.0001	-0.0001	0.391037	-0.0001	-0.0001	0.381023	-0.0001	-0.0001	0.381907	-0.0001	-0.0001	0.36938	-0.0001
HMCS1_HUMAN	0.101588	0.169744	0.0189185	0.00284835	0.0596556	0.0440656	0.0314321	-0.0723989	-0.0382195	0.213325	0.498852	0.507021	0.672651	0.015105	-0.211098	0.0981488	0.0778409	0.0748646	0.0830011	0.0736014	0.0782106	0.0910634	0.0627331	0.0685879	0.0915911	0.0739498	0.0734211	0.0920164	0.0774185	0.0759635
HS3S5_HUMAN	-0.0001	-0.0001	-0.0531974	-0.0001	-0.0001	-0.0741363	-0.0001	-0.0001	0.112717	-0.0001	-0.0001	0.117768	-0.0001	-0.0001	0.671205	-0.0001	-0.0001	0.139813	-0.0001	-0.0001	0.215963	-0.0001	-0.0001	0.160449	-0.0001	-0.0001	0.191454	-0.0001	-0.0001	0.185859
ASF1B_HUMAN	0.171616	0.0986949	0.0143127	0.138434	-0.0328154	0.0800396	-0.0917331	0.0046338	-0.0785864	-0.0369942	-0.0505396	-0.143109	-0.416193	-0.0259389	-0.670822	0.100015	0.073341	0.109312	0.084725	0.0661776	0.108617	0.0853446	0.0668223	0.109563	0.0716218	0.0660076	0.115411	0.0876181	0.0732463	0.118495
ARK72_HUMAN	0.192444	0.247062	0.0272439	0.0745717	0.00105215	0.00823557	-0.0207954	0.0374056	-0.0576567	0.28592	0.0257874	-0.0393821	-0.243625	-0.0610714	-0.670141	0.159323	0.1296	0.120134	0.136783	0.11635	0.123339	0.150038	0.131304	0.107916	0.162739	0.117526	0.115929	0.16157	0.129399	0.140257
RMXL1_HUMAN	-0.523537	-0.0001	0.112304	-0.146411	-0.0001	0.0206818	-0.237282	-0.0001	-0.0931039	0.278234	-0.0001	0.0237018	0.670006	-0.0001	0.243977	0.218516	-0.0001	0.321864	0.222065	-0.0001	0.313334	0.257845	-0.0001	0.328235	0.257879	-0.0001	0.3147	0.239514	-0.0001	0.348276
S2611_HUMAN	0.00691593	-0.0001	-0.0001	0.464117	-0.0001	-0.0001	0.637488	-0.0001	-0.0001	0.200474	-0.0001	-0.0001	-0.669703	-0.0001	-0.0001	0.314085	-0.0001	-0.0001	0.303798	-0.0001	-0.0001	0.277654	-0.0001	-0.0001	0.295488	-0.0001	-0.0001	0.310445	-0.0001	-0.0001
S29A1_HUMAN	-0.0001	-0.0382434	0.0825746	-0.0001	-0.055124	0.0475462	-0.0001	-0.0212098	-0.0538393	-0.0001	-0.0288759	-0.0598952	-0.0001	0.0485848	-0.669604	-0.0001	0.118177	0.446778	-0.0001	0.127941	0.44457	-0.0001	0.120755	0.452328	-0.0001	0.120358	0.449348	-0.0001	0.122421	0.534845
TRMB_HUMAN	0.0464118	0.209686	-0.152608	0.66948	-0.0662394	0.375162	-0.0195806	-0.104914	-0.0131114	0.201729	-0.0356548	-0.00153139	0.00519223	0.0683477	-0.218211	0.0951121	0.127351	0.084012	0.137523	0.104818	0.0917205	0.0933735	0.0940599	0.0739204	0.139659	0.0941027	0.0837053	0.107228	0.127324	0.0948021
GTSE1_HUMAN	-0.0001	0.285188	-0.0662217	-0.0001	-0.0943466	0.174832	-0.0001	-0.11337	-0.140495	-0.0001	0.152399	0.167932	-0.0001	-0.25207	0.667253	-0.0001	0.290962	0.1508	-0.0001	0.248913	0.154276	-0.0001	0.283957	0.16266	-0.0001	0.259918	0.15862	-0.0001	0.32432	0.162311
ECHB_HUMAN	0.0136459	-0.20103	-0.160265	-0.42416	-0.219823	-0.103014	-0.157809	-0.326222	-0.21538	0.138677	0.00693568	0.0713863	0.28501	0.217475	0.666083	0.0509572	0.0447507	0.0430173	0.0475698	0.0444593	0.0325989	0.0499569	0.0463065	0.0452673	0.0473073	0.0504857	0.0435632	0.0400273	0.0497697	0.0372962
TFB1M_HUMAN	-0.177378	-0.270695	-0.0499986	-0.178635	-0.0760376	-0.110302	-0.262319	-0.266977	-0.00839849	0.0537961	0.0726629	-0.0713335	0.569699	-0.665897	0.201756	0.26213	0.219239	0.163309	0.263807	0.208722	0.182725	0.244434	0.221632	0.18323	0.201013	0.247212	0.173586	0.267602	0.232309	0.172489
MYO7A_HUMAN	-0.0001	-0.242901	-0.0001	-0.0001	-0.128764	-0.0001	-0.0001	-0.138417	-0.0001	-0.0001	-0.152373	-0.0001	-0.0001	-0.66581	-0.0001	-0.0001	0.313205	-0.0001	-0.0001	0.283939	-0.0001	-0.0001	0.328655	-0.0001	-0.0001	0.26712	-0.0001	-0.0001	0.294634	-0.0001
BACD3_HUMAN	0.0732137	-0.0175734	-0.0744071	0.0554587	0.413161	-0.0479155	-0.261366	-0.0287409	0.0330848	0.191237	0.0126936	0.008771	0.0396537	0.0579539	-0.664052	0.208285	0.240147	0.108232	0.183918	0.303706	0.100824	0.232683	0.255808	0.0921206	0.232459	0.228828	0.0857522	0.166697	0.225313	0.124963
INT8_HUMAN	-0.0001	-0.580934	0.324507	-0.0001	-0.0348318	-0.244073	-0.0001	0.303925	-0.0129104	-0.0001	-0.663759	0.284204	-0.0001	-0.155982	0.0931092	-0.0001	0.191739	0.123552	-0.0001	0.152326	0.129864	-0.0001	0.159976	0.128091	-0.0001	0.205971	0.126054	-0.0001	0.164842	0.137916
CEP83_HUMAN	-0.0001	-0.0001	-0.00549757	-0.0001	-0.0001	-0.608508	-0.0001	-0.0001	0.109292	-0.0001	-0.0001	-0.148947	-0.0001	-0.0001	-0.662736	-0.0001	-0.0001	0.206252	-0.0001	-0.0001	0.291242	-0.0001	-0.0001	0.260639	-0.0001	-0.0001	0.232894	-0.0001	-0.0001	0.272368
REEP2_HUMAN	-0.184595	-0.00648042	-0.0300975	-0.276371	-0.110846	-0.187189	-0.186539	-0.0767973	-0.326728	-0.483066	-0.548616	-0.661903	-0.657074	-0.127107	-0.469368	0.136723	0.0891923	0.121173	0.143345	0.0930259	0.128706	0.130683	0.0865107	0.13275	0.127058	0.108984	0.143337	0.128977	0.104172	0.149238
KAT2B_HUMAN	-0.0001	-0.0001	0.302365	-0.0001	-0.0001	-0.00529617	-0.0001	-0.0001	-0.0331209	-0.0001	-0.0001	0.136749	-0.0001	-0.0001	0.66073	-0.0001	-0.0001	0.358504	-0.0001	-0.0001	0.303786	-0.0001	-0.0001	0.302795	-0.0001	-0.0001	0.327495	-0.0001	-0.0001	0.369557
RBP17_HUMAN	0.0267827	0.660569	-0.0001	0.0023545	0.0880551	-0.0001	-0.0139639	-0.00987886	-0.0001	0.0230918	-0.105501	-0.0001	-0.105892	-0.13264	-0.0001	0.133806	0.164146	-0.0001	0.127726	0.143259	-0.0001	0.144616	0.135754	-0.0001	0.1422	0.145393	-0.0001	0.133528	0.158921	-0.0001
CASA1_BOVIN	-0.0775228	-0.425097	-0.232243	0.0516153	-0.144774	-0.000258633	0.0327551	-0.161617	-0.219285	-0.0237062	-0.153608	-0.108685	0.00619095	0.0463779	0.660045	0.143903	0.108695	0.127526	0.146785	0.104463	0.1251	0.133462	0.10798	0.120994	0.115327	0.104819	0.10476	0.136172	0.100772	0.120427
F220A_HUMAN	-0.0001	-0.199176	-0.0608309	-0.0001	0.178601	-0.0439533	-0.0001	-0.603852	0.0141382	-0.0001	-0.570781	0.223004	-0.0001	-0.0317579	0.659663	-0.0001	0.20669	0.302992	-0.0001	0.20822	0.304873	-0.0001	0.186668	0.220858	-0.0001	0.193156	0.249413	-0.0001	0.175194	0.266492
COX41_HUMAN	-0.0448013	-0.0333205	-0.214297	0.512909	0.160963	-0.231237	-0.0991419	0.658602	-0.10271	0.217737	0.00638123	-0.540902	0.622755	0.0679184	-0.133085	0.290444	0.213522	0.109776	0.296698	0.218911	0.106427	0.292821	0.220257	0.108888	0.290655	0.249321	0.104244	0.302257	0.251177	0.111424
TSH3_HUMAN	-0.0001	-0.0001	0.0089157	-0.0001	-0.0001	-0.0169575	-0.0001	-0.0001	0.0361325	-0.0001	-0.0001	0.176636	-0.0001	-0.0001	-0.658497	-0.0001	-0.0001	0.311899	-0.0001	-0.0001	0.324212	-0.0001	-0.0001	0.3269	-0.0001	-0.0001	0.377413	-0.0001	-0.0001	0.427338
FKB14_HUMAN	0.0102597	0.139271	0.0179722	0.0721816	-0.0685709	-0.14647	-0.0410024	-0.0673181	-0.230737	-0.0167625	-0.138874	-0.113636	-0.282543	-0.658452	-0.637368	0.157871	0.161105	0.165942	0.156707	0.142194	0.20153	0.168263	0.159436	0.220211	0.138666	0.161969	0.19116	0.210148	0.197635	0.208717
SAPC1_HUMAN	-0.0001	0.0751391	-0.0001	-0.0001	0.0335453	-0.0001	-0.0001	0.412986	-0.0001	-0.0001	0.657503	-0.0001	-0.0001	-0.560533	-0.0001	-0.0001	0.397854	-0.0001	-0.0001	0.383632	-0.0001	-0.0001	0.365648	-0.0001	-0.0001	0.3385	-0.0001	-0.0001	0.372106	-0.0001
ZN689_HUMAN	0.339912	-0.233849	-0.0001	-0.00693344	0.0380546	-0.0001	-0.657435	0.168813	-0.0001	0.218356	-0.122533	-0.0001	0.286987	-0.125494	-0.0001	0.288778	0.184293	-0.0001	0.278361	0.183549	-0.0001	0.279077	0.185454	-0.0001	0.277299	0.191961	-0.0001	0.28074	0.2047	-0.0001
MYPT2_HUMAN	-0.0001	-0.656625	-0.0001	-0.0001	-0.143591	-0.0001	-0.0001	0.539454	-0.0001	-0.0001	0.594119	-0.0001	-0.0001	0.12598	-0.0001	-0.0001	0.363785	-0.0001	-0.0001	0.359946	-0.0001	-0.0001	0.363248	-0.0001	-0.0001	0.362671	-0.0001	-0.0001	0.360521	-0.0001
HS904_HUMAN	-0.0001	0.172087	-0.136529	-0.0001	0.0831331	-0.313055	-0.0001	-0.0871256	-0.0556754	-0.0001	-0.161536	0.147452	-0.0001	-0.110585	-0.656486	-0.0001	0.112056	0.173142	-0.0001	0.11082	0.152004	-0.0001	0.106872	0.13972	-0.0001	0.105699	0.16455	-0.0001	0.102876	0.167906
TTF1_HUMAN	-0.0775659	0.00979219	-0.00451401	0.124204	0.055409	-0.00410576	0.0299753	-0.0575732	-0.189942	-0.0208046	-0.0893426	-0.315802	0.147532	0.214173	-0.656451	0.20121	0.172954	0.176091	0.201138	0.175971	0.186443	0.174056	0.193819	0.21649	0.179343	0.18718	0.239103	0.262447	0.192517	0.231325
SCNBA_HUMAN	-0.0001	-0.228452	-0.0001	-0.0001	-0.146236	-0.0001	-0.0001	0.301226	-0.0001	-0.0001	-0.438447	-0.0001	-0.0001	-0.655962	-0.0001	-0.0001	0.363057	-0.0001	-0.0001	0.358043	-0.0001	-0.0001	0.361464	-0.0001	-0.0001	0.363162	-0.0001	-0.0001	0.361097	-0.0001
IQGA3_HUMAN	-0.0001	-0.020658	-0.00139822	-0.0001	-0.0127022	-0.0156457	-0.0001	-0.122041	-0.0346525	-0.0001	-0.0499991	-0.0548276	-0.0001	-0.0306914	-0.655816	-0.0001	0.0932711	0.0936753	-0.0001	0.0983364	0.0970658	-0.0001	0.101436	0.0992267	-0.0001	0.0959243	0.119298	-0.0001	0.103827	0.120997
AFTIN_HUMAN	-0.423868	-0.180622	0.0669179	0.354836	0.0364277	0.100077	-0.0724663	-0.172674	-0.13603	-0.239238	0.026059	-0.0402269	0.655575	0.118803	-0.214337	0.258488	0.146874	0.167415	0.226607	0.150423	0.181676	0.188594	0.1658	0.208836	0.24027	0.169664	0.181855	0.254821	0.160142	0.211325
EGFR_HUMAN	-0.00679349	-0.0001	-0.0001	-0.338257	-0.0001	-0.0001	0.655557	-0.0001	-0.0001	-0.197725	-0.0001	-0.0001	-0.581703	-0.0001	-0.0001	0.29898	-0.0001	-0.0001	0.272146	-0.0001	-0.0001	0.279721	-0.0001	-0.0001	0.252432	-0.0001	-0.0001	0.266105	-0.0001	-0.0001
MK_HUMAN	0.00174475	-0.0290981	-0.0206935	-0.215348	-0.0826309	-0.247148	0.410579	0.0694257	-0.016084	-0.01786	-0.0224143	-0.402732	-0.655129	-0.0768924	-0.131624	0.0998839	0.081837	0.0905131	0.0939864	0.0857635	0.0941805	0.092383	0.0779348	0.0792679	0.0760094	0.0890756	0.0970506	0.087454	0.0898683	0.0970709
MED31_HUMAN	-0.0718726	-0.111236	-0.0121114	-0.0638526	0.0161362	-0.010173	-0.0723032	0.120996	0.0490828	0.0612351	0.397133	-0.0440758	0.65244	0.0323496	-0.126544	0.219629	0.220276	0.0836737	0.158386	0.183917	0.0800642	0.167066	0.197923	0.0899889	0.174662	0.264276	0.0943932	0.242529	0.179936	0.109968
PUR4_HUMAN	-0.0392847	-0.651304	-0.0804513	0.00266799	-0.00667703	-0.195155	0.0608079	-0.0583954	0.231374	-0.0828556	-0.0566611	0.00372688	-0.0333388	-0.159879	0.0640171	0.0460513	0.0759673	0.0738659	0.0455231	0.0647264	0.0804139	0.0488086	0.0749616	0.0798706	0.0362359	0.07549	0.0715617	0.0322626	0.0613495	0.0767668
DPOG1_HUMAN	0.0639382	-0.160734	0.0312633	0.0479405	-0.0552605	0.0215299	0.0657097	-0.0963464	0.120613	0.0476947	0.0664138	0.0551702	0.0365856	-0.650347	0.207045	0.271022	0.255247	0.12723	0.184698	0.246806	0.151273	0.191729	0.234698	0.14479	0.207706	0.258072	0.143559	0.174012	0.28018	0.189406
VAT1_HUMAN	-0.0216323	-0.050389	0.000660835	-0.298358	-0.0290958	-0.287963	-0.0228696	0.0238431	-0.253218	-0.336292	-0.381254	-0.232853	-0.650143	0.0462281	-0.57224	0.0927754	0.0872061	0.0630737	0.0870492	0.0854836	0.063514	0.0756661	0.0933268	0.0674942	0.0869472	0.103651	0.071222	0.0841814	0.0973099	0.0826122
NEC1_HUMAN	-0.0001	-0.0001	-0.0442666	-0.0001	-0.0001	0.5472	-0.0001	-0.0001	-0.0103403	-0.0001	-0.0001	-0.094945	-0.0001	-0.0001	0.649872	-0.0001	-0.0001	0.443123	-0.0001	-0.0001	0.517249	-0.0001	-0.0001	0.448769	-0.0001	-0.0001	0.455056	-0.0001	-0.0001	0.529876
TDG_HUMAN	-0.0001	-0.0001	-0.0127803	-0.0001	-0.0001	0.122098	-0.0001	-0.0001	0.603937	-0.0001	-0.0001	-0.248581	-0.0001	-0.0001	-0.649672	-0.0001	-0.0001	0.213301	-0.0001	-0.0001	0.207803	-0.0001	-0.0001	0.289959	-0.0001	-0.0001	0.244888	-0.0001	-0.0001	0.269859
AL1A2_HUMAN	0.0575218	0.0709532	-0.0001	-0.0170393	-0.0900143	-0.0001	0.0107308	-0.180985	-0.0001	0.0372612	0.0233616	-0.0001	0.0440019	-0.649254	-0.0001	0.156899	0.182835	-0.0001	0.15214	0.199464	-0.0001	0.155937	0.2202	-0.0001	0.153173	0.196479	-0.0001	0.165906	0.209864	-0.0001
P2R3A_HUMAN	-0.0001	-0.0742647	-0.0001	-0.0001	0.0110544	-0.0001	-0.0001	0.0567699	-0.0001	-0.0001	0.649177	-0.0001	-0.0001	0.00543818	-0.0001	-0.0001	0.245635	-0.0001	-0.0001	0.258714	-0.0001	-0.0001	0.233055	-0.0001	-0.0001	0.294265	-0.0001	-0.0001	0.238741	-0.0001
DPYL1_HUMAN	0.0843415	0.648886	-0.0900407	0.292141	-0.0954165	0.406978	-0.136424	-0.0534086	-0.100787	-0.238746	-0.210691	-0.138167	-0.110767	-0.0769298	-0.234466	0.0317064	0.0314789	0.0255353	0.0323765	0.0262215	0.0265744	0.0324631	0.0226562	0.0268249	0.0282128	0.0287551	0.0263004	0.0337196	0.0281744	0.0331979
NDUB9_HUMAN	-0.0001	-0.113006	-0.0454631	-0.0001	0.00486369	-0.0380776	-0.0001	-0.145838	0.127015	-0.0001	-0.0361566	0.0585951	-0.0001	0.137206	-0.648456	-0.0001	0.130387	0.135196	-0.0001	0.137623	0.135948	-0.0001	0.134813	0.150397	-0.0001	0.14331	0.150519	-0.0001	0.150322	0.155742
ASB14_HUMAN	-0.0001	-0.0001	-0.0191776	-0.0001	-0.0001	-0.648396	-0.0001	-0.0001	-0.0511286	-0.0001	-0.0001	0.0851611	-0.0001	-0.0001	0.456408	-0.0001	-0.0001	0.457478	-0.0001	-0.0001	0.519411	-0.0001	-0.0001	0.455271	-0.0001	-0.0001	0.461518	-0.0001	-0.0001	0.513395
SLX4_HUMAN	0.308882	0.158789	-0.0001	0.112359	0.195649	-0.0001	0.159144	0.0065796	-0.0001	0.419101	0.0290667	-0.0001	0.229854	-0.647993	-0.0001	0.219025	0.188454	-0.0001	0.185136	0.192001	-0.0001	0.203863	0.143247	-0.0001	0.209347	0.155953	-0.0001	0.214441	0.169475	-0.0001
MPIP3_HUMAN	-0.0001	0.0262568	-0.0001	-0.0001	-0.647667	-0.0001	-0.0001	0.0810433	-0.0001	-0.0001	0.364265	-0.0001	-0.0001	0.209747	-0.0001	-0.0001	0.367457	-0.0001	-0.0001	0.379145	-0.0001	-0.0001	0.369772	-0.0001	-0.0001	0.369289	-0.0001	-0.0001	0.37279	-0.0001
RM45_HUMAN	-0.0001	-0.19953	-0.0643633	-0.0001	-0.073249	-0.278697	-0.0001	-0.440095	-0.329322	-0.0001	0.0386888	0.0115949	-0.0001	0.647478	-0.0619723	-0.0001	0.124788	0.150278	-0.0001	0.111407	0.149793	-0.0001	0.153317	0.179106	-0.0001	0.132923	0.113223	-0.0001	0.138303	0.185552
RHG19_HUMAN	-0.0001	-0.450397	-0.290755	-0.0001	-0.373211	-0.0814131	-0.0001	0.175399	0.0370741	-0.0001	0.10438	-0.326191	-0.0001	0.108625	0.647454	-0.0001	0.308035	0.36018	-0.0001	0.305098	0.341896	-0.0001	0.275196	0.331067	-0.0001	0.266911	0.373003	-0.0001	0.325682	0.389485
RM10_HUMAN	-0.0357572	-0.10686	-0.0413124	-0.0500785	-0.124268	-0.0955349	-0.196534	-0.120278	-0.0473099	-0.11399	-0.1003	-0.00439876	0.647385	-0.376445	0.516639	0.30817	0.120291	0.122853	0.24349	0.130522	0.124833	0.30141	0.135018	0.129908	0.277702	0.142756	0.122421	0.272136	0.14794	0.144452
TRY1_BOVIN	-0.0001	0.1205	-0.0001	-0.0001	0.647171	-0.0001	-0.0001	-0.0577562	-0.0001	-0.0001	0.0576251	-0.0001	-0.0001	-0.121004	-0.0001	-0.0001	0.387335	-0.0001	-0.0001	0.383774	-0.0001	-0.0001	0.411659	-0.0001	-0.0001	0.41133	-0.0001	-0.0001	0.412614	-0.0001
AKAP1_HUMAN	0.0417029	-0.188969	-0.01658	-0.647088	-0.113013	0.0906845	0.0641982	-0.218392	0.173988	0.185657	-0.0728492	-0.299916	-0.446838	0.335694	0.0274655	0.222201	0.13637	0.165884	0.236945	0.113182	0.170203	0.18125	0.137232	0.211343	0.221543	0.146836	0.222303	0.219083	0.130711	0.247153
MLP3A_HUMAN	-0.0001	-0.0867187	0.158618	-0.0001	-0.00623912	-0.208997	-0.0001	0.0722296	0.0975388	-0.0001	-0.000174739	-0.0262153	-0.0001	-0.233765	-0.646943	-0.0001	0.152548	0.173372	-0.0001	0.130763	0.168089	-0.0001	0.137686	0.152967	-0.0001	0.164492	0.151777	-0.0001	0.178776	0.161621
ACHB_HUMAN	-0.0001	-0.273233	-0.0718248	-0.0001	0.0317283	0.0313331	-0.0001	-0.277624	0.159135	-0.0001	-0.3966	-0.234605	-0.0001	-0.3166	-0.646714	-0.0001	0.236678	0.187362	-0.0001	0.237562	0.182981	-0.0001	0.238111	0.195498	-0.0001	0.236812	0.201995	-0.0001	0.23983	0.187666
THAP3_HUMAN	-0.0001	-0.0001	0.0262294	-0.0001	-0.0001	-0.583814	-0.0001	-0.0001	0.0272269	-0.0001	-0.0001	0.0524833	-0.0001	-0.0001	-0.646253	-0.0001	-0.0001	0.205265	-0.0001	-0.0001	0.240923	-0.0001	-0.0001	0.176339	-0.0001	-0.0001	0.174928	-0.0001	-0.0001	0.240765
PDC6I_HUMAN	-0.0001	-0.094905	-0.0001	-0.0001	-0.211854	-0.0001	-0.0001	-0.645874	-0.0001	-0.0001	0.0513724	-0.0001	-0.0001	0.0243782	-0.0001	-0.0001	0.233457	-0.0001	-0.0001	0.248293	-0.0001	-0.0001	0.282277	-0.0001	-0.0001	0.231667	-0.0001	-0.0001	0.193866	-0.0001
PCKGM_HUMAN	-0.11144	-0.0641753	-0.0494364	0.0150112	-0.210823	0.0198406	-0.0257092	-0.130854	0.0238236	0.132752	0.121527	0.1058	0.6454	0.23125	0.209081	0.0538657	0.0465654	0.0395638	0.0418755	0.0544748	0.0380783	0.0322248	0.0576365	0.03466	0.0504234	0.0593904	0.0419444	0.0553282	0.0564102	0.0555304
CNBP_HUMAN	0.00293769	-0.0128965	0.208749	-0.218934	0.0587517	-0.0621024	0.324898	0.214018	0.187498	0.0161739	0.0727544	-0.381261	-0.254103	-0.122823	-0.645038	0.0322699	0.0441338	0.0479812	0.0436783	0.0460025	0.0388122	0.0499592	0.0518502	0.0501554	0.0284359	0.0448081	0.0489497	0.0453824	0.0501998	0.055506
BFSP1_HUMAN	-0.0001	-0.092816	-0.0001	-0.0001	-0.0826942	-0.0001	-0.0001	0.0227445	-0.0001	-0.0001	-0.023211	-0.0001	-0.0001	-0.644855	-0.0001	-0.0001	0.261635	-0.0001	-0.0001	0.263402	-0.0001	-0.0001	0.247101	-0.0001	-0.0001	0.31411	-0.0001	-0.0001	0.313962	-0.0001
TRI18_HUMAN	-0.0001	0.147173	0.131203	-0.0001	-0.123124	0.0152901	-0.0001	0.0782209	-0.405919	-0.0001	-0.0257584	0.310862	-0.0001	0.274914	-0.644301	-0.0001	0.248806	0.221475	-0.0001	0.247119	0.195523	-0.0001	0.25525	0.245633	-0.0001	0.322768	0.251626	-0.0001	0.275481	0.251305
NOL4L_HUMAN	-0.0100574	-0.0636681	-0.0246188	0.438051	-0.00331668	0.0319596	0.640085	-0.0322295	0.0680731	0.643143	0.104343	-0.0413175	-0.343135	0.0403015	0.0450682	0.127551	0.11007	0.0781338	0.156077	0.0914176	0.0771992	0.16016	0.103634	0.083331	0.164312	0.11682	0.0753644	0.173204	0.100772	0.089751
SNX17_HUMAN	-0.0158628	0.0892084	-0.0487247	0.016865	-0.0435804	0.0874463	0.0464266	0.0331424	-0.0439785	-0.0998517	-0.0374185	-0.0662704	-0.468672	-0.0423507	-0.641657	0.0624519	0.0475653	0.0706068	0.0538759	0.0453941	0.0754977	0.0493869	0.0393146	0.0678463	0.0569293	0.0400456	0.0741696	0.0689296	0.0511541	0.0877809
SFT2C_HUMAN	-0.0001	0.129763	-0.164124	-0.0001	-0.140607	0.00165602	-0.0001	-0.133262	-0.0720118	-0.0001	0.0113047	-0.022908	-0.0001	0.161005	0.640915	-0.0001	0.25064	0.216994	-0.0001	0.254017	0.174113	-0.0001	0.313841	0.185397	-0.0001	0.223406	0.178111	-0.0001	0.259069	0.228519
GATA_MYCGE	-0.0001	-0.142821	-0.15294	-0.0001	0.0394819	-0.640695	-0.0001	-0.107681	-0.0161573	-0.0001	-0.0594961	-0.0619979	-0.0001	0.0034523	0.0412476	-0.0001	0.229851	0.25669	-0.0001	0.207882	0.281634	-0.0001	0.228976	0.231471	-0.0001	0.209762	0.235607	-0.0001	0.199657	0.257066
RIR1_HUMAN	0.021892	0.0031771	0.02071	-0.105018	0.0568076	-0.0892327	0.0430757	0.0183155	-0.0323682	-0.0605454	-0.145879	-0.268177	-0.632039	-0.0420882	-0.640343	0.0543576	0.0276699	0.0321462	0.0461511	0.0319593	0.033565	0.0400438	0.0288377	0.0350029	0.0376851	0.0364843	0.0383304	0.0526272	0.0350177	0.0390737
MDM1_HUMAN	-0.0001	0.0527412	-0.0001	-0.0001	0.0261666	-0.0001	-0.0001	0.0838097	-0.0001	-0.0001	-0.0428259	-0.0001	-0.0001	0.640209	-0.0001	-0.0001	0.253512	-0.0001	-0.0001	0.239704	-0.0001	-0.0001	0.255042	-0.0001	-0.0001	0.331925	-0.0001	-0.0001	0.349685	-0.0001
TNC18_HUMAN	-0.0001	-0.260894	-0.127189	-0.0001	0.300077	-0.0283538	-0.0001	-0.0121655	-0.0353356	-0.0001	0.142598	-0.415561	-0.0001	0.397967	-0.639487	-0.0001	0.208215	0.212721	-0.0001	0.205676	0.19996	-0.0001	0.18124	0.189577	-0.0001	0.175082	0.278226	-0.0001	0.208437	0.276009
DNA2_HUMAN	0.00265089	-0.0361607	0.0257349	-0.00395137	0.00087941	-0.00665807	-0.0427108	8.47738e-06	-0.0351947	-0.0330726	-0.0433184	-0.0700342	-0.124579	-0.0133558	-0.638581	0.0442005	0.0548253	0.0633494	0.0483015	0.0488208	0.0591497	0.0512563	0.0475683	0.074017	0.0475712	0.0502115	0.0710911	0.0632008	0.0711321	0.0886808
KLK11_HUMAN	-0.0001	-0.306506	-0.0001	-0.0001	-0.0875786	-0.0001	-0.0001	-0.153335	-0.0001	-0.0001	-0.039723	-0.0001	-0.0001	-0.638269	-0.0001	-0.0001	0.319949	-0.0001	-0.0001	0.269316	-0.0001	-0.0001	0.327763	-0.0001	-0.0001	0.367047	-0.0001	-0.0001	0.337689	-0.0001
PPID_HUMAN	0.0230179	0.637519	-0.0180305	0.384377	-0.0819839	0.497966	0.0508549	-0.0339733	-0.0461615	-0.182721	-0.112643	-0.244916	-0.21815	0.0631573	-0.194503	0.0439884	0.0471325	0.0431599	0.0460369	0.0399112	0.0467275	0.0516924	0.0359922	0.0361713	0.0578634	0.0400842	0.0414777	0.0465557	0.0448372	0.041475
RETR2_HUMAN	0.0879867	-0.0010692	-0.0684493	-0.452948	-0.449724	-0.17636	-0.635881	0.082962	-0.1271	-0.179682	-0.17788	0.448228	0.0717894	0.0158862	-0.526883	0.152392	0.219012	0.126472	0.151177	0.300076	0.12112	0.162009	0.226538	0.116358	0.172517	0.255282	0.11809	0.17153	0.22359	0.130065
CDN2C_HUMAN	-0.0001	0.0410136	-0.488828	-0.0001	0.130101	-0.22413	-0.0001	-0.0945513	0.0667747	-0.0001	-0.149194	-0.113975	-0.0001	0.635849	-0.396661	-0.0001	0.441464	0.255177	-0.0001	0.421521	0.248167	-0.0001	0.432844	0.211547	-0.0001	0.417896	0.251129	-0.0001	0.42528	0.290652
LRP12_HUMAN	-0.0001	-0.635339	-0.016375	-0.0001	-0.198742	0.466538	-0.0001	-0.113344	-0.158088	-0.0001	0.0709039	0.161781	-0.0001	0.0806919	-0.346337	-0.0001	0.160898	0.492354	-0.0001	0.162687	0.50917	-0.0001	0.162553	0.478393	-0.0001	0.154589	0.485166	-0.0001	0.165457	0.490406
TBCA_HUMAN	-0.0572629	-0.328868	-0.056738	-0.229255	0.0970439	-0.384999	0.227341	0.0224016	-0.0306718	0.0123288	0.000960929	-0.022606	-0.315854	-0.188194	-0.635299	0.102162	0.086739	0.0858042	0.108685	0.0759872	0.0948817	0.107695	0.087648	0.0725285	0.100959	0.0739266	0.0659469	0.100911	0.0871866	0.0865419
NEUL_HUMAN	-0.0001	-0.0631821	-0.635174	-0.0001	0.0640367	-0.0373484	-0.0001	-0.00796879	0.188091	-0.0001	-0.105128	-0.0615588	-0.0001	-0.0609784	0.00163983	-0.0001	0.109987	0.168561	-0.0001	0.120384	0.139419	-0.0001	0.102845	0.190138	-0.0001	0.140979	0.156954	-0.0001	0.123171	0.202271
MBTD1_HUMAN	-0.0001	-0.0260299	-0.253408	-0.0001	-0.0671105	-0.0634059	-0.0001	0.144003	0.105132	-0.0001	-0.124448	-0.287926	-0.0001	0.287684	-0.634946	-0.0001	0.169225	0.151828	-0.0001	0.180629	0.129987	-0.0001	0.20295	0.154904	-0.0001	0.188917	0.143399	-0.0001	0.181544	0.163683
ENASE_HUMAN	-0.0075643	-0.0001	-0.0116767	0.634651	-0.0001	-0.0599379	0.0155812	-0.0001	0.0401768	-0.375734	-0.0001	0.0658236	-0.115847	-0.0001	0.0448276	0.166212	-0.0001	0.234219	0.193556	-0.0001	0.251121	0.155409	-0.0001	0.235334	0.24882	-0.0001	0.236757	0.183744	-0.0001	0.256949
RASA2_HUMAN	-0.0001	0.0311557	0.00798359	-0.0001	0.0426813	0.634296	-0.0001	-0.0356383	-0.162692	-0.0001	0.0758604	0.059975	-0.0001	-0.0589043	0.503931	-0.0001	0.253982	0.298812	-0.0001	0.22063	0.387537	-0.0001	0.218196	0.313257	-0.0001	0.216019	0.285761	-0.0001	0.216278	0.365917
CDC20_HUMAN	-0.0404931	-0.0869276	-0.000655992	0.0115486	0.0209882	0.00980031	-0.0770878	-0.0500537	-0.15342	-0.0909253	-0.174215	-0.0583244	-0.287122	0.10863	0.634086	0.0644816	0.073734	0.117856	0.0672609	0.0670264	0.111514	0.077677	0.06618	0.125226	0.0719602	0.0799226	0.117052	0.0850235	0.0872943	0.1471
ZBT8B_HUMAN	-0.0262706	-0.0001	-0.00632018	-0.0191708	-0.0001	-0.0204454	0.055175	-0.0001	0.0282321	-0.091713	-0.0001	0.00937816	-0.0182065	-0.0001	0.633993	0.172034	-0.0001	0.262313	0.111227	-0.0001	0.264376	0.114414	-0.0001	0.25749	0.123628	-0.0001	0.2573	0.12312	-0.0001	0.336951
HAUS5_HUMAN	-0.171098	-0.633928	-0.10682	0.0539593	-0.393147	-0.00550882	-0.0286012	-0.251476	0.0787763	0.0451775	0.0566113	0.00328226	0.0358783	0.210904	-0.0780783	0.105151	0.211939	0.0834652	0.10405	0.256598	0.0686769	0.100599	0.246345	0.0731833	0.104908	0.178704	0.0668901	0.108075	0.230556	0.0713766
SPNS1_HUMAN	-0.0001	-0.0001	-0.0191831	-0.0001	-0.0001	-0.0147986	-0.0001	-0.0001	-0.0870419	-0.0001	-0.0001	0.159015	-0.0001	-0.0001	0.633822	-0.0001	-0.0001	0.200852	-0.0001	-0.0001	0.191253	-0.0001	-0.0001	0.192281	-0.0001	-0.0001	0.23145	-0.0001	-0.0001	0.233704
HASP_HUMAN	-0.365602	-0.11507	0.105529	0.231018	0.0677785	0.00266256	-0.145355	-0.0621094	-0.175067	0.158889	0.196243	-0.0118882	0.141889	-0.0761228	-0.63365	0.134848	0.172443	0.1237	0.118333	0.172311	0.124693	0.117613	0.174431	0.128295	0.118847	0.215265	0.113309	0.117418	0.169833	0.147526
IP6K2_HUMAN	0.0129711	0.45809	-0.0235373	-0.00958925	-0.017956	0.0183604	-0.00903285	0.163494	0.0634711	0.00242523	-0.357744	-0.0288185	-0.056177	-0.632426	-0.0156143	0.102629	0.353883	0.118518	0.0973987	0.35467	0.125529	0.0976845	0.356333	0.123178	0.0978085	0.355256	0.129315	0.110162	0.354846	0.121251
YJ005_HUMAN	-0.0001	0.13448	-0.527217	-0.0001	0.326347	-0.033643	-0.0001	-0.632204	-0.0180168	-0.0001	-0.021544	-0.083649	-0.0001	-0.181738	-0.0141257	-0.0001	0.249844	0.201533	-0.0001	0.29709	0.165513	-0.0001	0.292467	0.177747	-0.0001	0.231072	0.223067	-0.0001	0.261516	0.160997
NAA50_HUMAN	0.0328716	-0.394166	0.255968	-0.631641	0.071939	-0.433984	0.0625127	0.084282	0.344069	-6.93554e-05	0.243244	0.0153817	0.19019	-0.0047771	-0.121208	0.0515296	0.0717762	0.0840087	0.0672723	0.0662521	0.0836068	0.0524274	0.0671372	0.0791565	0.0466695	0.0674091	0.0764848	0.0635822	0.0595938	0.0853712
ANXA7_HUMAN	-0.0223319	-0.292756	-0.00721444	-0.320676	0.0895146	-0.478317	0.234886	0.0613019	0.0314411	0.0203101	0.0583587	-0.0211746	-0.240124	-0.144898	-0.631066	0.0481662	0.0565492	0.067913	0.0594287	0.0581553	0.0591213	0.061865	0.0501328	0.0474592	0.0546333	0.0629829	0.0442356	0.0728001	0.0611132	0.055882
RT63_HUMAN	-0.0615766	-0.122856	-0.0686047	-0.0170098	-0.151634	-0.238791	0.0422209	-0.185035	-0.284501	-0.0720133	-0.077735	0.0182504	-0.0900063	0.591412	0.630685	0.268808	0.131285	0.212344	0.256696	0.138687	0.239116	0.175673	0.140262	0.242529	0.221052	0.156816	0.179177	0.188645	0.148755	0.264033
RHOB_HUMAN	-0.109776	0.00325922	0.0533721	0.0168039	-0.0184386	0.0719528	-0.00869003	0.0453053	0.0710451	-0.023712	0.0237278	0.0723644	0.0794787	0.18927	0.630403	0.0867028	0.0660117	0.124389	0.0738436	0.0675379	0.119164	0.0747785	0.0768049	0.115526	0.0823308	0.0738649	0.117278	0.0726583	0.0901355	0.150508
DNAK_MYCCT	-0.0001	-0.0001	0.0746588	-0.0001	-0.0001	0.390099	-0.0001	-0.0001	0.0574276	-0.0001	-0.0001	0.0416973	-0.0001	-0.0001	-0.629461	-0.0001	-0.0001	0.447516	-0.0001	-0.0001	0.506589	-0.0001	-0.0001	0.452358	-0.0001	-0.0001	0.462087	-0.0001	-0.0001	0.531981
BTBD2_HUMAN	-0.018914	-0.0579469	-0.051403	-0.0279353	-0.103778	0.035607	0.0146835	-0.0572353	-0.185675	-0.345047	-0.14276	-0.0640777	-0.15812	-0.629337	-0.353942	0.0850656	0.126559	0.0986294	0.0878919	0.124725	0.0885466	0.0942276	0.121053	0.0919855	0.118603	0.13667	0.0821373	0.105847	0.152421	0.109843
PRS55_HUMAN	0.175236	-0.0001	0.0564764	0.023513	-0.0001	0.628568	0.0718582	-0.0001	0.000802899	0.0640066	-0.0001	0.0802098	-0.0796107	-0.0001	0.504071	0.225914	-0.0001	0.304954	0.213369	-0.0001	0.399647	0.175197	-0.0001	0.306328	0.163606	-0.0001	0.338228	0.184721	-0.0001	0.381818
CD63_HUMAN	0.515999	-0.0206611	-0.341531	0.62817	-0.0453335	-0.304324	-0.420971	-0.195117	-0.184684	-0.0113691	-0.0943426	0.0324378	0.0162468	0.16336	-0.00482939	0.157984	0.098558	0.150216	0.173568	0.0872193	0.155327	0.153827	0.0923188	0.136221	0.125437	0.0984964	0.129724	0.123846	0.0969197	0.138736
IPO13_HUMAN	0.047265	0.345904	0.0630762	-0.0891785	-0.0797021	-0.0333264	-0.0923198	-0.0185693	-0.142698	-0.00548791	-0.0079126	-0.0136168	-0.0867614	0.0264466	-0.628165	0.0630304	0.0553591	0.0498925	0.0544522	0.0504322	0.0567501	0.0592913	0.0416129	0.0475133	0.0427191	0.0388182	0.0426905	0.0558563	0.0548348	0.0581949
KC1G2_HUMAN	0.0110127	-0.0001	0.0310486	0.0472319	-0.0001	0.00258576	0.0445309	-0.0001	0.198241	0.260892	-0.0001	0.243289	0.627965	-0.0001	0.443956	0.212123	-0.0001	0.142066	0.198312	-0.0001	0.158357	0.171254	-0.0001	0.165837	0.22476	-0.0001	0.17947	0.26387	-0.0001	0.170548
SBP2L_HUMAN	-0.0559798	0.0465335	0.0416967	0.0249898	0.0277324	0.0107712	-0.0293616	-0.0916742	-0.0289762	-0.0276447	-0.0224752	-0.0227959	-0.0766016	-0.0725854	-0.627661	0.100269	0.114727	0.11951	0.0996887	0.11914	0.12286	0.100702	0.119199	0.122375	0.100983	0.112847	0.134123	0.0956933	0.115694	0.158972
TM258_HUMAN	-0.0001	-0.127412	-0.0001	-0.0001	0.102313	-0.0001	-0.0001	-0.000502665	-0.0001	-0.0001	0.0425524	-0.0001	-0.0001	-0.627321	-0.0001	-0.0001	0.19881	-0.0001	-0.0001	0.196733	-0.0001	-0.0001	0.168856	-0.0001	-0.0001	0.195693	-0.0001	-0.0001	0.22853	-0.0001
NP1L5_HUMAN	-0.0001	-0.0001	-0.00788366	-0.0001	-0.0001	-0.107892	-0.0001	-0.0001	0.0640266	-0.0001	-0.0001	0.0171766	-0.0001	-0.0001	-0.627205	-0.0001	-0.0001	0.161954	-0.0001	-0.0001	0.18214	-0.0001	-0.0001	0.165913	-0.0001	-0.0001	0.159459	-0.0001	-0.0001	0.225874
CTNA3_HUMAN	-0.0001	-0.0001	0.108027	-0.0001	-0.0001	-0.0098641	-0.0001	-0.0001	0.11871	-0.0001	-0.0001	0.110726	-0.0001	-0.0001	0.626981	-0.0001	-0.0001	0.211857	-0.0001	-0.0001	0.275436	-0.0001	-0.0001	0.215559	-0.0001	-0.0001	0.214045	-0.0001	-0.0001	0.236513
LMAN2_HUMAN	0.0456199	-0.197895	-0.266503	-0.10282	-0.152348	-0.114708	-0.344983	-0.506564	-0.426506	-0.564381	-0.578166	-0.412847	-0.626366	-0.172761	-0.283939	0.0643958	0.0512642	0.057542	0.0481159	0.048412	0.0552234	0.0626934	0.0533908	0.0615392	0.0647569	0.0524738	0.0608362	0.0631688	0.0481626	0.0552062
H2AY_HUMAN	-0.149958	-0.192004	0.0447477	0.272906	0.0451875	0.0934981	-0.0743359	-0.24392	-0.0352324	-0.203429	0.195262	0.625995	0.392617	0.150392	0.45148	0.0575428	0.0634997	0.0554767	0.0541254	0.0648516	0.04684	0.0608586	0.0694931	0.0505668	0.0505187	0.0655518	0.0577905	0.0572009	0.0652348	0.0521809
GDAP1_HUMAN	0.0958844	-0.0001	-0.326964	0.0417008	-0.0001	0.362979	0.0698802	-0.0001	-0.625908	0.0406855	-0.0001	-0.398586	0.00788071	-0.0001	-0.358436	0.175595	-0.0001	0.477912	0.156135	-0.0001	0.493161	0.171203	-0.0001	0.533684	0.140391	-0.0001	0.493261	0.147392	-0.0001	0.509983
CASB_BOVIN	-0.0001	-0.175046	-0.0001	-0.0001	-0.108911	-0.0001	-0.0001	-0.0938337	-0.0001	-0.0001	-0.625459	-0.0001	-0.0001	-0.463148	-0.0001	-0.0001	0.290499	-0.0001	-0.0001	0.293358	-0.0001	-0.0001	0.28043	-0.0001	-0.0001	0.266958	-0.0001	-0.0001	0.265081	-0.0001
RM41_HUMAN	0.0365401	-0.204761	0.0529164	-0.123554	-0.0928352	-0.0384351	-0.162141	-0.190915	0.625212	0.0601921	-0.0394851	-0.520029	0.357239	0.449816	0.34716	0.138852	0.0809492	0.224325	0.113094	0.0773147	0.265717	0.120563	0.0936127	0.317934	0.108008	0.0902721	0.297681	0.124003	0.088419	0.31082
TRUB1_HUMAN	-0.0001	0.624566	0.0350916	-0.0001	-0.0678593	0.0452107	-0.0001	-0.0171461	-0.019925	-0.0001	0.050419	-0.102157	-0.0001	0.039623	-0.122821	-0.0001	0.229166	0.146978	-0.0001	0.18113	0.154901	-0.0001	0.176395	0.148746	-0.0001	0.176954	0.164201	-0.0001	0.190463	0.158526
MO4L2_HUMAN	0.102662	0.01829	0.00263236	-0.00754855	-0.0152258	-0.00827148	-0.0135425	0.0131551	0.00179155	-0.00534182	-0.0737324	-0.151401	-0.194754	-0.214746	-0.623767	0.102643	0.0642253	0.0541733	0.06436	0.0755018	0.0563114	0.0687001	0.059232	0.0548688	0.0631793	0.0707013	0.0696467	0.082454	0.0778896	0.0707302
ERP29_HUMAN	0.0997227	0.14058	0.170136	-0.0939726	-0.00844362	-0.0345838	0.0695821	-0.0752439	-0.0861989	-0.0497698	0.0943936	-0.0874095	-0.235497	-0.149917	-0.623585	0.0973876	0.206845	0.0941202	0.109293	0.172166	0.0828699	0.0739351	0.181239	0.0858352	0.0889374	0.186593	0.0777073	0.0932684	0.225878	0.0929619
PP12C_HUMAN	-0.0550269	-0.0395861	0.0141657	-0.276298	0.0106912	0.623502	0.0494531	-0.00485461	0.0145419	0.0367167	0.0252153	-0.194252	-0.0703049	-0.0191959	-0.366727	0.136135	0.111413	0.451476	0.113574	0.0976159	0.517959	0.0940827	0.102601	0.439067	0.0970765	0.114116	0.45741	0.11056	0.106604	0.489233
RHG12_HUMAN	-0.622775	0.0506362	-0.502987	0.208295	-0.0371599	-0.0172611	0.592314	-0.0978074	-0.185397	0.0630905	0.164894	-0.0233897	-0.170952	0.127464	0.252853	0.190832	0.128389	0.155226	0.191303	0.130152	0.161893	0.177865	0.122184	0.156462	0.157593	0.135153	0.153949	0.179072	0.15087	0.157257
ATPB_HUMAN	-0.0770678	-0.370639	-0.160622	-0.249242	0.188572	-0.308041	0.300112	-0.109453	-0.188123	-0.036728	-0.195759	-0.300936	0.190189	0.622363	-0.0412267	0.0786513	0.0570087	0.0619624	0.0872092	0.0604123	0.0543142	0.0799587	0.0629467	0.0647453	0.0851494	0.0620482	0.0566145	0.0701069	0.0572331	0.0623182
FARP1_HUMAN	0.00363077	-0.37601	-0.0440982	0.118489	0.013104	-0.040342	0.0721842	0.0494288	-0.0482639	0.0752387	-0.0192917	0.280919	0.167546	-0.622154	0.167523	0.0710597	0.217388	0.182795	0.103825	0.219522	0.180487	0.0827435	0.211326	0.162838	0.0870092	0.193012	0.204863	0.0834515	0.221276	0.207182
M2OM_HUMAN	-0.0001	-0.0001	-0.0135614	-0.0001	-0.0001	-0.0455484	-0.0001	-0.0001	-0.405659	-0.0001	-0.0001	0.0744719	-0.0001	-0.0001	0.621762	-0.0001	-0.0001	0.168379	-0.0001	-0.0001	0.170096	-0.0001	-0.0001	0.171486	-0.0001	-0.0001	0.169318	-0.0001	-0.0001	0.200911
PGAM5_HUMAN	-0.0717009	-0.369266	-0.170175	0.0216761	-0.116712	-0.0608884	0.00298526	-0.126808	0.229195	-0.0158426	-0.111304	-0.156313	-0.00552675	0.621541	0.559529	0.156871	0.152684	0.16761	0.110855	0.133668	0.155296	0.105423	0.15223	0.187782	0.133062	0.155369	0.17375	0.133369	0.156179	0.16657
FETA_HUMAN	-0.203837	-0.0332843	0.071641	0.122684	0.0787325	-0.0401261	-0.491618	-0.100289	-0.103797	-0.0446077	-0.621249	0.068231	0.0959686	-0.350276	0.13847	0.201032	0.11882	0.139444	0.173486	0.12398	0.140527	0.188276	0.126376	0.146418	0.214018	0.136689	0.130786	0.185645	0.127884	0.135979
BMP5_HUMAN	-0.0001	-0.0001	-0.226238	-0.0001	-0.0001	0.487986	-0.0001	-0.0001	0.105663	-0.0001	-0.0001	-0.620987	-0.0001	-0.0001	-0.234055	-0.0001	-0.0001	0.270132	-0.0001	-0.0001	0.301946	-0.0001	-0.0001	0.300885	-0.0001	-0.0001	0.311008	-0.0001	-0.0001	0.305837
NFS1_HUMAN	-0.0001	-0.0001	0.620671	-0.0001	-0.0001	0.154168	-0.0001	-0.0001	0.0990967	-0.0001	-0.0001	0.0561152	-0.0001	-0.0001	-0.165631	-0.0001	-0.0001	0.241441	-0.0001	-0.0001	0.227828	-0.0001	-0.0001	0.225668	-0.0001	-0.0001	0.192213	-0.0001	-0.0001	0.228342
SORT_HUMAN	0.0303153	-0.0687518	-0.244373	-0.0607553	-0.0283638	-0.223442	0.122252	-0.0600363	0.0201027	-0.0902717	-0.156499	-0.378789	-0.620643	0.202699	-0.554569	0.135452	0.143104	0.139988	0.14537	0.156688	0.131966	0.15351	0.135141	0.121052	0.163613	0.142148	0.14424	0.182751	0.152484	0.143388
DDAH2_HUMAN	-0.226254	-0.0001	-0.126087	0.620461	-0.0001	-0.158424	0.234482	-0.0001	0.151128	-0.175393	-0.0001	-0.101504	-0.0671785	-0.0001	-0.124338	0.218306	-0.0001	0.217531	0.217184	-0.0001	0.188891	0.218764	-0.0001	0.183157	0.20387	-0.0001	0.201874	0.184654	-0.0001	0.176907
STT3B_HUMAN	0.115671	-0.0749096	-0.0906004	-0.225926	-0.215238	-0.0018965	0.0260145	-0.1644	-0.0289645	0.117095	-0.124656	-0.620436	-0.0392181	0.0632801	-0.418841	0.176947	0.140253	0.119694	0.152892	0.131357	0.125634	0.138579	0.135526	0.145102	0.138858	0.136461	0.144304	0.121394	0.133267	0.130593
FAKD2_HUMAN	-0.168559	-0.141593	-0.0001	-0.146977	-0.0809697	-0.0001	-0.110057	-0.132999	-0.0001	0.052032	-0.115861	-0.0001	0.192586	-0.620374	-0.0001	0.254166	0.193753	-0.0001	0.235662	0.177811	-0.0001	0.271207	0.19528	-0.0001	0.205379	0.214705	-0.0001	0.218301	0.222797	-0.0001
GNAI1_HUMAN	-0.128489	-0.166115	0.128511	-0.271294	-0.0194807	0.174378	-0.0329896	-0.42523	-0.0175766	0.0400446	0.14589	0.111355	-0.207599	0.619175	0.119282	0.166331	0.138258	0.121314	0.141056	0.153785	0.12666	0.140289	0.153036	0.129129	0.13442	0.159818	0.123136	0.154664	0.155595	0.118263
DEPD7_HUMAN	0.0237514	0.0839201	-0.0635717	0.0368753	0.0304621	0.045577	-0.0417909	0.0946122	0.162755	-0.158163	-0.0803206	-0.103088	-0.346843	0.619153	-0.189329	0.137126	0.247093	0.144167	0.131348	0.262599	0.14322	0.119787	0.253989	0.164601	0.143414	0.266184	0.154839	0.151356	0.32916	0.157011
S2548_HUMAN	0.00623818	0.168505	-0.17954	0.0195804	0.000788557	0.618764	0.0137557	-0.0088513	0.0255139	-0.00555636	0.00802384	0.0382302	-0.183651	0.122883	0.578236	0.253421	0.196794	0.465981	0.1623	0.216681	0.517969	0.155756	0.180108	0.443957	0.152338	0.201738	0.445765	0.211686	0.19052	0.516287
NAMPT_HUMAN	0.125336	0.618756	0.00310636	0.206271	-0.0618669	0.295327	-0.0205858	-0.0731172	0.0360833	-0.04848	0.0111964	0.0081118	0.16865	-0.0508061	-0.0336679	0.0401088	0.0413679	0.0243086	0.0433256	0.0318932	0.0338079	0.0291492	0.0319764	0.0335998	0.0282074	0.0416247	0.036407	0.0364155	0.0301674	0.0390898
SETD7_HUMAN	0.0503626	0.111678	-0.0188352	0.0617473	0.0109123	-0.142302	-0.0830713	-0.0578626	0.011296	-0.305794	0.0789743	0.0119543	-0.412859	0.0179458	-0.618291	0.139432	0.0800094	0.0725282	0.152966	0.0740341	0.0734616	0.129039	0.0698185	0.0577217	0.154008	0.074287	0.0579245	0.13885	0.0744695	0.0866477
GPBP1_HUMAN	-0.0001	-0.0001	-0.216648	-0.0001	-0.0001	-0.119809	-0.0001	-0.0001	-0.163096	-0.0001	-0.0001	0.124255	-0.0001	-0.0001	0.618287	-0.0001	-0.0001	0.236875	-0.0001	-0.0001	0.246058	-0.0001	-0.0001	0.221415	-0.0001	-0.0001	0.20979	-0.0001	-0.0001	0.231297
TRPM3_HUMAN	-0.0001	-0.464383	-0.00245612	-0.0001	-0.0449926	0.215723	-0.0001	-0.617492	0.0816971	-0.0001	-0.0558892	-0.12284	-0.0001	0.189192	-0.142844	-0.0001	0.19675	0.198528	-0.0001	0.193625	0.197663	-0.0001	0.182962	0.195007	-0.0001	0.189487	0.196399	-0.0001	0.200036	0.179623
CA109_HUMAN	0.0112619	-0.616875	-0.0405777	-0.217484	0.0761617	0.0479193	0.199136	0.236512	0.186462	-0.432673	-0.015786	-0.281289	0.0525536	-0.0406259	0.102357	0.198437	0.290737	0.344365	0.220151	0.315264	0.325214	0.214844	0.286937	0.355908	0.215657	0.26161	0.360969	0.180568	0.270514	0.327668
KDM4A_HUMAN	0.00405238	-0.13577	0.0345308	-0.0653539	-0.0323873	-0.0433656	0.0241809	0.172582	0.122682	-0.0607133	-0.0943882	0.00882256	0.00437064	-0.233119	-0.616616	0.119396	0.138163	0.135275	0.113113	0.13276	0.143061	0.0990286	0.138677	0.147961	0.0985795	0.13649	0.133293	0.0994977	0.157975	0.16267
GDS1_HUMAN	0.00371328	0.615464	-0.0430937	0.17604	-0.117226	0.325361	-0.110195	-0.0579691	-0.178837	-0.211364	-0.124856	-0.277695	-0.253838	-0.0122628	-0.511487	0.0673313	0.0482796	0.0426653	0.0639783	0.0407822	0.0468707	0.0573895	0.0363874	0.0386025	0.0632298	0.0424321	0.0442681	0.0647468	0.0415611	0.0411012
WDR4_HUMAN	0.0605848	0.160906	-0.0001	-0.00903232	0.0886856	-0.0001	-0.0217426	-0.615288	-0.0001	0.0282241	0.265791	-0.0001	0.0406819	0.0234246	-0.0001	0.157447	0.284554	-0.0001	0.147907	0.284002	-0.0001	0.150365	0.357199	-0.0001	0.149267	0.307611	-0.0001	0.156115	0.28255	-0.0001
ATIF1_HUMAN	-0.0111013	-0.615017	-0.305456	-0.161193	-0.306668	-0.326185	-0.00952422	-0.110586	-0.0681003	-0.142372	-0.00684261	0.0310551	0.507511	0.0409107	-0.101991	0.0949045	0.0816457	0.0905526	0.0853518	0.08523	0.0924721	0.0894919	0.0753387	0.091298	0.0894185	0.0779003	0.0915988	0.0870958	0.0794771	0.0962402
RL11_MYCGA	-0.0001	-0.110328	-0.0001	-0.0001	-0.0527427	-0.0001	-0.0001	-0.0771075	-0.0001	-0.0001	0.0781901	-0.0001	-0.0001	-0.614004	-0.0001	-0.0001	0.185782	-0.0001	-0.0001	0.211548	-0.0001	-0.0001	0.205614	-0.0001	-0.0001	0.202743	-0.0001	-0.0001	0.23703	-0.0001
T106B_HUMAN	-0.0001	-0.0883547	-0.566619	-0.0001	0.613902	-0.517415	-0.0001	0.129914	0.219385	-0.0001	0.315805	0.0275932	-0.0001	-0.132531	0.0329651	-0.0001	0.265586	0.291162	-0.0001	0.313108	0.246911	-0.0001	0.313432	0.272168	-0.0001	0.354299	0.276301	-0.0001	0.319681	0.203954
AF1Q_HUMAN	-0.0703026	0.0791156	-0.326112	0.014558	-0.024659	-0.0287068	-0.0132161	-0.222758	-0.145131	-0.0284261	-0.111407	-0.0508983	-0.0449948	-0.243207	-0.613457	0.0733548	0.0679054	0.0673906	0.0539699	0.0645398	0.0694074	0.0517194	0.0647251	0.0663747	0.0471592	0.073511	0.0626421	0.0514385	0.0782225	0.0779982
JAM3_HUMAN	0.0534397	-0.0336883	-0.00529061	-0.109593	0.000368547	0.065918	-0.216361	-0.101049	0.23645	0.10186	0.210624	-0.0569563	0.288655	0.57381	0.613455	0.182146	0.153004	0.209969	0.21002	0.147399	0.227614	0.211294	0.153796	0.257749	0.19524	0.191155	0.21987	0.222759	0.19531	0.291245
RIR2_HUMAN	-0.0112184	0.0166489	-0.00182078	0.00134346	-0.00489335	-0.0743643	0.018027	0.0110717	-0.0305249	-0.247577	-0.190241	-0.339559	-0.613111	-0.0108664	-0.497682	0.0341361	0.0552129	0.0440098	0.0364898	0.0523291	0.0533735	0.0432855	0.0544115	0.0536125	0.0517853	0.0670953	0.0586769	0.0503319	0.0648997	0.0683248
SG494_HUMAN	-0.0001	-0.0001	0.462579	-0.0001	-0.0001	-0.0199402	-0.0001	-0.0001	0.497999	-0.0001	-0.0001	-0.131689	-0.0001	-0.0001	0.612855	-0.0001	-0.0001	0.255171	-0.0001	-0.0001	0.211941	-0.0001	-0.0001	0.28609	-0.0001	-0.0001	0.25461	-0.0001	-0.0001	0.308193
CLPT1_HUMAN	-0.0974	-0.0121377	-0.166884	-0.466002	-0.0485901	-0.181535	-0.0556563	-0.00854256	0.0971774	-0.0864226	-0.0954675	-0.18065	-0.612411	-0.0664638	0.425657	0.126173	0.093348	0.122724	0.102	0.0863364	0.10856	0.107018	0.0830028	0.111301	0.0932496	0.0907639	0.111497	0.102244	0.100126	0.128111
HBA_HUMAN	0.0358257	0.480622	-0.504846	0.278114	0.0924853	0.237443	-0.574216	-0.165608	-0.296733	-0.102299	-0.612191	-0.0688615	0.122037	-0.121006	0.357701	0.101389	0.0984839	0.120292	0.0887798	0.0898516	0.119998	0.0975825	0.0831085	0.12272	0.0997457	0.088109	0.116895	0.0889623	0.0979985	0.119776
SIAT1_HUMAN	-0.0262385	-0.134144	-0.139923	0.365618	0.131568	0.0760636	-0.406489	0.0067697	-0.0480848	-0.238147	-0.611847	2.60124e-05	0.0731268	-0.247015	0.380845	0.141736	0.103968	0.11653	0.155059	0.107132	0.10938	0.148761	0.118709	0.120271	0.141263	0.1262	0.112313	0.132977	0.118276	0.124684
S36A4_HUMAN	-0.0001	0.0127726	0.0661054	-0.0001	0.0154226	0.0355971	-0.0001	0.0550937	0.0763229	-0.0001	-0.119537	-0.187779	-0.0001	0.611487	-0.427165	-0.0001	0.187514	0.185632	-0.0001	0.199246	0.173497	-0.0001	0.168248	0.183899	-0.0001	0.177239	0.221851	-0.0001	0.204444	0.227388
6PGD_HUMAN	0.106885	0.310947	0.0114898	0.170335	-0.0427564	0.24374	-0.113973	0.0142447	-0.225982	-0.147933	-0.263425	-0.136961	-0.61122	0.00767268	-0.0131832	0.0308768	0.0324969	0.0347182	0.0328218	0.0277415	0.0407304	0.0330052	0.0203756	0.033688	0.034505	0.0291557	0.0377556	0.0298811	0.0319445	0.0382664
CRBG1_HUMAN	-0.0225287	-0.0001	-0.0187796	-0.0278286	-0.0001	0.339501	-0.119324	-0.0001	-0.0825851	0.0834104	-0.0001	0.0801063	0.0551915	-0.0001	-0.610933	0.149599	-0.0001	0.444655	0.137595	-0.0001	0.48244	0.164918	-0.0001	0.450641	0.156335	-0.0001	0.443218	0.189264	-0.0001	0.519479
U2AFM_HUMAN	0.350258	-0.0001	-0.0001	-0.141925	-0.0001	-0.0001	-0.230821	-0.0001	-0.0001	-0.610742	-0.0001	-0.0001	-0.0128775	-0.0001	-0.0001	0.30995	-0.0001	-0.0001	0.311681	-0.0001	-0.0001	0.303369	-0.0001	-0.0001	0.278966	-0.0001	-0.0001	0.301763	-0.0001	-0.0001
NRBF2_HUMAN	-0.0001	-0.0422891	-0.0291043	-0.0001	0.229128	0.0426185	-0.0001	-0.0924782	-0.00467613	-0.0001	0.150439	0.109492	-0.0001	0.610063	-0.341883	-0.0001	0.241123	0.32334	-0.0001	0.286544	0.336786	-0.0001	0.253415	0.31414	-0.0001	0.29368	0.334004	-0.0001	0.291911	0.375597
TBL2_HUMAN	0.0668845	-0.0188222	-0.0960957	-0.255007	-0.121855	-0.448456	-0.0445415	-0.106322	-0.0644936	-0.304094	-0.0099292	-0.610016	0.125703	0.00648599	0.408892	0.241208	0.171058	0.215037	0.234091	0.176871	0.249761	0.191314	0.170145	0.219529	0.240298	0.167163	0.232415	0.252929	0.204286	0.263962
ARBK2_HUMAN	-0.110261	0.0612353	-0.181408	0.108493	0.0822725	-0.133917	0.0231712	0.609742	0.202751	0.0419199	-0.0135044	0.0814707	0.0290787	-0.121924	-0.0396801	0.0877366	0.155529	0.107709	0.0994599	0.146485	0.110892	0.0857366	0.149375	0.118823	0.0957303	0.154276	0.114801	0.0805615	0.14952	0.13228
DJC12_HUMAN	-0.0322496	-0.154636	-0.0233437	0.115279	0.0315185	-0.0551561	0.0963575	-0.260819	-0.117378	-0.0129449	-0.124502	-0.190776	-0.132894	-0.609132	-0.0609258	0.0960644	0.116751	0.0895219	0.0799524	0.114448	0.0913216	0.07459	0.108285	0.0838916	0.0810424	0.110927	0.0908141	0.0866209	0.118215	0.109021
ARMC9_HUMAN	0.0775687	0.0788163	-0.0293191	0.10144	-0.0674752	0.138434	-0.0328985	-0.146129	0.0190039	0.17292	-0.118017	0.0216799	0.608764	0.11707	-0.234811	0.245593	0.154506	0.109072	0.191312	0.15602	0.115775	0.241269	0.17005	0.107904	0.223908	0.153404	0.109071	0.250595	0.168435	0.12455
GOGA2_HUMAN	0.133793	-0.0001	-0.334351	0.255494	-0.0001	0.0931617	-0.206071	-0.0001	0.203759	-0.116601	-0.0001	-0.382323	-0.166253	-0.0001	0.608493	0.119115	-0.0001	0.289177	0.121739	-0.0001	0.245565	0.121552	-0.0001	0.260942	0.121616	-0.0001	0.304386	0.130897	-0.0001	0.313469
NT5D3_HUMAN	-0.0001	-0.395573	-0.0257071	-0.0001	-0.196704	-0.0897224	-0.0001	-0.175359	0.0513	-0.0001	0.112891	0.000405994	-0.0001	0.608491	0.124772	-0.0001	0.167931	0.166953	-0.0001	0.152846	0.154491	-0.0001	0.147327	0.134014	-0.0001	0.156411	0.14363	-0.0001	0.180135	0.162352
PEBB_HUMAN	-0.0029371	-0.0634949	-0.0564253	-0.0250703	0.021661	-0.0347073	0.148767	0.0770039	0.0176603	-0.117078	0.0537018	-0.15834	0.0160591	0.0961258	-0.608337	0.142382	0.148062	0.201175	0.151749	0.142583	0.169001	0.178946	0.152079	0.163113	0.177296	0.171793	0.182376	0.15639	0.170892	0.199762
ERF3A_HUMAN	0.0103347	0.608275	-0.134947	0.34739	-0.0377563	0.483428	-0.0325638	-0.0909324	0.0234943	-0.112068	-0.039817	-0.0184185	0.0115689	-0.0475457	0.0324485	0.0355592	0.0516575	0.0547236	0.0400941	0.03751	0.0504844	0.045071	0.0418174	0.0385277	0.0479679	0.0382003	0.0568606	0.0523924	0.0493905	0.0564062
S14L1_HUMAN	-0.0001	0.01034	0.138101	-0.0001	0.00462256	-0.161047	-0.0001	-0.00165834	0.206591	-0.0001	-0.129148	0.194714	-0.0001	-0.0359878	-0.60744	-0.0001	0.130388	0.121619	-0.0001	0.145856	0.130397	-0.0001	0.150502	0.121929	-0.0001	0.165946	0.129323	-0.0001	0.129618	0.142353
CADM1_HUMAN	-0.187382	0.00660455	0.0585494	-0.233313	0.0359263	-0.0392204	-0.0394146	-0.0312751	-0.0165085	0.146023	-0.0250338	-0.00178484	0.30345	0.0569519	0.607307	0.0975271	0.0844688	0.0788024	0.103553	0.0856569	0.0708687	0.0944069	0.103699	0.0735869	0.0983597	0.0991964	0.0760301	0.0967339	0.0975797	0.0799099
RPGF1_HUMAN	-0.0001	0.606867	-0.0001	-0.0001	-0.00990943	-0.0001	-0.0001	-0.00846451	-0.0001	-0.0001	0.179859	-0.0001	-0.0001	-0.136485	-0.0001	-0.0001	0.318347	-0.0001	-0.0001	0.239973	-0.0001	-0.0001	0.230892	-0.0001	-0.0001	0.262269	-0.0001	-0.0001	0.278396	-0.0001
UBP5_HUMAN	-0.00616419	0.6066	-0.0735161	0.143183	-0.0912026	0.105974	0.130185	-0.0818975	0.0192327	-0.379662	-0.0287269	-0.110921	-0.0101041	-0.0641006	-0.130021	0.0208344	0.0351549	0.028277	0.033635	0.0298479	0.0232231	0.0265195	0.0263739	0.0232178	0.0274569	0.026649	0.0332097	0.0210756	0.0399774	0.0340919
IF4E_HUMAN	0.0472789	-0.362305	0.0258721	-0.42723	-0.018757	-0.606501	-0.149126	-0.0872111	-0.0399186	-0.140601	-0.135012	-0.220156	-0.177694	-0.0137012	-0.530322	0.061209	0.0650428	0.0480778	0.0658097	0.0489714	0.066784	0.0694266	0.0530073	0.0443688	0.068527	0.0585034	0.0623158	0.0725845	0.0678619	0.0642581
KDEL1_HUMAN	-0.0001	0.606021	0.101287	-0.0001	-0.016458	-0.44185	-0.0001	-0.319793	0.156637	-0.0001	-0.0646253	-0.0554104	-0.0001	0.136057	-0.0686712	-0.0001	0.243948	0.193857	-0.0001	0.205419	0.251071	-0.0001	0.240388	0.252648	-0.0001	0.19904	0.192357	-0.0001	0.220319	0.182179
SOSSC_HUMAN	-0.0580197	-0.311996	-0.264817	-0.0163925	0.0268246	-0.142357	0.0233059	-0.605264	-0.136819	-0.0201716	-0.0496802	0.00535486	0.111336	0.00754817	-0.0978972	0.122375	0.0859864	0.138257	0.098069	0.0815442	0.147914	0.0917007	0.0873309	0.130325	0.0947418	0.0730459	0.121676	0.108913	0.0831768	0.132739
RRAS2_HUMAN	-0.573131	-0.0001	-0.0116165	-0.0302491	-0.0001	-0.125263	0.605059	-0.0001	-0.0786006	-0.153957	-0.0001	-0.154261	-0.0323528	-0.0001	0.0208003	0.163296	-0.0001	0.302612	0.132557	-0.0001	0.287062	0.153536	-0.0001	0.281632	0.178812	-0.0001	0.291474	0.192115	-0.0001	0.27323
SG196_HUMAN	-0.0001	-0.0001	-0.00760329	-0.0001	-0.0001	-0.102441	-0.0001	-0.0001	0.040379	-0.0001	-0.0001	-0.22416	-0.0001	-0.0001	-0.604903	-0.0001	-0.0001	0.184048	-0.0001	-0.0001	0.202197	-0.0001	-0.0001	0.197154	-0.0001	-0.0001	0.236159	-0.0001	-0.0001	0.277243
PWP2B_HUMAN	0.0619474	0.16611	-0.0234067	0.184061	0.0341335	-0.038459	0.177158	0.117788	0.0859116	-0.603442	0.0686794	-0.0617594	0.500344	0.149741	0.0183272	0.184451	0.255012	0.278728	0.215137	0.214104	0.281123	0.246968	0.24545	0.279066	0.22615	0.219675	0.295829	0.268559	0.23808	0.397757
HSBP1_HUMAN	-0.0527587	0.0223388	-0.342947	0.204579	0.0566936	-0.209575	0.278609	-0.0372709	-0.23554	0.0643168	0.0580314	0.100883	-0.0897074	-0.0308617	-0.602682	0.165642	0.153451	0.155418	0.241513	0.131279	0.156877	0.225282	0.13806	0.17143	0.161674	0.140977	0.147079	0.168962	0.159213	0.163894
DPH6_HUMAN	0.0653531	0.196457	-0.064964	0.107604	-0.0742618	0.0986951	-0.0672385	-0.0605891	0.0154364	-0.256463	-0.0748602	-0.0186063	-0.227798	-0.140959	0.601816	0.0831521	0.132747	0.157156	0.0882547	0.136026	0.161152	0.085454	0.119579	0.136199	0.0956168	0.11196	0.139693	0.098449	0.103729	0.169434
FEM1B_HUMAN	-0.0476844	0.208713	-0.0001	-0.0822615	0.317664	-0.0001	0.019096	0.395178	-0.0001	0.230697	-0.332043	-0.0001	0.0383747	0.601751	-0.0001	0.113515	0.185412	-0.0001	0.117667	0.177221	-0.0001	0.108607	0.195914	-0.0001	0.11707	0.178822	-0.0001	0.11487	0.206302	-0.0001
SRBP1_HUMAN	-0.0001	0.0269276	-0.0001	-0.0001	0.601343	-0.0001	-0.0001	-0.285458	-0.0001	-0.0001	-0.286329	-0.0001	-0.0001	-0.158284	-0.0001	-0.0001	0.298724	-0.0001	-0.0001	0.355272	-0.0001	-0.0001	0.349022	-0.0001	-0.0001	0.313849	-0.0001	-0.0001	0.329428	-0.0001
MTEF4_HUMAN	-0.203759	-0.081768	-0.0001	-0.0284529	-0.0142826	-0.0001	-0.0690977	-0.0281957	-0.0001	0.0743249	0.0584901	-0.0001	0.293327	0.601279	-0.0001	0.169336	0.172262	-0.0001	0.116516	0.159763	-0.0001	0.130906	0.161657	-0.0001	0.124404	0.18472	-0.0001	0.145796	0.233597	-0.0001
PNM8A_HUMAN	-0.333406	0.212034	0.601076	0.476481	-0.000906525	-0.111916	0.0713375	-0.00540703	-0.255642	-0.0544838	0.0329093	-0.387239	-0.0016266	0.0189914	0.220249	0.171029	0.119414	0.213819	0.14048	0.127554	0.221071	0.12492	0.119587	0.206772	0.118774	0.115092	0.20492	0.124572	0.11276	0.183157
UBP4_HUMAN	0.502926	0.0641714	0.143123	-0.095775	0.00694569	-0.146116	-0.338616	-0.0192216	-0.0763183	0.121345	-0.0891308	0.00420008	0.600374	0.0980141	0.0974231	0.189798	0.104451	0.241715	0.180094	0.115182	0.238393	0.23298	0.104579	0.209399	0.18433	0.10717	0.196552	0.204062	0.12102	0.214212
DNPH1_HUMAN	-0.020767	-0.321255	-0.0740294	-0.000358939	-0.20907	-0.128838	0.24208	0.155883	-0.0655149	0.0151981	-0.16549	0.0125014	-0.244256	-0.400402	-0.600308	0.0770776	0.162602	0.110216	0.0736342	0.167213	0.110608	0.0948154	0.140962	0.105108	0.110424	0.17383	0.107056	0.0933539	0.170356	0.114077
F118A_HUMAN	0.0237761	0.0489865	-0.113436	-0.000217568	-0.279473	0.0140961	-0.600086	-0.181763	-0.0450373	-0.294725	-0.0521336	-0.0703117	0.290379	-0.092751	-0.517719	0.132924	0.132207	0.209432	0.0988951	0.130006	0.182675	0.148317	0.139929	0.199369	0.119909	0.132662	0.193077	0.118576	0.131696	0.25554
S39A7_HUMAN	-0.0106673	-0.103293	-0.012729	-0.0845097	-0.0259169	0.116021	-0.115259	-0.0597326	-0.0530466	-0.0701151	-0.26387	-0.070554	-0.00203714	0.107962	0.599582	0.140653	0.25114	0.201045	0.109509	0.328093	0.184938	0.110692	0.234042	0.160873	0.100349	0.287266	0.17545	0.0950535	0.283449	0.219092
IRAK1_HUMAN	0.0551359	-0.181986	-0.136438	0.0850376	0.599572	0.0105782	-0.188887	0.562377	-0.0189812	0.041409	-0.157367	0.0110995	-0.0525034	0.158961	0.0516606	0.21016	0.247786	0.130849	0.180455	0.290276	0.1222	0.216733	0.254469	0.104279	0.183756	0.282118	0.118582	0.172586	0.298614	0.115729
STAM2_HUMAN	-0.191554	0.283245	-0.0933769	0.14801	-0.0752114	0.0148458	0.00721566	0.004735	0.0501132	-0.0529284	0.118039	-0.0584956	0.599456	-0.246841	0.0990834	0.195382	0.171114	0.11765	0.200294	0.135889	0.10372	0.144266	0.149749	0.10715	0.153435	0.155402	0.10904	0.181449	0.16078	0.126239
LTOR5_HUMAN	-0.0001	0.0519179	-0.112903	-0.0001	-0.0470423	-0.341809	-0.0001	-0.314217	0.0851964	-0.0001	0.0896272	-0.0353044	-0.0001	0.599427	-0.572208	-0.0001	0.342381	0.216389	-0.0001	0.270715	0.255896	-0.0001	0.313637	0.280211	-0.0001	0.247964	0.232647	-0.0001	0.28981	0.269292
MED21_HUMAN	0.00846968	0.271075	-0.100995	-0.128946	0.0560317	-0.0147733	0.0591283	-0.00876518	-0.122365	-0.0116572	-0.0518903	-0.0686153	0.128784	-0.0939064	-0.59867	0.106154	0.138744	0.111489	0.114185	0.117069	0.0995775	0.106811	0.124768	0.127636	0.0995085	0.117017	0.10179	0.129619	0.120512	0.142038
OR6Q1_HUMAN	-0.0001	-0.54067	-0.0001	-0.0001	0.598279	-0.0001	-0.0001	-0.307465	-0.0001	-0.0001	-0.0689469	-0.0001	-0.0001	-0.172481	-0.0001	-0.0001	0.328339	-0.0001	-0.0001	0.342381	-0.0001	-0.0001	0.362052	-0.0001	-0.0001	0.37446	-0.0001	-0.0001	0.301301	-0.0001
CIR1_HUMAN	-6.84688e-05	0.0434124	-0.00539939	-0.00599767	0.00946615	0.0392168	0.00115425	-0.00227161	0.0173983	0.144772	0.359246	0.0958024	0.116454	-0.0140478	0.597554	0.0919887	0.10092	0.0857332	0.0679167	0.111262	0.102919	0.0777659	0.0976069	0.0824467	0.0905738	0.115784	0.102133	0.0837085	0.11041	0.105482
NFAT5_HUMAN	-0.0001	0.0669008	-0.057245	-0.0001	-0.190077	0.0316389	-0.0001	0.193202	0.113669	-0.0001	-0.0427388	0.0333384	-0.0001	0.0808103	-0.596739	-0.0001	0.240259	0.158567	-0.0001	0.267805	0.154007	-0.0001	0.294616	0.159426	-0.0001	0.25035	0.158732	-0.0001	0.245602	0.187253
TM9S2_HUMAN	-0.0475079	-0.00155499	-0.201023	-0.0630693	9.0737e-05	0.0641216	-0.0682147	-0.0542877	-0.0562561	-0.305228	-0.236558	-0.304358	-0.596735	-0.0420238	-0.170299	0.107548	0.0907174	0.0941791	0.0838547	0.0647068	0.0795969	0.08033	0.06919	0.0810871	0.101686	0.0751574	0.0901339	0.0901558	0.0858245	0.0925738
CNKR2_HUMAN	-0.0001	-0.0349796	-0.146484	-0.0001	0.000490486	-0.108156	-0.0001	0.0488389	0.095722	-0.0001	-0.018781	-0.0513923	-0.0001	0.0864852	0.59668	-0.0001	0.164964	0.207989	-0.0001	0.173031	0.196604	-0.0001	0.161287	0.189888	-0.0001	0.165807	0.189184	-0.0001	0.177117	0.228182
CC14A_HUMAN	-0.0001	0.596577	-0.0001	-0.0001	0.0180042	-0.0001	-0.0001	0.047005	-0.0001	-0.0001	0.0137453	-0.0001	-0.0001	-0.0204055	-0.0001	-0.0001	0.23822	-0.0001	-0.0001	0.188914	-0.0001	-0.0001	0.19294	-0.0001	-0.0001	0.190015	-0.0001	-0.0001	0.196506	-0.0001
COQ6_HUMAN	-0.0001	-0.487859	-0.0001	-0.0001	-0.0972107	-0.0001	-0.0001	-0.305983	-0.0001	-0.0001	0.180404	-0.0001	-0.0001	0.596409	-0.0001	-0.0001	0.255063	-0.0001	-0.0001	0.228075	-0.0001	-0.0001	0.26298	-0.0001	-0.0001	0.298547	-0.0001	-0.0001	0.261988	-0.0001
BAF_HUMAN	-0.0713499	-0.141143	-0.390093	-0.143836	-0.0467203	0.198854	-0.0635681	-0.117105	0.0949403	-0.596073	-0.301874	-0.0157105	0.222878	0.124222	-0.0722799	0.108639	0.117428	0.0948869	0.111386	0.11167	0.0949417	0.101272	0.110802	0.0953715	0.10681	0.118852	0.0781133	0.114389	0.115728	0.0937121
TYSD1_HUMAN	-0.0001	-0.123087	0.03365	-0.0001	0.0168585	-0.120649	-0.0001	0.181959	0.04294	-0.0001	-0.264602	-0.0687948	-0.0001	-0.254946	-0.595925	-0.0001	0.155655	0.187421	-0.0001	0.139417	0.203999	-0.0001	0.159485	0.214732	-0.0001	0.170627	0.192102	-0.0001	0.152117	0.225984
TTBK2_HUMAN	-0.0001	-0.35332	-0.0001	-0.0001	-0.165235	-0.0001	-0.0001	-0.595011	-0.0001	-0.0001	-0.48711	-0.0001	-0.0001	-0.502222	-0.0001	-0.0001	0.325262	-0.0001	-0.0001	0.279562	-0.0001	-0.0001	0.34209	-0.0001	-0.0001	0.333318	-0.0001	-0.0001	0.332546	-0.0001
DCA16_HUMAN	0.143145	0.0426318	0.0253064	-0.0872346	-9.47962e-05	0.0173239	0.0271391	0.0176224	0.00904477	-0.0398669	-0.00300637	-0.0122577	-0.0254389	-0.0216062	-0.594766	0.218191	0.0601998	0.0771737	0.184444	0.0568284	0.0777475	0.146571	0.0594357	0.0795108	0.170237	0.0630278	0.0848969	0.148307	0.0736402	0.0989017
MFF_HUMAN	-0.0001	-0.0825521	-0.282392	-0.0001	-0.0525254	-0.0171165	-0.0001	-0.162211	-0.32248	-0.0001	-0.10277	-0.316839	-0.0001	-0.000583669	0.594685	-0.0001	0.136268	0.260067	-0.0001	0.139767	0.255422	-0.0001	0.146659	0.280716	-0.0001	0.146382	0.256909	-0.0001	0.139304	0.285625
DCBD1_HUMAN	-0.0001	0.594225	-0.0001	-0.0001	-0.0547533	-0.0001	-0.0001	-0.185936	-0.0001	-0.0001	-0.21766	-0.0001	-0.0001	-0.337932	-0.0001	-0.0001	0.264351	-0.0001	-0.0001	0.213877	-0.0001	-0.0001	0.228696	-0.0001	-0.0001	0.241902	-0.0001	-0.0001	0.261801	-0.0001
TTC3_HUMAN	-0.0001	-0.0001	-0.559717	-0.0001	-0.0001	0.216745	-0.0001	-0.0001	-0.566367	-0.0001	-0.0001	-0.593507	-0.0001	-0.0001	-0.593739	-0.0001	-0.0001	0.206823	-0.0001	-0.0001	0.235127	-0.0001	-0.0001	0.213163	-0.0001	-0.0001	0.219642	-0.0001	-0.0001	0.25235
DDR2_HUMAN	-0.0493235	0.0304814	0.0036337	0.0334221	-0.0171075	-0.0200901	0.0109103	-0.0329658	0.0157989	0.159499	0.321804	0.356785	0.43081	0.297944	0.59272	0.048857	0.0521244	0.0421853	0.0471291	0.0406488	0.0409332	0.0527238	0.0442088	0.0401897	0.0564241	0.0556146	0.0599006	0.0533342	0.0589841	0.0497143
TAB2_HUMAN	-0.592066	-0.00250578	-0.133933	0.00980067	-0.0140472	0.127759	-0.385865	-0.0142133	-0.0224014	0.0299832	-0.0132224	-0.0745909	-0.0787258	0.163706	-0.0551453	0.158213	0.0774174	0.17477	0.13472	0.0766942	0.161768	0.148208	0.0816975	0.167775	0.158128	0.0794049	0.164758	0.145141	0.0804262	0.179526
PTHB1_HUMAN	-0.0001	-0.0001	0.472233	-0.0001	-0.0001	-0.0910077	-0.0001	-0.0001	-0.198234	-0.0001	-0.0001	-0.48805	-0.0001	-0.0001	-0.591911	-0.0001	-0.0001	0.255313	-0.0001	-0.0001	0.305368	-0.0001	-0.0001	0.253365	-0.0001	-0.0001	0.286079	-0.0001	-0.0001	0.254887
MLH3_HUMAN	-0.116638	-0.228475	-0.0001	-0.059242	-0.150528	-0.0001	0.0314943	0.255715	-0.0001	0.0603867	-0.591559	-0.0001	0.0459464	0.209652	-0.0001	0.125134	0.176425	-0.0001	0.112682	0.161325	-0.0001	0.113694	0.158576	-0.0001	0.111507	0.173135	-0.0001	0.122419	0.169798	-0.0001
WDR62_HUMAN	-0.0001	-0.0001	-0.591445	-0.0001	-0.0001	0.00245718	-0.0001	-0.0001	-0.070708	-0.0001	-0.0001	-0.0691165	-0.0001	-0.0001	-0.141873	-0.0001	-0.0001	0.211374	-0.0001	-0.0001	0.166908	-0.0001	-0.0001	0.192257	-0.0001	-0.0001	0.20986	-0.0001	-0.0001	0.207054
AIFM1_HUMAN	0.0497377	-0.557397	-0.123252	0.05189	-0.09088	0.0215496	0.213408	-0.0195903	-0.0629095	-0.111943	-0.211888	0.0637672	0.183988	0.590663	0.430048	0.101579	0.13093	0.11186	0.103001	0.119954	0.10984	0.0899229	0.124078	0.1095	0.102355	0.130001	0.107628	0.0992434	0.13566	0.123247
NR0B1_HUMAN	-0.0001	-0.113118	-0.0001	-0.0001	-0.0419334	-0.0001	-0.0001	0.257328	-0.0001	-0.0001	0.590633	-0.0001	-0.0001	-0.0087311	-0.0001	-0.0001	0.402823	-0.0001	-0.0001	0.397079	-0.0001	-0.0001	0.407498	-0.0001	-0.0001	0.371582	-0.0001	-0.0001	0.405486	-0.0001
ZN131_HUMAN	0.466846	-0.202915	-0.0688745	-0.0250322	0.028246	-0.000788241	-0.590396	-0.0756292	0.13693	-0.390871	0.0417753	0.0349047	-0.29465	0.0778247	0.0920581	0.141022	0.173184	0.106987	0.115922	0.165736	0.0954615	0.182723	0.166196	0.113679	0.157547	0.153343	0.0975638	0.162071	0.171913	0.115965
DPP6_HUMAN	-0.0485988	-0.0001	-0.061246	0.306586	-0.0001	-0.037521	0.584418	-0.0001	-0.0379939	-0.466258	-0.0001	-0.590332	-0.00830463	-0.0001	0.0248718	0.236164	-0.0001	0.173893	0.236524	-0.0001	0.160554	0.225895	-0.0001	0.148282	0.240462	-0.0001	0.207263	0.193085	-0.0001	0.171179
M3K2_HUMAN	0.261894	-0.0485834	-0.18787	0.42045	-0.0112987	0.0212039	-0.0464987	-0.0051828	0.0596328	-0.41714	-0.0584125	-0.112571	-0.589645	0.0826448	-0.00397983	0.197182	0.167255	0.213091	0.227582	0.168057	0.172381	0.223826	0.179858	0.174203	0.189398	0.176971	0.193948	0.185183	0.183924	0.161751
CUX1_HUMAN	-0.0441667	0.0106078	-0.16375	0.0200668	-0.186529	-0.13721	0.0100883	0.122755	0.0298321	-0.316641	0.202647	-0.589643	-0.104129	-0.426452	0.587475	0.239314	0.134382	0.138146	0.149533	0.133066	0.148868	0.163599	0.14466	0.148413	0.214615	0.1255	0.15315	0.208837	0.156041	0.149297
AIG1_HUMAN	-0.180934	0.2439	0.0652284	-0.346352	0.341567	-0.154305	-0.0750803	0.125871	0.229851	0.225144	-0.522524	-0.131587	-0.452008	-0.589229	-0.149246	0.134427	0.299485	0.132006	0.138037	0.345826	0.142728	0.133764	0.33876	0.149882	0.109818	0.312024	0.126784	0.12128	0.328675	0.148076
PFD4_HUMAN	-0.072091	0.0150477	-0.00409405	-0.0353808	0.0463601	-0.061743	0.246296	0.12578	-0.00556758	-0.0516951	-0.0738881	-0.0991229	-0.308171	-0.075181	-0.589209	0.0643377	0.0870636	0.094842	0.064923	0.0784094	0.0960146	0.0702315	0.0759829	0.0887962	0.0648922	0.0889988	0.0906695	0.0757778	0.0894118	0.116281
BSCL2_HUMAN	-0.0001	-0.0001	0.0192761	-0.0001	-0.0001	0.106155	-0.0001	-0.0001	0.0185334	-0.0001	-0.0001	-0.0229621	-0.0001	-0.0001	0.589089	-0.0001	-0.0001	0.273655	-0.0001	-0.0001	0.285961	-0.0001	-0.0001	0.302138	-0.0001	-0.0001	0.297925	-0.0001	-0.0001	0.329411
RANB3_HUMAN	0.0336317	-0.245144	0.00137672	-0.328098	0.196053	-0.320838	0.0537145	0.0689467	0.0986619	-0.0141728	0.0419778	0.0268592	0.186573	-0.0784031	-0.588727	0.06821	0.0997799	0.0760497	0.0808728	0.0928002	0.0793065	0.0660423	0.0980017	0.0821536	0.0680438	0.0899011	0.0693779	0.0842619	0.101244	0.0859984
MS18B_HUMAN	-0.158533	0.00470648	0.127336	0.0833792	-0.0455498	0.204867	0.0965097	0.0213842	-0.102117	-0.347847	0.0287703	0.00640656	-0.127584	0.10562	-0.58826	0.196328	0.130774	0.134015	0.172023	0.133725	0.150894	0.172928	0.139599	0.128228	0.232721	0.130537	0.129917	0.189138	0.143327	0.148353
RU1C_HUMAN	-0.04862	-0.547474	0.0042867	-0.588045	0.072845	-0.576403	0.233373	0.0224921	0.42377	0.234951	0.179726	-0.075597	0.293596	-0.0760052	0.128848	0.091961	0.101165	0.070288	0.101638	0.0784729	0.0917505	0.102087	0.0812323	0.0862125	0.107772	0.100273	0.0726447	0.106827	0.0884496	0.0789453
HM20B_HUMAN	-0.0001	-0.0220002	-0.0001	-0.0001	-0.042708	-0.0001	-0.0001	-0.287064	-0.0001	-0.0001	-0.505042	-0.0001	-0.0001	-0.588036	-0.0001	-0.0001	0.179281	-0.0001	-0.0001	0.17432	-0.0001	-0.0001	0.184774	-0.0001	-0.0001	0.18906	-0.0001	-0.0001	0.202607	-0.0001
CCD43_HUMAN	0.0213826	0.587967	0.0108543	0.32308	-0.0554451	0.334209	0.172562	-0.0408834	-0.0176891	-0.0541535	-0.0193934	0.00795712	0.0237315	0.0121031	-0.0458301	0.0606854	0.0621406	0.0499812	0.0530715	0.0460335	0.0633018	0.0522727	0.0481519	0.0479796	0.0374611	0.042209	0.050506	0.0368849	0.0408292	0.0581849
RND2_HUMAN	-0.0001	-0.328281	-0.0001	-0.0001	-0.294556	-0.0001	-0.0001	-0.587634	-0.0001	-0.0001	-0.340904	-0.0001	-0.0001	0.156323	-0.0001	-0.0001	0.281046	-0.0001	-0.0001	0.282152	-0.0001	-0.0001	0.280958	-0.0001	-0.0001	0.279285	-0.0001	-0.0001	0.283688	-0.0001
GOLI4_HUMAN	-0.0421231	-0.106347	-0.0794231	-0.037363	0.00312088	-0.0149195	-0.0144629	-0.0592468	-0.214508	-0.300749	-0.131406	-0.35615	-0.586158	-0.00220326	0.04643	0.0484498	0.051855	0.0461177	0.0497254	0.0379792	0.0286866	0.0425185	0.0436382	0.0387421	0.0481147	0.0432493	0.0395741	0.0485564	0.0392632	0.0407636
SAPC2_HUMAN	-0.00327619	-0.000672681	0.0229512	0.0382796	-0.0285529	-0.0536829	-0.00875185	-0.0273973	-0.103904	-0.311909	-0.300338	-0.329049	-0.585729	-0.0059993	-0.425457	0.0409501	0.0645795	0.0549342	0.0468233	0.0579552	0.04608	0.03711	0.0596434	0.0530527	0.0513815	0.0750152	0.0603319	0.0445566	0.0748043	0.0698203
TXD16_HUMAN	0.0768184	-0.0001	-0.16355	0.0132585	-0.0001	0.0126791	0.00158265	-0.0001	-0.0641528	-0.0298993	-0.0001	0.0102472	-0.0591263	-0.0001	-0.585713	0.149284	-0.0001	0.207585	0.135244	-0.0001	0.157642	0.138111	-0.0001	0.168755	0.158049	-0.0001	0.15327	0.148641	-0.0001	0.212037
SAE1_HUMAN	0.0372378	0.198155	-0.0298914	0.0242471	-0.152773	0.00750331	0.0315893	-0.0333012	-0.0867081	-0.108752	-0.0755004	-0.157799	-0.465826	-0.0634409	-0.58568	0.0633162	0.0451131	0.0323638	0.0552195	0.0494975	0.0319759	0.0619815	0.0416669	0.0379838	0.0593818	0.0473634	0.0404067	0.0657257	0.046765	0.0462225
GMPR2_HUMAN	0.000542648	0.335609	-0.0760634	0.484934	-0.193267	0.585446	-0.195716	-0.116452	-0.0883637	-0.130233	-0.121095	-0.149753	-0.0785694	0.0671294	0.0682995	0.0701186	0.0517982	0.067664	0.0720393	0.05603	0.0745205	0.0720185	0.0562069	0.0666699	0.0675809	0.0462958	0.0686252	0.0697095	0.0480713	0.0735959
CALU_HUMAN	0.0258595	0.175242	0.0118561	0.0340025	0.0253909	0.0153721	-0.000393176	0.00968196	-0.0212288	-0.000870717	0.00730331	0.0175203	0.00680068	-0.146507	-0.585242	0.0201015	0.0301515	0.024097	0.0203975	0.0258828	0.0247675	0.0179153	0.0200053	0.0256211	0.0172304	0.0202174	0.0268174	0.0180292	0.0318341	0.0358064
TRM13_HUMAN	-0.562114	-0.584746	0.0365934	0.0435908	-0.0426025	0.063323	0.205865	0.0856955	-0.0338707	-0.19094	-0.114336	0.00798957	-0.251179	0.101757	-0.0454416	0.18102	0.1992	0.0912385	0.123985	0.152235	0.0867358	0.171535	0.155539	0.0917962	0.158321	0.151603	0.0933113	0.15886	0.150618	0.0970224
TRAK2_HUMAN	-0.0001	-0.582431	-0.0001	-0.0001	-0.0933767	-0.0001	-0.0001	-0.0741215	-0.0001	-0.0001	-0.048607	-0.0001	-0.0001	0.532767	-0.0001	-0.0001	0.303844	-0.0001	-0.0001	0.222655	-0.0001	-0.0001	0.223904	-0.0001	-0.0001	0.24329	-0.0001	-0.0001	0.308137	-0.0001
ADDG_HUMAN	-0.0444086	0.114865	-0.0491561	0.328333	-0.422579	0.063422	0.131641	-0.190324	0.125648	0.370184	-0.0552603	0.0675135	-0.305607	0.582077	-0.0635251	0.140136	0.146209	0.127921	0.143901	0.153733	0.154959	0.147973	0.140673	0.134788	0.149078	0.143805	0.151319	0.142584	0.145824	0.137942
RM23_HUMAN	-0.0001	-0.199835	-0.0887793	-0.0001	0.0334065	0.0567488	-0.0001	-0.207561	0.23317	-0.0001	-0.184914	-0.581913	-0.0001	0.432735	0.283506	-0.0001	0.135966	0.226302	-0.0001	0.14592	0.245642	-0.0001	0.165376	0.260964	-0.0001	0.146284	0.298912	-0.0001	0.164042	0.2967
DEMA_HUMAN	-0.0001	-0.175265	-0.0001	-0.0001	-0.0459586	-0.0001	-0.0001	-0.343567	-0.0001	-0.0001	0.581704	-0.0001	-0.0001	0.565227	-0.0001	-0.0001	0.217421	-0.0001	-0.0001	0.198162	-0.0001	-0.0001	0.250422	-0.0001	-0.0001	0.223755	-0.0001	-0.0001	0.255612	-0.0001
HDAC9_HUMAN	-0.00142229	0.0257173	-0.0721948	0.017185	-0.00792486	0.0904656	0.059127	0.0744159	0.0218999	0.00860165	0.0261391	-0.021506	-0.0595078	0.00119694	-0.581643	0.0503292	0.0419653	0.0579607	0.0459878	0.0457153	0.0694691	0.0555615	0.0590791	0.0571702	0.0430773	0.0506841	0.0551961	0.0514765	0.0453742	0.0679527
HINT3_HUMAN	-0.0419462	0.0470325	-0.103667	-0.331552	-0.0701573	0.00516141	0.573468	-0.0749153	0.0832747	-0.581512	-0.0900003	0.0127811	0.182814	0.0320504	0.0313851	0.184622	0.134556	0.0907578	0.245026	0.143541	0.082818	0.213819	0.13706	0.0858373	0.20983	0.148936	0.0993983	0.230964	0.139376	0.0834372
SBDS_HUMAN	0.0896948	-0.209751	0.103714	-0.581057	0.265243	-0.237286	0.139159	0.0511992	0.0158151	-0.0642923	-0.0516589	-0.0968813	-0.270554	-0.109613	-0.471725	0.148432	0.103564	0.115464	0.170193	0.113232	0.131261	0.144133	0.105985	0.101304	0.134334	0.110624	0.114944	0.16525	0.102808	0.14066
PAPOA_HUMAN	-0.0001	0.148877	0.0848455	-0.0001	-0.00461909	-0.0652933	-0.0001	-0.135522	-0.0170325	-0.0001	0.0828628	-0.00659129	-0.0001	0.0607923	-0.580953	-0.0001	0.118029	0.188708	-0.0001	0.107387	0.175028	-0.0001	0.123898	0.178172	-0.0001	0.116387	0.191454	-0.0001	0.106524	0.198327
3BP5L_HUMAN	0.00611088	-0.00484973	0.173509	0.000480389	0.0711817	0.232148	0.0127637	-0.0357486	0.0489098	-0.00418616	-0.0276214	0.0982273	0.0506566	-0.0592511	-0.580213	0.0510898	0.160326	0.44969	0.0478118	0.183049	0.473809	0.0501095	0.161113	0.44421	0.0500213	0.166917	0.444248	0.0588977	0.169758	0.512854
CSRP1_HUMAN	0.0492023	0.502578	0.0238643	0.528086	-0.0627037	0.580074	-0.0292479	-0.0499669	-0.0173968	0.00455849	-0.0868702	0.00220577	0.255882	0.0254104	0.105459	0.0624967	0.06641	0.054517	0.0725176	0.0543626	0.0660142	0.0481702	0.056695	0.0601065	0.0412887	0.0685552	0.0452958	0.0611727	0.051286	0.0601623
MZT2A_HUMAN	-0.0001	-0.0327697	0.222681	-0.0001	-0.0496314	-0.318815	-0.0001	-0.0831731	-0.0301462	-0.0001	-0.0408287	-0.0831363	-0.0001	-0.278481	-0.579536	-0.0001	0.165638	0.221384	-0.0001	0.171066	0.224837	-0.0001	0.177219	0.168466	-0.0001	0.16477	0.189786	-0.0001	0.229227	0.236081
WNK4_HUMAN	0.232736	-0.0001	-0.0001	0.571557	-0.0001	-0.0001	-0.0345133	-0.0001	-0.0001	-0.37024	-0.0001	-0.0001	0.578348	-0.0001	-0.0001	0.28867	-0.0001	-0.0001	0.259143	-0.0001	-0.0001	0.28661	-0.0001	-0.0001	0.27623	-0.0001	-0.0001	0.27228	-0.0001	-0.0001
TPO_HUMAN	-0.0001	0.578233	-0.0001	-0.0001	0.00587159	-0.0001	-0.0001	-0.025182	-0.0001	-0.0001	-0.0628703	-0.0001	-0.0001	-0.403671	-0.0001	-0.0001	0.206653	-0.0001	-0.0001	0.197101	-0.0001	-0.0001	0.167347	-0.0001	-0.0001	0.184781	-0.0001	-0.0001	0.231403	-0.0001
YI018_HUMAN	-0.0001	0.330106	-0.0001	-0.0001	-0.0684821	-0.0001	-0.0001	-0.193827	-0.0001	-0.0001	-0.0347195	-0.0001	-0.0001	-0.577639	-0.0001	-0.0001	0.438083	-0.0001	-0.0001	0.423961	-0.0001	-0.0001	0.445008	-0.0001	-0.0001	0.457333	-0.0001	-0.0001	0.438855	-0.0001
MPP10_HUMAN	-0.0001	-0.0001	0.135561	-0.0001	-0.0001	0.393896	-0.0001	-0.0001	0.0582209	-0.0001	-0.0001	0.577168	-0.0001	-0.0001	0.10506	-0.0001	-0.0001	0.192862	-0.0001	-0.0001	0.219855	-0.0001	-0.0001	0.188879	-0.0001	-0.0001	0.200512	-0.0001	-0.0001	0.202779
GEMI_HUMAN	-0.00918243	0.0361527	-0.000361981	0.0236624	-0.00207831	0.0195139	-0.0641228	-0.0997103	-0.0148237	-0.0164799	-0.0137146	-0.0179042	-0.280403	-0.0781894	-0.577017	0.0777252	0.0557721	0.0444105	0.0509791	0.0495169	0.0437487	0.056756	0.0569799	0.0438171	0.0486242	0.0460718	0.0428316	0.0722882	0.0626732	0.0668913
FKBP3_HUMAN	0.176974	0.0903698	0.117973	0.148641	0.0530483	0.048077	-0.00261695	0.0703316	0.029772	-0.0406985	0.00675351	-0.0176331	-0.214638	-0.219242	-0.576806	0.140336	0.148839	0.120381	0.149948	0.114567	0.105654	0.106944	0.135626	0.135848	0.106846	0.109706	0.107704	0.115216	0.123024	0.136996
DAPLE_HUMAN	-0.0156187	-0.0322876	-0.114797	-0.00942075	0.0365887	-0.349012	0.0513939	-0.00869714	-0.0279307	-0.0142971	-0.00419771	-0.0463784	-0.100926	0.00942532	-0.575834	0.0814761	0.134207	0.157792	0.0825201	0.1336	0.166827	0.0877412	0.14464	0.119735	0.0799314	0.129442	0.131308	0.0838138	0.124298	0.156615
MCFD2_HUMAN	-0.0001	-0.0676111	0.0769934	-0.0001	0.20609	0.0361102	-0.0001	-0.0895538	-0.205025	-0.0001	0.138563	-0.00128838	-0.0001	-0.00450416	-0.574829	-0.0001	0.237552	0.197952	-0.0001	0.284089	0.173144	-0.0001	0.248759	0.197635	-0.0001	0.245556	0.192469	-0.0001	0.232507	0.230792
ZMIZ1_HUMAN	0.0176455	0.57454	-0.0222375	0.210813	-0.0845698	0.331938	0.0182515	-0.0369993	0.0160234	-0.12526	-0.113301	-0.0408082	-0.137713	0.0157186	-0.0141257	0.070589	0.103467	0.0737643	0.0943564	0.0889619	0.0770263	0.0763416	0.0798369	0.066442	0.0836086	0.0810396	0.064063	0.104654	0.0866633	0.0859744
GSTK1_HUMAN	-0.0001	-0.572887	-0.0001	-0.0001	0.0503776	-0.0001	-0.0001	0.0405103	-0.0001	-0.0001	-0.468179	-0.0001	-0.0001	-0.0657849	-0.0001	-0.0001	0.299216	-0.0001	-0.0001	0.22787	-0.0001	-0.0001	0.222866	-0.0001	-0.0001	0.283622	-0.0001	-0.0001	0.234204	-0.0001
NUCG_HUMAN	-0.0755539	-0.178564	-0.0446346	0.00180028	-0.111157	-0.101834	-0.161963	-0.0801683	-0.227907	-0.115614	-0.191732	-0.113973	-0.264492	0.530552	-0.572812	0.145401	0.143147	0.108865	0.12465	0.135659	0.11488	0.140599	0.149192	0.131415	0.129963	0.151208	0.111324	0.136127	0.15496	0.124372
RN219_HUMAN	-0.186274	0.103089	-0.0001	-0.00705482	0.235473	-0.0001	-0.0262948	-0.571813	-0.0001	-0.117838	-0.152955	-0.0001	-0.129038	-0.496823	-0.0001	0.207518	0.244736	-0.0001	0.14972	0.271666	-0.0001	0.149959	0.313155	-0.0001	0.179978	0.251583	-0.0001	0.183155	0.293398	-0.0001
SVIP_HUMAN	-0.0001	-0.0001	-0.571227	-0.0001	-0.0001	-0.0283786	-0.0001	-0.0001	0.136467	-0.0001	-0.0001	-0.114969	-0.0001	-0.0001	0.206103	-0.0001	-0.0001	0.281777	-0.0001	-0.0001	0.199311	-0.0001	-0.0001	0.221878	-0.0001	-0.0001	0.216591	-0.0001	-0.0001	0.301865
RM35_HUMAN	-0.0940582	-0.0001	-0.0001	-0.144923	-0.0001	-0.0001	0.0122712	-0.0001	-0.0001	0.335308	-0.0001	-0.0001	0.571012	-0.0001	-0.0001	0.234109	-0.0001	-0.0001	0.200799	-0.0001	-0.0001	0.158592	-0.0001	-0.0001	0.216628	-0.0001	-0.0001	0.203426	-0.0001	-0.0001
PSMG4_HUMAN	0.0319149	-0.0367867	0.0420623	-0.0380933	0.0455533	-0.570628	-0.0574825	-0.0366912	-0.086016	0.0458121	0.069212	-0.0387394	0.149151	0.0624591	0.0639594	0.147051	0.104838	0.174304	0.15486	0.0973029	0.196182	0.156783	0.101269	0.20127	0.176752	0.105564	0.213691	0.190836	0.105073	0.19218
MCF2L_HUMAN	-0.0001	-0.0001	-0.038731	-0.0001	-0.0001	-0.345904	-0.0001	-0.0001	0.435553	-0.0001	-0.0001	-0.0590856	-0.0001	-0.0001	0.570606	-0.0001	-0.0001	0.286699	-0.0001	-0.0001	0.273648	-0.0001	-0.0001	0.260266	-0.0001	-0.0001	0.215557	-0.0001	-0.0001	0.253324
ITFG2_HUMAN	-0.0001	-0.0001	0.149991	-0.0001	-0.0001	-0.127666	-0.0001	-0.0001	0.0480558	-0.0001	-0.0001	0.0247303	-0.0001	-0.0001	-0.570574	-0.0001	-0.0001	0.455437	-0.0001	-0.0001	0.445087	-0.0001	-0.0001	0.432589	-0.0001	-0.0001	0.433736	-0.0001	-0.0001	0.50644
KISHB_HUMAN	-0.0001	-0.0001	0.0775472	-0.0001	-0.0001	0.0304098	-0.0001	-0.0001	0.0195017	-0.0001	-0.0001	0.14454	-0.0001	-0.0001	0.570089	-0.0001	-0.0001	0.214372	-0.0001	-0.0001	0.177224	-0.0001	-0.0001	0.168527	-0.0001	-0.0001	0.203682	-0.0001	-0.0001	0.244675
E2AK1_HUMAN	0.0912199	0.0405591	0.0613267	0.029217	0.0471661	-0.0259058	-0.0162141	-0.0370881	0.0952471	-0.00667485	0.0510216	0.034943	0.568882	-0.0732727	-0.00580265	0.176221	0.148055	0.148204	0.154374	0.137118	0.125844	0.169277	0.15849	0.143246	0.165581	0.140253	0.144221	0.258489	0.153169	0.152764
FABD_HUMAN	-0.0001	-0.0536647	-0.264139	-0.0001	0.0613563	-0.568629	-0.0001	-0.0764306	-0.207152	-0.0001	0.123991	0.125566	-0.0001	0.200614	0.219764	-0.0001	0.149953	0.202371	-0.0001	0.16207	0.211065	-0.0001	0.157515	0.188264	-0.0001	0.165826	0.210167	-0.0001	0.175218	0.210101
RTKN_HUMAN	-0.0581883	-0.568459	-0.0001	-0.0559871	0.0437273	-0.0001	-0.000579877	-0.168685	-0.0001	0.032288	0.250586	-0.0001	0.142213	0.36055	-0.0001	0.129126	0.209732	-0.0001	0.120115	0.21441	-0.0001	0.103811	0.213274	-0.0001	0.100002	0.198362	-0.0001	0.128119	0.190984	-0.0001
FOXN4_HUMAN	0.0622468	-0.0001	-0.0001	0.182303	-0.0001	-0.0001	-0.130284	-0.0001	-0.0001	-0.174537	-0.0001	-0.0001	-0.568392	-0.0001	-0.0001	0.235121	-0.0001	-0.0001	0.210961	-0.0001	-0.0001	0.206012	-0.0001	-0.0001	0.252767	-0.0001	-0.0001	0.235591	-0.0001	-0.0001
CC85B_HUMAN	-0.0103428	0.0606618	0.147982	0.0018799	0.0378154	-0.0512583	-0.00945914	0.0556223	-0.324332	-0.0763403	-0.0877956	0.0460813	-0.0593738	0.0753195	-0.567432	0.0742825	0.0997945	0.125272	0.0578556	0.0816213	0.110288	0.0569289	0.0891456	0.117537	0.0694117	0.0888749	0.109229	0.0695823	0.0940142	0.137081
CFA97_HUMAN	0.0437737	0.0576355	-0.18636	0.566456	-0.126097	0.0667645	0.553288	-0.0535622	0.0377114	-0.130641	0.0530971	0.373623	0.0521617	0.140116	-0.136974	0.316485	0.121802	0.290343	0.312847	0.134238	0.251696	0.31292	0.12165	0.258546	0.328498	0.116743	0.280752	0.326506	0.141715	0.25416
TRFL_HUMAN	0.386416	0.00189476	-0.056818	0.24109	0.103417	-0.0793	-0.566416	-0.0390555	-0.145046	0.00695411	-0.096508	-0.00420902	-0.0545922	-0.0476349	-0.0309343	0.143323	0.154835	0.112371	0.122403	0.193664	0.119295	0.141796	0.144078	0.116423	0.111769	0.15007	0.105462	0.127863	0.150185	0.118833
TF3A_HUMAN	-0.0001	-0.0001	-0.0390878	-0.0001	-0.0001	0.56577	-0.0001	-0.0001	-0.0277707	-0.0001	-0.0001	0.0511284	-0.0001	-0.0001	0.376612	-0.0001	-0.0001	0.4392	-0.0001	-0.0001	0.519246	-0.0001	-0.0001	0.444392	-0.0001	-0.0001	0.44873	-0.0001	-0.0001	0.492182
ODPB_HUMAN	-0.0275667	-0.155263	-0.0295872	-0.0560497	-0.0263492	-0.0652258	-0.0129931	-0.302886	-0.00544231	0.131072	0.0681905	-0.0496577	0.565136	0.300916	0.321124	0.0702766	0.0600848	0.0626049	0.0689055	0.058304	0.0692019	0.047167	0.0594443	0.0681893	0.0605017	0.0631443	0.0662021	0.0632175	0.0572789	0.0757907
BZW2_HUMAN	0.0248183	0.208385	0.0993065	-0.183575	-0.109281	-0.0138281	0.00801988	0.0336955	-0.0219068	-0.00348211	-0.0181088	-0.0299247	-0.171336	-0.0195626	-0.564922	0.0398129	0.0411277	0.0346752	0.0335267	0.0405107	0.0271895	0.0258861	0.0360044	0.026316	0.0212188	0.0356335	0.025829	0.0328434	0.0395489	0.0420472
EXTL3_HUMAN	-0.248982	-0.0001	-0.0001	-0.0108844	-0.0001	-0.0001	0.564846	-0.0001	-0.0001	-0.0575416	-0.0001	-0.0001	-0.013186	-0.0001	-0.0001	0.242005	-0.0001	-0.0001	0.190767	-0.0001	-0.0001	0.21398	-0.0001	-0.0001	0.172736	-0.0001	-0.0001	0.178827	-0.0001	-0.0001
IN80C_HUMAN	-0.0001	-0.0001	-0.106316	-0.0001	-0.0001	0.0680118	-0.0001	-0.0001	-0.0794293	-0.0001	-0.0001	0.0306746	-0.0001	-0.0001	0.564267	-0.0001	-0.0001	0.20068	-0.0001	-0.0001	0.20277	-0.0001	-0.0001	0.187112	-0.0001	-0.0001	0.178026	-0.0001	-0.0001	0.224944
ERO1A_HUMAN	-0.0479896	-0.0638552	0.0313067	-0.105809	0.420093	-0.0976776	-0.0533209	0.136519	-0.000238694	0.0158275	0.0416614	0.0367203	0.00833942	-0.0012018	-0.564021	0.138619	0.351946	0.0791268	0.151555	0.321855	0.083124	0.145881	0.317982	0.0943512	0.16819	0.257293	0.0772997	0.180816	0.33406	0.0898268
RM09_HUMAN	-0.183036	-0.0945842	-0.0360249	-0.538965	-0.100542	0.019904	0.0640246	-0.212921	0.0461153	0.147827	0.14293	-0.085869	0.15867	0.56316	0.320211	0.120859	0.0925019	0.1023	0.13266	0.0970922	0.102945	0.122944	0.106533	0.12606	0.105649	0.100183	0.116192	0.108247	0.11425	0.130107
TM165_HUMAN	-0.142503	-0.140918	0.0130045	0.121289	0.0263679	-0.15744	-0.0192293	-0.14437	-0.155439	-0.229391	-0.0696658	-0.120854	-0.377248	-0.0379241	0.562759	0.135333	0.0822191	0.100826	0.109802	0.078111	0.0986532	0.102856	0.085157	0.0988913	0.118388	0.0838337	0.0987493	0.124435	0.0729601	0.112565
FCL_HUMAN	-0.0644046	0.562413	-0.0517536	0.0166977	0.106739	0.43991	-0.305594	-0.284624	0.00178038	-0.0734757	0.215547	0.361372	0.277146	0.0570488	0.322597	0.179932	0.145945	0.108868	0.179709	0.1286	0.111545	0.163068	0.132668	0.0890065	0.177775	0.129179	0.129416	0.158288	0.149681	0.11325
RBM5_HUMAN	-0.0001	-0.207967	-0.0001	-0.0001	-0.00922615	-0.0001	-0.0001	-0.562006	-0.0001	-0.0001	-0.00926639	-0.0001	-0.0001	-0.0282991	-0.0001	-0.0001	0.264371	-0.0001	-0.0001	0.231642	-0.0001	-0.0001	0.278511	-0.0001	-0.0001	0.241205	-0.0001	-0.0001	0.239138	-0.0001
SYHM_HUMAN	-0.0821493	-0.541538	-0.0572536	-0.0708681	-0.0417604	-0.104925	0.176993	-0.175622	-0.0929437	-0.0617016	0.0352379	0.461928	0.561775	-0.240977	0.351969	0.181239	0.19227	0.228246	0.167473	0.179573	0.239828	0.173327	0.174829	0.191877	0.176341	0.188946	0.243077	0.174795	0.182055	0.244735
COPRS_HUMAN	-0.238051	-0.0729303	0.1348	0.0127334	0.0469612	-0.112788	0.0478359	0.0296728	-0.0470947	0.0733455	0.0739619	-0.0152294	0.00709943	-0.0195955	-0.561477	0.164995	0.0851768	0.085091	0.0963308	0.0855831	0.0889894	0.105504	0.0899281	0.0819163	0.114404	0.0867042	0.0806585	0.107114	0.0803777	0.0922653
DHC24_HUMAN	0.0510483	-0.0113985	-0.000703401	-0.55997	-0.173296	-0.00122441	-0.108059	-0.153243	-0.0696506	0.0225126	0.0161592	0.0166704	0.0767299	0.0776458	0.315974	0.162858	0.062914	0.057491	0.124947	0.0746262	0.0549063	0.155143	0.0706524	0.0622826	0.1029	0.070272	0.0526344	0.107833	0.0679763	0.0682096
GNAI2_HUMAN	-0.0001	-0.0001	0.153062	-0.0001	-0.0001	0.405382	-0.0001	-0.0001	0.217019	-0.0001	-0.0001	0.179231	-0.0001	-0.0001	0.559391	-0.0001	-0.0001	0.214438	-0.0001	-0.0001	0.259675	-0.0001	-0.0001	0.224033	-0.0001	-0.0001	0.218977	-0.0001	-0.0001	0.219575
NFKB2_HUMAN	-0.189057	-0.0364279	-0.0640123	-0.0229615	-0.0182633	-0.0109156	0.222987	0.0665482	-0.000995089	0.132422	-0.0599367	0.0423138	0.112028	-0.0341517	-0.559264	0.210724	0.161223	0.19504	0.148471	0.193416	0.198047	0.202055	0.175635	0.19265	0.190474	0.185022	0.190715	0.191983	0.239177	0.233471
PRS53_HUMAN	-0.0001	0.559154	0.162485	-0.0001	-0.0442727	-0.163933	-0.0001	-0.219578	-0.0928797	-0.0001	-0.0316801	-0.130382	-0.0001	0.151568	0.181094	-0.0001	0.146018	0.167556	-0.0001	0.143227	0.173901	-0.0001	0.138766	0.154351	-0.0001	0.123665	0.153939	-0.0001	0.153505	0.17105
ODO1_HUMAN	0.0110846	-0.13716	-0.0647409	-0.354372	-0.0729772	-0.122332	-0.128637	-0.164384	-0.0155735	0.097065	-0.0160161	-0.00516745	0.558943	0.184659	0.380057	0.0955817	0.047602	0.0525729	0.085662	0.0515321	0.0676268	0.0856436	0.0568036	0.0570627	0.081562	0.0550014	0.0645624	0.0991067	0.0582661	0.069747
VW5B2_HUMAN	0.015996	0.0431366	0.118726	0.558791	0.316636	-0.00621548	0.365861	0.0864138	0.053159	-0.046706	0.316992	0.0351521	0.0540395	-0.0118966	-0.117944	0.30583	0.175842	0.120657	0.311008	0.201598	0.120923	0.289058	0.185734	0.112634	0.314753	0.187214	0.120635	0.22937	0.1876	0.117903
GSK3A_HUMAN	-0.0001	-0.0001	0.224393	-0.0001	-0.0001	-0.558218	-0.0001	-0.0001	0.314282	-0.0001	-0.0001	0.0515039	-0.0001	-0.0001	-0.541413	-0.0001	-0.0001	0.245752	-0.0001	-0.0001	0.297678	-0.0001	-0.0001	0.253733	-0.0001	-0.0001	0.23091	-0.0001	-0.0001	0.238276
ODO2_HUMAN	-0.136822	-0.558209	-0.0959683	-0.510073	0.0626954	-0.389924	0.22257	0.0349708	-0.0587695	0.137701	0.0976668	0.0465844	0.143287	-0.0508773	0.228407	0.0957462	0.0689133	0.0785231	0.0816592	0.0651536	0.0765442	0.0831912	0.06549	0.0722293	0.0816061	0.075686	0.081365	0.0821811	0.075512	0.0832761
MRM3_HUMAN	-0.0701527	-0.249299	-0.0346439	-0.0594841	-0.17209	-0.223159	0.00722042	-0.20952	-0.0698169	0.0365014	0.0769418	0.0802697	0.327149	0.449017	0.557736	0.087509	0.0736003	0.0708702	0.0949127	0.0763577	0.0848604	0.0664574	0.0745833	0.0838744	0.0689029	0.0849999	0.0853485	0.0774905	0.0856891	0.0932468
IKBE_HUMAN	-0.0589532	0.555221	-0.0370145	-0.256494	0.0309959	0.0103031	0.111743	0.21888	-0.0784817	0.0492473	-0.104796	-0.000346314	0.168972	-0.26444	-0.225475	0.177137	0.190346	0.154168	0.235502	0.16957	0.138837	0.177402	0.190838	0.137378	0.165439	0.166074	0.143608	0.206592	0.179835	0.171858
RXFP1_HUMAN	-0.0001	-0.0001	0.0418399	-0.0001	-0.0001	-0.00570781	-0.0001	-0.0001	-0.0615421	-0.0001	-0.0001	-0.0298441	-0.0001	-0.0001	0.555109	-0.0001	-0.0001	0.278191	-0.0001	-0.0001	0.265168	-0.0001	-0.0001	0.309267	-0.0001	-0.0001	0.271896	-0.0001	-0.0001	0.351402
DPOD3_HUMAN	0.0145268	0.174757	0.0194296	0.0853472	0.00951977	0.340043	-0.0197135	-0.0242535	-0.097697	-0.00962974	-0.0923355	-0.0992521	-0.0954379	0.0114243	-0.554932	0.0794308	0.0495401	0.055398	0.0566171	0.0392588	0.0719455	0.0630734	0.0393686	0.0579192	0.0488966	0.0497744	0.0568919	0.0828522	0.0464407	0.0663334
OTUB1_HUMAN	0.0235233	0.554789	0.0346279	0.328929	-0.112759	0.341688	0.0493373	-0.0465939	0.0368204	-0.200919	-0.000574424	0.0310753	0.0351198	-0.0467662	0.0621706	0.0355176	0.0429245	0.0436862	0.0398118	0.0379893	0.0486331	0.0304302	0.0320319	0.036773	0.0447719	0.0285318	0.0481091	0.0375096	0.0342725	0.0483957
FBX3_HUMAN	-0.271482	-0.0235842	-0.0692621	-0.160166	-0.100912	-0.049531	-0.0575021	0.0687436	0.0321654	-0.0692401	-0.0219371	0.0660995	0.0553468	-0.00535845	-0.554754	0.248523	0.131205	0.207645	0.201988	0.126018	0.1834	0.167454	0.128794	0.191909	0.203477	0.118679	0.268614	0.225643	0.128354	0.275456
CKS1_HUMAN	0.0851156	0.194251	-0.10425	0.0416897	-0.0318848	-0.0236699	-0.0291158	-0.0930874	-0.0387768	-0.0950264	-0.104762	0.0249009	0.177991	-0.167923	-0.554211	0.12313	0.0919953	0.125157	0.0996143	0.0938387	0.127072	0.0971992	0.0875099	0.106804	0.10982	0.0990598	0.128247	0.142959	0.112545	0.128418
CNTN6_HUMAN	-0.0001	-0.0001	0.207524	-0.0001	-0.0001	-0.158079	-0.0001	-0.0001	-0.149158	-0.0001	-0.0001	0.217454	-0.0001	-0.0001	0.553741	-0.0001	-0.0001	0.361962	-0.0001	-0.0001	0.343469	-0.0001	-0.0001	0.337291	-0.0001	-0.0001	0.35735	-0.0001	-0.0001	0.419288
USE1_HUMAN	-0.0001	-0.00340971	-0.0001	-0.0001	-0.079269	-0.0001	-0.0001	-0.553691	-0.0001	-0.0001	-0.141118	-0.0001	-0.0001	-0.213002	-0.0001	-0.0001	0.204124	-0.0001	-0.0001	0.203925	-0.0001	-0.0001	0.266243	-0.0001	-0.0001	0.224685	-0.0001	-0.0001	0.276394	-0.0001
FA92A_HUMAN	-0.0001	-0.0714385	-0.00834199	-0.0001	-0.277549	0.00940089	-0.0001	-0.127672	-0.228183	-0.0001	0.389573	-0.0625331	-0.0001	0.407992	-0.553233	-0.0001	0.210421	0.170842	-0.0001	0.200871	0.171583	-0.0001	0.195296	0.22254	-0.0001	0.193781	0.169789	-0.0001	0.195049	0.268532
CETN3_HUMAN	0.00587312	-0.000693496	-0.0792829	-0.0363324	-0.0011059	-0.0252155	0.0273353	-0.0544241	-0.00026089	0.0186177	0.0509748	-0.00241142	0.0303618	-0.115899	-0.553207	0.122097	0.123587	0.142392	0.103975	0.112515	0.13136	0.104835	0.126349	0.141308	0.109144	0.117869	0.14589	0.109526	0.134947	0.181048
NTCP4_HUMAN	0.00252172	0.02759	0.0429427	-0.0408715	-0.012666	-0.00808677	-0.133739	-0.10768	-0.182975	-0.341766	-0.220909	-0.304445	-0.451759	-0.130547	-0.553097	0.0377629	0.0468561	0.0540403	0.0420878	0.0409281	0.0605522	0.0462991	0.0536457	0.0724213	0.0511924	0.0548974	0.0658075	0.052425	0.0493649	0.0687397
EDEM3_HUMAN	0.104172	0.166183	-0.0808305	0.00123086	-0.0447463	-0.0133545	-0.0524933	-0.151128	-0.0364373	-0.000744741	-0.489311	-0.174009	-0.10797	-0.552188	-0.533794	0.16153	0.215037	0.189569	0.142496	0.18523	0.189785	0.17513	0.211285	0.183695	0.14838	0.230779	0.232604	0.164127	0.242903	0.254662
PDXL2_HUMAN	-0.0001	-0.0385067	0.0765149	-0.0001	-0.00257712	-0.0435353	-0.0001	-0.0546724	-0.266673	-0.0001	0.133911	-0.172569	-0.0001	0.0782883	-0.552004	-0.0001	0.152453	0.227709	-0.0001	0.159612	0.189889	-0.0001	0.170851	0.241966	-0.0001	0.194672	0.234611	-0.0001	0.179607	0.280605
KAD2_HUMAN	-0.0001	-0.339948	-0.0001	-0.0001	0.0693727	-0.0001	-0.0001	0.0137191	-0.0001	-0.0001	-0.551285	-0.0001	-0.0001	0.101947	-0.0001	-0.0001	0.296568	-0.0001	-0.0001	0.254497	-0.0001	-0.0001	0.221656	-0.0001	-0.0001	0.279668	-0.0001	-0.0001	0.298859	-0.0001
FUS_HUMAN	0.0356733	-0.400331	0.0967805	-0.550208	0.0637033	-0.474812	0.0172244	0.0689781	-0.0217677	0.00320678	-0.0282479	-0.116005	0.0418919	0.0143452	-0.0631521	0.0589157	0.0529484	0.0505689	0.0604192	0.047424	0.0638273	0.0455684	0.0438563	0.0504176	0.0422208	0.0436785	0.0540759	0.0543339	0.0418175	0.0650309
BIRC7_HUMAN	0.012184	-0.0001	-0.0001	0.262691	-0.0001	-0.0001	0.550051	-0.0001	-0.0001	0.0835968	-0.0001	-0.0001	-0.355385	-0.0001	-0.0001	0.169663	-0.0001	-0.0001	0.248065	-0.0001	-0.0001	0.209064	-0.0001	-0.0001	0.225994	-0.0001	-0.0001	0.235369	-0.0001	-0.0001
TXN4A_HUMAN	-0.0001	-0.0493619	-0.0224641	-0.0001	0.0302567	-0.501266	-0.0001	0.0539265	-0.011669	-0.0001	-0.0557288	-0.0298251	-0.0001	0.351777	0.549828	-0.0001	0.164082	0.455446	-0.0001	0.165884	0.51506	-0.0001	0.171182	0.469431	-0.0001	0.183562	0.476897	-0.0001	0.204929	0.524412
PMYT1_HUMAN	-0.0587262	-0.058741	-0.549433	-0.133887	-0.198355	0.172846	-0.0425513	-0.138594	0.118998	-0.0885679	-0.127665	-0.197784	0.0112192	-0.0669067	0.0640639	0.10368	0.104126	0.137582	0.107493	0.0966083	0.138266	0.0906786	0.0926851	0.12367	0.11091	0.101089	0.139444	0.102864	0.0988175	0.133237
CLUS_HUMAN	-0.0238859	-0.0001	0.549318	-0.0707981	-0.0001	0.113258	0.0594171	-0.0001	0.150353	0.00211362	-0.0001	-0.048145	-0.141379	-0.0001	0.0929737	0.095538	-0.0001	0.196346	0.120202	-0.0001	0.172246	0.133325	-0.0001	0.165764	0.112561	-0.0001	0.166279	0.111436	-0.0001	0.183464
APT_HUMAN	-0.0822951	-0.0001	0.0098286	-0.0470822	-0.0001	-0.335617	-0.0648678	-0.0001	0.0616793	0.176394	-0.0001	0.147787	0.185036	-0.0001	-0.549268	0.171176	-0.0001	0.141689	0.183604	-0.0001	0.146391	0.158669	-0.0001	0.151294	0.173924	-0.0001	0.143664	0.188934	-0.0001	0.164375
SC65_HUMAN	-0.066617	0.159923	-0.134019	-0.127542	0.0420142	-0.203342	-0.0349207	0.0445183	0.206574	0.0915238	-0.0540882	0.00267313	0.0944822	-0.167337	-0.548409	0.156745	0.135393	0.164998	0.17877	0.120882	0.177097	0.14657	0.120477	0.167597	0.208463	0.136262	0.191325	0.171973	0.135513	0.198309
H2A2B_HUMAN	-0.0001	-0.408819	-0.0001	-0.0001	0.145153	-0.0001	-0.0001	-0.223052	-0.0001	-0.0001	0.255611	-0.0001	-0.0001	-0.547935	-0.0001	-0.0001	0.240819	-0.0001	-0.0001	0.221288	-0.0001	-0.0001	0.242271	-0.0001	-0.0001	0.239508	-0.0001	-0.0001	0.26082	-0.0001
FZD3_HUMAN	-0.0001	-0.0001	-0.0570592	-0.0001	-0.0001	0.313412	-0.0001	-0.0001	-0.194602	-0.0001	-0.0001	0.0261408	-0.0001	-0.0001	-0.547472	-0.0001	-0.0001	0.254757	-0.0001	-0.0001	0.257873	-0.0001	-0.0001	0.24122	-0.0001	-0.0001	0.24564	-0.0001	-0.0001	0.250312
IFT80_HUMAN	-0.0001	-0.0001	0.547028	-0.0001	-0.0001	-0.0024941	-0.0001	-0.0001	0.108494	-0.0001	-0.0001	-0.0767226	-0.0001	-0.0001	-0.0950953	-0.0001	-0.0001	0.237842	-0.0001	-0.0001	0.205058	-0.0001	-0.0001	0.203784	-0.0001	-0.0001	0.200413	-0.0001	-0.0001	0.206202
LUZP1_HUMAN	-0.0874202	-0.0424682	-0.546859	-0.0105633	0.0451193	-0.333657	0.025605	-0.065387	0.199094	-0.0317607	0.0294625	-0.0863405	0.0402987	0.0815428	-0.38219	0.0733652	0.131444	0.285448	0.0764847	0.113127	0.275535	0.0656209	0.120612	0.265419	0.0649879	0.115003	0.278677	0.0883318	0.131885	0.290693
DPOE3_HUMAN	0.144352	-0.019095	0.0162158	0.261248	0.0586727	0.0484717	-0.0531915	-0.0603328	-0.0663329	-0.181225	0.0979822	-0.137729	-0.152701	0.0215154	-0.546788	0.0817725	0.0806218	0.0802813	0.0845014	0.0811109	0.0798805	0.0736729	0.0880614	0.0843149	0.0867924	0.0804923	0.0934492	0.0861865	0.0869609	0.101742
ZN770_HUMAN	-0.0001	0.111529	-0.0001	-0.0001	0.0959409	-0.0001	-0.0001	0.128149	-0.0001	-0.0001	0.0942598	-0.0001	-0.0001	0.545162	-0.0001	-0.0001	0.242808	-0.0001	-0.0001	0.220953	-0.0001	-0.0001	0.228736	-0.0001	-0.0001	0.235199	-0.0001	-0.0001	0.261629	-0.0001
RL15_MYCGA	-0.0001	-0.0001	-0.00196822	-0.0001	-0.0001	-0.00835094	-0.0001	-0.0001	0.0204614	-0.0001	-0.0001	0.0127369	-0.0001	-0.0001	0.544959	-0.0001	-0.0001	0.118418	-0.0001	-0.0001	0.134677	-0.0001	-0.0001	0.116149	-0.0001	-0.0001	0.114271	-0.0001	-0.0001	0.144097
F105A_HUMAN	-0.0001	-0.0001	0.464564	-0.0001	-0.0001	-0.544372	-0.0001	-0.0001	-0.187924	-0.0001	-0.0001	0.0549392	-0.0001	-0.0001	-0.204082	-0.0001	-0.0001	0.343768	-0.0001	-0.0001	0.332884	-0.0001	-0.0001	0.336028	-0.0001	-0.0001	0.331155	-0.0001	-0.0001	0.333094
TMOD1_HUMAN	-0.00716646	0.196018	-0.00194319	0.00379203	-0.0205595	0.0129364	0.0205712	-0.0344328	-0.0164078	-0.0129619	-0.0331299	-0.0559858	-0.177254	-0.15431	-0.54414	0.0600437	0.0453759	0.030461	0.048517	0.0308393	0.0304094	0.0428574	0.0346729	0.0265914	0.0381629	0.0311329	0.0377069	0.0589366	0.0453972	0.0449434
MAGAB_HUMAN	-0.0001	-0.0001	0.00429259	-0.0001	-0.0001	-0.137731	-0.0001	-0.0001	0.00941805	-0.0001	-0.0001	-0.00618418	-0.0001	-0.0001	-0.544131	-0.0001	-0.0001	0.275113	-0.0001	-0.0001	0.290489	-0.0001	-0.0001	0.27379	-0.0001	-0.0001	0.273045	-0.0001	-0.0001	0.339309
GWL_HUMAN	0.113774	0.289172	0.0212433	-0.0690262	0.00176887	0.0106996	0.00688166	-0.00224303	0.00734392	0.297744	-0.0100894	-0.0522557	-0.0498048	-0.116688	-0.543775	0.107907	0.0768613	0.0550895	0.112338	0.0616483	0.0508684	0.0852807	0.0552992	0.0508965	0.117559	0.0571199	0.0837076	0.092981	0.0711217	0.0663609
SKA3_HUMAN	-0.229689	-0.107601	-0.234379	0.0349353	0.0466789	-0.324924	-0.0525455	-0.129395	-0.0847977	0.0472591	-0.146374	0.0552783	-0.0537021	-0.37887	-0.543413	0.145784	0.130671	0.259191	0.113923	0.132019	0.251958	0.121829	0.1289	0.202785	0.135714	0.145897	0.207827	0.134268	0.146278	0.242121
GNA11_HUMAN	0.0100225	-0.135509	0.145967	-0.00505154	-0.0589824	-0.00943285	0.0990751	-0.0539663	-0.0415665	-0.177944	-0.0774308	0.0924168	0.0228188	0.543022	0.254638	0.163747	0.108279	0.11544	0.229733	0.0974372	0.1218	0.183231	0.120428	0.112642	0.195294	0.12678	0.114322	0.155858	0.126728	0.123244
TIM10_HUMAN	-0.0846452	-0.211863	-0.360212	-0.0431268	-0.0484314	-0.254518	-0.160535	-0.542765	-0.148305	-0.261295	0.217768	-0.00773623	0.0948926	-0.0266133	0.225403	0.139003	0.1472	0.13742	0.110792	0.148364	0.140048	0.123998	0.167667	0.13336	0.135027	0.170957	0.131142	0.113101	0.173873	0.136983
UBE2C_HUMAN	-0.0658915	0.364908	-0.000341561	0.200432	-0.0331784	0.137706	0.160244	-0.042069	-0.0764957	-0.28772	-0.112083	-0.224209	-0.373089	-0.0845427	-0.542733	0.0787485	0.0691387	0.0482097	0.0777601	0.0612718	0.0668137	0.079672	0.0562321	0.056764	0.0831526	0.0654292	0.0599435	0.0715493	0.0679007	0.0667114
RPAC2_HUMAN	-0.124644	-0.0840026	-0.0367688	-0.0367797	0.103112	-0.0176992	-0.00307558	-0.0492126	-0.0839121	0.257391	0.184226	0.0135903	0.115783	0.542606	0.0244508	0.137347	0.148676	0.106034	0.0981737	0.136787	0.107001	0.115642	0.13782	0.103106	0.105128	0.146504	0.109758	0.109612	0.141384	0.118329
CIA30_HUMAN	-0.0001	-0.0001	-0.386554	-0.0001	-0.0001	-0.0840107	-0.0001	-0.0001	-0.0284342	-0.0001	-0.0001	-0.542476	-0.0001	-0.0001	0.230087	-0.0001	-0.0001	0.271748	-0.0001	-0.0001	0.232049	-0.0001	-0.0001	0.197376	-0.0001	-0.0001	0.276073	-0.0001	-0.0001	0.257831
M3K3_HUMAN	-0.0001	-0.010755	0.100564	-0.0001	0.000582419	0.29435	-0.0001	-0.00851586	0.116654	-0.0001	0.0468236	-0.122829	-0.0001	-0.0160242	-0.541582	-0.0001	0.124989	0.269491	-0.0001	0.112046	0.28828	-0.0001	0.115666	0.271912	-0.0001	0.116766	0.29904	-0.0001	0.107255	0.307513
COX5B_HUMAN	0.056752	-0.120863	-0.104575	0.128926	0.134407	-0.204247	-0.50204	-0.107558	0.0874634	0.175938	0.471295	-0.19875	0.54142	-0.029406	-0.217083	0.19211	0.165084	0.162531	0.175408	0.155649	0.145128	0.203757	0.162672	0.149504	0.200561	0.177088	0.143454	0.167484	0.188261	0.153144
MPU1_HUMAN	-0.117661	-0.0459844	-0.0870995	-0.309392	-0.190213	-0.078279	-0.189346	-0.0527721	-0.0949584	-0.0371926	-0.0608579	-0.0283233	-0.0380797	0.0284457	0.540419	0.102936	0.0818647	0.114516	0.0899171	0.0892367	0.100694	0.0763044	0.0819172	0.107676	0.0784197	0.0833486	0.10789	0.0767563	0.0845896	0.128383
MKLN1_HUMAN	0.0407812	-0.0244948	0.00402999	-0.056596	0.0144969	0.000361772	0.0341555	0.0221937	-0.0249626	-0.440289	0.0727852	-0.0356715	-0.482662	-0.0198108	-0.540358	0.117889	0.0924047	0.0693029	0.122271	0.0971648	0.073074	0.11334	0.0938315	0.0649863	0.14703	0.0958169	0.0691685	0.124165	0.109333	0.0868492
FLOT2_HUMAN	-0.0668027	-0.0424614	-0.227152	-0.154589	-0.103301	-0.163095	0.17324	0.101204	-0.148866	0.023843	-0.0722538	-0.315288	-0.0148368	-0.166944	0.540153	0.143517	0.172851	0.16445	0.139536	0.188569	0.159519	0.13637	0.189485	0.151363	0.139079	0.178895	0.15493	0.127427	0.207292	0.153662
RS7_MYCH2	-0.0884265	-0.0001	0.00846373	-0.0429022	-0.0001	0.0324046	-0.00432587	-0.0001	-0.0585697	0.00895466	-0.0001	0.02146	0.00677926	-0.0001	-0.539942	0.178636	-0.0001	0.232843	0.123239	-0.0001	0.235819	0.113338	-0.0001	0.232862	0.117836	-0.0001	0.23535	0.135209	-0.0001	0.288319
KAT5_HUMAN	0.0796865	0.0424073	-0.0509786	-0.062684	-0.0277388	-0.539917	0.0527411	0.0413249	-0.0674275	-0.051425	0.0035984	-0.0252192	-0.11318	-0.25449	-0.163914	0.117354	0.101712	0.282166	0.1122	0.09555	0.311314	0.121202	0.107738	0.278396	0.14196	0.0942955	0.256755	0.138037	0.115651	0.269841
RM21_HUMAN	-0.0654365	-0.160433	0.00717637	-0.171756	-0.182414	-0.0539001	-0.0431887	-0.15414	0.115516	0.214266	-0.1149	-0.0800352	0.406438	0.13971	0.539787	0.140495	0.0886397	0.0888347	0.13495	0.0979172	0.085417	0.125263	0.0990959	0.0996908	0.132821	0.0915819	0.0860502	0.136675	0.096136	0.0938313
RNF12_HUMAN	-0.394245	-0.0001	-0.0650188	-0.096211	-0.0001	0.0344455	0.277977	-0.0001	0.00565848	-0.190172	-0.0001	-0.0893199	-0.230868	-0.0001	-0.539748	0.134556	-0.0001	0.129056	0.126461	-0.0001	0.141242	0.145044	-0.0001	0.112979	0.129928	-0.0001	0.147718	0.140132	-0.0001	0.14582
TOPK_HUMAN	0.000343289	0.296401	0.0351734	0.164406	-0.0269472	0.190927	0.0128944	0.0145596	-0.000284758	-0.0257802	-0.0808059	-0.0527333	-0.264735	-0.0470272	-0.539668	0.0501301	0.0403427	0.03512	0.0435973	0.0265498	0.0405091	0.041491	0.0259374	0.0292084	0.0335196	0.0348649	0.0370142	0.0452869	0.0408614	0.0399058
RM54_HUMAN	-0.495235	-0.166908	-0.0147514	-0.136386	-0.128283	-0.0611268	-0.320678	-0.163208	-0.103132	-0.050282	-0.00271886	0.041179	0.311174	-0.538471	-0.0286489	0.13194	0.12349	0.114856	0.121381	0.127157	0.143918	0.121584	0.127755	0.129554	0.108476	0.113937	0.110433	0.132432	0.145772	0.141096
HID1_HUMAN	-0.152956	0.0162989	0.326813	-0.0224172	0.00722646	0.11752	0.30453	-0.028824	-0.0183468	0.0190472	0.0743873	-0.0554789	-0.061845	-0.217346	-0.538425	0.18863	0.157948	0.259011	0.122435	0.156738	0.215133	0.181928	0.190747	0.204414	0.204431	0.161623	0.200315	0.149312	0.229434	0.241613
RS13_MYCSP	-0.0597367	-0.0450565	-0.0001	0.0914852	0.0601471	-0.0001	0.254413	-0.139489	-0.0001	0.104721	0.0234413	-0.0001	0.0233477	-0.538135	-0.0001	0.154131	0.232241	-0.0001	0.170348	0.233166	-0.0001	0.204442	0.27079	-0.0001	0.167259	0.268357	-0.0001	0.157823	0.301131	-0.0001
STML2_HUMAN	-0.161051	-0.154425	-0.0493462	-0.188216	-0.0210946	-0.0044283	-0.167439	-0.465812	-0.537581	0.211656	0.16766	0.0963053	0.271617	-0.21452	0.351591	0.138514	0.265232	0.227556	0.140287	0.244988	0.200282	0.118655	0.312068	0.232148	0.141878	0.276718	0.255633	0.13495	0.314456	0.242356
UBL5_HUMAN	-0.0408724	-0.00479865	0.000184254	-0.0815823	0.0123501	-0.00495805	0.0635837	0.0265586	-0.0400165	0.0176862	-0.072674	-0.222568	-0.402276	-0.143816	-0.537322	0.109259	0.0741251	0.080849	0.0897309	0.0732815	0.0741304	0.0916259	0.0750985	0.0817311	0.0904302	0.0733079	0.100325	0.112973	0.0947427	0.0887869
ODBA_HUMAN	-0.144536	-0.0990046	-0.0791997	-0.192708	-0.0467852	-0.190043	-0.224337	-0.124363	-0.0118024	0.0159492	0.157554	0.0655076	0.232588	-0.38687	-0.537143	0.133897	0.163595	0.139777	0.125768	0.160241	0.163097	0.11856	0.176862	0.136356	0.105671	0.186346	0.143744	0.123816	0.210765	0.174525
MMAD_HUMAN	-0.0267697	-0.0001	-0.253744	-0.0481516	-0.0001	-0.0736513	0.0835686	-0.0001	-0.295213	-0.536979	-0.0001	0.213409	-0.143013	-0.0001	-0.0516702	0.170226	-0.0001	0.231628	0.200988	-0.0001	0.21474	0.189345	-0.0001	0.236584	0.226785	-0.0001	0.227795	0.210458	-0.0001	0.927184
SCLY_HUMAN	-0.0001	0.212142	0.108129	-0.0001	0.00685705	0.0046154	-0.0001	0.0671591	-0.0628937	-0.0001	0.028811	-0.272828	-0.0001	0.0803497	-0.536887	-0.0001	0.112099	0.189078	-0.0001	0.0982113	0.189032	-0.0001	0.10531	0.184434	-0.0001	0.0982258	0.200539	-0.0001	0.108286	0.221299
ZCRB1_HUMAN	-0.12525	-0.039941	0.0429586	-0.0103801	0.0130457	-0.0150897	0.072385	0.0930748	0.0644495	-0.0737102	-0.0505718	-0.134854	-0.0186112	0.231406	-0.536867	0.0676237	0.0659017	0.0553536	0.0556849	0.0652136	0.0591825	0.0691318	0.0702776	0.0585381	0.0622112	0.0594091	0.0686644	0.0524312	0.0776705	0.0686939
NTM1A_HUMAN	0.0146228	0.0105681	0.0485543	-0.0391506	-0.0122806	-0.102863	0.117846	0.0404395	0.0512225	-0.0776455	-0.1216	-0.0702924	-0.173251	-0.146789	-0.536651	0.0522415	0.0579214	0.0635167	0.0488128	0.071484	0.0546068	0.0585561	0.0620351	0.0700915	0.0528807	0.0768507	0.0558909	0.0649571	0.0609757	0.0715373
TYW3_HUMAN	-0.536318	-0.0001	-0.25186	-0.0614761	-0.0001	-0.0063704	0.0463626	-0.0001	0.108285	0.103683	-0.0001	0.0245785	0.139314	-0.0001	-0.112196	0.28149	-0.0001	0.279376	0.250697	-0.0001	0.257275	0.270293	-0.0001	0.260602	0.197113	-0.0001	0.253653	0.205509	-0.0001	0.25914
CO3_HUMAN	0.13666	-0.0258287	-0.201365	-0.102275	0.129288	-0.333552	-0.535682	-0.130876	-0.114991	-0.0634278	-0.403375	-0.0248075	0.104485	-0.0242384	0.461103	0.0760291	0.060551	0.0678526	0.0807494	0.065995	0.0703596	0.0901068	0.0725647	0.0589123	0.0766109	0.079721	0.0673356	0.0842604	0.0795486	0.0767822
DYM_HUMAN	0.160233	-0.0001	-0.0719765	-0.0152221	-0.0001	-0.00308203	0.0123853	-0.0001	-0.0868001	-0.076558	-0.0001	-0.00712257	-0.0624456	-0.0001	-0.535558	0.162638	-0.0001	0.118061	0.12896	-0.0001	0.113387	0.127325	-0.0001	0.120149	0.116726	-0.0001	0.109368	0.121866	-0.0001	0.126387
EMSY_HUMAN	-0.0001	-0.354042	-0.0001	-0.0001	-0.157072	-0.0001	-0.0001	-0.370891	-0.0001	-0.0001	0.343743	-0.0001	-0.0001	-0.535219	-0.0001	-0.0001	0.209715	-0.0001	-0.0001	0.221008	-0.0001	-0.0001	0.251574	-0.0001	-0.0001	0.241702	-0.0001	-0.0001	0.220615	-0.0001
FA53B_HUMAN	-0.0482959	-0.53488	-0.0001	0.0627449	-0.151618	-0.0001	0.0195763	0.434156	-0.0001	-0.00646414	-0.354635	-0.0001	-0.0619512	-0.223211	-0.0001	0.178224	0.410997	-0.0001	0.198162	0.413858	-0.0001	0.153603	0.416223	-0.0001	0.156028	0.398439	-0.0001	0.203843	0.401927	-0.0001
PLCD1_HUMAN	-0.0001	-0.534711	-0.0001	-0.0001	0.273185	-0.0001	-0.0001	0.0517807	-0.0001	-0.0001	0.156842	-0.0001	-0.0001	-0.0776542	-0.0001	-0.0001	0.181651	-0.0001	-0.0001	0.159827	-0.0001	-0.0001	0.159675	-0.0001	-0.0001	0.158338	-0.0001	-0.0001	0.144548	-0.0001
PGM2L_HUMAN	-0.0001	-0.0001	-0.0458812	-0.0001	-0.0001	0.270669	-0.0001	-0.0001	0.53465	-0.0001	-0.0001	0.0538716	-0.0001	-0.0001	0.253139	-0.0001	-0.0001	0.207904	-0.0001	-0.0001	0.257833	-0.0001	-0.0001	0.279602	-0.0001	-0.0001	0.290666	-0.0001	-0.0001	0.259344
NICA_HUMAN	-0.0532081	-0.0426513	0.0283641	-0.190338	-0.244241	0.0125806	-0.534285	-0.102162	-0.104623	-0.303408	-0.264592	-0.0165516	-0.364637	-0.121813	0.0171874	0.122768	0.127423	0.104789	0.131833	0.124751	0.0933869	0.151193	0.123482	0.0945557	0.141832	0.133198	0.102278	0.138252	0.126363	0.101635
ZBT12_HUMAN	0.117743	0.0742802	-0.0001	-0.0018808	-0.218378	-0.0001	0.360774	0.0541845	-0.0001	0.162034	0.22448	-0.0001	-0.231873	0.53423	-0.0001	0.120144	0.297243	-0.0001	0.123976	0.340516	-0.0001	0.122254	0.382799	-0.0001	0.114349	0.378718	-0.0001	0.102449	0.369425	-0.0001
ZN142_HUMAN	-0.0001	-0.0001	-0.0268116	-0.0001	-0.0001	0.107396	-0.0001	-0.0001	0.0100014	-0.0001	-0.0001	-0.388476	-0.0001	-0.0001	-0.534097	-0.0001	-0.0001	0.419181	-0.0001	-0.0001	0.348236	-0.0001	-0.0001	0.327959	-0.0001	-0.0001	0.399123	-0.0001	-0.0001	0.40611
RT12_HUMAN	-0.0001	-0.0001	-0.121289	-0.0001	-0.0001	-0.0937149	-0.0001	-0.0001	0.325686	-0.0001	-0.0001	-0.533993	-0.0001	-0.0001	-0.235256	-0.0001	-0.0001	0.234468	-0.0001	-0.0001	0.251476	-0.0001	-0.0001	0.285181	-0.0001	-0.0001	0.284896	-0.0001	-0.0001	0.310366
WRP73_HUMAN	-0.0001	-0.0001	0.381465	-0.0001	-0.0001	-0.0261583	-0.0001	-0.0001	-0.533667	-0.0001	-0.0001	0.155797	-0.0001	-0.0001	0.0250459	-0.0001	-0.0001	0.280895	-0.0001	-0.0001	0.266631	-0.0001	-0.0001	0.2987	-0.0001	-0.0001	0.263891	-0.0001	-0.0001	0.907819
SUN2_HUMAN	-0.105181	-0.119835	0.0336919	-0.0949516	-0.0677166	-0.0610814	-0.113623	-0.217197	0.0688572	-0.533651	-0.384371	-0.0711217	0.436008	0.204656	0.0924127	0.239583	0.163093	0.169786	0.18719	0.162315	0.148657	0.195058	0.206568	0.204167	0.222397	0.181165	0.163251	0.243768	0.168929	0.170777
P5CS_HUMAN	-0.059757	-0.266598	-0.178359	-0.28827	-0.0176058	-0.0469307	-0.0536803	-0.164603	0.0328487	0.162898	0.0366718	-0.144923	0.53329	0.02156	0.227888	0.035892	0.0245766	0.0289194	0.034057	0.0196038	0.0229055	0.023238	0.022741	0.0276089	0.0330987	0.0295088	0.0312239	0.0385506	0.0302172	0.0334978
CENPV_HUMAN	0.0351881	-0.161785	0.223696	0.372368	0.146689	0.234057	-0.192502	-0.0128137	-0.209379	0.0120038	0.024292	0.491805	0.532479	-0.369188	0.0565585	0.0998015	0.112366	0.0848191	0.115984	0.100478	0.0900286	0.125606	0.11689	0.0965889	0.134927	0.121649	0.089277	0.127564	0.114343	0.100306
MCLN3_HUMAN	-0.0001	-0.0001	-0.174616	-0.0001	-0.0001	0.0290218	-0.0001	-0.0001	-0.00881569	-0.0001	-0.0001	0.0359143	-0.0001	-0.0001	0.53231	-0.0001	-0.0001	0.335247	-0.0001	-0.0001	0.320132	-0.0001	-0.0001	0.321926	-0.0001	-0.0001	0.322885	-0.0001	-0.0001	0.385184
SYRM_HUMAN	-0.0233262	-0.130931	-0.161122	-0.109782	0.0829312	-0.12882	-0.100294	-0.27172	-0.0204271	0.100711	0.239639	0.137909	0.176926	-0.530754	0.284429	0.181987	0.126919	0.1332	0.145136	0.129337	0.146767	0.172758	0.125573	0.1099	0.138884	0.129229	0.132107	0.165893	0.134085	0.164246
RYBP_HUMAN	-0.0001	-0.0001	0.0872114	-0.0001	-0.0001	-0.0446804	-0.0001	-0.0001	-0.234772	-0.0001	-0.0001	0.0260574	-0.0001	-0.0001	-0.530688	-0.0001	-0.0001	0.303078	-0.0001	-0.0001	0.298049	-0.0001	-0.0001	0.324254	-0.0001	-0.0001	0.322323	-0.0001	-0.0001	0.369227
CDC7_HUMAN	0.283888	0.122216	-0.126343	-0.283396	0.0546328	-0.0249221	0.0746556	-0.0149399	0.0612037	-0.355811	-0.124481	-0.112281	-0.263285	-0.167927	-0.53027	0.21745	0.0832514	0.0855972	0.226617	0.0783789	0.0871242	0.181026	0.0697836	0.0847705	0.216992	0.0866658	0.0891566	0.221182	0.0974742	0.101085
AAAS_HUMAN	-0.0303303	0.00294222	-0.140132	-0.153337	-0.084176	-0.0746517	-0.529909	-0.0638706	-0.0345936	0.0554388	-0.103105	-0.0522754	-0.0293529	0.0436118	0.0601814	0.117531	0.103092	0.122376	0.118951	0.0931904	0.116542	0.138402	0.0924758	0.105298	0.120257	0.0964676	0.114056	0.121701	0.0948837	0.117025
CL043_HUMAN	0.00567138	-0.0375138	-0.0001	0.178721	0.0322474	-0.0001	0.529812	-0.0597339	-0.0001	0.00440543	0.0789947	-0.0001	-0.151921	-0.0837995	-0.0001	0.260568	0.206728	-0.0001	0.204071	0.20657	-0.0001	0.236946	0.216795	-0.0001	0.164403	0.257208	-0.0001	0.211101	0.218944	-0.0001
XIRP2_HUMAN	0.0634082	-0.047845	0.0124297	-0.0820851	0.0834654	0.529141	-0.00570948	-0.0859484	0.0258427	-0.239497	0.0909658	0.258581	-0.00764985	0.0206317	-0.340233	0.198733	0.125849	0.466568	0.215937	0.136118	0.51678	0.217053	0.129806	0.440854	0.234367	0.132729	0.494401	0.163191	0.128385	0.485534
COCA1_HUMAN	-0.0001	-0.396272	-0.0001	-0.0001	0.305097	-0.0001	-0.0001	-0.0599926	-0.0001	-0.0001	0.0667795	-0.0001	-0.0001	-0.529124	-0.0001	-0.0001	0.341286	-0.0001	-0.0001	0.326586	-0.0001	-0.0001	0.364934	-0.0001	-0.0001	0.373766	-0.0001	-0.0001	0.368204	-0.0001
MLX_HUMAN	-0.0001	0.0990624	0.0614556	-0.0001	-0.0670142	-0.00463063	-0.0001	-0.176895	-0.157653	-0.0001	-0.148915	-0.240885	-0.0001	-0.166686	-0.529094	-0.0001	0.256065	0.144081	-0.0001	0.2045	0.131542	-0.0001	0.224087	0.154347	-0.0001	0.215428	0.170337	-0.0001	0.220403	0.203632
PICAL_HUMAN	-0.0853318	0.164678	-0.006579	-0.0211085	-0.00778387	0.0312834	0.133394	0.0207275	-0.0136872	-0.0310012	-0.0070495	0.08097	-0.0486065	-0.0149944	-0.528719	0.0674749	0.0880233	0.0752582	0.0611078	0.0791825	0.0781045	0.071915	0.0801262	0.0689377	0.0692069	0.0795936	0.0965933	0.0711149	0.0840954	0.0892973
RT15_HUMAN	-0.279669	-0.181779	0.00106069	-0.0422421	-0.0833059	0.032942	0.0860467	-0.517269	-0.0215927	0.0662426	0.0210037	0.0314502	0.0141715	0.52869	0.472179	0.234623	0.107824	0.132964	0.155619	0.108557	0.141533	0.175905	0.128909	0.134326	0.16753	0.117162	0.116195	0.144947	0.117942	0.163868
DPYL2_HUMAN	-0.00226081	0.527889	-0.123768	0.300262	-0.10034	0.380103	0.134811	-0.0513474	0.140392	-0.320063	-0.00110739	-0.21268	-0.0451354	-0.0679503	-0.294735	0.0352895	0.0333549	0.032063	0.0428679	0.0292233	0.0329161	0.0370243	0.0263847	0.0371052	0.0387004	0.0227909	0.0377398	0.0383294	0.0310067	0.0356644
NMDE4_HUMAN	-0.0001	-0.527681	-0.0001	-0.0001	0.0688736	-0.0001	-0.0001	0.120232	-0.0001	-0.0001	0.0316805	-0.0001	-0.0001	-0.357822	-0.0001	-0.0001	0.310333	-0.0001	-0.0001	0.239068	-0.0001	-0.0001	0.296262	-0.0001	-0.0001	0.23225	-0.0001	-0.0001	0.305317	-0.0001
TTL_HUMAN	-0.0001	-0.0001	-0.00645578	-0.0001	-0.0001	0.208926	-0.0001	-0.0001	-0.0396991	-0.0001	-0.0001	0.0614455	-0.0001	-0.0001	-0.52746	-0.0001	-0.0001	0.183632	-0.0001	-0.0001	0.21781	-0.0001	-0.0001	0.166171	-0.0001	-0.0001	0.211313	-0.0001	-0.0001	0.204106
ASNA_HUMAN	0.0691626	0.024344	-0.0969027	-0.0401813	-0.0272425	-0.228381	-0.0047568	-0.0533345	-0.140981	-0.0908427	-0.448318	-0.149161	-0.527423	0.0115527	-0.320558	0.0944275	0.0762139	0.0755856	0.0698759	0.0698158	0.0691855	0.0692477	0.0675769	0.0668149	0.0803563	0.082693	0.0677152	0.0824126	0.0760395	0.0773444
MMRN2_HUMAN	-0.0001	0.0296268	-0.0001	-0.0001	0.0862499	-0.0001	-0.0001	0.361275	-0.0001	-0.0001	0.460375	-0.0001	-0.0001	-0.527209	-0.0001	-0.0001	0.292299	-0.0001	-0.0001	0.241375	-0.0001	-0.0001	0.305955	-0.0001	-0.0001	0.292227	-0.0001	-0.0001	0.284976	-0.0001
GUAA_HUMAN	-0.0463142	0.0269407	-0.0124283	-0.00356988	0.0153768	-0.0106087	-0.0207952	0.00184348	0.041418	-0.0476057	-0.0068873	-0.0803265	-0.085492	-0.208817	-0.527052	0.0645315	0.0487559	0.0404701	0.0613838	0.0465281	0.0370601	0.055268	0.0502282	0.0423543	0.0494208	0.0449686	0.042389	0.0517446	0.0649296	0.0559819
SPT2_HUMAN	-0.0805692	0.227651	-0.028399	-0.218892	0.0313134	-0.0256435	0.021742	0.00448495	0.013119	0.0254457	-0.413495	0.0101149	-0.258819	0.401874	-0.526807	0.181205	0.287476	0.320296	0.207552	0.336665	0.315239	0.199849	0.269808	0.329215	0.180326	0.316714	0.323378	0.217172	0.323937	0.390254
CO5A3_HUMAN	-0.0001	-0.263634	-0.243673	-0.0001	-0.0434818	-0.0646567	-0.0001	0.0270748	0.26418	-0.0001	-0.207688	-0.526571	-0.0001	0.0425222	0.0360796	-0.0001	0.153754	0.236229	-0.0001	0.130791	0.215961	-0.0001	0.142563	0.24576	-0.0001	0.16086	0.269686	-0.0001	0.133013	0.267486
UBE2K_HUMAN	-0.0001	-0.526472	0.0397354	-0.0001	-0.0603706	-0.0152575	-0.0001	0.114317	0.114363	-0.0001	-0.0619035	0.0214054	-0.0001	-0.489625	-0.408466	-0.0001	0.209967	0.159984	-0.0001	0.165864	0.133057	-0.0001	0.215345	0.143883	-0.0001	0.198137	0.125619	-0.0001	0.193591	0.146623
CPNS1_HUMAN	-0.161616	-0.0912974	0.012792	0.0137391	-0.00748119	-0.0538539	0.300664	-0.0114704	-0.190485	-0.221301	-0.0986175	-0.0138294	-0.218376	-0.177459	-0.525945	0.154939	0.0786468	0.0829784	0.11946	0.0725725	0.0709068	0.139892	0.0784613	0.0835262	0.136902	0.0940928	0.070259	0.127659	0.0985464	0.0817402
EYA3_HUMAN	0.047372	0.145166	-0.0122529	0.0395264	-0.0623312	0.0273998	-0.0113492	-0.0271854	-0.196409	-0.313282	-0.0417332	-0.0724067	-0.262565	-0.200318	-0.525714	0.0682455	0.069046	0.0547314	0.0503616	0.0650021	0.0564511	0.0434703	0.0621039	0.0710198	0.0591595	0.0570477	0.0613582	0.0676594	0.067256	0.0735087
F16A1_HUMAN	-0.0001	-0.131106	0.149377	-0.0001	-0.281677	0.114197	-0.0001	0.00401779	-0.325141	-0.0001	0.525712	0.203934	-0.0001	-0.122661	-0.158316	-0.0001	0.24743	0.125184	-0.0001	0.28712	0.13462	-0.0001	0.241165	0.141056	-0.0001	0.288918	0.134031	-0.0001	0.275703	0.163973
TARA_HUMAN	-0.264295	-0.0581666	-0.0344843	0.0331067	0.188808	-0.0309233	-0.368203	0.115234	0.0287117	0.525249	0.0973138	-0.0150429	-0.448705	-0.144852	0.0204467	0.160435	0.14039	0.118371	0.18891	0.15134	0.116154	0.173048	0.149122	0.114794	0.172925	0.149516	0.125404	0.154573	0.149419	0.130085
SE6L1_HUMAN	-0.0001	-0.294362	0.28677	-0.0001	0.361131	-0.12985	-0.0001	0.0826735	-0.12658	-0.0001	-0.0726566	-0.14383	-0.0001	0.524564	-0.0243234	-0.0001	0.306534	0.143698	-0.0001	0.274291	0.129554	-0.0001	0.227875	0.122723	-0.0001	0.214376	0.146557	-0.0001	0.262601	0.168757
PCDH7_HUMAN	-0.0001	-0.310832	-0.0001	-0.0001	-0.282127	-0.0001	-0.0001	0.524457	-0.0001	-0.0001	0.236972	-0.0001	-0.0001	-0.319479	-0.0001	-0.0001	0.399613	-0.0001	-0.0001	0.398834	-0.0001	-0.0001	0.404246	-0.0001	-0.0001	0.410433	-0.0001	-0.0001	0.38696	-0.0001
DHSO_HUMAN	0.0255992	0.423187	0.0300711	0.524151	-0.246463	0.360924	0.336052	-0.193114	-0.0490289	-0.229968	-0.0765273	-0.262162	-0.183283	-0.0742348	-0.0949521	0.0571023	0.0433125	0.0395757	0.0532447	0.0425051	0.0449855	0.0563814	0.0398397	0.0426843	0.0584682	0.0367715	0.0534743	0.0537142	0.0359087	0.0502604
FGR_HUMAN	-0.0637154	-0.0259183	-0.241905	-0.24623	-0.0427728	0.0581495	0.0427555	0.00889766	0.155003	-0.0048702	-0.0394185	0.0303938	-0.0301713	0.020856	0.524071	0.171873	0.263614	0.248183	0.205496	0.246301	0.203466	0.150457	0.256743	0.220814	0.146856	0.229376	0.213309	0.161519	0.233835	0.238653
SPTC2_HUMAN	-0.0001	-0.524	-0.0001	-0.0001	-0.164698	-0.0001	-0.0001	-0.190148	-0.0001	-0.0001	0.252868	-0.0001	-0.0001	-0.414166	-0.0001	-0.0001	0.191542	-0.0001	-0.0001	0.210024	-0.0001	-0.0001	0.199524	-0.0001	-0.0001	0.205801	-0.0001	-0.0001	0.186734	-0.0001
TRIM7_HUMAN	-0.169183	-0.0001	-0.0001	-0.0174018	-0.0001	-0.0001	-0.128409	-0.0001	-0.0001	0.523523	-0.0001	-0.0001	-0.0958749	-0.0001	-0.0001	0.199214	-0.0001	-0.0001	0.136426	-0.0001	-0.0001	0.174204	-0.0001	-0.0001	0.172175	-0.0001	-0.0001	0.160441	-0.0001	-0.0001
CCD42_HUMAN	-0.0001	-0.124763	-0.150436	-0.0001	-0.0618754	-0.0405653	-0.0001	0.107644	-0.0306626	-0.0001	0.00114902	-0.0458126	-0.0001	0.228946	0.523169	-0.0001	0.15711	0.127323	-0.0001	0.147583	0.112265	-0.0001	0.159938	0.116531	-0.0001	0.155271	0.136259	-0.0001	0.148784	0.150924
PAPD1_HUMAN	-0.137199	-0.295488	-0.0951971	-0.109243	-0.161098	-0.0718238	-0.117553	-0.118777	-0.0303037	0.167711	0.0390627	0.0205654	0.448598	0.373074	0.52268	0.229604	0.0914235	0.105425	0.178594	0.0977688	0.115355	0.21675	0.0845661	0.105116	0.199311	0.0988887	0.0930195	0.207151	0.0859742	0.117664
FBX21_HUMAN	0.00755635	0.0451441	0.0447049	-0.0799972	-0.0486846	0.0316473	-0.0149769	-0.0580283	-0.0996947	-0.0853082	-0.0449477	0.0281516	-0.032737	-0.0740449	-0.522663	0.0531899	0.0614732	0.0712829	0.0736495	0.0605114	0.0709156	0.0463605	0.0590185	0.0742642	0.064656	0.0626169	0.0755005	0.047646	0.0692505	0.0790126
ANCHR_HUMAN	-0.0001	-0.0143765	0.522612	-0.0001	-0.0679533	0.0431234	-0.0001	-0.0965606	0.0622614	-0.0001	-0.153544	-0.485868	-0.0001	-0.158613	-0.262862	-0.0001	0.130606	0.268866	-0.0001	0.136407	0.276313	-0.0001	0.141012	0.228731	-0.0001	0.191259	0.307536	-0.0001	0.165694	0.264162
DGKZ_HUMAN	0.0127869	0.0706887	-0.000212105	0.072365	0.0318383	-0.0153085	0.0130432	-0.160176	-0.0427131	0.0294304	0.522568	0.0472518	-0.00336498	0.306795	-0.153448	0.0928565	0.225658	0.130259	0.0789127	0.218746	0.13918	0.081503	0.243801	0.126083	0.0805848	0.276095	0.139604	0.0805143	0.283358	0.167061
CRIPT_HUMAN	-0.0001	0.257496	-0.0001	-0.0001	-0.0147335	-0.0001	-0.0001	-0.449682	-0.0001	-0.0001	-0.522474	-0.0001	-0.0001	-0.442816	-0.0001	-0.0001	0.299651	-0.0001	-0.0001	0.283957	-0.0001	-0.0001	0.277961	-0.0001	-0.0001	0.263383	-0.0001	-0.0001	0.272192	-0.0001
HES5_HUMAN	-0.0001	0.128747	-0.0745095	-0.0001	0.305217	0.522063	-0.0001	0.0851191	0.0187504	-0.0001	0.0625803	0.0149843	-0.0001	-0.0633138	-0.509496	-0.0001	0.232369	0.432173	-0.0001	0.232825	0.499517	-0.0001	0.186178	0.43419	-0.0001	0.182223	0.430309	-0.0001	0.229549	0.50306
GELS_HUMAN	-0.132374	-0.0358625	-0.361204	0.0303558	0.127658	-0.12403	-0.521967	0.011394	-0.125116	-0.173494	-0.422698	-0.0997104	0.107996	-0.0901547	-0.117036	0.117131	0.133175	0.125351	0.116586	0.133213	0.121027	0.130138	0.131992	0.120075	0.1246	0.155178	0.116114	0.109769	0.134543	0.121973
EMC7_HUMAN	-0.065708	-0.0001	-0.237518	-0.166956	-0.0001	0.521934	-0.388776	-0.0001	-0.150165	-0.0306915	-0.0001	-0.0621499	-0.0598057	-0.0001	-0.0848751	0.248667	-0.0001	0.464026	0.198405	-0.0001	0.512726	0.203773	-0.0001	0.473931	0.166387	-0.0001	0.453182	0.157514	-0.0001	0.482925
LSM3_HUMAN	-0.0812757	0.019059	-0.0743569	0.0312158	0.0357706	-0.0506972	0.0974932	-0.0499217	-0.118861	-0.0480722	0.0224709	-0.0064735	-0.201113	-0.0795341	-0.521247	0.119372	0.111147	0.11951	0.115204	0.107659	0.124831	0.106945	0.106515	0.131756	0.103193	0.105069	0.122487	0.125019	0.112575	0.142138
NCAM1_HUMAN	-0.0450165	0.0108369	0.0851746	-0.121169	0.0410091	0.00363141	0.0853338	0.17196	-0.0198388	0.240523	-0.0471759	0.0892235	0.144835	0.384272	0.520791	0.056531	0.0342289	0.059463	0.0708546	0.0390433	0.0540312	0.0580859	0.0498973	0.047424	0.0688477	0.0434359	0.0502488	0.0560379	0.0517279	0.0592217
BCKD_HUMAN	0.0365037	-0.0307207	-0.0346634	0.0524663	-0.282948	-0.233211	-0.276763	-0.11042	0.0505388	-0.157268	-0.105199	-0.0169129	0.520198	-0.321018	-0.322039	0.188542	0.195697	0.217924	0.176154	0.171385	0.217066	0.237123	0.198739	0.200002	0.231262	0.195934	0.198533	0.210627	0.190463	0.23258
LONM_HUMAN	-0.0379364	-0.203477	-0.129692	-0.269433	-0.219208	-0.178108	-0.206174	-0.12671	-0.0764475	0.144398	0.0628033	0.0776971	0.519952	0.235869	0.285772	0.0422098	0.0307285	0.0338782	0.0401087	0.0317668	0.0393381	0.0369663	0.0267445	0.0351631	0.0466842	0.0362912	0.0421001	0.0376567	0.0295914	0.0423444
LRGUK_HUMAN	-0.0001	0.519385	-0.0001	-0.0001	0.0443024	-0.0001	-0.0001	-0.0011527	-0.0001	-0.0001	0.30624	-0.0001	-0.0001	-0.11375	-0.0001	-0.0001	0.321786	-0.0001	-0.0001	0.233485	-0.0001	-0.0001	0.225197	-0.0001	-0.0001	0.288534	-0.0001	-0.0001	0.240505	-0.0001
Y308_MYCGA	-0.0001	-0.0001	0.0726917	-0.0001	-0.0001	-0.118352	-0.0001	-0.0001	-0.073935	-0.0001	-0.0001	0.0146743	-0.0001	-0.0001	-0.519263	-0.0001	-0.0001	0.229033	-0.0001	-0.0001	0.255137	-0.0001	-0.0001	0.246852	-0.0001	-0.0001	0.201637	-0.0001	-0.0001	0.28558
LAMA1_HUMAN	-0.0001	0.0336754	0.0468319	-0.0001	-0.0080237	-0.0242054	-0.0001	-0.0725565	-0.10727	-0.0001	-0.0624851	0.00478824	-0.0001	-0.0847357	-0.51827	-0.0001	0.170507	0.172911	-0.0001	0.176831	0.16652	-0.0001	0.180489	0.190613	-0.0001	0.168331	0.183218	-0.0001	0.172656	0.261191
HYCCI_HUMAN	-0.0001	-0.0001	0.074157	-0.0001	-0.0001	0.517854	-0.0001	-0.0001	0.0254656	-0.0001	-0.0001	-0.0313522	-0.0001	-0.0001	-0.014425	-0.0001	-0.0001	0.4467	-0.0001	-0.0001	0.513524	-0.0001	-0.0001	0.440864	-0.0001	-0.0001	0.437371	-0.0001	-0.0001	0.438123
S35B2_HUMAN	0.0224239	-0.0847981	-0.179081	0.0981079	-0.00201962	-0.0353108	-0.207972	-0.049457	-0.125876	-0.380434	0.0181686	-0.064165	-0.51761	0.00979761	0.042816	0.0797231	0.0931888	0.142352	0.0865343	0.0790548	0.122831	0.0870485	0.0779525	0.13428	0.0878894	0.0962292	0.133082	0.0889109	0.0890434	0.140937
SRS12_HUMAN	-0.0001	-0.0001	-0.101113	-0.0001	-0.0001	0.018035	-0.0001	-0.0001	0.0315815	-0.0001	-0.0001	-0.026773	-0.0001	-0.0001	0.517572	-0.0001	-0.0001	0.161733	-0.0001	-0.0001	0.161345	-0.0001	-0.0001	0.136321	-0.0001	-0.0001	0.136298	-0.0001	-0.0001	0.197488
TSG13_HUMAN	-0.0001	-0.0001	0.0922354	-0.0001	-0.0001	-0.00817666	-0.0001	-0.0001	0.0887162	-0.0001	-0.0001	-0.0784748	-0.0001	-0.0001	-0.517532	-0.0001	-0.0001	0.193192	-0.0001	-0.0001	0.173744	-0.0001	-0.0001	0.185252	-0.0001	-0.0001	0.186268	-0.0001	-0.0001	0.213012
VPS4B_HUMAN	-0.00241231	-0.0744168	-0.0480248	-0.075249	0.0363567	-0.128762	0.0579543	0.0323301	0.0800342	0.0295971	0.057068	-0.0350998	-0.114007	-0.134195	-0.517437	0.0983838	0.11648	0.12018	0.102496	0.109391	0.120129	0.0981333	0.112338	0.113112	0.0911542	0.119003	0.11594	0.107762	0.128005	0.15282
CROCC_HUMAN	-0.0490424	-0.0458216	-0.0265805	0.032238	-0.130971	-0.06738	0.185668	-0.461638	-0.0508615	-0.165165	0.51653	-0.0445342	-0.105803	-0.0644962	-0.402606	0.140928	0.175128	0.116567	0.120881	0.202994	0.106468	0.143202	0.19593	0.105137	0.171664	0.196404	0.106086	0.127615	0.196461	0.12569
BIEA_HUMAN	-0.0001	-0.516454	-0.0332206	-0.0001	-0.0186923	-0.0217233	-0.0001	0.0726935	-0.0155892	-0.0001	0.0600359	0.0234838	-0.0001	-0.0580812	-0.0679401	-0.0001	0.228848	0.130136	-0.0001	0.149105	0.136202	-0.0001	0.194665	0.132215	-0.0001	0.159697	0.140267	-0.0001	0.185338	0.164122
GNL3L_HUMAN	0.000316477	0.0187192	-0.0151861	-0.0555759	0.00664934	-0.0126577	-0.0371421	-0.029546	-0.0332617	-0.150807	-0.149701	-0.13242	-0.191987	0.0127312	-0.515969	0.0485028	0.0409409	0.0369352	0.0589516	0.0413074	0.0472469	0.0570984	0.0360861	0.0434036	0.0619861	0.0521011	0.0613249	0.0741295	0.0536392	0.0618037
MIPEP_HUMAN	-0.0001	-0.0001	-0.327543	-0.0001	-0.0001	0.195037	-0.0001	-0.0001	0.175544	-0.0001	-0.0001	-0.515528	-0.0001	-0.0001	-0.0216054	-0.0001	-0.0001	0.237101	-0.0001	-0.0001	0.22845	-0.0001	-0.0001	0.22188	-0.0001	-0.0001	0.227287	-0.0001	-0.0001	0.224776
REEP3_HUMAN	-0.0446746	-0.0846387	-0.0967127	-0.109788	-0.110207	-0.0105485	-0.0538751	-0.126293	-0.201112	-0.377778	-0.405872	-0.467156	-0.515513	0.0817516	-0.441646	0.137842	0.111622	0.126436	0.111597	0.103446	0.119299	0.105245	0.103825	0.131993	0.14317	0.12112	0.140855	0.122321	0.120491	0.150073
RNF17_HUMAN	-0.0001	-0.514951	-0.0001	-0.0001	-0.184447	-0.0001	-0.0001	0.305714	-0.0001	-0.0001	-0.237966	-0.0001	-0.0001	0.039914	-0.0001	-0.0001	0.396421	-0.0001	-0.0001	0.398749	-0.0001	-0.0001	0.40833	-0.0001	-0.0001	0.388615	-0.0001	-0.0001	0.391406	-0.0001
IF2B2_HUMAN	0.0256153	0.338162	0.0223393	-0.0541696	0.0131033	-0.133566	0.0469063	0.283673	0.0346726	-0.0363995	-0.105383	-0.0515878	-0.187678	-0.0727031	-0.51478	0.169594	0.110696	0.106717	0.224731	0.101485	0.135913	0.198871	0.119112	0.109027	0.240431	0.103822	0.108766	0.203862	0.104496	0.139882
HDC_HUMAN	0.0288349	0.0665195	0.0480334	-0.0578078	0.0631181	0.247204	0.0907005	-0.0382838	-0.0643972	0.151936	-0.108034	0.0210714	0.0529933	0.0169112	-0.514398	0.0992077	0.241234	0.433959	0.108592	0.225267	0.459271	0.11912	0.220666	0.426636	0.125372	0.232042	0.423014	0.0926202	0.263875	0.506098
PDK1_HUMAN	-0.328873	0.195955	-0.108521	0.0775377	-0.0204188	0.034299	-0.0439699	-0.0342559	0.0609852	0.326697	-0.047706	-0.00579238	0.514234	0.131158	0.078677	0.248008	0.268998	0.14286	0.172618	0.233518	0.156236	0.173403	0.223178	0.132776	0.215478	0.221481	0.14177	0.200808	0.240138	0.142151
CNN3_HUMAN	0.00402547	-0.115718	-0.0223713	-0.0428529	0.00252133	-0.251581	0.0137732	0.012034	-0.0268249	-0.0203285	-0.19864	-0.0663732	-0.315595	-0.198854	-0.514219	0.0396877	0.0567988	0.0495401	0.0409102	0.0587744	0.0545446	0.0420326	0.0502683	0.0474329	0.0496604	0.0573921	0.0477188	0.0470153	0.061571	0.0588817
E41L5_HUMAN	-0.0001	-0.0001	0.513963	-0.0001	-0.0001	-0.0822143	-0.0001	-0.0001	-0.0619989	-0.0001	-0.0001	-0.10987	-0.0001	-0.0001	-0.440942	-0.0001	-0.0001	0.233124	-0.0001	-0.0001	0.19607	-0.0001	-0.0001	0.192035	-0.0001	-0.0001	0.203804	-0.0001	-0.0001	0.243465
CS043_HUMAN	-0.0706882	-0.154991	0.14141	-0.124041	0.0804665	-0.238274	0.0587392	-0.0433201	0.0624055	0.0302692	0.00266382	-0.0911122	-0.315186	-0.108525	-0.513918	0.101671	0.0707607	0.0751288	0.108655	0.0596663	0.0761315	0.0901546	0.0713063	0.0658754	0.0886699	0.0710501	0.066957	0.0999675	0.0675053	0.0852244
MB12A_HUMAN	-0.0194884	-0.000210011	0.0633105	-0.0849131	-0.0196952	-0.027686	0.0425211	0.0920726	-0.0136724	0.00330524	-0.0145849	-0.0468809	-0.0310033	-0.0531207	-0.513629	0.0567096	0.0760053	0.0849333	0.0767952	0.0719055	0.0776086	0.0749891	0.0757443	0.0846631	0.0682737	0.0814467	0.0783064	0.0766251	0.073972	0.107076
VTNC_HUMAN	0.0147302	-0.0496145	-0.210285	0.119841	-0.0899178	-0.0927338	-0.203978	-0.0273662	-0.242137	-0.0394072	-0.513469	-0.0663184	0.157379	0.0231556	-0.216337	0.0907672	0.11378	0.122722	0.118695	0.101115	0.10578	0.11194	0.0993488	0.127758	0.121615	0.115182	0.102103	0.113806	0.117545	0.129904
P4R3B_HUMAN	-0.0854266	0.0120458	-0.00787017	-0.000792031	0.0391102	-0.0307091	-0.0155475	-0.000752903	-0.0185692	-0.0206716	-0.0177904	-0.0260249	-0.107914	0.0812497	-0.51278	0.0700834	0.052515	0.0416474	0.0592626	0.0503235	0.0427544	0.0665002	0.0473558	0.038018	0.0617048	0.0451119	0.03737	0.0715142	0.0652614	0.0484874
PMFBP_HUMAN	-0.000158952	-0.0001	-0.0001	-0.512266	-0.0001	-0.0001	-0.18477	-0.0001	-0.0001	-0.102684	-0.0001	-0.0001	0.0146826	-0.0001	-0.0001	0.213847	-0.0001	-0.0001	0.21254	-0.0001	-0.0001	0.26147	-0.0001	-0.0001	0.212507	-0.0001	-0.0001	0.203327	-0.0001	-0.0001
TPD54_HUMAN	0.030909	-0.0330766	4.04927e-05	0.0851986	-0.0214148	0.387492	0.333342	-0.0347039	0.0094154	-0.143233	-0.113563	-0.123344	-0.0773958	-0.124022	0.511763	0.24312	0.0944289	0.336589	0.192614	0.0811509	0.382271	0.229591	0.082684	0.328611	0.208578	0.0939522	0.325054	0.197257	0.0854704	0.392856
DUS1L_HUMAN	-0.154216	0.0418739	0.0478259	-0.118497	-0.0281855	-0.0508617	0.511762	0.0475895	-0.00409665	0.213595	-0.113226	0.00789921	-0.0691983	-0.142377	0.103334	0.145517	0.111731	0.102355	0.130564	0.1108	0.107397	0.146553	0.106581	0.0935018	0.121707	0.103641	0.0960471	0.11638	0.10351	0.11365
PCOC1_HUMAN	-0.0001	0.161402	-0.0001	-0.0001	-0.200785	-0.0001	-0.0001	0.0841443	-0.0001	-0.0001	0.336386	-0.0001	-0.0001	-0.511553	-0.0001	-0.0001	0.273996	-0.0001	-0.0001	0.269087	-0.0001	-0.0001	0.246054	-0.0001	-0.0001	0.297618	-0.0001	-0.0001	0.294322	-0.0001
MPP9_HUMAN	-0.0001	-0.0366796	-0.0001	-0.0001	-0.193126	-0.0001	-0.0001	-0.00356559	-0.0001	-0.0001	-0.511196	-0.0001	-0.0001	0.0166253	-0.0001	-0.0001	0.184278	-0.0001	-0.0001	0.180211	-0.0001	-0.0001	0.17109	-0.0001	-0.0001	0.200601	-0.0001	-0.0001	0.207154	-0.0001
SMAD1_HUMAN	-0.0001	0.00320438	0.00237649	-0.0001	-0.00787933	0.0343428	-0.0001	0.0139334	-0.0299556	-0.0001	0.0194862	0.0404224	-0.0001	-0.0283989	-0.510793	-0.0001	0.0914995	0.0917197	-0.0001	0.0870308	0.0778704	-0.0001	0.0933559	0.0846741	-0.0001	0.089496	0.0808019	-0.0001	0.088994	0.104188
SMTN_HUMAN	-0.0001	-0.0507118	-0.0001	-0.0001	-0.169787	-0.0001	-0.0001	0.510561	-0.0001	-0.0001	-0.128855	-0.0001	-0.0001	-0.00264148	-0.0001	-0.0001	0.260962	-0.0001	-0.0001	0.281315	-0.0001	-0.0001	0.339666	-0.0001	-0.0001	0.267421	-0.0001	-0.0001	0.32062	-0.0001
TOM34_HUMAN	0.107341	-0.0909668	0.285116	-0.417269	0.0411593	-0.104948	-0.0286781	0.110726	-6.5971e-05	0.00253808	0.0169647	-0.0600281	-0.194393	-0.0831149	-0.51051	0.0531425	0.0476039	0.0481302	0.0452055	0.0507664	0.0491094	0.0452554	0.046107	0.0403981	0.0374733	0.0384736	0.0369834	0.0506192	0.0526481	0.0523006
NUD15_HUMAN	-0.017049	0.0127025	0.0229209	0.10398	-0.103472	-0.0585295	-0.0534607	-0.14963	-0.0200193	0.0436643	-0.0978476	-0.0465938	-0.0554005	-0.1443	-0.51027	0.151653	0.226449	0.101496	0.174923	0.232496	0.103922	0.155547	0.256101	0.0988747	0.158501	0.233092	0.103713	0.155581	0.247807	0.138081
TIM13_HUMAN	-0.0778095	-0.347855	-0.0486445	-0.0275643	-0.230585	-0.197301	-0.0921913	-0.268006	-0.129257	-0.331697	-0.167696	-0.116475	-0.509879	-0.189097	-0.242691	0.0733424	0.0619686	0.0533079	0.0503557	0.0569481	0.0621318	0.0516065	0.064946	0.0589789	0.0639518	0.0570444	0.0621475	0.073173	0.0664358	0.060348
REN3A_HUMAN	0.0541126	-0.0384886	0.0142642	-0.0395757	-0.0249119	-0.509355	0.0461248	0.0284896	-0.0128591	0.0036255	-0.0426521	0.0102594	0.00672715	0.0291912	-0.179074	0.0699532	0.103092	0.247757	0.0792342	0.104007	0.271671	0.0647071	0.0918456	0.213218	0.0820425	0.107149	0.274141	0.0834879	0.120955	0.313627
MRUPP_HUMAN	0.0114716	-0.0001	-0.0001	-0.0105569	-0.0001	-0.0001	-0.0821522	-0.0001	-0.0001	-0.104586	-0.0001	-0.0001	-0.509259	-0.0001	-0.0001	0.110616	-0.0001	-0.0001	0.10559	-0.0001	-0.0001	0.116889	-0.0001	-0.0001	0.120671	-0.0001	-0.0001	0.132699	-0.0001	-0.0001
ACOXL_HUMAN	-0.0001	-0.0001	0.0494398	-0.0001	-0.0001	-0.02883	-0.0001	-0.0001	0.0466875	-0.0001	-0.0001	0.0114321	-0.0001	-0.0001	-0.509003	-0.0001	-0.0001	0.27859	-0.0001	-0.0001	0.278823	-0.0001	-0.0001	0.292927	-0.0001	-0.0001	0.287422	-0.0001	-0.0001	0.346603
PLCL2_HUMAN	0.0824674	0.0328661	-0.0001	-0.128254	-0.069519	-0.0001	-0.0676788	-0.0827981	-0.0001	0.235595	0.0692922	-0.0001	-0.285777	-0.508896	-0.0001	0.153863	0.229414	-0.0001	0.136568	0.236247	-0.0001	0.145441	0.214684	-0.0001	0.15127	0.231828	-0.0001	0.14946	0.245892	-0.0001
UBP35_HUMAN	0.0543853	-0.0334506	0.0429604	-0.157843	0.508399	-0.00104977	0.279164	-0.0209966	-0.0469159	0.286459	0.0224913	-0.239895	0.148525	0.107453	-0.00212418	0.165971	0.11949	0.306701	0.195122	0.134375	0.265828	0.230872	0.129467	0.21062	0.217903	0.140216	0.263122	0.191941	0.13982	0.285097
SMCA2_HUMAN	-0.21041	0.00542579	-0.0662989	-0.50782	-0.0437125	-0.0332534	0.101068	-0.0692729	-0.014412	0.0324101	-0.0646783	-0.0981879	-0.0639165	0.075639	0.197799	0.218671	0.175766	0.114632	0.265211	0.197201	0.108521	0.184541	0.186935	0.0999902	0.179687	0.174859	0.131823	0.174806	0.185912	0.128081
ACOT9_HUMAN	0.0251548	-0.507716	-0.0845014	-0.248947	-0.243527	-0.206897	-0.0785554	-0.136722	0.0176811	0.0375291	0.155987	0.149853	0.401863	-0.288937	0.390447	0.10589	0.120522	0.113696	0.100654	0.105847	0.129413	0.0813993	0.106133	0.125525	0.0824976	0.111501	0.131625	0.0960503	0.110917	0.139608
STOM_HUMAN	-0.161151	-0.0950999	0.00102447	-0.507507	-0.0332947	-0.107421	0.0703745	-0.021862	-0.0253494	0.0753284	-0.021524	-0.0027542	0.0654258	0.00348184	0.0409488	0.09173	0.0663015	0.0693743	0.0809661	0.0696047	0.0726617	0.0928362	0.0706822	0.0687884	0.0813956	0.0692106	0.0640811	0.0821449	0.0655362	0.0808225
ITIH2_HUMAN	-0.200124	-0.168295	-0.10536	-0.507494	0.257247	-0.0223091	0.0966561	-0.0735632	-0.111433	-0.181229	-0.0328401	0.0456801	0.123398	0.0149274	0.117512	0.189619	0.123434	0.0787069	0.166316	0.13738	0.0709571	0.195491	0.143167	0.0844042	0.151116	0.156608	0.0774703	0.164987	0.162585	0.0898464
UBX2B_HUMAN	-0.0001	-0.323352	-0.330971	-0.0001	0.203336	-0.0517962	-0.0001	-0.158261	-0.507421	-0.0001	-0.170585	0.167018	-0.0001	0.000992188	-0.200305	-0.0001	0.335355	0.206096	-0.0001	0.29322	0.201016	-0.0001	0.354403	0.179416	-0.0001	0.274774	0.16872	-0.0001	0.250582	0.185617
BCS1_HUMAN	-0.0001	-0.0001	0.0638667	-0.0001	-0.0001	-0.0485651	-0.0001	-0.0001	0.398681	-0.0001	-0.0001	-0.205382	-0.0001	-0.0001	0.507356	-0.0001	-0.0001	0.258402	-0.0001	-0.0001	0.216845	-0.0001	-0.0001	0.292898	-0.0001	-0.0001	0.300695	-0.0001	-0.0001	0.28106
SUH_HUMAN	0.00902324	0.00941248	-0.00504562	-0.507275	-0.0210727	0.00526329	0.201254	-0.0124062	-0.0196058	0.17113	-0.0678409	-0.216804	-0.257416	0.0505729	-0.160437	0.105718	0.0599425	0.0599042	0.123953	0.0582824	0.0570821	0.119532	0.0690387	0.0610432	0.116613	0.0646944	0.0753394	0.114396	0.072179	0.0796468
NECA1_HUMAN	-0.0001	-0.0001	-0.0831142	-0.0001	-0.0001	-0.305807	-0.0001	-0.0001	-0.10863	-0.0001	-0.0001	0.0182625	-0.0001	-0.0001	0.507181	-0.0001	-0.0001	0.192553	-0.0001	-0.0001	0.234984	-0.0001	-0.0001	0.192238	-0.0001	-0.0001	0.163395	-0.0001	-0.0001	0.207626
EFS_HUMAN	-0.0001	-0.0001	-0.212544	-0.0001	-0.0001	0.212214	-0.0001	-0.0001	-0.125181	-0.0001	-0.0001	-0.240326	-0.0001	-0.0001	0.506994	-0.0001	-0.0001	0.482628	-0.0001	-0.0001	0.461014	-0.0001	-0.0001	0.455115	-0.0001	-0.0001	0.482606	-0.0001	-0.0001	0.529874
GLCI1_HUMAN	-0.0001	0.235475	-0.0995476	-0.0001	0.176483	-0.04306	-0.0001	-0.00737941	-0.0293103	-0.0001	-0.135635	-0.112695	-0.0001	-0.0120274	-0.50648	-0.0001	0.135352	0.150336	-0.0001	0.127038	0.138201	-0.0001	0.123436	0.125411	-0.0001	0.132946	0.135146	-0.0001	0.140406	0.148529
KCAB2_HUMAN	-0.0688957	-0.0661665	0.0328301	0.0473837	-0.203818	-0.0452214	0.506357	0.146079	0.0264815	-0.245299	-0.0369653	-0.0512895	-0.443677	-0.0436626	-0.309403	0.14351	0.159738	0.0978547	0.146044	0.152046	0.0807389	0.144329	0.144167	0.0899766	0.129677	0.155111	0.0880056	0.119628	0.153402	0.100833
RPE65_HUMAN	-0.0001	-0.0001	0.0782452	-0.0001	-0.0001	-0.100153	-0.0001	-0.0001	0.0305238	-0.0001	-0.0001	-0.023317	-0.0001	-0.0001	-0.506301	-0.0001	-0.0001	0.237507	-0.0001	-0.0001	0.224002	-0.0001	-0.0001	0.203367	-0.0001	-0.0001	0.201127	-0.0001	-0.0001	0.309639
TRYP_PIG	-0.0759904	-0.505653	-0.0160386	-0.11376	-0.232105	-0.165241	0.0562833	-0.133009	-0.0272437	-0.0621114	-0.250994	0.172703	0.349393	0.0375458	0.479404	0.117672	0.0860231	0.0818334	0.125155	0.084702	0.0872254	0.104851	0.0866346	0.0900911	0.118896	0.0957396	0.105969	0.123665	0.0984325	0.10198
SERC_HUMAN	0.0178408	0.504931	0.0553795	0.368759	-0.0777019	0.388889	0.244185	0.0485767	0.068002	0.05284	0.138676	0.18365	0.23211	0.154787	0.309158	0.0450357	0.0420626	0.0362789	0.0518876	0.0357465	0.0370848	0.0453686	0.0353099	0.0340803	0.0480876	0.0370405	0.0434553	0.0465248	0.0393483	0.0384327
TRI66_HUMAN	-0.0001	-0.0001	-0.0850024	-0.0001	-0.0001	0.0311888	-0.0001	-0.0001	0.0334612	-0.0001	-0.0001	0.0162843	-0.0001	-0.0001	-0.50492	-0.0001	-0.0001	0.141545	-0.0001	-0.0001	0.148005	-0.0001	-0.0001	0.133656	-0.0001	-0.0001	0.141101	-0.0001	-0.0001	0.165273
CALR_HUMAN	0.152065	0.326221	0.197047	-0.255334	0.152508	0.00213216	0.504901	0.102042	0.0803492	0.0353812	0.0876289	-0.00719433	0.175476	-0.151711	-0.0256395	0.04743	0.0418808	0.0453936	0.0508147	0.0518681	0.034835	0.0578586	0.0504114	0.0468832	0.0545272	0.0419709	0.0499628	0.0468074	0.0475828	0.0398989
ASB6_HUMAN	0.227555	-0.0382036	-0.0267566	0.0736763	0.00303687	-0.047282	0.0708316	0.0691516	-0.00539526	-0.00741535	-0.00482285	0.0227172	-0.0451902	-0.125197	-0.504843	0.0838541	0.0848379	0.0933194	0.0816005	0.08406	0.0761768	0.0658412	0.0861532	0.075049	0.0599676	0.0873121	0.0684069	0.0725387	0.0928505	0.0976632
LIMD2_HUMAN	0.0484064	0.229912	0.116334	0.0517831	0.0569525	0.128218	-0.201443	-0.00962178	-0.0884416	0.0485709	-0.0492286	-0.151519	-0.306423	0.0682953	-0.504693	0.104442	0.0695318	0.0775091	0.0822867	0.0665601	0.0792432	0.0927508	0.0588297	0.0802335	0.0894932	0.0590165	0.0813896	0.0981251	0.0656901	0.0900521
USF1_HUMAN	0.085516	-0.0001	-0.0001	-0.285949	-0.0001	-0.0001	-0.10457	-0.0001	-0.0001	0.504526	-0.0001	-0.0001	0.0134038	-0.0001	-0.0001	0.27386	-0.0001	-0.0001	0.251389	-0.0001	-0.0001	0.290207	-0.0001	-0.0001	0.289222	-0.0001	-0.0001	0.209375	-0.0001	-0.0001
CASC4_HUMAN	-0.196691	-0.0001	-0.0001	0.0286238	-0.0001	-0.0001	-0.0773451	-0.0001	-0.0001	0.00798246	-0.0001	-0.0001	-0.504266	-0.0001	-0.0001	0.26436	-0.0001	-0.0001	0.24385	-0.0001	-0.0001	0.18416	-0.0001	-0.0001	0.193761	-0.0001	-0.0001	0.270364	-0.0001	-0.0001
RPOB_MYCPN	-0.0001	-0.0001	-0.0167188	-0.0001	-0.0001	0.0192022	-0.0001	-0.0001	-0.0931495	-0.0001	-0.0001	0.0791455	-0.0001	-0.0001	0.50418	-0.0001	-0.0001	0.145613	-0.0001	-0.0001	0.151491	-0.0001	-0.0001	0.169529	-0.0001	-0.0001	0.153075	-0.0001	-0.0001	0.169952
CPNE3_HUMAN	-0.0444237	-0.0799804	0.00275755	-0.0516143	0.0625721	0.0528163	0.176337	-0.0375673	0.0990268	0.0572458	0.0541534	-0.00942212	-0.259926	-0.183789	-0.503856	0.11917	0.123725	0.105795	0.114891	0.108377	0.116686	0.114041	0.117748	0.103785	0.108475	0.116913	0.117744	0.134661	0.143499	0.108363
SNIP1_HUMAN	0.0223598	0.0354684	0.0592994	-0.0199831	0.0497809	0.128223	0.00100709	0.110001	0.038119	0.0826462	0.016817	-0.0610838	0.111079	0.0497339	0.503688	0.048632	0.140519	0.103379	0.0468247	0.138482	0.117584	0.0452556	0.147552	0.100541	0.0600592	0.142359	0.108788	0.0693711	0.153248	0.130127
MP2K6_HUMAN	0.0819556	0.503572	-0.0001	0.292337	0.0602897	-0.0001	0.124204	-0.00639788	-0.0001	-0.0889252	0.0294803	-0.0001	-0.0501977	0.0137833	-0.0001	0.102976	0.219773	-0.0001	0.127962	0.175596	-0.0001	0.110869	0.168198	-0.0001	0.13983	0.179103	-0.0001	0.101303	0.169078	-0.0001
M4K1_HUMAN	-0.0001	-0.254841	-0.20013	-0.0001	-0.125603	0.386935	-0.0001	-0.193864	-0.164151	-0.0001	-0.138822	0.0181431	-0.0001	0.341729	-0.502668	-0.0001	0.155271	0.453548	-0.0001	0.149874	0.48693	-0.0001	0.162962	0.454331	-0.0001	0.186354	0.446648	-0.0001	0.181378	0.536969
UBL7_HUMAN	-0.0984495	0.131692	0.0438896	0.0798769	-0.0504714	-0.0367333	0.0856743	-0.220188	-0.0289338	-0.0643414	0.0799205	0.0618358	-0.0955185	-0.0209496	-0.502467	0.07179	0.105881	0.0901292	0.0634793	0.1002	0.0899489	0.0745468	0.10104	0.0828893	0.0646872	0.0895818	0.0864809	0.0671805	0.110892	0.0937708
H13_HUMAN	0.154612	0.390917	0.157154	-0.30017	-0.0338653	0.232895	-0.213279	-0.00773071	0.191743	0.118047	0.0542784	-0.502362	-0.0769792	0.266493	-0.12212	0.0905667	0.0691772	0.0742937	0.0811351	0.0775058	0.0657754	0.0942092	0.0656834	0.0762691	0.090439	0.0634607	0.0741749	0.0830129	0.0639376	0.072702
PROX2_HUMAN	-0.0001	-0.0001	0.000168255	-0.0001	-0.0001	-0.117002	-0.0001	-0.0001	0.065116	-0.0001	-0.0001	-0.150221	-0.0001	-0.0001	-0.501742	-0.0001	-0.0001	0.181224	-0.0001	-0.0001	0.194191	-0.0001	-0.0001	0.192809	-0.0001	-0.0001	0.201243	-0.0001	-0.0001	0.211607
AATC_HUMAN	-0.0001	-0.0001	0.351647	-0.0001	-0.0001	0.232198	-0.0001	-0.0001	-0.068957	-0.0001	-0.0001	0.147458	-0.0001	-0.0001	0.501574	-0.0001	-0.0001	0.381763	-0.0001	-0.0001	0.350749	-0.0001	-0.0001	0.314779	-0.0001	-0.0001	0.32703	-0.0001	-0.0001	0.38341
RS12_MYCPU	-0.0001	-0.0256403	0.0866696	-0.0001	-0.115938	-0.0608478	-0.0001	-0.0813849	-0.174107	-0.0001	-0.164961	-0.00210546	-0.0001	-0.501282	-0.117316	-0.0001	0.251048	0.164694	-0.0001	0.22525	0.162747	-0.0001	0.219301	0.17501	-0.0001	0.250012	0.171135	-0.0001	0.264652	0.188056
TASOR_HUMAN	-0.0001	0.0272649	0.0189829	-0.0001	-0.501028	0.0102542	-0.0001	-0.0569957	-0.236017	-0.0001	-0.321053	0.226164	-0.0001	-0.063975	-0.285628	-0.0001	0.151973	0.177335	-0.0001	0.176459	0.163326	-0.0001	0.167387	0.151163	-0.0001	0.170357	0.190071	-0.0001	0.155028	0.15675
VGF_HUMAN	0.0219169	-0.0706796	-0.0920063	-0.00706369	0.00311237	0.00461898	0.0408726	0.0154072	0.103545	0.249871	0.0524667	0.206369	0.148277	-0.00904432	-0.500896	0.0677436	0.0441128	0.0404474	0.0415309	0.039557	0.0330023	0.0448639	0.0433533	0.0383674	0.0564341	0.0432441	0.0388781	0.0590706	0.051212	0.0463636
PUR9_HUMAN	0.0365793	0.500371	0.157583	-0.255511	0.145317	0.0562561	0.12486	-0.0822509	0.112685	-0.0642161	0.12772	0.141935	0.0322209	-0.0523318	0.0213914	0.0302425	0.0310112	0.0348227	0.0248678	0.0342028	0.0283097	0.0268191	0.0333527	0.0310495	0.0295922	0.0309581	0.033694	0.0226434	0.0334973	0.0345397
ENOX2_HUMAN	-0.0001	-0.0001	0.0428225	-0.0001	-0.0001	0.452099	-0.0001	-0.0001	0.13358	-0.0001	-0.0001	0.290799	-0.0001	-0.0001	0.500323	-0.0001	-0.0001	0.186289	-0.0001	-0.0001	0.254522	-0.0001	-0.0001	0.248312	-0.0001	-0.0001	0.241504	-0.0001	-0.0001	0.25542
ACSA_HUMAN	-0.0643522	0.466666	0.0922617	0.0192324	-0.185432	0.0469039	-0.024335	0.226177	-0.0697131	0.0194358	0.342982	0.167534	0.500069	-0.00456293	0.0555303	0.073507	0.218873	0.0844766	0.0671668	0.209375	0.0746608	0.0656971	0.199029	0.0768905	0.0644369	0.224581	0.0776377	0.0840779	0.216503	0.0961773
GLSK_HUMAN	-0.0477858	-0.231012	-0.0428897	-0.500027	-0.173849	-0.294918	-0.249545	-0.181298	-0.0742788	0.0393092	-0.051121	-0.127235	0.258627	0.0666883	-0.315441	0.0615698	0.0608647	0.0428564	0.0493347	0.0649244	0.0541843	0.0523059	0.0568197	0.0452629	0.0518106	0.0655779	0.047473	0.0501337	0.0625924	0.052439
ACAP3_HUMAN	-0.0001	-0.0001	-0.0241576	-0.0001	-0.0001	0.0398662	-0.0001	-0.0001	-0.154901	-0.0001	-0.0001	-0.0855176	-0.0001	-0.0001	-0.498664	-0.0001	-0.0001	0.152984	-0.0001	-0.0001	0.173626	-0.0001	-0.0001	0.183475	-0.0001	-0.0001	0.163845	-0.0001	-0.0001	0.196024
PX11B_HUMAN	-0.0001	-0.275205	-0.0001	-0.0001	-0.0729722	-0.0001	-0.0001	-0.233026	-0.0001	-0.0001	0.0864923	-0.0001	-0.0001	0.498619	-0.0001	-0.0001	0.306107	-0.0001	-0.0001	0.252086	-0.0001	-0.0001	0.281549	-0.0001	-0.0001	0.245513	-0.0001	-0.0001	0.32652	-0.0001
RBMS3_HUMAN	-0.325185	-0.0001	-0.0001	-0.346683	-0.0001	-0.0001	0.498249	-0.0001	-0.0001	0.197497	-0.0001	-0.0001	0.0316365	-0.0001	-0.0001	0.256573	-0.0001	-0.0001	0.267225	-0.0001	-0.0001	0.262083	-0.0001	-0.0001	0.277727	-0.0001	-0.0001	0.294941	-0.0001	-0.0001
HIF1A_HUMAN	-0.0001	0.108372	-0.0001	-0.0001	0.301689	-0.0001	-0.0001	0.0679344	-0.0001	-0.0001	0.302443	-0.0001	-0.0001	0.497928	-0.0001	-0.0001	0.261793	-0.0001	-0.0001	0.296526	-0.0001	-0.0001	0.306792	-0.0001	-0.0001	0.302027	-0.0001	-0.0001	0.300435	-0.0001
NDUA2_HUMAN	-0.0484752	-0.215939	0.0525114	-0.0739184	-0.132731	-0.0288068	-0.016292	0.0244326	-0.221562	0.0704612	-0.4975	-0.0447257	-0.184072	0.191518	-0.158717	0.174919	0.179246	0.162506	0.156198	0.161762	0.139883	0.164578	0.17031	0.172889	0.190794	0.183351	0.163065	0.168982	0.178292	0.153873
BCAT1_HUMAN	-0.0466838	-0.125983	-0.169829	0.0375753	0.0213584	-0.365134	0.0292033	0.0125671	-0.0764305	5.85091e-05	-0.165356	0.0181158	0.00412282	-0.182408	0.497382	0.112137	0.170071	0.338728	0.121857	0.127487	0.374138	0.108923	0.150864	0.324772	0.104652	0.154269	0.315322	0.122924	0.154777	0.384861
PDD2L_HUMAN	-0.0001	-0.0001	0.058787	-0.0001	-0.0001	-0.0298611	-0.0001	-0.0001	-0.483571	-0.0001	-0.0001	0.0701002	-0.0001	-0.0001	-0.49686	-0.0001	-0.0001	0.195825	-0.0001	-0.0001	0.195748	-0.0001	-0.0001	0.264569	-0.0001	-0.0001	0.197418	-0.0001	-0.0001	0.238929
LRTM1_HUMAN	-0.0001	-0.0001	0.000377986	-0.0001	-0.0001	-0.11618	-0.0001	-0.0001	-0.0831096	-0.0001	-0.0001	-0.0538434	-0.0001	-0.0001	0.496841	-0.0001	-0.0001	0.28862	-0.0001	-0.0001	0.276736	-0.0001	-0.0001	0.265477	-0.0001	-0.0001	0.264755	-0.0001	-0.0001	0.324936
CH10_HUMAN	-0.0314067	-0.496602	-0.149933	-0.00970754	0.0902577	-0.427003	0.111024	-0.408322	-0.409174	-0.108639	0.0924638	-0.111956	-0.0838648	0.142212	0.191492	0.098031	0.0811445	0.0842272	0.0971006	0.0822471	0.0844197	0.101332	0.0806834	0.0890234	0.0946596	0.0806782	0.0804405	0.081729	0.0812612	0.0859754
DHPR_HUMAN	-0.0001	-0.0504156	0.158822	-0.0001	0.196629	0.0289669	-0.0001	0.011826	0.0635385	-0.0001	0.103258	-0.094091	-0.0001	-0.155766	-0.496512	-0.0001	0.193981	0.153393	-0.0001	0.196637	0.177813	-0.0001	0.186557	0.157615	-0.0001	0.20434	0.152495	-0.0001	0.224125	0.185493
ELOV5_HUMAN	0.0822836	-0.101415	-0.365888	-0.179713	-0.49599	0.0189855	-0.0697805	-0.0467301	0.112155	-0.044594	-0.223535	-0.0238357	-0.132572	-0.381338	0.0169653	0.172726	0.287849	0.245975	0.146004	0.339889	0.189442	0.134422	0.296441	0.250364	0.125578	0.295618	0.181585	0.146682	0.328665	0.243187
MAIP1_HUMAN	0.106201	-0.200628	-0.263349	-0.218195	-0.190722	-0.247338	0.0346709	-0.201785	-0.117673	-0.495985	-0.123466	-0.129329	0.118445	0.0053409	0.246107	0.14022	0.119846	0.174862	0.163048	0.125719	0.178794	0.14271	0.118401	0.184439	0.159617	0.130355	0.175835	0.143607	0.142271	0.190297
MBOA2_HUMAN	-0.053367	-0.495822	-0.0261178	-0.353349	-0.104285	0.0226768	-0.0816636	-0.177693	0.0119898	0.00390969	-0.22706	-0.107853	-0.102666	0.0441797	-0.0369648	0.0955754	0.145769	0.0680451	0.0890806	0.126038	0.0725147	0.0723913	0.146309	0.0706217	0.0749992	0.138085	0.0760048	0.085095	0.141149	0.0700105
HXK1_HUMAN	0.101908	0.239304	0.336672	0.312104	0.276148	0.427159	0.452971	0.481394	0.463617	0.295869	0.495638	0.267282	0.308069	0.173603	0.203947	0.032954	0.0304621	0.0257217	0.0326788	0.0263737	0.0229461	0.0345175	0.0283094	0.0280222	0.0285146	0.0305589	0.0217946	0.0332498	0.0313983	0.0246439
HMGA1_HUMAN	-0.0281164	0.0210488	0.0524536	-0.273199	0.141122	0.00814203	-0.0245268	0.190693	-0.285143	0.0827402	0.125178	-0.100715	0.152178	0.354519	0.495248	0.13993	0.11926	0.123011	0.141159	0.117528	0.132558	0.119208	0.118217	0.121095	0.148617	0.113018	0.112128	0.121966	0.118344	0.136244
GCP6_HUMAN	-0.0001	0.0294264	-0.0924113	-0.0001	-0.0275221	-0.0778987	-0.0001	0.00693902	0.00589999	-0.0001	0.0341094	0.0558491	-0.0001	-0.495116	-0.283076	-0.0001	0.159557	0.167117	-0.0001	0.168864	0.161681	-0.0001	0.15763	0.155793	-0.0001	0.176775	0.159067	-0.0001	0.189124	0.157513
ABRX1_HUMAN	-0.0001	-0.0001	-0.00144013	-0.0001	-0.0001	-0.0254358	-0.0001	-0.0001	0.0381553	-0.0001	-0.0001	-0.0101756	-0.0001	-0.0001	-0.494618	-0.0001	-0.0001	0.196795	-0.0001	-0.0001	0.195868	-0.0001	-0.0001	0.194306	-0.0001	-0.0001	0.194053	-0.0001	-0.0001	0.236184
U119B_HUMAN	-0.0001	-0.0583731	0.455233	-0.0001	0.283409	0.0581399	-0.0001	-0.328699	-0.126358	-0.0001	0.133483	-0.154118	-0.0001	0.0151041	-0.494357	-0.0001	0.224519	0.159822	-0.0001	0.279081	0.15808	-0.0001	0.292963	0.141393	-0.0001	0.240752	0.149248	-0.0001	0.227918	0.163781
KI13B_HUMAN	0.00289493	-0.0012095	-0.044092	0.311307	0.0342554	-0.0117231	0.345377	-0.0978448	-0.083916	0.382387	0.0795816	0.0239245	-0.494163	-0.313616	-0.331376	0.176437	0.209793	0.134692	0.23067	0.245113	0.131583	0.226233	0.221356	0.114148	0.25154	0.217374	0.126069	0.230744	0.291458	0.139805
SMAD4_HUMAN	0.0830434	0.0735577	0.0332308	-0.126556	0.0132648	-0.0435472	-0.0112087	-0.0302739	-0.00133175	-0.0287571	0.0139184	-0.0711399	-0.0788862	-0.00715031	-0.493881	0.0826159	0.0490415	0.0524322	0.0593743	0.045276	0.0519298	0.0475803	0.0496438	0.049251	0.0524033	0.0406083	0.0527045	0.0616553	0.0503478	0.0558457
NGRN_HUMAN	0.039635	-0.278707	-0.0331248	-0.149388	-0.0361633	-0.233955	-0.237411	-0.083578	-0.353784	0.157686	0.139226	0.026889	0.493796	0.406394	-0.295543	0.276822	0.140561	0.369216	0.208686	0.124965	0.334044	0.227074	0.122115	0.354959	0.209542	0.138339	0.290245	0.265364	0.138037	0.345679
NOP56_HUMAN	-0.00111375	-0.145065	0.0484559	0.0376844	0.228409	0.0403875	-0.149291	-0.137441	-0.0581107	0.149631	0.141992	0.493601	0.229147	-0.0229396	0.158202	0.0282036	0.0370526	0.0328043	0.0483416	0.0431346	0.0348415	0.0383404	0.0393349	0.033176	0.0402091	0.0478176	0.0405647	0.0392294	0.0424883	0.0433739
TGON2_HUMAN	0.0177759	-0.109143	-0.153837	0.0844216	0.0748343	-0.0456384	0.00903374	-0.154609	-0.234444	-0.360678	-0.344732	-0.493423	-0.464941	-0.166077	-0.165772	0.0526238	0.0788578	0.0980975	0.0537793	0.074567	0.0744424	0.0419657	0.0773123	0.0819381	0.0530392	0.0785562	0.0944335	0.0557024	0.0737759	0.0850305
DNM1L_HUMAN	-0.00966566	0.493352	0.00768627	0.124078	-0.00588698	0.275539	0.119568	0.00500201	0.0132593	-0.115958	-0.00678437	-0.038365	0.0409902	0.00239839	-0.137123	0.0160195	0.0258842	0.0190498	0.0273464	0.0147668	0.0227871	0.0229296	0.0145124	0.0152313	0.0262898	0.0150549	0.0275034	0.0202877	0.0275291	0.0290716
EYA4_HUMAN	-0.176878	0.33174	-0.119008	0.0186065	0.0212264	0.493266	0.115891	0.321282	0.0352581	-0.0953461	-0.0167881	0.11279	-0.0131656	0.151525	-0.317364	0.257825	0.156869	0.524476	0.163366	0.158467	0.536462	0.233202	0.153068	0.456933	0.184068	0.145067	0.492206	0.221779	0.17079	0.554011
KPYM_HUMAN	-0.00231562	0.493068	-0.0421406	0.433382	-0.177156	0.432713	0.2141	-0.0628099	0.126566	-0.196192	-0.0401747	-0.0155117	0.0728376	0.0376261	0.285383	0.0321513	0.029317	0.0235054	0.0319111	0.0264566	0.0284364	0.0308393	0.0202348	0.0278852	0.0324649	0.0278078	0.0285234	0.0319511	0.0262098	0.027108
UTP6_HUMAN	0.0405162	-0.248244	0.0737732	0.0822631	-0.0389549	-0.00781487	0.0370102	0.0702218	-0.0350737	0.0723983	0.493018	0.3823	0.154182	-0.291739	0.34325	0.095369	0.139676	0.184814	0.12593	0.120069	0.181411	0.124292	0.119609	0.160109	0.116117	0.144686	0.207633	0.105777	0.148048	0.20868
GLOD4_HUMAN	0.0559327	-0.0001	-0.0001	-0.113687	-0.0001	-0.0001	-0.0666742	-0.0001	-0.0001	0.492731	-0.0001	-0.0001	0.217036	-0.0001	-0.0001	0.177049	-0.0001	-0.0001	0.233903	-0.0001	-0.0001	0.187396	-0.0001	-0.0001	0.268659	-0.0001	-0.0001	0.227465	-0.0001	-0.0001
DJB12_HUMAN	-0.0581503	-0.109602	-0.315507	-0.157778	-0.18083	0.0568536	-0.132854	-0.0250419	-0.0970686	-0.0807332	-0.0659928	-0.189277	-0.0749392	0.33939	-0.492556	0.151758	0.161578	0.227637	0.122046	0.153691	0.226196	0.127872	0.149384	0.239838	0.125071	0.161364	0.214967	0.110364	0.185993	0.244719
LZTR1_HUMAN	0.243255	0.474789	0.16341	-0.0140681	0.307048	0.11383	0.0110269	0.191981	0.0283285	-0.0399533	-0.492282	-0.0451954	-0.0291348	0.282139	-0.30115	0.238174	0.356751	0.208955	0.200683	0.352793	0.19381	0.17746	0.376944	0.177043	0.16021	0.355003	0.181846	0.184347	0.332866	0.265987
CDCA5_HUMAN	-0.0001	0.220528	-0.0001	-0.0001	-0.0397118	-0.0001	-0.0001	-0.492141	-0.0001	-0.0001	-0.0053459	-0.0001	-0.0001	-0.26143	-0.0001	-0.0001	0.264202	-0.0001	-0.0001	0.218879	-0.0001	-0.0001	0.305238	-0.0001	-0.0001	0.212402	-0.0001	-0.0001	0.279484	-0.0001
ASIC3_HUMAN	-0.0001	-0.0133341	-0.0001	-0.0001	0.0347073	-0.0001	-0.0001	-0.0442026	-0.0001	-0.0001	0.0234529	-0.0001	-0.0001	-0.49211	-0.0001	-0.0001	0.272758	-0.0001	-0.0001	0.247882	-0.0001	-0.0001	0.243001	-0.0001	-0.0001	0.25095	-0.0001	-0.0001	0.313032	-0.0001
MROH1_HUMAN	-0.0001	0.491713	-0.0001	-0.0001	0.234897	-0.0001	-0.0001	0.289425	-0.0001	-0.0001	0.262637	-0.0001	-0.0001	0.263663	-0.0001	-0.0001	0.347885	-0.0001	-0.0001	0.296682	-0.0001	-0.0001	0.307783	-0.0001	-0.0001	0.303211	-0.0001	-0.0001	0.302126	-0.0001
BID_HUMAN	-0.0001	-0.491645	-0.20891	-0.0001	0.135539	0.0917357	-0.0001	-0.0239085	0.0974913	-0.0001	-0.282973	-0.157516	-0.0001	-0.162335	-0.473684	-0.0001	0.165991	0.184782	-0.0001	0.153213	0.178048	-0.0001	0.136223	0.165702	-0.0001	0.152242	0.161047	-0.0001	0.172083	0.178407
CBX2_HUMAN	-0.0405379	-0.111289	0.105917	0.127224	0.0796643	0.0427562	0.0526236	0.158845	0.0543479	-0.0982554	-0.0350943	-0.0943371	-0.0893696	0.235546	-0.491245	0.0716377	0.0744271	0.0821344	0.071904	0.0761493	0.0809149	0.0640067	0.089082	0.0826368	0.0964359	0.0785269	0.0890401	0.0751713	0.083729	0.0991573
SAR1A_HUMAN	0.0521929	0.355962	0.115207	0.0193059	-0.0250656	0.0905362	-0.030228	-0.000864292	0.00231691	0.0101262	-0.0138618	0.0147447	-0.0293777	-0.0666053	-0.491211	0.0678471	0.0680082	0.0587888	0.0528076	0.0637287	0.0642485	0.0538799	0.0591464	0.0478687	0.0529075	0.0550469	0.0483902	0.0502034	0.0625532	0.0653385
FOLD_MYCGA	-0.0001	-0.0950532	-0.0178747	-0.0001	0.0248513	-0.0215086	-0.0001	-0.0106632	0.112518	-0.0001	-0.0618647	-0.0190934	-0.0001	0.481532	0.491199	-0.0001	0.146748	0.265283	-0.0001	0.140058	0.243484	-0.0001	0.13246	0.255966	-0.0001	0.133977	0.243151	-0.0001	0.172889	0.299384
HEXI2_HUMAN	-0.108861	0.0328822	-0.0001	-0.130846	-0.0206353	-0.0001	0.262886	-0.199085	-0.0001	-0.0565317	-0.491145	-0.0001	0.0704197	0.264983	-0.0001	0.244322	0.321595	-0.0001	0.195379	0.307652	-0.0001	0.222924	0.342576	-0.0001	0.170757	0.352368	-0.0001	0.195453	0.308183	-0.0001
C10_HUMAN	-0.0001	-0.122859	-0.0840979	-0.0001	0.0632611	0.000338881	-0.0001	-0.490923	0.107386	-0.0001	0.177373	0.0267446	-0.0001	0.00205239	-0.327636	-0.0001	0.147968	0.187092	-0.0001	0.158644	0.192715	-0.0001	0.163251	0.214372	-0.0001	0.168046	0.199494	-0.0001	0.158481	0.211758
TICRR_HUMAN	-0.0001	-0.0001	0.0448103	-0.0001	-0.0001	0.0464244	-0.0001	-0.0001	0.019491	-0.0001	-0.0001	-0.0631987	-0.0001	-0.0001	-0.490761	-0.0001	-0.0001	0.307609	-0.0001	-0.0001	0.311581	-0.0001	-0.0001	0.305888	-0.0001	-0.0001	0.307816	-0.0001	-0.0001	0.393799
ITPR1_HUMAN	-0.0410904	0.15085	0.358829	-0.0208494	-0.193513	0.0316082	-0.305505	-0.388626	-0.0843856	0.490518	0.270095	0.0235803	0.0745181	-0.0559724	-0.157708	0.133728	0.318861	0.333427	0.127505	0.322029	0.272713	0.145387	0.31307	0.27669	0.17379	0.311864	0.288666	0.129791	0.273386	0.291334
OAT_HUMAN	-0.0543587	-0.490469	-0.0300164	-0.315366	-0.0196145	-0.342931	0.137538	-0.123202	-0.0520333	0.0426938	-0.0703498	-0.0130169	0.0263969	-0.0066522	-0.129068	0.0599963	0.0675867	0.0638579	0.0531268	0.0662331	0.069907	0.0571893	0.0604924	0.0671632	0.0573266	0.0644908	0.0613417	0.0507281	0.0687267	0.078373
DHE3_HUMAN	-0.0683092	-0.315813	-0.144095	-0.332508	-0.310375	-0.258488	-0.227479	-0.228604	-0.0755196	0.0301367	-0.0906099	0.0125659	0.490284	-0.112097	0.285854	0.0790719	0.0666795	0.0605546	0.07186	0.0606293	0.0657411	0.0669096	0.0612929	0.0650711	0.0697023	0.06617	0.0491349	0.0711899	0.0650243	0.0720848
CAPON_HUMAN	-0.0001	-0.0548247	0.0364593	-0.0001	0.0152205	-0.00822096	-0.0001	0.0164952	0.0296574	-0.0001	-0.115198	-0.125406	-0.0001	0.0291921	-0.490108	-0.0001	0.185058	0.209993	-0.0001	0.19033	0.201631	-0.0001	0.184723	0.211384	-0.0001	0.186427	0.227339	-0.0001	0.180795	0.307934
CP26A_HUMAN	-0.0001	-0.0001	0.102795	-0.0001	-0.0001	-0.0843606	-0.0001	-0.0001	0.058904	-0.0001	-0.0001	-0.362368	-0.0001	-0.0001	-0.489744	-0.0001	-0.0001	0.344883	-0.0001	-0.0001	0.369287	-0.0001	-0.0001	0.387404	-0.0001	-0.0001	0.359303	-0.0001	-0.0001	0.363111
S61A1_HUMAN	0.0273899	-0.164775	-0.0268926	-0.0379454	-0.111035	-0.0395041	-0.377619	-0.0363208	-0.0349712	-0.0177376	0.0116681	-0.0613789	0.00900994	0.140306	0.488777	0.0893064	0.0833096	0.0855474	0.082732	0.0735341	0.0752241	0.07716	0.0771585	0.0782282	0.0653922	0.0776835	0.0887036	0.0738117	0.0756524	0.103659
FYN_HUMAN	-0.0001	-0.151334	-0.238645	-0.0001	-0.323432	-0.488388	-0.0001	-0.369483	0.0140207	-0.0001	0.0791992	-0.19367	-0.0001	0.013333	-0.191219	-0.0001	0.192131	0.166577	-0.0001	0.179108	0.164103	-0.0001	0.185873	0.175797	-0.0001	0.196034	0.162168	-0.0001	0.197546	0.151267
ACADM_HUMAN	0.0126856	-0.488349	-0.00458844	-0.299176	-0.115563	-0.058049	-0.00563064	-0.215884	-0.0411228	-0.0494533	-0.0493725	0.0291337	0.247811	-0.0464897	0.167345	0.0932738	0.0711051	0.0766489	0.0816622	0.0647893	0.0851571	0.0856358	0.066889	0.0986201	0.0740121	0.0767578	0.0946577	0.0897644	0.0701806	0.0958791
SSBP2_HUMAN	0.0421686	-0.109332	-0.107346	-0.0433967	-0.318455	-0.210591	0.149517	0.0456062	0.101273	-0.0109536	0.0144643	-0.444857	0.119548	0.0420574	-0.488327	0.156092	0.147836	0.303247	0.138917	0.151448	0.321752	0.129356	0.153244	0.304171	0.133891	0.140436	0.366199	0.133622	0.140732	0.356512
ACRC_HUMAN	-0.0001	-0.0245658	0.0609226	-0.0001	-0.0269105	0.23436	-0.0001	-0.0192349	-0.0609387	-0.0001	-0.0755241	-0.120184	-0.0001	0.0295628	-0.488195	-0.0001	0.22056	0.445899	-0.0001	0.240155	0.468437	-0.0001	0.219327	0.436843	-0.0001	0.254345	0.448377	-0.0001	0.273257	0.50983
NDUS8_HUMAN	-0.0001	-0.0001	-0.166555	-0.0001	-0.0001	-0.162789	-0.0001	-0.0001	0.216488	-0.0001	-0.0001	-0.48811	-0.0001	-0.0001	-0.0805117	-0.0001	-0.0001	0.212447	-0.0001	-0.0001	0.222084	-0.0001	-0.0001	0.24881	-0.0001	-0.0001	0.223956	-0.0001	-0.0001	0.229498
ZN573_HUMAN	-0.0001	0.373712	-0.0001	-0.0001	-0.0225725	-0.0001	-0.0001	0.0226569	-0.0001	-0.0001	-0.139673	-0.0001	-0.0001	-0.487727	-0.0001	-0.0001	0.214504	-0.0001	-0.0001	0.173358	-0.0001	-0.0001	0.178315	-0.0001	-0.0001	0.199951	-0.0001	-0.0001	0.215719	-0.0001
VPS28_HUMAN	0.0226964	0.0988037	0.0132351	0.0207696	-0.00508198	-0.0924007	-0.0364028	-0.0174608	-0.0394833	0.028466	-0.0249235	-0.0773443	-0.159973	-0.0975477	-0.487616	0.0481482	0.0424449	0.0429245	0.0462172	0.0399363	0.0523275	0.052155	0.0443563	0.0468335	0.068189	0.0479034	0.0450037	0.0570148	0.0471277	0.0632131
PRAME_HUMAN	-0.118728	0.0632604	0.156936	-0.13571	-0.0678234	-0.0706708	-0.0689612	0.0423653	0.0826795	0.0681638	0.134539	0.10413	-0.0263521	-0.0831103	-0.487552	0.114021	0.101861	0.137737	0.0905143	0.0980249	0.146435	0.100191	0.109299	0.137678	0.0852808	0.107596	0.152039	0.101054	0.104962	0.16621
MFN2_HUMAN	-0.0001	-0.0402079	0.258504	-0.0001	0.0532516	-0.00843861	-0.0001	-0.157584	-0.486673	-0.0001	0.0318754	-0.0569693	-0.0001	-0.067474	0.456013	-0.0001	0.245336	0.253106	-0.0001	0.215961	0.183672	-0.0001	0.245624	0.244278	-0.0001	0.229207	0.191908	-0.0001	0.280297	0.28002
BIRC5_HUMAN	0.0590986	-0.0001	-0.0001	0.0165186	-0.0001	-0.0001	-0.127886	-0.0001	-0.0001	-0.48659	-0.0001	-0.0001	0.153395	-0.0001	-0.0001	0.206406	-0.0001	-0.0001	0.269118	-0.0001	-0.0001	0.239244	-0.0001	-0.0001	0.218158	-0.0001	-0.0001	0.249805	-0.0001	-0.0001
FINC_HUMAN	0.0210812	0.0162016	-0.205239	0.154927	0.0352522	-0.064234	-0.467003	-0.00249654	-0.0844876	0.0394518	-0.486517	0.0293443	0.0225084	-0.32377	-0.044123	0.120561	0.171454	0.0939648	0.12361	0.142508	0.075897	0.126687	0.133942	0.0785256	0.121207	0.161058	0.0726895	0.117013	0.164964	0.107634
CFA36_HUMAN	-0.0001	-0.0001	-0.0339091	-0.0001	-0.0001	0.401659	-0.0001	-0.0001	-0.0874547	-0.0001	-0.0001	-0.036605	-0.0001	-0.0001	-0.486486	-0.0001	-0.0001	0.166545	-0.0001	-0.0001	0.257169	-0.0001	-0.0001	0.182418	-0.0001	-0.0001	0.17456	-0.0001	-0.0001	0.228584
RM30_HUMAN	0.107882	-0.0728008	-0.0001	-0.248347	0.0436878	-0.0001	-0.180585	-0.28615	-0.0001	0.0949826	-0.0581203	-0.0001	0.486027	-0.421031	-0.0001	0.257302	0.263793	-0.0001	0.221727	0.269736	-0.0001	0.212489	0.305129	-0.0001	0.188894	0.306452	-0.0001	0.217401	0.349234	-0.0001
ARRC_HUMAN	-0.0188011	-0.485898	0.068674	-0.0148383	0.00571497	0.00472704	0.0220954	0.0874746	-0.0180602	0.0130023	0.0102048	-0.0170017	-0.0117637	0.00466894	-0.225437	0.0912619	0.184202	0.107471	0.0896446	0.159106	0.100327	0.0882285	0.158804	0.116988	0.0908879	0.154371	0.110338	0.0942489	0.149574	0.123447
GABP1_HUMAN	-0.020398	0.300133	-0.0401757	0.0340628	-0.0141083	0.00686249	0.0358401	-0.0289279	-0.0567306	-0.0224796	-0.0312195	-0.0360019	-0.0755794	0.0356736	-0.485818	0.0481648	0.0632351	0.0676179	0.0487321	0.0539439	0.0458102	0.0574066	0.0518075	0.0583206	0.0493034	0.0562485	0.0501233	0.0619361	0.0588456	0.063955
UBAC2_HUMAN	-0.357454	0.073418	-0.485628	-0.224814	-0.397449	0.0457631	0.235175	-0.480126	0.177043	-0.189656	-0.123448	-0.108451	-0.152276	0.211536	-0.208621	0.152549	0.169159	0.243575	0.149502	0.178126	0.203196	0.152955	0.182526	0.218817	0.148173	0.159048	0.222371	0.132518	0.162761	0.230475
MCM8_HUMAN	-0.0001	-0.129599	-0.0107755	-0.0001	-0.0495813	-0.0275079	-0.0001	0.00444564	0.0817882	-0.0001	0.137351	-0.0259574	-0.0001	-0.484934	0.052116	-0.0001	0.185954	0.107628	-0.0001	0.196006	0.112327	-0.0001	0.189598	0.11486	-0.0001	0.206179	0.104199	-0.0001	0.223012	0.117747
HAKAI_HUMAN	0.0896662	-0.0576374	-0.00378257	0.0142428	-0.0038714	0.0739414	-0.142237	0.055478	0.0248997	0.312873	0.0210877	-0.0132233	0.484932	-0.122805	-0.118	0.178395	0.0880062	0.130091	0.151408	0.0843566	0.149812	0.23389	0.0830623	0.146609	0.218955	0.097909	0.14026	0.222864	0.0934311	0.16088
APOB_HUMAN	0.484505	0.0418556	0.0371004	-0.0359066	-0.0204122	-0.0261162	0.0480804	0.0266653	0.0282498	0.441065	0.266092	0.389962	0.136066	-0.0535132	-0.0728592	0.145237	0.0995717	0.0939544	0.116805	0.106857	0.0905944	0.127608	0.0981472	0.0937615	0.134625	0.117031	0.109259	0.118402	0.12515	0.108995
ABHD5_HUMAN	-0.0001	-0.0001	0.127278	-0.0001	-0.0001	-0.150936	-0.0001	-0.0001	0.484498	-0.0001	-0.0001	0.290017	-0.0001	-0.0001	0.0906198	-0.0001	-0.0001	0.216654	-0.0001	-0.0001	0.293906	-0.0001	-0.0001	0.257078	-0.0001	-0.0001	0.249773	-0.0001	-0.0001	0.205936
GSLG1_HUMAN	-0.0001	-0.00714492	-0.0441345	-0.0001	-0.0132194	0.127436	-0.0001	-0.0945773	-0.0306212	-0.0001	-0.050881	-0.0620062	-0.0001	0.484312	-0.010898	-0.0001	0.166118	0.134912	-0.0001	0.129895	0.12012	-0.0001	0.13997	0.0905309	-0.0001	0.126673	0.110695	-0.0001	0.144814	0.105137
DHB7_HUMAN	-0.0001	0.0495159	-0.133404	-0.0001	-0.0582043	0.191665	-0.0001	-0.277899	0.0443029	-0.0001	0.234085	0.339829	-0.0001	0.484177	-0.0506876	-0.0001	0.225014	0.186475	-0.0001	0.201632	0.194539	-0.0001	0.241131	0.154348	-0.0001	0.261625	0.187195	-0.0001	0.238579	0.182964
YPEL5_HUMAN	-0.145014	0.0473047	0.0120773	-0.0770536	0.0152081	-0.0541881	0.483884	-0.0474145	0.00880865	0.0899652	0.101069	0.0720548	-0.0442558	0.0387495	0.0104282	0.0925062	0.0854354	0.0948122	0.124632	0.0855874	0.0946702	0.12048	0.0942216	0.0928764	0.114391	0.0928446	0.0888621	0.131491	0.10577	0.0991455
MNMA_MYCAP	0.0224946	-0.0001	0.0427232	-0.0283489	-0.0001	-0.173498	0.0787273	-0.0001	0.0628545	-0.052251	-0.0001	-0.0951645	-0.0551255	-0.0001	-0.483854	0.164532	-0.0001	0.170825	0.145117	-0.0001	0.210899	0.157724	-0.0001	0.185041	0.149866	-0.0001	0.183712	0.157925	-0.0001	0.264583
VGLL1_HUMAN	-0.0001	-0.211766	-0.0001	-0.0001	0.0176021	-0.0001	-0.0001	-0.274837	-0.0001	-0.0001	-0.0396651	-0.0001	-0.0001	-0.483017	-0.0001	-0.0001	0.250297	-0.0001	-0.0001	0.169874	-0.0001	-0.0001	0.227649	-0.0001	-0.0001	0.169549	-0.0001	-0.0001	0.213537	-0.0001
PLPP5_HUMAN	-0.0001	-0.0001	0.107469	-0.0001	-0.0001	0.128658	-0.0001	-0.0001	0.0194817	-0.0001	-0.0001	0.0730536	-0.0001	-0.0001	-0.482983	-0.0001	-0.0001	0.453851	-0.0001	-0.0001	0.475045	-0.0001	-0.0001	0.446817	-0.0001	-0.0001	0.445686	-0.0001	-0.0001	0.518245
DHB4_HUMAN	0.0052795	0.0684257	-0.000853758	-0.106897	-0.0139961	0.00240719	-0.0323924	0.00880359	-0.0164396	-0.0751441	-0.16557	-0.126412	-0.482932	0.0840822	-0.101081	0.0220057	0.0302798	0.0231883	0.0354904	0.02264	0.0247439	0.0250644	0.0223346	0.0224322	0.0366923	0.0375564	0.037172	0.0410487	0.0399674	0.0322012
FA83D_HUMAN	0.051583	-0.0101649	-0.108314	0.00878786	-0.0151752	0.0181342	0.0364058	-0.0748261	-0.0405477	-0.00108745	-0.0876254	-0.00115265	-0.0918215	0.0426859	-0.482361	0.107754	0.0581775	0.0875889	0.10134	0.0627005	0.0787767	0.102904	0.0649024	0.086875	0.108403	0.0623486	0.0792845	0.115429	0.0763344	0.091953
JKAMP_HUMAN	-0.0001	-0.0001	0.204875	-0.0001	-0.0001	0.482266	-0.0001	-0.0001	0.169054	-0.0001	-0.0001	0.317292	-0.0001	-0.0001	0.378283	-0.0001	-0.0001	0.540148	-0.0001	-0.0001	0.567872	-0.0001	-0.0001	0.474474	-0.0001	-0.0001	0.549729	-0.0001	-0.0001	0.511581
DNJB5_HUMAN	-0.0001	0.153075	-0.336578	-0.0001	-0.0269325	-0.0975893	-0.0001	0.0391276	0.4157	-0.0001	-0.0130539	-0.481766	-0.0001	-0.0734719	-0.0426016	-0.0001	0.113607	0.229712	-0.0001	0.0993686	0.236876	-0.0001	0.104482	0.253253	-0.0001	0.102732	0.242083	-0.0001	0.107938	0.351886
NSD2_HUMAN	-0.0802049	-0.122113	-0.0001	0.0314002	0.0447299	-0.0001	-0.061104	0.238215	-0.0001	0.0104211	0.0577542	-0.0001	-0.27737	0.481403	-0.0001	0.0945249	0.19164	-0.0001	0.0877016	0.177931	-0.0001	0.0724516	0.205805	-0.0001	0.0805772	0.232915	-0.0001	0.0888015	0.243096	-0.0001
DTD1_HUMAN	0.158843	-0.193596	0.175555	-0.481251	0.071443	-0.0373772	0.0542897	0.08085	0.0796476	-0.0335512	0.0889719	0.0793701	-0.0635383	-0.0677677	-0.427767	0.082865	0.0790164	0.0744097	0.0749032	0.0667597	0.0831766	0.0658128	0.0673134	0.0832071	0.0690919	0.0757074	0.0758322	0.068916	0.078455	0.089864
UB2V2_HUMAN	-0.0001	0.087424	0.221455	-0.0001	0.245951	-0.0196909	-0.0001	0.0555213	0.481176	-0.0001	0.295811	-0.277682	-0.0001	-0.193314	0.147304	-0.0001	0.362689	0.38069	-0.0001	0.313159	0.304052	-0.0001	0.26458	0.368358	-0.0001	0.342572	0.340801	-0.0001	0.36605	0.398423
FUBP2_HUMAN	0.00350352	0.320697	-0.103935	0.306346	0.105777	0.0561107	-0.0100493	-0.042389	-0.10343	-0.111595	-0.166646	-0.308328	-0.480387	-0.0740048	-0.278691	0.0255401	0.0287948	0.028179	0.0316493	0.0287748	0.0224629	0.0313895	0.0281718	0.021924	0.0334748	0.0265668	0.0303416	0.0275495	0.0280622	0.0333513
BIN1_HUMAN	0.0198806	0.418613	0.106976	-0.142755	0.235925	-0.0552413	0.260019	0.275377	-0.00478858	-0.480183	-0.0451108	0.0456666	0.0106374	-0.0632319	0.151949	0.128562	0.165458	0.163113	0.153055	0.186845	0.17388	0.138669	0.178032	0.169107	0.132718	0.144244	0.165375	0.120696	0.149977	0.164791
F120C_HUMAN	-0.0001	-0.0758101	0.150296	-0.0001	0.23708	0.0954535	-0.0001	0.141186	-0.107664	-0.0001	0.479654	-0.0155508	-0.0001	0.0422507	0.134001	-0.0001	0.187156	0.199385	-0.0001	0.191425	0.191918	-0.0001	0.186722	0.181227	-0.0001	0.212318	0.15888	-0.0001	0.168207	0.200959
DPOE4_HUMAN	-0.0548538	0.0460228	-0.0589559	-0.016631	0.0638445	-0.00620388	0.0096939	-0.0798606	-0.0236886	0.17672	0.183407	-0.00741239	-0.0616617	-0.412436	0.479536	0.124883	0.232702	0.123618	0.156184	0.217554	0.125272	0.135521	0.23405	0.128808	0.162415	0.257853	0.118199	0.163493	0.311303	0.146931
PTMA_HUMAN	-0.162767	-0.0808253	0.0195004	0.369909	0.246058	0.108498	0.17563	0.332415	0.341866	0.00390277	0.129867	-0.0958259	-0.155623	-0.108524	-0.479377	0.0626792	0.0825007	0.0625278	0.0605237	0.0820301	0.0588564	0.0522678	0.079374	0.071899	0.0649233	0.07663	0.0685098	0.0732972	0.0659068	0.0722745
MTFR1_HUMAN	0.00291499	-0.0001	-0.0379249	0.0117237	-0.0001	0.0274692	0.479331	-0.0001	0.0163893	-0.102484	-0.0001	-0.0351189	0.0734733	-0.0001	-0.0501378	0.160362	-0.0001	0.10545	0.155357	-0.0001	0.108277	0.150389	-0.0001	0.108867	0.15944	-0.0001	0.105914	0.161384	-0.0001	0.111832
IRF8_HUMAN	-0.0595875	-0.137226	0.0415791	-0.0869298	-0.147194	-0.113246	0.00310196	-0.0741577	0.168285	-0.0244419	0.0480001	-0.47877	0.156865	0.453232	0.0672762	0.138522	0.179858	0.204653	0.11156	0.206562	0.268528	0.115791	0.185111	0.243613	0.114839	0.204192	0.259333	0.117592	0.226248	0.294021
FUBP1_HUMAN	0.0170289	0.170934	-0.122685	0.23608	0.0370654	0.0695469	0.00449585	-0.0632642	-0.131855	-0.116691	-0.106963	-0.368953	-0.478338	-0.0284417	-0.378287	0.0452888	0.0277557	0.0362546	0.0446896	0.0301265	0.0311223	0.0405103	0.0352019	0.0327725	0.0427843	0.0335187	0.0407433	0.0359799	0.0347897	0.0406446
PTRD1_HUMAN	0.0966837	0.478276	-0.0308511	0.144096	-0.0198332	0.286131	-0.208682	-0.19916	0.0270493	-0.0394079	-0.0761096	-0.100717	0.0631915	0.000854014	0.191066	0.0838732	0.0630573	0.0579142	0.0739769	0.0540204	0.0757122	0.0722448	0.0593201	0.0661088	0.060977	0.061998	0.0705045	0.06828	0.0569374	0.0795077
NUDT5_HUMAN	-0.0001	0.00845814	-0.114929	-0.0001	-0.188501	-0.00909102	-0.0001	-0.270419	-0.000309544	-0.0001	-0.0800617	0.0401576	-0.0001	-0.478056	0.290855	-0.0001	0.319404	0.187667	-0.0001	0.31826	0.180178	-0.0001	0.295175	0.168113	-0.0001	0.293699	0.163386	-0.0001	0.306334	0.235775
SSXT_HUMAN	-0.0001	-0.478011	-0.0001	-0.0001	0.235365	-0.0001	-0.0001	-0.21066	-0.0001	-0.0001	-0.0738262	-0.0001	-0.0001	0.0179614	-0.0001	-0.0001	0.290876	-0.0001	-0.0001	0.317193	-0.0001	-0.0001	0.311973	-0.0001	-0.0001	0.309989	-0.0001	-0.0001	0.317274	-0.0001
CDK4_HUMAN	-0.0016551	0.0775	-0.0334397	0.0157681	-0.041319	0.00846809	-0.0568374	-0.0151338	-0.0650237	-0.272007	-0.32178	-0.34195	-0.477966	-0.205933	-0.403396	0.0494832	0.0555797	0.0406064	0.046508	0.0422373	0.039561	0.0673483	0.0394986	0.0444333	0.0535115	0.0476821	0.0487494	0.0507861	0.0609564	0.0575303
GALD1_HUMAN	-0.0734052	-0.102881	-0.00301053	-0.274439	0.130439	-0.235488	-0.00754442	-0.477743	-0.0853481	0.0038794	-0.11534	-0.0532473	0.00357629	-0.246957	-0.0317401	0.243015	0.27969	0.103824	0.205905	0.30865	0.129537	0.17096	0.325555	0.108834	0.150616	0.267249	0.110134	0.174826	0.348873	0.129313
TTYH3_HUMAN	-0.235775	-0.294986	-0.235861	0.188141	-0.0324721	-0.125258	-0.0445727	0.0609318	0.0381558	-0.218948	-0.0916529	-0.0743597	-0.0252397	-0.055122	-0.477686	0.22591	0.136681	0.132162	0.204389	0.111437	0.133959	0.208951	0.119138	0.135476	0.241893	0.12195	0.11975	0.161294	0.128867	0.126781
FZR1_HUMAN	0.0162222	-0.358707	-0.0001	0.0557087	0.00874157	-0.0001	-0.0647082	-0.105118	-0.0001	-0.0588076	-0.168091	-0.0001	0.0364263	-0.47665	-0.0001	0.119886	0.299487	-0.0001	0.104852	0.27536	-0.0001	0.0994437	0.248811	-0.0001	0.100729	0.278108	-0.0001	0.102734	0.313155	-0.0001
SP16H_HUMAN	-0.0131536	-0.152897	0.0557118	0.248164	0.00853912	0.0995834	-0.113556	-0.107712	-0.0831622	-0.105276	0.0036829	0.476646	0.228849	0.152463	0.418765	0.0364589	0.0333972	0.0249468	0.032368	0.0317131	0.0271929	0.03135	0.0335108	0.0293224	0.0334068	0.0365805	0.0330474	0.0365672	0.0366565	0.0301553
RPAP2_HUMAN	-0.228619	-0.0133344	-0.0450226	-0.123288	-0.00604636	0.0522098	0.476619	-0.0426287	0.0977581	0.0435214	0.232906	0.0595944	0.25282	0.237561	0.182111	0.169439	0.0996239	0.0977976	0.183275	0.106025	0.0966578	0.160489	0.105894	0.108999	0.187661	0.127052	0.100095	0.170789	0.13141	0.107073
PHAR4_HUMAN	-0.0001	-0.410659	-0.233801	-0.0001	-0.476346	-0.057709	-0.0001	0.397959	-0.0172391	-0.0001	-0.0676076	0.0198063	-0.0001	0.294223	0.0634368	-0.0001	0.215687	0.192734	-0.0001	0.193363	0.176268	-0.0001	0.221288	0.164525	-0.0001	0.206393	0.160714	-0.0001	0.175669	0.180342
SYE_MYCGA	-0.113801	0.0377835	-0.0217142	0.0529914	-0.0741714	-0.0553976	0.09363	0.0541505	0.0493763	-0.0707852	-0.0970779	0.0331973	-0.0856548	-0.167339	0.4761	0.171995	0.13074	0.12008	0.159409	0.120404	0.124737	0.166741	0.122932	0.11472	0.163957	0.128455	0.134882	0.170156	0.15204	0.147217
CLK3_HUMAN	-0.0887806	-0.130207	-0.0184403	0.108823	-0.00722842	-0.00554987	0.0594759	-0.099317	0.0158451	0.030778	-0.00966867	0.0952128	-0.145492	0.0210267	0.475802	0.256681	0.159005	0.105849	0.226492	0.126865	0.102151	0.169755	0.138176	0.09551	0.164307	0.128647	0.1182	0.216909	0.14725	0.139219
METK2_HUMAN	0.00209327	0.184014	-0.000971785	0.245599	-0.00951747	0.150783	0.0984125	-0.0117037	-0.0188696	-0.279259	-0.213362	-0.222209	-0.122957	0.0276425	-0.475652	0.0482449	0.0348651	0.0225161	0.0405784	0.0240496	0.0341665	0.0413028	0.0235217	0.0265131	0.0471771	0.0322538	0.0379819	0.0472336	0.0309465	0.039136
1433Z_HUMAN	0.0818068	0.292826	0.159583	-0.00687587	-0.03142	0.0195737	0.0130249	-0.00135399	-0.00515222	-0.152334	-0.00784858	-0.00387711	-0.0376938	-0.0305538	-0.475302	0.0440678	0.0335544	0.0369167	0.027043	0.0470901	0.0282505	0.0282867	0.0309394	0.0245304	0.0426434	0.0269685	0.0249415	0.0422216	0.0334366	0.0419374
DD19B_HUMAN	0.0286726	0.475164	-0.0247049	0.160822	-0.0499392	0.180803	0.0572833	0.135484	-0.0246228	-0.214181	-0.207709	-0.0556763	-0.446331	-0.15788	-0.115018	0.287675	0.109645	0.104934	0.218298	0.0881309	0.105882	0.239604	0.100465	0.104592	0.23518	0.104118	0.102704	0.235387	0.106066	0.113677
TKFC_HUMAN	-0.119309	0.475107	-0.0228271	0.268689	-0.092165	0.330698	0.0254416	-0.0399873	0.0237347	-0.155037	0.0609426	-0.0859484	-0.075756	0.106792	-0.38297	0.0776074	0.0845288	0.0663965	0.0827978	0.0662152	0.0659996	0.0606806	0.0655876	0.0528256	0.0721199	0.0689935	0.0619455	0.0625285	0.0732659	0.0698939
NAKD2_HUMAN	0.090815	-0.160494	-0.0157177	-0.0382371	-0.141059	-0.104533	-0.0039537	-0.140267	-0.0132708	-0.0202909	0.0425502	0.0924942	0.220711	-0.241156	0.474858	0.109139	0.108462	0.0983189	0.0747503	0.115986	0.112866	0.0839251	0.110403	0.100414	0.0813176	0.11571	0.117893	0.0989258	0.127561	0.132393
KLH41_HUMAN	-0.0001	-0.0001	0.0225386	-0.0001	-0.0001	0.0304845	-0.0001	-0.0001	0.129085	-0.0001	-0.0001	-0.00311068	-0.0001	-0.0001	0.4748	-0.0001	-0.0001	0.183682	-0.0001	-0.0001	0.167618	-0.0001	-0.0001	0.177575	-0.0001	-0.0001	0.162413	-0.0001	-0.0001	0.202896
IFT22_HUMAN	-0.0001	-0.0751394	-0.0128655	-0.0001	-0.0740741	-0.356487	-0.0001	-0.2028	-0.474795	-0.0001	0.0698594	0.0932842	-0.0001	0.0688868	-0.0806713	-0.0001	0.150936	0.159476	-0.0001	0.167515	0.18369	-0.0001	0.151671	0.189056	-0.0001	0.144973	0.187316	-0.0001	0.158134	0.179758
ECHA_HUMAN	0.000224245	-0.231671	-0.0647294	-0.474687	-0.166347	-0.25051	-0.159742	-0.276223	-0.144431	0.123897	0.0224112	0.0126056	0.328906	-0.0191952	0.41227	0.0430439	0.0360946	0.0364455	0.0420631	0.0421395	0.0401669	0.0448853	0.0393613	0.0392881	0.0443799	0.0410719	0.0387316	0.0396038	0.0399203	0.035261
FBLN1_HUMAN	-0.0473609	0.0734253	0.119858	-0.00262289	0.0284721	-0.0267055	0.0287016	0.0417655	-0.00676859	-0.0724665	-0.115065	-0.232104	-0.474527	-0.137451	0.129141	0.0598011	0.0918836	0.0769145	0.0452106	0.0874244	0.0695088	0.0470051	0.0908981	0.0773842	0.061529	0.0914019	0.0827624	0.0614176	0.111797	0.0880706
RPA12_HUMAN	0.449616	0.344983	-0.00190144	0.000317354	0.474486	-0.164751	0.03062	-0.23683	0.0260352	-0.156768	-0.243392	0.0729304	0.0631881	-0.0224895	0.194495	0.218251	0.373365	0.268558	0.179644	0.36935	0.308799	0.176245	0.363809	0.277471	0.215669	0.402892	0.302876	0.208159	0.398907	0.307481
RL26_HUMAN	0.00738589	0.131486	0.0374119	0.0424155	0.21477	0.0554828	-0.0352323	0.0807542	-0.0163217	-0.0587731	-0.0449742	-0.107018	-0.082605	0.0596911	-0.473831	0.132903	0.103924	0.0774222	0.123094	0.111057	0.0935664	0.118901	0.101166	0.0900404	0.121376	0.0890833	0.0866453	0.130931	0.105525	0.0851906
MFSD1_HUMAN	-0.0001	-0.0109993	-0.0001	-0.0001	0.0358698	-0.0001	-0.0001	-0.473718	-0.0001	-0.0001	0.448599	-0.0001	-0.0001	0.0326077	-0.0001	-0.0001	0.187777	-0.0001	-0.0001	0.182036	-0.0001	-0.0001	0.268913	-0.0001	-0.0001	0.225021	-0.0001	-0.0001	0.171997	-0.0001
ATG9A_HUMAN	-0.18083	0.02407	-0.0300675	0.000114026	-0.0848999	-0.00641489	-0.0298915	-0.104667	-0.0691836	-0.0285431	-0.473605	-0.0900494	-0.404652	0.182403	-0.0623053	0.141547	0.164719	0.0915882	0.0974387	0.152436	0.0894731	0.0952427	0.166469	0.0959489	0.100935	0.168717	0.0986582	0.123669	0.153432	0.115917
CCNA2_HUMAN	-0.100543	-0.15841	0.0487808	-0.473109	-0.021276	-0.0400002	0.00287612	-0.0135944	-0.106551	-0.0835346	0.00338749	-0.0255187	-0.160769	-0.186179	-0.233565	0.121044	0.101348	0.0980242	0.0947605	0.0957256	0.0809363	0.0845607	0.0935392	0.0972781	0.0837853	0.0915746	0.0787972	0.0980456	0.119924	0.120431
MDHM_HUMAN	-0.051229	-0.47309	-0.0837226	-0.0337309	0.328357	-0.153438	0.117125	0.13205	-0.155313	0.102871	-0.145342	-0.164576	0.0500255	0.316667	0.239787	0.0563426	0.0652203	0.0750282	0.0715593	0.0592446	0.0787933	0.0737984	0.0657828	0.0751875	0.0727184	0.0649444	0.0803288	0.0578246	0.0671109	0.0724696
BRAT1_HUMAN	-0.192201	0.0513064	-0.0351753	0.0392933	-0.0114812	-0.0337403	-0.169752	-0.191997	-0.267049	-0.255205	-0.269826	-0.286147	-0.250121	0.0618515	-0.472899	0.0506162	0.030781	0.0320492	0.0409083	0.0311953	0.0288581	0.0511084	0.0377203	0.0394352	0.0452917	0.0377817	0.0358701	0.0468301	0.0321335	0.0384154
K0754_HUMAN	0.189671	-0.0001	-0.0001	-0.368375	-0.0001	-0.0001	0.47245	-0.0001	-0.0001	-0.0474478	-0.0001	-0.0001	0.0404063	-0.0001	-0.0001	0.222042	-0.0001	-0.0001	0.237586	-0.0001	-0.0001	0.274078	-0.0001	-0.0001	0.183878	-0.0001	-0.0001	0.177458	-0.0001	-0.0001
AEN_HUMAN	-0.0001	-0.0001	-0.0704528	-0.0001	-0.0001	-0.407829	-0.0001	-0.0001	-0.142345	-0.0001	-0.0001	-0.0321847	-0.0001	-0.0001	-0.472438	-0.0001	-0.0001	0.206718	-0.0001	-0.0001	0.249289	-0.0001	-0.0001	0.25489	-0.0001	-0.0001	0.209957	-0.0001	-0.0001	0.259205
GCDH_HUMAN	-0.0266927	-0.207456	-0.115823	-0.355778	-0.223313	-0.0899241	-0.0795939	-0.196966	-0.0295948	-0.0296994	-0.0156638	0.0707141	0.472345	0.134376	0.218251	0.0661716	0.0570587	0.0653252	0.0715745	0.0634225	0.0641529	0.0475876	0.0625712	0.0668571	0.0513389	0.0628596	0.0687646	0.0687296	0.0617907	0.0754379
UBP19_HUMAN	-0.456869	0.0723415	-0.0001	-0.392254	0.0582486	-0.0001	-0.377367	0.0404273	-0.0001	-0.46258	0.173075	-0.0001	-0.472083	-0.0927864	-0.0001	0.292885	0.227789	-0.0001	0.266218	0.224265	-0.0001	0.258748	0.240832	-0.0001	0.258977	0.252491	-0.0001	0.293002	0.258376	-0.0001
CLK1_HUMAN	-0.0001	-0.0835674	-0.0001	-0.0001	-0.0817542	-0.0001	-0.0001	0.00788752	-0.0001	-0.0001	-0.0466016	-0.0001	-0.0001	-0.471793	-0.0001	-0.0001	0.243807	-0.0001	-0.0001	0.336677	-0.0001	-0.0001	0.237413	-0.0001	-0.0001	0.287597	-0.0001	-0.0001	0.300377	-0.0001
WDR87_HUMAN	0.0198544	-0.0001	-0.0001	-0.0894979	-0.0001	-0.0001	0.452379	-0.0001	-0.0001	0.220161	-0.0001	-0.0001	0.471736	-0.0001	-0.0001	0.229902	-0.0001	-0.0001	0.205689	-0.0001	-0.0001	0.231401	-0.0001	-0.0001	0.259302	-0.0001	-0.0001	0.246481	-0.0001	-0.0001
PKNX1_HUMAN	-0.0001	0.471566	-0.0001	-0.0001	-0.0102614	-0.0001	-0.0001	0.219147	-0.0001	-0.0001	0.171759	-0.0001	-0.0001	0.0995867	-0.0001	-0.0001	0.31832	-0.0001	-0.0001	0.231545	-0.0001	-0.0001	0.277632	-0.0001	-0.0001	0.285836	-0.0001	-0.0001	0.245726	-0.0001
ZBED4_HUMAN	-0.116285	0.178132	0.0158592	0.0962742	0.0316204	-0.00835753	0.0698945	0.17497	0.0741186	-0.121203	0.235121	-0.0900726	0.0343197	-0.154724	-0.471566	0.118551	0.27636	0.237725	0.122762	0.244418	0.21823	0.108603	0.268875	0.220502	0.133642	0.288825	0.219852	0.105359	0.319969	0.280568
NDUV1_HUMAN	-0.109231	-0.152502	-0.385416	-0.10429	-0.0018569	-0.471348	0.0792018	0.152002	0.321774	-0.0714379	0.128686	-0.360222	0.0963944	0.112972	-0.204213	0.145163	0.115451	0.155524	0.11943	0.116755	0.175052	0.11914	0.118217	0.154316	0.145979	0.126738	0.164079	0.121659	0.149367	0.17384
SC11C_HUMAN	0.116953	0.371267	-0.0001	-0.0528842	-0.0273787	-0.0001	0.47067	-0.214311	-0.0001	0.287304	0.0152368	-0.0001	-0.0227621	0.335377	-0.0001	0.260258	0.313457	-0.0001	0.201162	0.308372	-0.0001	0.286374	0.278008	-0.0001	0.284681	0.237706	-0.0001	0.251567	0.301631	-0.0001
RPP14_HUMAN	0.00796044	-0.045296	-0.0110342	-0.00883113	-0.00832283	0.47065	0.0279626	0.00454739	-0.066548	-0.0750107	-0.05084	0.153121	0.139186	-0.0835875	-0.00127679	0.106946	0.116215	0.433708	0.107854	0.113781	0.494903	0.111945	0.120343	0.430248	0.122031	0.117275	0.439918	0.132676	0.12236	0.440953
ATPF2_HUMAN	-0.0001	-0.382482	0.0258663	-0.0001	-0.136136	-0.470602	-0.0001	-0.0713539	-0.117966	-0.0001	-0.0167326	0.0371946	-0.0001	0.118778	-0.0203305	-0.0001	0.121158	0.14053	-0.0001	0.113692	0.136402	-0.0001	0.100524	0.136505	-0.0001	0.119798	0.120396	-0.0001	0.121445	0.122765
LRC56_HUMAN	-0.0001	-0.0001	0.0911088	-0.0001	-0.0001	-0.142888	-0.0001	-0.0001	-0.189673	-0.0001	-0.0001	0.241232	-0.0001	-0.0001	-0.470532	-0.0001	-0.0001	0.258971	-0.0001	-0.0001	0.249751	-0.0001	-0.0001	0.257949	-0.0001	-0.0001	0.267019	-0.0001	-0.0001	0.288648
LFG2_HUMAN	-0.0001	-0.0138902	0.0518096	-0.0001	0.0916776	0.0451752	-0.0001	0.0410522	-0.00951493	-0.0001	0.146865	0.290191	-0.0001	0.232246	0.470528	-0.0001	0.152231	0.186182	-0.0001	0.170725	0.227854	-0.0001	0.157236	0.175454	-0.0001	0.173831	0.243988	-0.0001	0.19088	0.251044
PEF1_HUMAN	-0.024684	-0.06568	0.0791849	-0.0865538	0.0109924	0.034374	0.0373825	-0.0725472	-0.0621495	-0.0323614	-0.133235	-0.0109734	-0.469963	-0.10398	-0.309358	0.151855	0.0983264	0.154522	0.134263	0.0989617	0.126162	0.127368	0.115263	0.140962	0.151758	0.108781	0.123262	0.161603	0.130341	0.148219
IFNA5_HUMAN	-0.0001	-0.295769	-0.0001	-0.0001	-0.469959	-0.0001	-0.0001	0.0700534	-0.0001	-0.0001	-0.0913758	-0.0001	-0.0001	0.454875	-0.0001	-0.0001	0.402065	-0.0001	-0.0001	0.393655	-0.0001	-0.0001	0.395212	-0.0001	-0.0001	0.392398	-0.0001	-0.0001	0.391172	-0.0001
MATN1_HUMAN	-0.0001	-0.0001	-0.468973	-0.0001	-0.0001	-0.0341821	-0.0001	-0.0001	0.155427	-0.0001	-0.0001	-0.412922	-0.0001	-0.0001	0.207542	-0.0001	-0.0001	0.272924	-0.0001	-0.0001	0.231187	-0.0001	-0.0001	0.252333	-0.0001	-0.0001	0.264407	-0.0001	-0.0001	0.244956
CHMP6_HUMAN	0.0383787	0.0601566	0.0621584	-0.0140263	0.0142221	-0.00154646	0.0163944	0.101388	0.00226827	-0.00879424	0.0153069	0.060105	0.0740717	-0.0826085	0.468445	0.105372	0.165934	0.11518	0.0985641	0.16147	0.10113	0.110774	0.168789	0.103081	0.105168	0.17344	0.102659	0.120654	0.165808	0.120948
FA83F_HUMAN	-0.0001	-0.0001	0.0411098	-0.0001	-0.0001	0.0484636	-0.0001	-0.0001	-0.103213	-0.0001	-0.0001	-0.00693312	-0.0001	-0.0001	-0.468368	-0.0001	-0.0001	0.181301	-0.0001	-0.0001	0.174014	-0.0001	-0.0001	0.191278	-0.0001	-0.0001	0.164133	-0.0001	-0.0001	0.221888
OGA_HUMAN	-0.00364057	0.467672	-0.0917341	0.208861	0.175709	-0.155194	0.0244854	-0.245271	0.0179388	-0.221677	0.232987	0.0861889	-0.211	-0.154543	-0.240152	0.10999	0.32151	0.20356	0.13313	0.278014	0.227102	0.128603	0.28616	0.271466	0.148672	0.297208	0.288075	0.154479	0.258554	0.244376
ACOD_HUMAN	-0.00291859	-0.0360976	-0.104365	-0.311286	-0.168258	-0.0301316	-0.344328	-0.13735	-0.0824986	0.0865827	-0.0108338	0.0833637	0.467358	-0.106821	-0.181738	0.103338	0.102663	0.128342	0.0999971	0.113615	0.129066	0.0955546	0.106729	0.121003	0.0847474	0.112024	0.125452	0.095595	0.125087	0.150951
PDPK1_HUMAN	-0.0283393	0.18103	-0.19541	0.136393	-0.0691001	0.155689	-0.0426718	-0.0862341	-0.0149977	-0.251451	-0.0199408	0.0193637	0.0644001	-0.0947959	-0.467167	0.102666	0.128368	0.24	0.123726	0.114455	0.270731	0.0982693	0.117749	0.221051	0.114822	0.115701	0.252476	0.111863	0.149635	0.297612
PRR5_HUMAN	-0.0853689	-0.46668	0.0887341	-0.00543153	-0.0861754	0.00333862	-0.0987508	-0.0666894	0.0401524	-0.0158473	0.084388	0.0213608	-0.0282719	-0.0827565	0.248327	0.223754	0.239826	0.215655	0.145251	0.198088	0.173506	0.168132	0.202773	0.177216	0.149394	0.277518	0.182021	0.16844	0.215612	0.249595
RM11_HUMAN	-0.0514887	-0.221099	-0.0777337	-0.0748544	-0.0880378	-0.0825084	-0.0396939	-0.0850822	-0.0361353	0.112608	0.00740286	-0.0184713	0.118645	0.284787	0.46647	0.169934	0.0654433	0.0666558	0.122638	0.0654524	0.0669171	0.120429	0.0680873	0.0732237	0.129092	0.0722224	0.0609163	0.126509	0.0787093	0.0717103
BPNT1_HUMAN	0.228656	-0.0001	0.0971499	0.0311716	-0.0001	0.124148	-0.466126	-0.0001	0.0537723	0.318976	-0.0001	-0.092219	-0.152702	-0.0001	-0.184493	0.236183	-0.0001	0.154709	0.154325	-0.0001	0.150807	0.205715	-0.0001	0.144509	0.207538	-0.0001	0.14617	0.196111	-0.0001	0.172751
PCD15_HUMAN	-0.0001	-0.0001	-0.122773	-0.0001	-0.0001	-0.297258	-0.0001	-0.0001	-0.031829	-0.0001	-0.0001	-0.129096	-0.0001	-0.0001	-0.465991	-0.0001	-0.0001	0.45847	-0.0001	-0.0001	0.480988	-0.0001	-0.0001	0.455257	-0.0001	-0.0001	0.460129	-0.0001	-0.0001	0.506281
MAVS_HUMAN	-0.0001	0.149945	0.09647	-0.0001	-0.0930571	0.133205	-0.0001	0.0319921	0.130376	-0.0001	-0.162486	-0.0818612	-0.0001	0.125009	-0.465756	-0.0001	0.264355	0.195928	-0.0001	0.246111	0.216574	-0.0001	0.222275	0.216056	-0.0001	0.251829	0.202347	-0.0001	0.25532	0.261461
SDC2_HUMAN	0.0625212	0.0519126	0.0876387	0.0316716	-0.00419976	-0.0132535	-0.0347262	-0.0564648	0.00762481	-0.139611	-0.0921039	-0.46567	-0.324187	0.175154	-0.381213	0.139353	0.111037	0.144931	0.0932914	0.102512	0.135071	0.0930258	0.0947781	0.109329	0.106912	0.0987213	0.135	0.135666	0.115334	0.151235
SKAP_HUMAN	-0.0280695	-0.0110173	-0.0442181	-0.0057264	-0.00860309	-0.0161335	-0.00974011	-0.0150037	0.00526373	-0.0240817	-0.0163929	-0.0714154	-0.182096	0.00502155	-0.465474	0.0554464	0.0342333	0.034756	0.0441733	0.0306097	0.0338857	0.044577	0.0281409	0.0345696	0.0448385	0.0314061	0.0439136	0.0665848	0.0488187	0.0477563
AFF4_HUMAN	-0.059309	-0.127956	-0.0932292	-0.0168087	-0.0809964	-0.222613	0.0125431	0.0286228	-0.0201177	0.0170732	0.0265661	-0.465317	0.00100511	-0.225862	-0.313286	0.0525176	0.066462	0.0659416	0.0424022	0.0795013	0.0597465	0.0537278	0.0776808	0.0559063	0.0447816	0.0767201	0.0645692	0.0492005	0.0849097	0.0695339
BRMS1_HUMAN	0.0140336	-0.0394511	-0.0001	-0.0088114	0.4652	-0.0001	-0.0718853	0.329811	-0.0001	0.071282	-0.173895	-0.0001	0.0381843	-0.0056742	-0.0001	0.0866953	0.320467	-0.0001	0.0831796	0.297936	-0.0001	0.0897927	0.308506	-0.0001	0.102288	0.255424	-0.0001	0.0986209	0.224298	-0.0001
MTNB_HUMAN	-0.0001	0.231704	-0.0001	-0.0001	-0.0459562	-0.0001	-0.0001	0.00541183	-0.0001	-0.0001	0.147338	-0.0001	-0.0001	0.464933	-0.0001	-0.0001	0.293381	-0.0001	-0.0001	0.273836	-0.0001	-0.0001	0.243355	-0.0001	-0.0001	0.304013	-0.0001	-0.0001	0.343986	-0.0001
CYBP_HUMAN	0.0210195	-0.231637	0.243133	-0.46493	0.0223557	-0.321265	0.210262	0.074059	0.0803011	-0.0372132	-0.00868441	-0.114383	-0.175072	-0.00447063	-0.205394	0.030994	0.0452281	0.0498054	0.0445173	0.0360742	0.0506199	0.0364472	0.0393816	0.0512563	0.0352156	0.0498464	0.0482632	0.0408966	0.0488535	0.0462771
LDHA_HUMAN	0.0136407	0.464704	-0.00521727	0.277393	-0.0493617	0.328851	0.0181919	-0.0223529	-0.0760918	-0.26124	-0.181963	-0.156238	-0.101759	0.0141621	-0.173727	0.0284624	0.0483785	0.0370835	0.0435659	0.0335648	0.0451113	0.0401318	0.0311293	0.0420246	0.0421484	0.0439494	0.044117	0.048358	0.0360483	0.048257
AVL9_HUMAN	-0.0001	0.284859	0.0337126	-0.0001	-0.00885781	0.386262	-0.0001	0.0679058	-0.0209015	-0.0001	0.0232205	0.165098	-0.0001	0.102147	0.464628	-0.0001	0.176216	0.442706	-0.0001	0.131408	0.517656	-0.0001	0.132247	0.438323	-0.0001	0.127585	0.442207	-0.0001	0.143949	0.495793
SFT2B_HUMAN	-0.0341471	-0.132334	-0.045817	-0.00956523	0.0223396	-0.0526742	0.0252339	-0.0188435	0.0272642	0.0685576	0.00357247	0.0939547	0.119106	-0.0647574	0.464492	0.0963406	0.114032	0.0744499	0.0936652	0.113066	0.0789591	0.091786	0.101564	0.0727609	0.0962006	0.107457	0.0810923	0.102501	0.113897	0.110277
NSMA3_HUMAN	-0.110962	-0.121914	-0.315952	-0.0351161	-0.0946354	0.464315	-0.0868911	-0.0103244	-0.146597	-0.00769061	-0.283491	-0.151367	-0.178167	-0.064741	-0.190333	0.180791	0.183875	0.486133	0.121996	0.170043	0.535881	0.130117	0.172405	0.468435	0.123145	0.19915	0.460793	0.145312	0.190571	0.518308
FAD1_HUMAN	-0.205456	0.0399919	-0.00596466	0.0276979	-0.0227959	-0.0132451	0.144048	0.107078	-0.0393425	-0.0612981	-0.0544285	-0.0365385	-0.205406	-0.00894082	-0.463965	0.080431	0.056106	0.0511174	0.0562291	0.0594944	0.0488861	0.0747945	0.0627053	0.0551803	0.0710827	0.0556746	0.0510829	0.0763442	0.0643146	0.0707347
ARNT_HUMAN	0.233252	-0.0001	-0.0001	0.244343	-0.0001	-0.0001	0.463863	-0.0001	-0.0001	0.193334	-0.0001	-0.0001	0.106334	-0.0001	-0.0001	0.277512	-0.0001	-0.0001	0.238901	-0.0001	-0.0001	0.276661	-0.0001	-0.0001	0.227649	-0.0001	-0.0001	0.235045	-0.0001	-0.0001
NOL3_HUMAN	-0.110683	-0.0204754	0.0843878	-0.0140985	0.0583123	-0.263442	0.0494537	-0.145971	-0.020857	-0.0834627	0.181452	0.0168288	-0.0206078	-0.0336321	-0.463755	0.110428	0.100644	0.0898121	0.0900776	0.10088	0.0826812	0.0908683	0.101335	0.0696998	0.0835142	0.107918	0.0871489	0.0840896	0.0959683	0.0890299
CHM1A_HUMAN	-0.0447165	-0.0142145	0.0236259	0.0352825	-0.111908	0.0241759	0.0268262	-0.0269639	-0.0106445	-0.0382093	-0.00961204	-0.0993721	-0.0729006	-0.0765628	-0.463658	0.0921487	0.122097	0.114121	0.0994376	0.121626	0.120393	0.086109	0.114933	0.1084	0.0933026	0.12557	0.114262	0.100363	0.124681	0.141035
PLCB4_HUMAN	-0.0001	0.463534	0.00474281	-0.0001	-0.0619781	0.15693	-0.0001	-0.251809	-0.0273396	-0.0001	-0.218332	-0.121662	-0.0001	-0.209962	-0.158606	-0.0001	0.291043	0.186786	-0.0001	0.233671	0.238803	-0.0001	0.282094	0.1941	-0.0001	0.27385	0.215507	-0.0001	0.298277	0.292012
CARF_HUMAN	-0.0270129	-0.112178	-0.0412427	-0.10077	-0.0271741	-0.463408	0.0772556	-0.00601568	-0.00784174	-0.0246214	-0.00736296	-0.258344	-0.0817764	-0.0061329	-0.0732484	0.0557849	0.0627383	0.0809905	0.0598236	0.0589232	0.104977	0.0613328	0.0598576	0.10043	0.0464778	0.0677269	0.0902123	0.0640402	0.0508177	0.0838679
GEMI7_HUMAN	0.0033304	-0.0482885	-0.137716	0.024637	-0.463213	0.0824434	-0.0238956	0.0704323	-0.0400389	0.0230261	-0.14253	-0.0744863	0.00806733	-0.0704102	-0.10363	0.106166	0.214891	0.168584	0.104423	0.281563	0.171286	0.10619	0.237736	0.151336	0.119655	0.231621	0.163816	0.106609	0.222813	0.155074
PGS1_HUMAN	-0.0001	-0.0127707	0.118103	-0.0001	0.0066868	-0.0816378	-0.0001	0.0425795	-0.46289	-0.0001	-0.0710499	0.250733	-0.0001	-0.0659779	-0.305702	-0.0001	0.263344	0.159858	-0.0001	0.275916	0.168739	-0.0001	0.243942	0.176799	-0.0001	0.246917	0.178556	-0.0001	0.292815	0.195323
RT16_HUMAN	-0.138815	-0.205095	-0.115784	-0.316289	-0.141203	-0.136245	-0.0693474	-0.103589	0.107121	0.0719064	0.160234	-0.179794	0.462434	0.0759373	-0.00804949	0.114375	0.0973724	0.164469	0.107268	0.0995904	0.178783	0.0933684	0.109218	0.173188	0.101614	0.118033	0.179703	0.105956	0.116331	0.198279
HDAC8_HUMAN	-0.0001	0.462312	0.021734	-0.0001	-0.0273051	-0.00427858	-0.0001	-0.398173	0.0279909	-0.0001	-0.0218388	0.241597	-0.0001	-0.244972	-0.173404	-0.0001	0.166984	0.099514	-0.0001	0.123532	0.122424	-0.0001	0.153124	0.0951578	-0.0001	0.129374	0.128191	-0.0001	0.165071	0.110724
NT5D1_HUMAN	0.0142979	-0.0001	0.0730237	-0.0930779	-0.0001	-0.00637983	0.210046	-0.0001	0.0819154	-0.121205	-0.0001	-0.462304	0.111832	-0.0001	-0.099097	0.109372	-0.0001	0.341335	0.140317	-0.0001	0.293933	0.125032	-0.0001	0.30571	0.140834	-0.0001	0.388202	0.108165	-0.0001	0.360993
ADAS_HUMAN	1.64106e-05	0.165185	-0.0433542	-0.0876435	0.0750372	0.194216	-0.207825	0.112484	0.0965461	0.230698	0.0438114	0.0321857	0.46211	0.014766	0.312249	0.0382084	0.0369186	0.0352902	0.027684	0.0350061	0.0404281	0.0310206	0.0368125	0.0363326	0.0381747	0.0294376	0.0340449	0.0300443	0.0319914	0.0420871
OTU7B_HUMAN	-0.249177	-0.0465987	0.0309834	-0.309368	0.0837627	-0.0815223	0.0607338	0.0015733	-0.00968349	0.0610207	-0.18557	-0.0620137	-0.265203	-0.0916004	-0.4619	0.243608	0.12831	0.123223	0.244605	0.125968	0.133389	0.183744	0.121369	0.132176	0.183666	0.126796	0.141476	0.242426	0.137195	0.153918
ZN652_HUMAN	-0.172238	-0.0001	-0.0001	-0.46152	-0.0001	-0.0001	-0.0439746	-0.0001	-0.0001	0.249883	-0.0001	-0.0001	-0.0814443	-0.0001	-0.0001	0.264966	-0.0001	-0.0001	0.2365	-0.0001	-0.0001	0.1985	-0.0001	-0.0001	0.226081	-0.0001	-0.0001	0.183591	-0.0001	-0.0001
ENOG_HUMAN	-0.21439	-0.333069	-0.116542	0.0922071	-0.169592	0.201712	-0.0756436	-0.162055	-0.0364058	-0.0945844	0.0109515	0.102187	-0.0801036	0.109788	-0.461118	0.171933	0.192939	0.170479	0.133747	0.170499	0.147572	0.128695	0.172239	0.152437	0.131492	0.210433	0.182099	0.134415	0.180257	0.177288
IMB1_HUMAN	0.00411731	-0.265706	0.238913	-0.396643	0.031433	-0.461058	0.276627	0.109905	0.0786212	-0.0427982	0.00295439	-0.00230226	-0.0329046	-0.0313375	-0.177879	0.0133447	0.0278361	0.0234596	0.0251473	0.0261891	0.0272383	0.0199626	0.0269588	0.0254704	0.0261123	0.0287316	0.0195396	0.0251035	0.0230544	0.023261
IPYR_HUMAN	0.00437532	0.0635095	-0.0271788	0.113138	0.0400336	0.00954762	0.0537465	0.0113133	0.0206531	-0.0722787	-0.0632125	-0.0974044	-0.286248	-0.12002	-0.460629	0.0471211	0.0479955	0.0452858	0.0505352	0.0407251	0.038202	0.0469552	0.04483	0.038402	0.0433825	0.0579484	0.0384446	0.0464618	0.0458326	0.0502496
SMAP_HUMAN	0.0812273	0.0478777	0.00814893	-0.211695	0.0651224	-0.0459526	0.0932949	-0.0181555	-0.196819	-0.159942	0.0466632	-0.0102827	-0.152162	-0.0344843	-0.460151	0.0944933	0.100035	0.0818825	0.10509	0.0995012	0.078862	0.0855913	0.0765329	0.0819004	0.0949716	0.0855472	0.0753425	0.0961727	0.111467	0.0962749
WBP4_HUMAN	-0.018879	-0.0632352	-0.0001	0.310592	0.0988385	-0.0001	-0.126235	-0.167013	-0.0001	0.257292	0.460109	-0.0001	0.287277	0.0948317	-0.0001	0.117477	0.137512	-0.0001	0.122613	0.164735	-0.0001	0.124353	0.143302	-0.0001	0.115988	0.168945	-0.0001	0.12105	0.142216	-0.0001
GDIA_HUMAN	-0.0126325	-0.171647	0.106738	0.0231505	0.0420978	-0.0168597	0.00667967	-0.0128779	0.0321985	0.0287804	-0.0360878	-0.0264533	-0.133322	-0.188787	-0.460037	0.0620014	0.0945459	0.0578173	0.0689751	0.0892585	0.0614671	0.067495	0.0895456	0.0548679	0.0608663	0.0904916	0.0515508	0.092006	0.0944617	0.0673658
MAK16_HUMAN	0.0922016	-0.0547066	0.137763	0.00688271	0.0225284	0.0891655	0.00418452	-0.00362763	-0.00261191	0.408868	0.145565	0.208387	0.256126	0.155486	0.460002	0.0806168	0.0426305	0.0489663	0.051849	0.0483167	0.0483816	0.0709141	0.0417882	0.0366365	0.071714	0.0458989	0.0486405	0.0662685	0.0556927	0.0575009
KDIS_HUMAN	0.287076	-0.232637	-0.0432613	-0.0346384	-0.221368	0.0706778	-0.0165806	-0.0215583	0.00105406	-0.00490417	0.100756	0.0118436	0.0747082	-0.459507	-0.166326	0.112279	0.0915781	0.103852	0.112293	0.0871481	0.101259	0.088288	0.0944695	0.0989883	0.104646	0.094379	0.108301	0.0951625	0.124791	0.105077
CU104_HUMAN	-0.0001	-0.0001	0.015816	-0.0001	-0.0001	0.0766035	-0.0001	-0.0001	0.058165	-0.0001	-0.0001	0.106757	-0.0001	-0.0001	0.458517	-0.0001	-0.0001	0.204488	-0.0001	-0.0001	0.196877	-0.0001	-0.0001	0.165449	-0.0001	-0.0001	0.157213	-0.0001	-0.0001	0.191407
PHP14_HUMAN	-0.00283456	0.0126804	-0.161543	0.0905108	-0.111145	0.105512	0.00257247	-0.458296	-0.110696	-0.128313	-0.126493	-0.0285649	0.0231379	-0.0881943	-0.0429904	0.0738611	0.054581	0.0490381	0.06348	0.065454	0.0511641	0.0464347	0.0640765	0.0511188	0.0601487	0.0564282	0.0437663	0.0766513	0.0644541	0.0457004
MB12B_HUMAN	-0.229628	-0.0001	0.212153	-0.212774	-0.0001	-0.095829	0.0224424	-0.0001	-0.0189158	0.020811	-0.0001	0.100836	0.0636175	-0.0001	-0.458171	0.160649	-0.0001	0.248769	0.141132	-0.0001	0.241021	0.127745	-0.0001	0.253746	0.137577	-0.0001	0.251439	0.134015	-0.0001	0.258699
FEZ1_HUMAN	-0.0139378	-0.00640946	-0.00983441	-0.000162028	-0.00390399	0.0278208	0.000230014	-0.0435198	-0.180356	-0.176075	-0.138477	-0.0166604	-0.0479001	-0.0172452	-0.457928	0.0590672	0.040991	0.0382888	0.0564541	0.0399341	0.0390074	0.0524482	0.0409741	0.0494134	0.0653978	0.0478771	0.0396879	0.0527762	0.0497281	0.0549263
LAT1_HUMAN	-0.109374	0.0145297	0.0250237	-0.0562032	0.0154834	-0.0555782	-0.00572984	-0.015394	0.0666474	0.261337	0.186947	0.0584225	0.14731	0.20628	0.45787	0.0756316	0.0895961	0.102137	0.0600109	0.0883297	0.0964538	0.076809	0.0901116	0.0842843	0.082819	0.103582	0.0911827	0.0700912	0.100944	0.105916
HCDH_HUMAN	-0.0458182	-0.0001	-0.457704	0.260046	-0.0001	0.23179	-0.262143	-0.0001	0.187841	-0.180356	-0.0001	-0.394314	0.0546383	-0.0001	0.145086	0.194764	-0.0001	0.149846	0.160167	-0.0001	0.157831	0.167114	-0.0001	0.159189	0.170254	-0.0001	0.143798	0.162155	-0.0001	0.121058
UBP14_HUMAN	0.0903812	0.146682	0.10259	-0.325133	-0.0320266	0.0921566	0.181646	0.0842928	0.0243615	-0.0168193	-0.091641	-0.0205167	-0.457631	0.0134788	-0.188248	0.199296	0.193717	0.120025	0.187202	0.19315	0.107587	0.188373	0.206268	0.105037	0.125324	0.178615	0.106458	0.156485	0.199121	0.130189
RNC_HUMAN	-0.118223	0.0524712	0.125129	0.0404092	0.0251752	0.17686	0.0830558	-0.0767868	0.150876	-0.0724102	0.0450013	0.135892	0.00899587	-0.0670063	-0.457561	0.196796	0.0756161	0.327288	0.158036	0.080766	0.340925	0.170837	0.0871658	0.334499	0.173448	0.0748387	0.333935	0.187689	0.0964033	0.392236
CP110_HUMAN	0.282874	-0.119016	-0.022995	0.19476	-0.0538595	-0.0318351	-0.457444	-0.00829373	-0.0485591	-0.0199095	0.103119	0.0704071	0.298766	0.168306	0.0546293	0.211909	0.248545	0.107626	0.211181	0.225376	0.102077	0.188345	0.239439	0.116176	0.21551	0.234308	0.122316	0.197519	0.268434	0.153681
PTPRT_HUMAN	0.118905	-0.0001	-0.0001	0.0657349	-0.0001	-0.0001	-0.457265	-0.0001	-0.0001	-0.273216	-0.0001	-0.0001	0.225222	-0.0001	-0.0001	0.173166	-0.0001	-0.0001	0.154773	-0.0001	-0.0001	0.189702	-0.0001	-0.0001	0.217892	-0.0001	-0.0001	0.199211	-0.0001	-0.0001
LGUL_HUMAN	-0.0001	0.22365	-0.390099	-0.0001	0.0635189	0.16893	-0.0001	0.04229	0.103223	-0.0001	0.105946	-0.0778275	-0.0001	-0.214003	0.457034	-0.0001	0.183413	0.25218	-0.0001	0.142312	0.271919	-0.0001	0.136505	0.290833	-0.0001	0.141135	0.211901	-0.0001	0.169314	0.26268
MIB1_HUMAN	-0.139333	0.0460445	-0.171069	-0.0504093	0.0604479	-0.211839	0.0403627	-0.115595	-0.0563841	-0.059667	0.110359	-0.280576	0.102874	0.0432805	-0.456953	0.125148	0.131472	0.208497	0.111654	0.134706	0.202194	0.125945	0.152157	0.208036	0.105969	0.145275	0.214933	0.143714	0.12437	0.214201
LDHB_HUMAN	0.0162414	0.0427455	-0.10792	0.354193	-0.129466	0.00886349	0.456804	-0.0810104	0.127273	-0.183265	0.0205828	-0.0257851	0.0102885	-0.123274	-0.331718	0.0466179	0.0389468	0.046897	0.0475137	0.0451448	0.0380782	0.0397941	0.0449818	0.041397	0.0457349	0.034117	0.0462861	0.0343632	0.0468722	0.0428272
VLDLR_HUMAN	-0.0870612	-0.0145309	-0.0200159	0.0238238	0.0187366	0.0236994	-0.0773086	-0.0387522	-0.105492	0.0846569	0.179445	-0.123308	-0.0297068	0.456489	-0.101389	0.133401	0.197424	0.113793	0.139659	0.179723	0.10137	0.120317	0.215487	0.105722	0.120544	0.218113	0.117214	0.120267	0.236974	0.124641
AAMP_HUMAN	-0.00925513	-0.0168368	0.00303334	0.0291706	0.0190286	-0.0132885	-0.0148053	0.00154398	-0.00882682	0.0271132	-0.000164155	0.00825589	0.0179389	-0.0392267	-0.456051	0.0395274	0.0342788	0.035958	0.0412081	0.0367135	0.0390151	0.0385233	0.0357482	0.0358887	0.0422007	0.0370149	0.0345697	0.036606	0.0452778	0.0496041
ATG3_HUMAN	-0.0622544	0.371934	-0.0151485	0.166847	-0.105602	0.304029	0.0244604	-0.0279949	-0.00710046	-0.456037	-0.00161981	-0.0105275	-0.0309994	0.00303778	-0.100736	0.12262	0.12626	0.0667886	0.120533	0.100356	0.0850519	0.10343	0.109974	0.0742356	0.134647	0.101861	0.0985741	0.105428	0.107875	0.094977
GALA_HUMAN	-0.0581159	-0.0221454	-0.130566	0.0255318	-0.00873796	-0.0524201	-0.0357723	-0.0263997	-0.0549444	-0.00733907	-0.119533	-0.023161	-0.280603	-0.0307246	-0.455995	0.118843	0.0973341	0.107732	0.0900569	0.0907298	0.104846	0.09174	0.0938149	0.0925888	0.0823941	0.0969127	0.101285	0.121154	0.121481	0.126787
RM50_HUMAN	-0.158046	-0.231587	-0.233101	-0.00795802	-0.0916392	-0.122622	0.0136669	-0.191579	-0.108731	0.00376089	-0.0996021	0.0273065	0.0517508	-0.234959	0.455824	0.145968	0.128083	0.12164	0.11227	0.129503	0.116851	0.129349	0.131084	0.125408	0.138095	0.146203	0.11501	0.12573	0.149411	0.135761
DPP8_HUMAN	0.110284	-0.052698	-0.0531854	-0.0404495	0.0491162	0.185647	0.158751	-0.0431475	-0.114823	0.131291	-0.0471382	0.132904	-0.0856077	-0.0758861	-0.45566	0.240508	0.133451	0.182246	0.169616	0.13489	0.233812	0.201481	0.125443	0.204371	0.19175	0.136973	0.235747	0.2217	0.126006	0.251436
TM55A_HUMAN	-0.0001	0.0106359	-0.036101	-0.0001	-0.286735	-0.122788	-0.0001	-0.124538	0.455468	-0.0001	0.11578	0.0599496	-0.0001	-0.00258889	0.213449	-0.0001	0.141094	0.123604	-0.0001	0.127083	0.127048	-0.0001	0.133472	0.132471	-0.0001	0.1281	0.122448	-0.0001	0.153812	0.149044
WDR91_HUMAN	-0.455454	0.00654733	-0.0595902	0.0315585	-0.00569821	0.0320031	0.131755	0.00446845	-0.00587212	-0.279381	0.0232919	0.0225375	-0.104222	0.0644429	0.110984	0.112039	0.0574791	0.0714224	0.0991488	0.0572507	0.0690606	0.111794	0.056077	0.0614336	0.107953	0.0603579	0.0641647	0.104903	0.0791415	0.0956963
LATS1_HUMAN	-0.455405	0.00441164	-0.0154143	0.157667	0.0642857	0.0115578	-0.0463644	-0.143695	-0.0526161	0.247783	-0.018333	0.120256	0.187006	-0.0279792	-0.209317	0.232946	0.140492	0.180055	0.202119	0.153231	0.198715	0.180356	0.14493	0.200719	0.220557	0.129248	0.224787	0.212191	0.144577	0.223994
MK03_HUMAN	0.0189046	-0.124761	0.0468015	-0.16522	-0.140264	0.168622	0.0194725	0.0179263	-0.253147	-0.035209	-0.0535909	0.120915	0.0334274	0.0259869	-0.455228	0.0910607	0.1058	0.129834	0.127247	0.113125	0.142799	0.096499	0.141549	0.14271	0.143885	0.101706	0.143408	0.0906021	0.149345	0.146594
H12_HUMAN	0.149385	0.383985	0.0314158	-0.45508	0.000605228	0.127819	-0.285947	0.206278	0.138413	0.115984	0.0174765	-0.412751	-0.0782702	0.177753	0.0288649	0.0777044	0.0640384	0.0773558	0.0764467	0.0718558	0.0657989	0.0824854	0.0606501	0.06969	0.0759757	0.055978	0.0711939	0.0735216	0.0626469	0.0719516
NAF1_HUMAN	-0.0001	0.0583704	-0.151265	-0.0001	-0.0508672	-0.0885255	-0.0001	0.00497226	-0.056456	-0.0001	-0.0920709	0.0474249	-0.0001	-0.237645	-0.455055	-0.0001	0.133796	0.114736	-0.0001	0.118196	0.116669	-0.0001	0.116969	0.10537	-0.0001	0.142498	0.0998839	-0.0001	0.145858	0.145673
KMT2C_HUMAN	-0.0001	-0.0001	0.0145559	-0.0001	-0.0001	0.454892	-0.0001	-0.0001	0.0496324	-0.0001	-0.0001	0.177794	-0.0001	-0.0001	-0.236598	-0.0001	-0.0001	0.445271	-0.0001	-0.0001	0.49326	-0.0001	-0.0001	0.436064	-0.0001	-0.0001	0.455125	-0.0001	-0.0001	0.454378
SARDH_HUMAN	-0.268131	-0.0001	-0.0661036	-0.0925956	-0.0001	-0.454588	0.165476	-0.0001	-0.0365535	-0.000894777	-0.0001	0.208225	0.00587592	-0.0001	-0.363166	0.233702	-0.0001	0.4375	0.197366	-0.0001	0.437421	0.222062	-0.0001	0.438275	0.162339	-0.0001	0.437229	0.154726	-0.0001	0.443388
ZCHC7_HUMAN	-0.0001	-0.0198534	-0.099989	-0.0001	0.157425	0.268581	-0.0001	-0.0498512	0.0774245	-0.0001	-0.00589791	-0.0592381	-0.0001	0.444917	-0.454486	-0.0001	0.167605	0.28181	-0.0001	0.22893	0.289333	-0.0001	0.170196	0.284828	-0.0001	0.173569	0.270194	-0.0001	0.23881	0.295445
PRR3_HUMAN	0.196078	-0.130427	-0.00452433	0.00851582	-0.131685	0.0128209	0.11731	-0.0490084	-0.0171758	0.0269366	-0.0701882	0.107049	-0.407129	-0.454347	-0.153401	0.245069	0.159989	0.10984	0.208191	0.157336	0.102165	0.191906	0.151635	0.112416	0.165393	0.144866	0.122354	0.244302	0.175669	0.16482
ZN277_HUMAN	-0.00462769	-0.00536162	-0.012068	0.00284418	0.0100853	-0.00834825	-0.0440216	0.0559783	-0.0542267	-0.0632576	-0.25935	-0.120258	-0.0251089	0.115866	-0.454051	0.139613	0.142579	0.0823969	0.139491	0.142597	0.113015	0.148571	0.144096	0.0858846	0.156619	0.179984	0.113108	0.148992	0.153919	0.113522
TCEA1_HUMAN	-0.101489	0.37033	-0.0168516	0.388217	-0.0208691	0.235516	-0.0574825	-0.0158754	-0.0723181	-0.0969513	-0.264323	-0.171778	-0.45377	-0.103114	-0.0700565	0.100594	0.0611101	0.0618635	0.0874201	0.0503292	0.065012	0.086111	0.0588781	0.0644156	0.0865565	0.0616796	0.071808	0.0829523	0.0663475	0.0758063
TB22A_HUMAN	-0.0001	0.00800448	0.239903	-0.0001	0.0443059	-0.0262309	-0.0001	0.0433465	0.30338	-0.0001	-0.0126935	0.453555	-0.0001	0.104315	-0.0295197	-0.0001	0.165855	0.625156	-0.0001	0.174209	0.614519	-0.0001	0.181218	0.635112	-0.0001	0.213005	0.62398	-0.0001	0.172952	0.562916
GRP78_HUMAN	0.0511616	-0.251831	0.197451	-0.45341	0.125193	-0.338636	0.199192	0.0469195	0.0379503	-0.0232815	-0.00194242	-0.0359208	-0.085478	0.0221796	-0.0844467	0.0311843	0.0308133	0.0317231	0.0355454	0.0337929	0.0346105	0.0290932	0.0274808	0.032125	0.0260061	0.034781	0.0255507	0.0344741	0.0323195	0.0382706
APBB1_HUMAN	0.00291888	0.0927717	0.0304921	-0.0574588	0.0086352	-0.0627503	0.0112953	-0.0763063	-0.249875	-0.360679	-0.148583	-0.0816355	-0.337233	0.113558	-0.453322	0.117409	0.129935	0.106656	0.116033	0.132762	0.096788	0.114544	0.130273	0.117148	0.138668	0.140825	0.0965499	0.135345	0.161598	0.114791
RHG31_HUMAN	-0.0001	0.126238	-0.0001	-0.0001	0.161598	-0.0001	-0.0001	0.0597874	-0.0001	-0.0001	0.0467751	-0.0001	-0.0001	0.453112	-0.0001	-0.0001	0.260845	-0.0001	-0.0001	0.268587	-0.0001	-0.0001	0.260148	-0.0001	-0.0001	0.288753	-0.0001	-0.0001	0.330933	-0.0001
GUF1_HUMAN	-0.264287	-0.116644	-0.0001	-0.281942	-0.0675776	-0.0001	0.166906	-0.0212877	-0.0001	0.452947	-0.0469901	-0.0001	0.208683	-0.125615	-0.0001	0.135624	0.107257	-0.0001	0.117334	0.10169	-0.0001	0.119003	0.087859	-0.0001	0.123813	0.1021	-0.0001	0.130204	0.115726	-0.0001
RANG_HUMAN	0.0187449	0.413561	0.00403895	0.333116	-0.0499453	0.452895	0.0793385	-0.00133706	0.00946273	-0.194845	-0.0712362	-0.180397	-0.339512	-0.128787	-0.25101	0.0519613	0.0646007	0.0514749	0.0637429	0.0470606	0.0639126	0.0562717	0.0456242	0.0480401	0.0580582	0.0477181	0.0566588	0.0616151	0.0595909	0.0575843
FXRD1_HUMAN	-0.0001	-0.342995	-0.128262	-0.0001	-0.136517	-0.117037	-0.0001	-0.452879	-0.126234	-0.0001	-0.329478	-0.0527962	-0.0001	-0.0658351	-0.0215111	-0.0001	0.211037	0.137603	-0.0001	0.190334	0.144605	-0.0001	0.227817	0.141144	-0.0001	0.212677	0.144745	-0.0001	0.217497	0.160522
CBX4_HUMAN	-0.0035004	-0.034088	-0.047057	0.00316268	-0.189613	0.0330813	-0.024203	-0.0303418	-0.0197928	0.0291447	0.134173	0.121022	0.0893802	0.452672	-0.0138924	0.0930837	0.13495	0.150686	0.0988593	0.148552	0.126414	0.111913	0.127305	0.119952	0.0931497	0.153333	0.132779	0.103974	0.160625	0.160624
SCN2A_HUMAN	-0.0001	-0.0001	0.0711623	-0.0001	-0.0001	0.0385689	-0.0001	-0.0001	-0.150016	-0.0001	-0.0001	0.0210017	-0.0001	-0.0001	-0.452635	-0.0001	-0.0001	0.284267	-0.0001	-0.0001	0.270104	-0.0001	-0.0001	0.302697	-0.0001	-0.0001	0.272691	-0.0001	-0.0001	0.357095
ELMD2_HUMAN	-0.0853859	0.00466889	-0.129679	-0.126208	-0.0447113	0.0328049	-0.0854173	-0.452379	-0.0295322	-0.00315691	-0.136372	0.0148096	-0.0492699	0.0382266	0.125354	0.254785	0.109528	0.124441	0.204009	0.129952	0.11631	0.213252	0.150891	0.113478	0.15959	0.15683	0.124081	0.194299	0.113548	0.143656
PHLA1_HUMAN	-0.0001	-0.0001	0.0994355	-0.0001	-0.0001	-0.00914727	-0.0001	-0.0001	-0.161165	-0.0001	-0.0001	-0.452334	-0.0001	-0.0001	-0.191764	-0.0001	-0.0001	0.297237	-0.0001	-0.0001	0.294916	-0.0001	-0.0001	0.296035	-0.0001	-0.0001	0.293431	-0.0001	-0.0001	0.291378
MED25_HUMAN	-0.0001	-0.0001	0.075219	-0.0001	-0.0001	-0.452065	-0.0001	-0.0001	0.054156	-0.0001	-0.0001	0.0317381	-0.0001	-0.0001	-0.0809317	-0.0001	-0.0001	0.190839	-0.0001	-0.0001	0.202516	-0.0001	-0.0001	0.197538	-0.0001	-0.0001	0.200133	-0.0001	-0.0001	0.220756
ATCAY_HUMAN	0.0184348	-0.0115996	0.0383651	0.0308062	-0.00589939	0.00217585	0.0844431	0.0542763	-0.000407306	-0.0144588	-0.00969813	0.00692952	0.00967527	-0.0256128	-0.452046	0.0392079	0.0476607	0.0400236	0.0462304	0.051175	0.0400366	0.0564114	0.0494476	0.0391308	0.050611	0.0465341	0.0404097	0.0389558	0.0467791	0.0591789
PPCE_HUMAN	-0.16002	-0.108689	-0.186354	0.0603288	0.0705675	0.0712807	0.17609	0.219161	0.192119	-0.345707	0.102121	-0.0449675	0.0961807	-0.33051	0.451887	0.136939	0.322103	0.243074	0.108093	0.255751	0.231785	0.127136	0.275427	0.217808	0.126256	0.244922	0.221302	0.110835	0.299294	0.263092
PDXD1_HUMAN	-0.0906981	0.214762	-0.00317566	0.026335	-0.0105788	0.0171497	-0.00113014	-0.00352771	-0.0371395	0.0124261	0.00155636	-0.01601	-0.000938625	0.0470334	-0.451742	0.0651789	0.040528	0.0323437	0.0465425	0.0349263	0.0295478	0.0422803	0.0331837	0.0368917	0.0504469	0.038128	0.0300645	0.0435497	0.0472728	0.0520414
DCX_HUMAN	0.00351992	-0.0534642	0.104066	-0.0300966	0.184582	-0.0810008	0.0872702	0.0277748	0.073353	-0.412702	0.0649648	-0.00425789	-0.11859	-0.45171	-0.273417	0.226176	0.176945	0.0709688	0.163542	0.177158	0.0752846	0.178855	0.159139	0.0725342	0.250805	0.165216	0.0580404	0.190858	0.192107	0.0829248
STIP1_HUMAN	0.0157818	-0.283172	0.0911697	-0.382223	0.0650148	-0.451658	0.247654	0.0439113	0.030413	-0.117499	0.0364712	-0.035218	-0.0285529	-0.0437161	-0.162978	0.033737	0.0312525	0.0234932	0.0324987	0.0298005	0.0299807	0.0323482	0.0336894	0.0281866	0.0304151	0.0332839	0.0225227	0.0273373	0.0342463	0.0248467
RBM41_HUMAN	-0.0001	-0.0001	0.00776023	-0.0001	-0.0001	-0.0103785	-0.0001	-0.0001	0.039537	-0.0001	-0.0001	-0.0446163	-0.0001	-0.0001	-0.451435	-0.0001	-0.0001	0.212319	-0.0001	-0.0001	0.212133	-0.0001	-0.0001	0.210611	-0.0001	-0.0001	0.20508	-0.0001	-0.0001	0.260676
RFA1_HUMAN	-0.00239993	-0.245556	0.169369	-0.451214	0.0760262	-0.423722	0.139786	0.067133	0.0318272	0.00953633	0.0806606	-0.00852384	-0.0265621	0.00741745	-0.235855	0.0371192	0.0296649	0.0417307	0.0467345	0.0309505	0.0354943	0.044283	0.0314313	0.0278352	0.0437002	0.0362331	0.0258255	0.0438942	0.035756	0.0350386
KLH34_HUMAN	-0.0001	-0.0001	-0.0474333	-0.0001	-0.0001	-0.102135	-0.0001	-0.0001	-0.0438422	-0.0001	-0.0001	-0.111945	-0.0001	-0.0001	0.451143	-0.0001	-0.0001	0.218288	-0.0001	-0.0001	0.186885	-0.0001	-0.0001	0.174819	-0.0001	-0.0001	0.227044	-0.0001	-0.0001	0.265608
TMM43_HUMAN	0.0866174	0.0423554	0.0267688	-0.243062	-0.00899929	0.0411258	-0.450759	-0.0950558	-0.048894	0.185394	-0.000432392	0.00683043	-0.0355258	0.245718	0.291659	0.194443	0.110127	0.100684	0.180685	0.111298	0.0970022	0.164635	0.132131	0.10302	0.171541	0.122593	0.105185	0.129802	0.124131	0.112464
CUL4A_HUMAN	-0.450677	0.0349167	0.103852	-0.193652	-0.0152821	0.042457	0.227735	-0.101549	-0.0454939	-0.103828	-0.0298318	-0.00371307	-0.219136	-0.0515079	-0.0136881	0.104951	0.0732126	0.0961888	0.0942634	0.0718571	0.0789086	0.0903624	0.072407	0.0817364	0.102687	0.0721686	0.0782404	0.0952949	0.0792857	0.0897471
CE164_HUMAN	-0.0001	-0.293699	-0.0001	-0.0001	0.000419841	-0.0001	-0.0001	0.450589	-0.0001	-0.0001	-0.0572357	-0.0001	-0.0001	0.251937	-0.0001	-0.0001	0.259613	-0.0001	-0.0001	0.21019	-0.0001	-0.0001	0.294396	-0.0001	-0.0001	0.282774	-0.0001	-0.0001	0.290571	-0.0001
K2013_HUMAN	-0.0745289	-0.0001	-0.184519	0.038917	-0.0001	-0.0801481	-0.11535	-0.0001	-0.0687438	0.0411627	-0.0001	-0.167658	-0.220931	-0.0001	-0.450492	0.164778	-0.0001	0.448886	0.159127	-0.0001	0.457204	0.179494	-0.0001	0.445655	0.158234	-0.0001	0.440332	0.209731	-0.0001	0.495969
CENPB_HUMAN	0.450448	0.0382275	-0.0001	-0.234723	0.0112608	-0.0001	-0.107311	0.0403354	-0.0001	0.146445	-0.136767	-0.0001	0.166067	-0.0274947	-0.0001	0.221029	0.161402	-0.0001	0.263256	0.144762	-0.0001	0.196255	0.134072	-0.0001	0.211458	0.145701	-0.0001	0.263134	0.144916	-0.0001
PKCB1_HUMAN	-0.0001	-0.0001	-0.168866	-0.0001	-0.0001	0.0855804	-0.0001	-0.0001	-0.194398	-0.0001	-0.0001	0.450225	-0.0001	-0.0001	0.177366	-0.0001	-0.0001	0.219179	-0.0001	-0.0001	0.197695	-0.0001	-0.0001	0.22667	-0.0001	-0.0001	0.227103	-0.0001	-0.0001	0.277098
KPB2_HUMAN	-0.287686	-0.0001	0.0145236	0.103316	-0.0001	-0.450121	0.139882	-0.0001	0.0970405	-0.0727774	-0.0001	-0.037761	-0.0189402	-0.0001	-0.0909717	0.215547	-0.0001	0.302441	0.192688	-0.0001	0.363701	0.189862	-0.0001	0.30551	0.176839	-0.0001	0.351402	0.163611	-0.0001	0.299541
DACH1_HUMAN	-0.0001	-0.0001	-0.264154	-0.0001	-0.0001	0.00504875	-0.0001	-0.0001	0.130603	-0.0001	-0.0001	-0.246204	-0.0001	-0.0001	-0.450052	-0.0001	-0.0001	0.352021	-0.0001	-0.0001	0.312267	-0.0001	-0.0001	0.356204	-0.0001	-0.0001	0.349427	-0.0001	-0.0001	0.41116
FA30A_HUMAN	-0.0001	-0.0517221	-0.0001	-0.0001	-0.0428041	-0.0001	-0.0001	-0.145521	-0.0001	-0.0001	-0.147271	-0.0001	-0.0001	-0.44973	-0.0001	-0.0001	0.184808	-0.0001	-0.0001	0.261158	-0.0001	-0.0001	0.22894	-0.0001	-0.0001	0.23084	-0.0001	-0.0001	0.243783	-0.0001
LEP_HUMAN	-0.0001	-0.0001	0.128549	-0.0001	-0.0001	0.449661	-0.0001	-0.0001	-0.205013	-0.0001	-0.0001	-0.0364461	-0.0001	-0.0001	0.192959	-0.0001	-0.0001	0.285499	-0.0001	-0.0001	0.344089	-0.0001	-0.0001	0.308461	-0.0001	-0.0001	0.2733	-0.0001	-0.0001	0.30172
PRA12_HUMAN	-0.0001	0.120559	0.129989	-0.0001	0.0487699	-0.0869346	-0.0001	0.108895	0.0519765	-0.0001	0.0957422	-0.0649394	-0.0001	-0.0777544	-0.449391	-0.0001	0.250259	0.228225	-0.0001	0.225202	0.211101	-0.0001	0.238438	0.203336	-0.0001	0.245907	0.239197	-0.0001	0.247245	0.283654
Y160_MYCPN	-0.0938872	0.286733	-0.0219243	0.0402571	-0.0206286	0.0932734	-0.0326321	-0.0364121	-0.0700675	-0.163978	-0.0621532	-0.033016	-0.216321	0.356107	-0.449248	0.122542	0.173648	0.1014	0.124483	0.142602	0.105957	0.117448	0.148161	0.101166	0.163972	0.141867	0.113592	0.14863	0.16874	0.117426
TSR3_HUMAN	-0.0703836	-0.0396913	0.0675323	0.0313046	0.00184392	0.0532105	-0.136228	-0.110359	0.0253575	-0.110585	-0.0161507	0.109431	-0.343883	-0.349149	-0.449185	0.104957	0.111045	0.120482	0.102575	0.111996	0.115792	0.119769	0.118593	0.126472	0.102401	0.13376	0.133432	0.111564	0.138259	0.144835
GBRL2_HUMAN	-0.0001	-0.250184	0.0694356	-0.0001	-0.0776765	-0.023991	-0.0001	-0.103948	-0.0106257	-0.0001	0.00744755	-0.0859435	-0.0001	-0.192419	-0.448841	-0.0001	0.23082	0.179402	-0.0001	0.196118	0.198055	-0.0001	0.202005	0.174459	-0.0001	0.222111	0.197149	-0.0001	0.231867	0.223324
SGMR1_HUMAN	-0.0541452	-0.274787	-0.0777309	-0.448504	-0.316985	-0.308332	-0.368955	-0.371221	-0.175473	-0.196115	-0.235146	-0.340762	-0.290698	-0.0316428	0.0390621	0.0952624	0.082454	0.0676662	0.0920534	0.0853812	0.0786978	0.0861354	0.0842503	0.075863	0.100488	0.0846984	0.0720326	0.109601	0.0879661	0.0689618
BTBD1_HUMAN	-0.0723889	-0.116264	-0.0162831	-0.0189909	0.086462	-0.0188811	-0.0309948	-0.017603	-0.000110852	0.00207795	-0.150642	-0.0360378	-0.0168785	0.447692	-0.197414	0.102057	0.155212	0.0860394	0.117285	0.136629	0.0833655	0.107173	0.12825	0.0849396	0.0957546	0.138637	0.0943063	0.110462	0.162107	0.109914
MALR1_HUMAN	-0.0001	-0.0420946	-0.0277281	-0.0001	0.00112398	0.0181142	-0.0001	-0.0919486	-0.0471542	-0.0001	-0.167835	-0.249766	-0.0001	0.447544	-0.08111	-0.0001	0.234509	0.171694	-0.0001	0.229359	0.157927	-0.0001	0.240727	0.157206	-0.0001	0.273401	0.18773	-0.0001	0.296998	0.220047
GNAO_HUMAN	0.0179189	0.164531	0.128251	-0.0165458	0.131398	-0.102715	0.11863	0.0231572	-0.051722	0.198092	-0.0607078	-0.0171272	0.0908991	0.248267	0.44738	0.0971457	0.0800486	0.0726342	0.100309	0.0806454	0.0658447	0.0962275	0.0847921	0.0587333	0.102561	0.0832815	0.0535296	0.085548	0.0822152	0.0619272
MUC16_HUMAN	0.031755	-0.0001	-0.0001	-0.0474932	-0.0001	-0.0001	0.0044024	-0.0001	-0.0001	0.140435	-0.0001	-0.0001	0.447351	-0.0001	-0.0001	0.179209	-0.0001	-0.0001	0.191763	-0.0001	-0.0001	0.161133	-0.0001	-0.0001	0.190283	-0.0001	-0.0001	0.209858	-0.0001	-0.0001
TBC25_HUMAN	-0.0001	-0.0001	0.147204	-0.0001	-0.0001	-0.0481813	-0.0001	-0.0001	-0.0272099	-0.0001	-0.0001	0.0993301	-0.0001	-0.0001	0.447312	-0.0001	-0.0001	0.207052	-0.0001	-0.0001	0.175789	-0.0001	-0.0001	0.17137	-0.0001	-0.0001	0.190725	-0.0001	-0.0001	0.244679
AT1B3_HUMAN	0.202082	0.0659627	0.31791	0.214508	0.117121	-0.049261	0.214088	-0.0650106	-0.098704	-0.218529	-0.26659	-0.137063	-0.0933913	0.423482	0.447215	0.182668	0.168805	0.1692	0.179638	0.155845	0.148904	0.176977	0.170228	0.139972	0.177615	0.198315	0.167609	0.144075	0.177684	0.16493
RT07_HUMAN	0.00829893	-0.125913	-0.098165	-0.167129	-0.0469081	0.0189804	-0.15134	-0.155258	-0.00949093	0.0539045	0.0150115	-0.0467857	0.447169	0.308813	0.113673	0.160644	0.086778	0.07276	0.146542	0.0817726	0.0604853	0.124822	0.0932721	0.0721185	0.136344	0.10285	0.0707194	0.145383	0.102037	0.0870923
ZBT40_HUMAN	-0.0743438	-0.0354216	-0.0437782	-0.0248234	-0.0919699	-0.0233117	0.0208897	0.128419	0.079333	0.0498575	-0.0130929	-0.44704	-0.0222189	0.152429	0.0377989	0.149611	0.102923	0.167527	0.129988	0.102362	0.172645	0.130187	0.105061	0.170777	0.11116	0.115266	0.194033	0.11896	0.123501	0.218613
WDTC1_HUMAN	-0.0001	0.446525	-0.0817346	-0.0001	0.219961	-0.0100798	-0.0001	0.153545	0.083942	-0.0001	-0.274922	0.0298965	-0.0001	0.0920614	-0.0834179	-0.0001	0.195157	0.214109	-0.0001	0.177063	0.214115	-0.0001	0.189205	0.214337	-0.0001	0.228715	0.216963	-0.0001	0.190844	0.287947
BCD1_HUMAN	-0.0298732	-0.0179179	-0.00274288	-0.0292675	0.028951	0.0378828	-0.0525309	0.0233321	-0.0803473	0.00811341	0.00736848	-0.0367203	-0.0186272	-0.239585	-0.446045	0.0492064	0.0550382	0.0591995	0.0430021	0.0504483	0.0680447	0.0485886	0.051089	0.0699588	0.0486297	0.0562648	0.0584201	0.0406981	0.0796808	0.0838102
BLM_HUMAN	-0.104868	-0.0501743	-0.0716142	-0.200582	-0.0924084	0.0815968	0.242373	0.0438193	0.109519	0.0400567	-0.203445	0.0918362	0.0356978	-0.0385125	-0.445953	0.112665	0.148233	0.147806	0.126672	0.136435	0.135595	0.133294	0.172352	0.152633	0.113662	0.166844	0.137348	0.117927	0.172938	0.174073
AFF1_HUMAN	-0.0001	-0.0001	-0.118334	-0.0001	-0.0001	-0.13838	-0.0001	-0.0001	0.445919	-0.0001	-0.0001	-0.406442	-0.0001	-0.0001	0.0279661	-0.0001	-0.0001	0.204213	-0.0001	-0.0001	0.214526	-0.0001	-0.0001	0.255377	-0.0001	-0.0001	0.265522	-0.0001	-0.0001	0.289161
PIR_HUMAN	-0.047206	0.144684	-0.0192335	0.00706595	-0.192361	-0.0205341	0.0408935	-0.285538	-0.0198806	0.105333	0.121264	-0.0691401	0.0485693	-0.12809	-0.445835	0.0955813	0.130822	0.111919	0.107525	0.129196	0.11321	0.0953474	0.135921	0.117836	0.105431	0.11759	0.120055	0.100213	0.135027	0.13526
FRS1L_HUMAN	-0.00397289	-0.0001	0.109203	0.0401263	-0.0001	-0.0384125	0.0562592	-0.0001	0.141925	0.100001	-0.0001	-0.181325	0.0488529	-0.0001	-0.445566	0.159499	-0.0001	0.286261	0.164953	-0.0001	0.278946	0.149586	-0.0001	0.299552	0.16536	-0.0001	0.302837	0.17101	-0.0001	0.343635
DNLI1_HUMAN	-0.0417165	0.0240226	0.019903	0.0197594	-0.106621	0.0592009	0.0146929	0.147858	0.0272448	-0.0154846	-0.0221272	-0.0559392	-0.0232566	0.172412	-0.445322	0.0806496	0.157083	0.102692	0.0798549	0.156884	0.0886577	0.0731499	0.151191	0.0929771	0.0717246	0.181221	0.0923662	0.0814743	0.147026	0.102581
SPT21_HUMAN	-0.0001	-0.0001	-0.011478	-0.0001	-0.0001	0.445127	-0.0001	-0.0001	0.101608	-0.0001	-0.0001	-0.0391547	-0.0001	-0.0001	-0.179591	-0.0001	-0.0001	0.433159	-0.0001	-0.0001	0.497103	-0.0001	-0.0001	0.449587	-0.0001	-0.0001	0.446811	-0.0001	-0.0001	0.442316
SUV3_HUMAN	-0.057985	-0.323362	-0.0468833	-0.0051189	-0.2289	-0.155543	-0.0335328	-0.100083	-0.0283766	0.11338	0.103182	0.120289	0.444919	0.102707	0.1856	0.0712139	0.072834	0.0684216	0.0567678	0.0766246	0.0792778	0.0523449	0.0633086	0.064605	0.0570066	0.0790078	0.0743764	0.0601005	0.0746271	0.0840864
TIAM1_HUMAN	0.0143297	0.0340909	-0.00468075	-0.0596325	0.00846118	0.0337227	-0.0509573	0.0171946	-0.032126	-0.00206387	-0.00136188	0.0613533	0.084251	0.24135	0.444521	0.0872556	0.0805018	0.0603117	0.098845	0.070963	0.073129	0.0934266	0.0805366	0.0575665	0.0977346	0.0795893	0.0703169	0.100856	0.0887442	0.083015
LBR_HUMAN	-0.0245135	-0.13421	0.0686729	-0.245188	-0.396382	0.101436	-0.409857	0.0443384	-0.231753	-0.034991	-0.205542	-0.444446	-0.0157078	-0.162205	0.0493193	0.186135	0.137882	0.100115	0.158415	0.131693	0.115303	0.153519	0.126224	0.124269	0.122927	0.154239	0.117362	0.135257	0.138182	0.130275
PDXK_HUMAN	0.0218469	0.143833	-0.0140294	0.328371	-0.0725596	0.162859	-0.0422397	-0.0286706	-0.0828432	-0.0376803	-0.109767	-0.110834	-0.246355	-0.170542	-0.444428	0.163607	0.077153	0.0670726	0.241384	0.0747423	0.0914714	0.22274	0.0736752	0.0743338	0.170527	0.0811836	0.0775307	0.22632	0.0919126	0.092069
NOC3L_HUMAN	0.0914371	-0.118876	0.132156	0.145716	0.0660567	0.095763	-0.219732	-0.0245319	-0.010165	0.257246	0.151301	0.257562	0.140446	0.0401782	0.444211	0.06028	0.0589613	0.0448395	0.0649971	0.0525388	0.0441999	0.0534153	0.055208	0.0424801	0.0537061	0.0571179	0.0484819	0.0538175	0.0637173	0.0587652
KCRU_HUMAN	0.0095724	-0.44373	-0.141879	0.00267425	-0.200199	-0.274524	-0.0735486	-0.109116	-0.105682	-0.260924	-0.0841129	0.0398696	-0.205732	0.0895326	0.221543	0.046413	0.0477416	0.0494071	0.0376591	0.0410622	0.043152	0.0380174	0.0427209	0.0421864	0.0527331	0.0406082	0.0324662	0.0602184	0.0437643	0.0492713
FKBP2_HUMAN	0.379221	0.443387	-0.155428	0.169238	0.110156	0.383779	0.19814	0.125003	-0.0466972	0.255651	-0.0361657	-0.103755	-0.301994	0.148969	0.405235	0.142284	0.234524	0.48645	0.125782	0.201037	0.484725	0.116979	0.234754	0.439989	0.107457	0.213901	0.442529	0.141043	0.243201	0.515746
KCC4_HUMAN	0.107624	0.442965	0.0343782	0.149763	-0.0638737	0.301168	0.0898627	-0.10637	0.0300419	-0.273516	0.0840747	-0.0226204	0.0331093	-0.00751746	-0.348681	0.0975608	0.0742588	0.0788884	0.0944273	0.0642088	0.0768114	0.0915613	0.068069	0.0615124	0.0855588	0.0657346	0.0767569	0.0668751	0.0675568	0.0787857
PPIG_HUMAN	0.0134625	-0.0122813	0.00631684	-0.00370251	0.0221775	-0.0100966	-0.00715198	0.00890474	0.0325114	0.00777702	0.032585	0.168268	0.142979	0.184426	0.442915	0.0566216	0.0518286	0.0362181	0.0570176	0.0391333	0.0445826	0.0441218	0.0364726	0.0430045	0.0396313	0.0360442	0.0498254	0.0506654	0.0443722	0.0610502
PGTB2_HUMAN	0.0916338	-0.0667052	0.0783079	-0.0516876	-0.0169281	-0.199308	0.0229151	-0.0772249	-0.13017	-0.0680901	-0.128507	-0.0408868	-0.349456	0.111393	-0.442862	0.111296	0.0839832	0.0838574	0.101516	0.0831226	0.0897841	0.105151	0.080987	0.080873	0.132973	0.0890385	0.0687427	0.121578	0.0997154	0.100896
H15_HUMAN	0.164284	0.29635	0.148019	-0.275337	-0.00011866	0.258593	-0.263906	0.0655149	0.164945	0.178083	-0.0174117	-0.442825	-0.0218172	0.0837459	-0.0304336	0.0794753	0.0669893	0.0635678	0.0778846	0.0649596	0.0562285	0.0835885	0.060822	0.0616567	0.0806352	0.0570663	0.0598859	0.0796981	0.0604875	0.0561322
PDLI3_HUMAN	-0.0988376	0.176616	-0.00437972	0.171582	-0.0437935	0.119878	-0.000348227	-0.0539035	-0.089412	-0.0689098	-0.07178	-0.195867	-0.442712	-0.184284	-0.329101	0.0541076	0.0459911	0.0430994	0.0560154	0.0406293	0.0514378	0.0386158	0.0420549	0.0531899	0.0577754	0.0409212	0.0661381	0.0520148	0.0518555	0.0616915
ABCA5_HUMAN	-0.0001	0.0439727	-0.0001	-0.0001	0.0260701	-0.0001	-0.0001	-0.0103105	-0.0001	-0.0001	-0.0120988	-0.0001	-0.0001	-0.442542	-0.0001	-0.0001	0.163964	-0.0001	-0.0001	0.172949	-0.0001	-0.0001	0.159563	-0.0001	-0.0001	0.175779	-0.0001	-0.0001	0.222913	-0.0001
EYA1_HUMAN	-0.103411	-0.0369974	0.0576712	0.17105	0.0352231	0.000180208	-0.253652	0.0175866	-0.00930559	-0.259944	-0.0363996	0.0354755	0.0996074	-0.161588	-0.442337	0.200907	0.209585	0.120329	0.209256	0.208284	0.111445	0.231039	0.232857	0.107712	0.236453	0.208601	0.120384	0.197492	0.237603	0.146353
FBX38_HUMAN	-0.0583769	-0.0001	0.219786	0.050403	-0.0001	0.0025721	0.44218	-0.0001	-0.151668	-0.187089	-0.0001	-0.0135461	-0.0548037	-0.0001	-0.119447	0.128133	-0.0001	0.312165	0.141898	-0.0001	0.289238	0.157597	-0.0001	0.295531	0.146795	-0.0001	0.275709	0.125132	-0.0001	0.319647
HDAC7_HUMAN	0.198821	0.00762183	-0.123848	-0.0237582	-0.0123221	0.224327	0.056629	-0.00452552	0.0146535	-0.0181283	0.00752798	-0.0364903	0.0448198	-0.0187509	0.441952	0.0895778	0.0754348	0.18487	0.0736921	0.087593	0.20546	0.0928911	0.0738595	0.191277	0.106671	0.100801	0.184075	0.0635326	0.0821623	0.216045
TRI26_HUMAN	-0.0129361	0.0465786	-0.0428901	-0.0514912	-0.0290366	0.0341146	-0.0269905	-0.0122163	0.0446643	-0.0495857	-0.0375383	-0.0955113	-0.169588	0.441918	-0.201823	0.0623888	0.0876064	0.0746612	0.0671192	0.0895291	0.0751643	0.0762123	0.0866604	0.0730319	0.0692	0.0856871	0.0878568	0.0974444	0.102463	0.0908881
RENR_HUMAN	0.147472	0.0729936	0.121409	-0.0378358	-0.0354792	-0.0690484	-0.44184	-0.341852	-0.231094	0.00621628	-0.0440103	-0.226483	0.0243183	0.16802	-0.0293672	0.14292	0.114401	0.108197	0.121512	0.119343	0.101497	0.159926	0.130234	0.115925	0.155391	0.118406	0.120391	0.123538	0.131021	0.113961
RM27_HUMAN	-0.10253	0.0832121	0.0983113	-0.441572	0.0615178	0.00763733	-0.113034	-0.118565	-0.0167108	-0.000729232	0.0912054	0.114987	0.224827	0.349882	-0.0101548	0.145181	0.133445	0.136003	0.125788	0.142391	0.146078	0.11452	0.130459	0.137294	0.12145	0.140713	0.140194	0.125201	0.152746	0.148355
CTNA1_HUMAN	-0.0128174	0.00221524	-0.0221936	-0.00465436	0.0041004	-0.00318029	-0.0749365	0.00146816	-0.0104019	-0.0647718	-0.0261212	-0.0996116	-0.119195	0.038485	-0.44126	0.0296649	0.0272639	0.0383458	0.0320162	0.0317863	0.0337487	0.0388221	0.0352239	0.0328619	0.036741	0.0306491	0.045863	0.0427011	0.0358801	0.047673
MANF_HUMAN	-0.0001	0.168375	0.135417	-0.0001	0.00809748	0.021369	-0.0001	-0.106586	-0.00703213	-0.0001	-0.0379513	-0.0236842	-0.0001	-0.241383	-0.44123	-0.0001	0.195632	0.112145	-0.0001	0.168534	0.121171	-0.0001	0.184609	0.116435	-0.0001	0.184739	0.103363	-0.0001	0.173661	0.127999
CHMP7_HUMAN	-0.0018166	0.441219	-0.0113648	0.117996	-0.0463989	0.0680123	0.0578939	0.0253722	-0.0782416	-0.120848	-0.133106	-0.0762778	-0.127394	-0.0611867	-0.226099	0.0587292	0.0731915	0.0534378	0.0721594	0.0673973	0.0561391	0.0658959	0.0574036	0.0694572	0.0696945	0.0654364	0.0719102	0.0641465	0.0653672	0.0667698
DPH5_HUMAN	0.0092311	0.103538	0.0245442	-0.0305708	-0.036604	-0.0284901	0.170458	0.0498564	-0.00639773	-0.18502	-0.0117538	-0.0338848	-0.0854258	-0.0312682	-0.441	0.0532925	0.0505811	0.0534086	0.0590495	0.0559071	0.0528734	0.0693985	0.0494448	0.0497941	0.071994	0.042328	0.0607508	0.0581389	0.0505539	0.0596437
LCAP_HUMAN	-0.0593169	-0.0105586	-0.00043671	-0.0110551	-0.00685409	-0.0341038	-0.0336705	-0.0808671	-0.028182	-0.019036	0.0363198	0.0258489	0.103018	0.136377	0.440967	0.0623076	0.0343762	0.0321464	0.0445241	0.0302846	0.0377548	0.0529036	0.0444899	0.0333816	0.0428291	0.0325687	0.0341162	0.0632074	0.0418953	0.0441769
PCGF2_HUMAN	0.440752	-0.080067	-0.00513599	-0.175083	-0.0310455	-0.0151432	-0.0985229	-0.11941	-0.0448353	-0.00908955	-0.0294542	0.0443318	0.10977	0.325307	-0.043342	0.202324	0.172147	0.101275	0.203215	0.179384	0.0959577	0.176377	0.170161	0.0948199	0.156886	0.158289	0.0946709	0.179502	0.205618	0.114641
PRRX2_HUMAN	0.00125757	0.0567409	-0.0233388	-0.0579232	-0.0216921	-0.0170299	-0.0880795	0.0102712	0.0606355	0.0311244	-0.0120172	-0.0623566	0.0315191	-0.0221917	0.440283	0.115964	0.0942596	0.10617	0.119325	0.0911961	0.0934683	0.124891	0.10116	0.0920477	0.13106	0.0975363	0.102579	0.123052	0.0909558	0.112958
QCR2_HUMAN	0.0563869	-0.0816925	-0.104887	-0.158436	-0.0549483	-0.0968744	-0.0349241	-0.020408	-0.00465351	-0.0892954	-0.192004	-0.440112	0.0259897	0.217591	-0.147153	0.132432	0.113775	0.167009	0.136368	0.104626	0.157901	0.132061	0.121516	0.160101	0.145529	0.113162	0.162508	0.12723	0.121185	0.15377
LASP1_HUMAN	-0.00625083	0.148536	-0.0106833	0.440108	-0.00648867	0.159971	0.0346721	-0.117082	-0.236871	-0.00203715	-0.160228	-0.127969	-0.378332	0.00802988	-0.244224	0.0423976	0.0416296	0.0366657	0.0499151	0.0400188	0.043831	0.0403315	0.0446176	0.045347	0.0431906	0.0497796	0.0477599	0.0527193	0.0551376	0.0466615
[truncated: 5,236 more rows]

## Sheet: A Rep0
Protein	TRT1	CTL1	TRT4	CTL4	TRT7	CTL7	TRT10	CTL10	TRT13	CTL13	TRT1_Err	CTL1_Err	TRT4_Err	CTL4_Err	TRT7_Err	CTL7_Err	TRT10_Err	CTL10_Err	TRT13_Err	CTL13_Err
[truncated: 4,343 more rows]

[truncated: 14 more sheets: A Rep1, A Rep2, B Rep0, B Rep1, B Rep2, B Rep3, B Rep4, B Rep5, C Rep0, C Rep1, C Rep2, C Rep3, C Rep4, C Rep5]
