# Supplementary material for: Multiomic Analysis Reveals Disruption of Cholesterol Homeostasis by Cannabidiol in Human Cell Lines
Source: Mol Cell Proteomics. 2022 Jun 24;21(10):100262. doi: 10.1016/j.mcpro.2022.100262 (PMC9525918; doi:10.1016/j.mcpro.2022.100262)
Supplement: supp-6 [file mmc6.xlsx]

## Sheet: Everything
Protein	TRT1_Corr	TRT2_Corr	TRT3_Corr	TRT4_Corr	TRT5_Corr	TRT6_Corr	TRT7_Corr	TRT8_Corr	TRT9_Corr	TRT10_Corr	TRT11_Corr	TRT12_Corr	TRT13_Corr	TRT14_Corr	TRT15_Corr	TRT1_Corr_Err	TRT2_Corr_Err	TRT3_Corr_Err	TRT4_Corr_Err	TRT5_Corr_Err	TRT6_Corr_Err	TRT7_Corr_Err	TRT8_Corr_Err	TRT9_Corr_Err	TRT10_Corr_Err	TRT11_Corr_Err	TRT12_Corr_Err	TRT13_Corr_Err	TRT14_Corr_Err	TRT15_Corr_Err
CIART_HUMAN	-0.0001	-0.0768272	-0.0001	-0.0001	-1.20765	-0.0001	-0.0001	-0.0441473	-0.0001	-0.0001	-2.73825	-0.0001	-0.0001	0.609623	-0.0001	-0.0001	0.390813	-0.0001	-0.0001	0.476262	-0.0001	-0.0001	0.459848	-0.0001	-0.0001	0.453804	-0.0001	-0.0001	0.428876	-0.0001
ATS17_HUMAN	0.280577	0.360008	0.399998	-0.424193	0.0653193	-0.526095	0.135388	0.858497	-0.240852	0.0599714	0.712598	0.143511	-0.538984	-2.44875	0.605885	0.373919	0.338591	0.447872	0.347398	0.316736	0.461289	0.385352	0.350068	0.421541	0.28403	0.339139	0.407776	0.342562	0.35927	0.496368
CO032_HUMAN	-0.0001	-0.0001	-0.0680635	-0.0001	-0.0001	-0.0278898	-0.0001	-0.0001	-0.0218702	-0.0001	-0.0001	0.0344381	-0.0001	-0.0001	2.36544	-0.0001	-0.0001	0.438118	-0.0001	-0.0001	100	-0.0001	-0.0001	0.344261	-0.0001	-0.0001	0.391778	-0.0001	-0.0001	0.426507
RECA_MYCMO	-0.0001	2.30539	-0.0001	-0.0001	0.440894	-0.0001	-0.0001	-1.3236	-0.0001	-0.0001	2.06283	-0.0001	-0.0001	1.13599	-0.0001	-0.0001	0.425595	-0.0001	-0.0001	0.396811	-0.0001	-0.0001	0.446457	-0.0001	-0.0001	0.428246	-0.0001	-0.0001	0.419188	-0.0001
VCAM1_HUMAN	-0.0001	-0.0001	-0.79724	-0.0001	-0.0001	-0.218843	-0.0001	-0.0001	-0.259901	-0.0001	-0.0001	0.586099	-0.0001	-0.0001	-2.26503	-0.0001	-0.0001	0.421706	-0.0001	-0.0001	0.474917	-0.0001	-0.0001	0.460073	-0.0001	-0.0001	0.463971	-0.0001	-0.0001	0.446907
HMOX1_HUMAN	0.170485	0.48541	0.117097	0.0911018	0.184317	0.291842	0.488521	1.67838	1.87685	2.22672	1.23692	1.66207	2.043	1.24473	0.847254	0.109399	0.119768	0.141466	0.109441	0.120357	0.147177	0.110398	0.124782	0.142547	0.109126	0.122929	0.15419	0.108363	0.111628	0.142034
MKL2_HUMAN	-0.0001	-0.0001	-0.125309	-0.0001	-0.0001	-0.0301542	-0.0001	-0.0001	-0.136572	-0.0001	-0.0001	0.206393	-0.0001	-0.0001	2.21116	-0.0001	-0.0001	0.391638	-0.0001	-0.0001	0.388673	-0.0001	-0.0001	100	-0.0001	-0.0001	0.419583	-0.0001	-0.0001	0.447253
LRC24_HUMAN	-0.0001	-0.0001	-2.18551	-0.0001	-0.0001	-0.0240254	-0.0001	-0.0001	1.08398	-0.0001	-0.0001	1.93444	-0.0001	-0.0001	-0.922732	-0.0001	-0.0001	0.402291	-0.0001	-0.0001	0.447772	-0.0001	-0.0001	0.42471	-0.0001	-0.0001	100	-0.0001	-0.0001	0.425962
EF1A1_HUMAN	0.377303	-0.0001	-0.0895728	-0.150049	-0.0001	-0.246826	0.445824	-0.0001	-0.0779289	-0.234657	-0.0001	-0.216618	0.00580617	-0.0001	-2.02772	0.184214	-0.0001	0.43756	0.199377	-0.0001	100	0.193306	-0.0001	0.422106	0.190785	-0.0001	0.37017	0.185871	-0.0001	0.43415
DAAM1_HUMAN	-0.0001	-0.392991	0.0467501	-0.0001	-0.158373	0.0658437	-0.0001	1.53921	0.0342169	-0.0001	-1.9646	-0.0206237	-0.0001	-0.379035	0.0718397	-0.0001	0.479857	0.289	-0.0001	0.387813	0.29611	-0.0001	0.431948	0.290198	-0.0001	0.43487	0.288538	-0.0001	0.445505	0.320795
RA1L2_HUMAN	0.189279	-0.214596	0.179425	-0.00855817	-0.0990206	-0.140698	-0.112379	-1.93197	0.436309	0.183441	0.208265	0.361681	-0.00487372	0.173989	0.333396	0.13881	0.305617	0.209535	0.133584	0.292251	0.228296	0.141205	0.364891	0.216142	0.137457	0.301567	0.242076	0.129331	0.292634	0.211677
COBL_HUMAN	-0.0001	0.264123	0.173363	-0.0001	0.715766	0.494894	-0.0001	-1.52847	-0.49858	-0.0001	1.39494	0.666604	-0.0001	1.88152	-0.710245	-0.0001	0.430517	0.364843	-0.0001	0.44156	0.393016	-0.0001	0.42502	0.387038	-0.0001	0.410861	100	-0.0001	0.440322	0.414736
HMW1_MYCPN	-0.133857	-0.0001	0.201383	-0.0358525	-0.0001	-0.194896	-0.22041	-0.0001	-0.31056	-0.0502702	-0.0001	0.550148	0.00536157	-0.0001	1.87894	0.291199	-0.0001	0.299972	0.276317	-0.0001	0.351034	0.282096	-0.0001	0.354005	0.266474	-0.0001	0.29585	0.279168	-0.0001	0.290589
BTBDG_HUMAN	-0.750084	-1.86561	-0.0372282	0.281374	0.207848	0.0600701	1.14617	1.65404	-0.0056688	-0.20338	-0.696706	0.15985	-0.775269	-0.820415	-0.311726	0.28189	0.284213	0.365789	0.270446	0.244367	100	0.263599	0.256056	0.342684	0.280349	0.284113	0.376413	0.269177	0.270395	0.411627
AT8B3_HUMAN	-0.0001	-1.84441	-0.0001	-0.0001	0.993208	-0.0001	-0.0001	-0.94451	-0.0001	-0.0001	0.143097	-0.0001	-0.0001	-0.395182	-0.0001	-0.0001	0.383755	-0.0001	-0.0001	0.372548	-0.0001	-0.0001	0.38212	-0.0001	-0.0001	0.430917	-0.0001	-0.0001	0.394177	-0.0001
CCD33_HUMAN	0.111194	-0.0001	0.20639	-0.100883	-0.0001	-1.16513	-0.284485	-0.0001	-0.63615	-0.0682339	-0.0001	0.136538	-0.128332	-0.0001	1.8378	0.320118	-0.0001	0.401217	0.244194	-0.0001	0.473678	0.272765	-0.0001	0.46182	0.218238	-0.0001	0.469309	0.265208	-0.0001	0.420664
TRYP_PIG	-0.0765545	-0.255913	0.135609	-0.0511319	-0.0413889	-0.63252	-0.109875	0.0240773	0.155239	0.0445217	-0.0171174	-0.0275716	0.334768	0.447527	1.83279	0.0952052	0.127284	0.142365	0.094318	0.116995	0.148803	0.0951766	0.130653	0.134068	0.0967898	0.114273	0.159517	0.111362	0.131924	0.143999
HDAC6_HUMAN	-0.0001	-0.0001	-1.83186	-0.0001	-0.0001	-0.709619	-0.0001	-0.0001	0.958037	-0.0001	-0.0001	-0.367456	-0.0001	-0.0001	-1.13478	-0.0001	-0.0001	0.479203	-0.0001	-0.0001	0.508553	-0.0001	-0.0001	0.528608	-0.0001	-0.0001	0.506925	-0.0001	-0.0001	0.467876
PAK4_HUMAN	-1.79261	-0.0001	0.0390256	-0.737095	-0.0001	0.102607	0.700567	-0.0001	-0.352167	0.313477	-0.0001	0.515645	0.23825	-0.0001	-0.123192	0.3715	-0.0001	0.260063	0.337623	-0.0001	0.346586	0.349175	-0.0001	0.27116	0.357594	-0.0001	0.301845	0.387005	-0.0001	0.271768
DER_MYCAP	-0.0554042	-0.114489	-0.0001	-0.0971861	-0.133056	-0.0001	0.194244	0.257181	-0.0001	-0.108654	-0.166053	-0.0001	0.127104	1.76021	-0.0001	0.188913	0.373811	-0.0001	0.13989	0.334037	-0.0001	0.156057	0.349562	-0.0001	0.140184	0.321814	-0.0001	0.153536	0.373555	-0.0001
NALCN_HUMAN	-0.0099874	-0.0867718	-0.0232138	-0.0236273	0.0758067	-0.239027	0.0290144	0.0468164	-0.0215907	-0.105732	0.00505393	0.954874	0.0198443	0.057642	1.75651	0.130832	0.350205	0.400027	0.128134	0.345396	0.419793	0.12934	0.337953	0.388565	0.139116	0.338493	0.445692	0.127941	0.342582	0.464781
DCD_HUMAN	-0.0475581	0.0482121	0.257567	-0.0626314	-0.125377	-0.192462	0.0773667	-0.0290359	0.0291944	0.109057	-0.171407	0.178508	0.392085	0.244158	1.75571	0.147637	0.20644	0.254709	0.150773	0.187193	0.273266	0.149852	0.190834	0.265471	0.15718	0.186207	0.276933	0.167322	0.207288	0.243509
IBP6_HUMAN	-0.0001	-0.0001	0.223159	-0.0001	-0.0001	-0.113126	-0.0001	-0.0001	-0.135279	-0.0001	-0.0001	1.06376	-0.0001	-0.0001	1.75554	-0.0001	-0.0001	0.312159	-0.0001	-0.0001	0.330363	-0.0001	-0.0001	0.378293	-0.0001	-0.0001	0.356866	-0.0001	-0.0001	0.372734
MYO3B_HUMAN	-0.0001	0.0447141	0.132657	-0.0001	-0.0513699	1.73715	-0.0001	0.0909017	0.0285613	-0.0001	0.17694	0.250297	-0.0001	0.873531	-0.907409	-0.0001	0.245574	0.340808	-0.0001	0.277038	0.35833	-0.0001	0.282548	0.308028	-0.0001	0.294795	0.393448	-0.0001	0.275759	0.382913
P210L_HUMAN	-0.148257	-0.0001	-1.72507	0.188933	-0.0001	0.0337133	-0.0554099	-0.0001	1.49547	-0.257704	-0.0001	-0.601732	-0.24725	-0.0001	-0.131457	0.366593	-0.0001	0.333051	0.311758	-0.0001	0.328394	0.253865	-0.0001	0.443313	0.30304	-0.0001	0.362783	0.296027	-0.0001	0.374599
TINF2_HUMAN	-0.0001	-0.0001	-1.72447	-0.0001	-0.0001	0.152687	-0.0001	-0.0001	1.18003	-0.0001	-0.0001	-0.308325	-0.0001	-0.0001	-0.268347	-0.0001	-0.0001	0.542894	-0.0001	-0.0001	0.469304	-0.0001	-0.0001	0.470646	-0.0001	-0.0001	0.526389	-0.0001	-0.0001	0.485561
MYPT2_HUMAN	-0.46954	-0.0001	-0.0001	-1.68804	-0.0001	-0.0001	-0.490983	-0.0001	-0.0001	-0.00562875	-0.0001	-0.0001	-0.10172	-0.0001	-0.0001	0.336042	-0.0001	-0.0001	0.355779	-0.0001	-0.0001	0.369663	-0.0001	-0.0001	0.27561	-0.0001	-0.0001	0.373151	-0.0001	-0.0001
HYAL2_HUMAN	0.0896933	-0.0001	0.627375	-0.0766757	-0.0001	0.797868	-0.018718	-0.0001	-0.0111149	0.102627	-0.0001	-0.449409	0.00855298	-0.0001	-1.66235	0.343644	-0.0001	0.404619	0.250804	-0.0001	0.431998	0.255414	-0.0001	0.44995	0.246528	-0.0001	0.405659	0.237086	-0.0001	0.38161
O10G3_HUMAN	-0.0001	0.645272	0.263549	-0.0001	0.449804	-0.0323145	-0.0001	-0.83315	-0.301268	-0.0001	1.64747	1.36017	-0.0001	-0.514636	0.0969465	-0.0001	0.468966	0.484379	-0.0001	0.458619	100	-0.0001	0.461965	0.457778	-0.0001	0.475462	0.487077	-0.0001	0.507057	0.493535
ACPM_HUMAN	0.218989	0.236158	0.187511	0.209801	0.0605062	0.327913	-0.143389	0.0283855	-0.163079	-0.144056	0.0734121	-0.073821	-0.387903	-0.44873	-1.64359	0.0881987	0.122158	0.133796	0.0928775	0.112456	0.13453	0.0834959	0.116367	0.134469	0.0855861	0.122306	0.120215	0.0821896	0.117387	0.140862
ZN574_HUMAN	0.617824	-0.104939	-0.0001	0.00353765	0.212269	-0.0001	0.438211	-0.918206	-0.0001	0.589358	0.0219917	-0.0001	0.36188	1.64289	-0.0001	0.261263	0.464283	-0.0001	0.227263	0.481861	-0.0001	0.271951	0.480391	-0.0001	0.256199	0.455645	-0.0001	0.276659	0.467492	-0.0001
CDA7L_HUMAN	-0.0115729	-0.0552408	-0.0711339	-0.0153913	-0.00666337	-0.0158904	-0.010371	0.011479	-0.0296879	-0.115307	-0.0639349	-0.130908	-0.240839	-0.391208	-1.62477	0.0418037	0.0458801	0.0656767	0.0331774	0.0441728	0.0707375	0.035418	0.0455701	0.0649239	0.0454707	0.0515328	0.0721224	0.0463535	0.0518094	0.0819783
RENI_HUMAN	-0.0001	1.47895	-0.0001	-0.0001	-0.164205	-0.0001	-0.0001	-1.24162	-0.0001	-0.0001	1.62201	-0.0001	-0.0001	0.710943	-0.0001	-0.0001	0.362935	-0.0001	-0.0001	0.338581	-0.0001	-0.0001	0.359626	-0.0001	-0.0001	0.414938	-0.0001	-0.0001	0.396092	-0.0001
APOF_HUMAN	-0.0001	-0.0001	-0.0896439	-0.0001	-0.0001	0.509991	-0.0001	-0.0001	-0.191345	-0.0001	-0.0001	-0.236589	-0.0001	-0.0001	-1.62175	-0.0001	-0.0001	0.341942	-0.0001	-0.0001	0.380349	-0.0001	-0.0001	0.349107	-0.0001	-0.0001	0.370353	-0.0001	-0.0001	0.41195
TOR3A_HUMAN	-0.0001	-0.0001	-0.0633127	-0.0001	-0.0001	0.309468	-0.0001	-0.0001	0.0870084	-0.0001	-0.0001	-0.850844	-0.0001	-0.0001	-1.62164	-0.0001	-0.0001	0.502527	-0.0001	-0.0001	0.478247	-0.0001	-0.0001	0.482834	-0.0001	-0.0001	100.001	-0.0001	-0.0001	0.446362
RPOC_MYCPU	-0.0001	1.60757	-0.0001	-0.0001	0.390382	-0.0001	-0.0001	-1.00914	-0.0001	-0.0001	0.322268	-0.0001	-0.0001	1.4148	-0.0001	-0.0001	0.495431	-0.0001	-0.0001	0.440753	-0.0001	-0.0001	0.501011	-0.0001	-0.0001	0.430149	-0.0001	-0.0001	0.50541	-0.0001
HMDH_HUMAN	0.0624147	0.356566	0.133617	0.0996496	0.219151	0.221347	0.21826	0.338981	0.662732	1.05291	1.02688	1.44212	1.59756	1.31995	1.03256	0.0390942	0.0522863	0.0568367	0.037938	0.0525557	0.0552807	0.0349612	0.0474291	0.05896	0.0411336	0.051516	0.061936	0.0417017	0.0510528	0.0589783
CAB45_HUMAN	0.0804741	0.00283463	0.0504924	0.0468157	-0.0561998	-0.210897	-0.015169	-0.0367625	-0.218818	-0.162076	-0.138072	-0.0319337	-0.0329525	-0.180316	-1.58838	0.0568907	0.0643101	0.0768298	0.0483677	0.064994	0.104087	0.0455366	0.0729985	0.0844784	0.0485351	0.06621	0.0831805	0.048925	0.064749	0.098489
PAR1_HUMAN	1.5834	-0.0001	-0.0001	0.944929	-0.0001	-0.0001	-0.224187	-0.0001	-0.0001	-0.158572	-0.0001	-0.0001	-0.746633	-0.0001	-0.0001	0.361077	-0.0001	-0.0001	0.359093	-0.0001	-0.0001	0.362226	-0.0001	-0.0001	0.357879	-0.0001	-0.0001	0.356181	-0.0001	-0.0001
NUCB1_HUMAN	0.0174051	-0.0663541	0.0163786	-0.0504724	-0.10579	-0.171105	-0.0146662	-0.0416619	-0.156561	-0.0804757	-0.130928	-0.0462407	-0.0462152	-0.476346	-1.58054	0.0437218	0.0412122	0.0401011	0.0375951	0.0478188	0.0478312	0.0336971	0.0450589	0.0520606	0.0345876	0.0496714	0.0514767	0.0352903	0.0491784	0.0518417
OPA3_HUMAN	0.185421	-0.161816	0.209484	0.148935	-0.22188	-0.0791789	-0.00974725	0.415617	-0.0397342	-0.144406	0.319479	1.56955	0.164397	0.401675	1.03047	0.24461	0.539634	0.419978	0.247273	0.527012	0.414146	0.253254	0.533288	0.411333	0.246722	0.532289	100	0.262046	0.532789	0.427189
TXNIP_HUMAN	0.0184105	-0.0329743	-0.0939651	0.104819	-0.00950785	-0.00394096	-0.100352	-0.120403	-0.25406	-0.377602	-0.230537	-0.0470941	-0.704853	-0.769717	-1.56404	0.0942153	0.115091	0.18376	0.0922852	0.112376	0.217867	0.105729	0.120371	0.210149	0.105926	0.126229	0.234778	0.111068	0.136161	0.209063
PAF15_HUMAN	0.019226	0.005729	0.0903176	-0.031056	0.183398	-0.877222	0.0221581	-0.12167	-0.270788	-0.127916	-0.145076	-0.358515	-0.570523	-0.948472	-1.55963	0.156843	0.165693	0.24439	0.156635	0.199531	0.3461	0.136639	0.178251	0.261611	0.14637	0.237355	0.286211	0.161479	0.219805	0.282986
SYNPO_HUMAN	0.0858419	-0.0936723	-0.0164005	-0.137966	-0.0479628	0.107971	-0.0544501	0.00256902	0.118089	0.0938015	-0.0142903	-0.217079	0.634665	0.657989	1.55926	0.210226	0.244868	0.307606	0.211979	0.22954	0.332637	0.221989	0.224223	0.324463	0.238468	0.253568	0.332013	0.21709	0.269046	0.409437
CASA1_BOVIN	-0.00324785	-0.0566655	0.00105649	0.174289	-0.131837	-0.22284	-0.203539	-0.255346	0.0223341	0.0768427	0.203346	0.171317	0.338721	0.575579	1.55773	0.127191	0.139783	0.149003	0.126068	0.150182	0.161146	0.134359	0.163471	0.160794	0.1374	0.165191	0.172884	0.132949	0.169456	0.157793
TMM59_HUMAN	-0.0100041	-0.0001	-0.161601	0.0346933	-0.0001	-0.0174546	0.153835	-0.0001	0.151967	0.0687373	-0.0001	0.174017	0.347906	-0.0001	-1.55757	0.144599	-0.0001	0.310772	0.131725	-0.0001	0.28638	0.141414	-0.0001	0.320974	0.138272	-0.0001	100	0.156192	-0.0001	0.386875
NAA30_HUMAN	-0.0001	-0.0001	-0.591885	-0.0001	-0.0001	0.143646	-0.0001	-0.0001	0.189284	-0.0001	-0.0001	-0.140015	-0.0001	-0.0001	-1.54892	-0.0001	-0.0001	0.424422	-0.0001	-0.0001	100	-0.0001	-0.0001	0.400185	-0.0001	-0.0001	0.412093	-0.0001	-0.0001	0.460756
VILL_HUMAN	0.647578	0.447235	0.199802	0.33698	0.272535	0.119465	-0.912391	-0.458859	-0.389592	1.20436	1.54304	1.24765	0.329476	-0.0809864	-0.0162722	0.254994	0.474195	0.23787	0.24048	0.431609	0.226541	0.247103	0.467695	0.238903	0.250154	0.514011	0.384507	0.266096	0.532651	0.257171
AF1Q_HUMAN	-0.00271877	-0.0387533	-0.0253762	-0.12488	0.0156943	-0.0339672	0.0608669	-0.129965	-0.0101265	0.122704	-0.214318	0.00850397	0.097433	-0.285508	-1.53651	0.1485	0.194745	0.180297	0.145788	0.17653	0.205868	0.14085	0.185867	0.185101	0.132388	0.189091	0.191701	0.123673	0.172148	0.220791
ERG1_HUMAN	0.0706344	0.322907	0.221853	0.054822	0.333938	0.477053	0.234218	0.372017	0.632175	1.05197	1.2141	1.50091	1.535	1.46902	1.28859	0.0601918	0.0614054	0.0720003	0.0600066	0.0626815	0.0785569	0.0624029	0.0545277	0.0639662	0.0597278	0.0610899	0.0792819	0.0594123	0.0617635	0.0727722
AEN_HUMAN	-0.0001	-0.0001	-0.452616	-0.0001	-0.0001	-0.213666	-0.0001	-0.0001	0.120313	-0.0001	-0.0001	-0.286275	-0.0001	-0.0001	-1.525	-0.0001	-0.0001	0.469636	-0.0001	-0.0001	0.428032	-0.0001	-0.0001	0.404661	-0.0001	-0.0001	0.437987	-0.0001	-0.0001	0.466961
S4A8_HUMAN	-0.508026	-0.0001	-0.176632	0.552689	-0.0001	-0.220442	-0.49332	-0.0001	-1.52175	-0.870855	-0.0001	0.57095	-0.667749	-0.0001	-0.856779	0.278918	-0.0001	0.410812	0.296356	-0.0001	0.41098	0.295702	-0.0001	0.398286	0.288353	-0.0001	100	0.294997	-0.0001	0.445336
TIM8B_HUMAN	-0.00349224	-0.306776	-0.030236	0.138838	0.0403092	0.187592	0.0599932	0.114798	0.149617	-0.0512452	0.0320944	-0.207396	-0.23552	-0.491771	-1.51808	0.0873793	0.11355	0.130414	0.0821868	0.0963326	0.135384	0.0798011	0.103517	0.128066	0.0786353	0.105431	0.144351	0.0945819	0.119443	0.13944
CP4FB_HUMAN	-0.0001	-0.0001	0.230854	-0.0001	-0.0001	0.0894269	-0.0001	-0.0001	0.107212	-0.0001	-0.0001	0.211881	-0.0001	-0.0001	1.51364	-0.0001	-0.0001	0.530982	-0.0001	-0.0001	0.534006	-0.0001	-0.0001	0.531434	-0.0001	-0.0001	0.541798	-0.0001	-0.0001	0.537625
NAA40_HUMAN	-0.0512311	-0.0547721	-0.0315725	-0.0205129	-0.0319653	0.00704279	-0.022227	-0.0107698	0.0276444	0.0316916	-0.0331033	-0.102257	-0.0562707	-0.075082	-1.51035	0.0559163	0.0718756	0.0748968	0.0659107	0.0693718	0.083383	0.0509977	0.0752494	0.074783	0.0567807	0.0713821	0.0906135	0.0572427	0.0802356	0.091925
AL14E_HUMAN	1.07674	-0.0001	-0.0001	-1.50396	-0.0001	-0.0001	0.508622	-0.0001	-0.0001	0.210007	-0.0001	-0.0001	0.348591	-0.0001	-0.0001	0.371016	-0.0001	-0.0001	0.359309	-0.0001	-0.0001	0.348264	-0.0001	-0.0001	0.329549	-0.0001	-0.0001	0.350315	-0.0001	-0.0001
ITA2_HUMAN	-0.028814	-0.0001	-0.590014	0.0479459	-0.0001	-0.191865	-0.103229	-0.0001	-0.336924	-0.0332695	-0.0001	0.0506893	0.0571527	-0.0001	1.48806	0.392138	-0.0001	0.505399	0.376971	-0.0001	0.514576	0.294529	-0.0001	100.001	0.333176	-0.0001	0.561088	0.284164	-0.0001	0.491567
RLGPB_HUMAN	0.0403403	0.363091	-0.0001	0.273069	0.231837	-0.0001	-0.579487	-0.349683	-0.0001	-0.0154302	-0.212996	-0.0001	-1.48374	0.109216	-0.0001	0.428141	0.284709	-0.0001	0.42333	0.277038	-0.0001	0.419431	0.296829	-0.0001	0.429285	0.28375	-0.0001	0.410595	0.292249	-0.0001
NDK8_HUMAN	-0.0001	-0.0001	0.151182	-0.0001	-0.0001	1.48212	-0.0001	-0.0001	-0.152679	-0.0001	-0.0001	-0.0825398	-0.0001	-0.0001	0.340027	-0.0001	-0.0001	0.455165	-0.0001	-0.0001	100.001	-0.0001	-0.0001	0.45931	-0.0001	-0.0001	0.457175	-0.0001	-0.0001	0.463634
SC61G_HUMAN	-0.125029	0.0735791	0.0129382	-0.031912	-0.082721	-0.281416	0.107337	0.058044	0.087416	0.346693	-0.0926143	0.062638	0.368565	0.45859	1.47036	0.126025	0.174021	0.190546	0.116674	0.152728	0.208149	0.131863	0.166471	0.200859	0.135878	0.167351	0.180249	0.125805	0.163017	0.19835
VPS18_HUMAN	-0.0691311	-0.0947458	0.0720505	-0.309915	-1.46747	-0.507007	-0.0739093	1.13487	0.912825	0.0532204	0.747602	0.527411	-0.209854	0.145936	0.147249	0.285515	0.338355	0.238171	0.287085	0.404274	0.337815	0.289149	0.4155	0.235475	0.290962	0.365396	0.288649	0.29105	0.418787	0.273443
DNS2A_HUMAN	-0.0001	-0.0392237	-0.0001	-0.0001	-0.311245	-0.0001	-0.0001	-0.0323305	-0.0001	-0.0001	0.243068	-0.0001	-0.0001	1.46695	-0.0001	-0.0001	0.399166	-0.0001	-0.0001	0.382362	-0.0001	-0.0001	0.302979	-0.0001	-0.0001	0.376118	-0.0001	-0.0001	0.346876	-0.0001
ETV3_HUMAN	-0.0001	1.45897	-0.0001	-0.0001	0.0365166	-0.0001	-0.0001	-0.301229	-0.0001	-0.0001	-0.48556	-0.0001	-0.0001	-0.262464	-0.0001	-0.0001	0.441095	-0.0001	-0.0001	0.425346	-0.0001	-0.0001	0.426688	-0.0001	-0.0001	0.427137	-0.0001	-0.0001	0.432075	-0.0001
CRIPT_HUMAN	-0.00863751	0.159012	-0.0314491	0.0779185	0.0119329	-0.210365	0.0190422	0.110324	0.00728984	-0.186032	-0.123953	-0.325035	-0.262965	-0.422965	-1.45682	0.134733	0.186685	0.151954	0.113772	0.206651	0.165592	0.138603	0.202839	0.169369	0.125742	0.203015	0.187078	0.125874	0.195256	0.174091
FSD2_HUMAN	-0.0001	0.329876	-0.0001	-0.0001	-1.45602	-0.0001	-0.0001	0.964128	-0.0001	-0.0001	0.626232	-0.0001	-0.0001	0.0685516	-0.0001	-0.0001	0.372848	-0.0001	-0.0001	0.426204	-0.0001	-0.0001	0.375002	-0.0001	-0.0001	0.3764	-0.0001	-0.0001	0.359562	-0.0001
SKT_HUMAN	-0.0001	-0.193045	0.303365	-0.0001	-0.0613808	1.44969	-0.0001	-0.00604417	-0.0301816	-0.0001	-0.059184	-0.00675903	-0.0001	-0.0203056	0.114813	-0.0001	0.382096	0.256269	-0.0001	0.311656	0.379294	-0.0001	0.317139	0.290278	-0.0001	0.34457	0.258482	-0.0001	0.305083	0.285706
MPPD2_HUMAN	-0.0001	0.0162376	-0.0001	-0.0001	0.219686	-0.0001	-0.0001	1.44892	-0.0001	-0.0001	-0.659872	-0.0001	-0.0001	0.183812	-0.0001	-0.0001	0.461561	-0.0001	-0.0001	0.427054	-0.0001	-0.0001	0.44355	-0.0001	-0.0001	0.477565	-0.0001	-0.0001	0.435257	-0.0001
DPF1_HUMAN	-0.0001	-0.675521	-0.0001	-0.0001	0.0349447	-0.0001	-0.0001	0.0272165	-0.0001	-0.0001	0.480921	-0.0001	-0.0001	-1.44841	-0.0001	-0.0001	0.283193	-0.0001	-0.0001	0.240205	-0.0001	-0.0001	0.233498	-0.0001	-0.0001	0.32545	-0.0001	-0.0001	0.280657	-0.0001
ZN793_HUMAN	0.136326	-0.568739	0.0162368	-0.0844584	0.252914	-0.677531	-0.146174	-0.993934	0.0097986	0.0387311	0.746931	0.108789	-0.378925	0.242706	1.44728	0.256743	0.438587	0.460117	0.196643	0.487524	0.521801	0.19984	0.490677	100	0.211118	0.435889	0.520421	0.210498	0.426903	0.564244
CMGA_HUMAN	-0.0315959	-0.148319	-0.101523	0.100133	0.006838	-0.202915	0.0803946	-0.0154874	-0.146973	-0.262396	-0.114536	-0.349786	-0.130043	-0.411221	-1.44712	0.0362643	0.0608728	0.0529473	0.0389776	0.0634656	0.0597682	0.0368031	0.0517972	0.0493641	0.0378336	0.0600793	0.0691219	0.0326543	0.0598029	0.0649827
LEG1_HUMAN	0.117645	0.013057	0.0968176	-0.0274896	-0.173331	0.0796661	0.38675	0.114999	0.10797	0.00158348	-0.0570363	-0.234033	-0.128447	-0.243811	-1.43973	0.064783	0.0665481	0.081109	0.0670831	0.0700946	0.0885194	0.062764	0.0738272	0.077722	0.0587555	0.059366	0.0861643	0.0633313	0.0605772	0.0883383
TIM8A_HUMAN	-0.0453969	-0.0363936	-0.0368821	0.0584319	0.0416314	0.570496	-0.0338428	0.28661	0.07943	0.0699827	-0.157715	-0.267274	0.0869184	-0.133695	-1.43726	0.105292	0.133557	0.151329	0.114874	0.130843	0.164418	0.103441	0.130291	0.169427	0.0966956	0.135266	0.183611	0.10911	0.126003	0.176571
SMOX_HUMAN	-0.0001	0.252049	-0.101228	-0.0001	0.199542	-0.687207	-0.0001	0.303063	0.423033	-0.0001	-0.140666	-0.182632	-0.0001	-0.388849	1.43647	-0.0001	0.448428	0.44314	-0.0001	0.368385	0.525461	-0.0001	0.395601	100.001	-0.0001	0.355999	0.554629	-0.0001	0.446184	0.517926
TYW5_HUMAN	-0.0001	-1.42726	-0.0001	-0.0001	0.0393172	-0.0001	-0.0001	-0.344761	-0.0001	-0.0001	-0.999035	-0.0001	-0.0001	0.746612	-0.0001	-0.0001	0.483243	-0.0001	-0.0001	0.495692	-0.0001	-0.0001	0.492236	-0.0001	-0.0001	0.432647	-0.0001	-0.0001	0.476137	-0.0001
SGCD_HUMAN	-0.0001	-1.42591	-0.0001	-0.0001	-0.0222729	-0.0001	-0.0001	1.29332	-0.0001	-0.0001	-1.16087	-0.0001	-0.0001	-0.490104	-0.0001	-0.0001	0.345843	-0.0001	-0.0001	0.29732	-0.0001	-0.0001	0.344257	-0.0001	-0.0001	0.392442	-0.0001	-0.0001	0.395296	-0.0001
SL9A3_HUMAN	-0.0001	-0.677799	-0.0001	-0.0001	-0.395917	-0.0001	-0.0001	1.41944	-0.0001	-0.0001	-1.06241	-0.0001	-0.0001	0.378949	-0.0001	-0.0001	0.408461	-0.0001	-0.0001	0.451447	-0.0001	-0.0001	0.422977	-0.0001	-0.0001	0.416743	-0.0001	-0.0001	0.433256	-0.0001
MARE2_HUMAN	-0.0001	-0.0001	-0.147233	-0.0001	-0.0001	-0.0582242	-0.0001	-0.0001	-0.499185	-0.0001	-0.0001	1.41769	-0.0001	-0.0001	0.457958	-0.0001	-0.0001	0.500047	-0.0001	-0.0001	100	-0.0001	-0.0001	0.453839	-0.0001	-0.0001	0.448054	-0.0001	-0.0001	0.471939
NSD1_HUMAN	0.0450748	-0.0137024	-0.368459	-0.0226617	-0.00907915	-0.0327316	0.0379269	-0.0734676	0.0124529	-0.178477	-0.0157792	0.108523	0.108045	0.0131391	1.40459	0.199515	0.121246	0.360246	0.19572	0.119665	0.299691	0.206434	0.122258	0.325315	0.202812	0.121185	0.327413	0.204095	0.12876	0.346189
ADX_HUMAN	0.440598	-0.0001	0.150885	0.242831	-0.0001	0.220531	0.216502	-0.0001	0.18797	0.0545832	-0.0001	-0.0628965	-0.0128776	-0.0001	-1.40253	0.297283	-0.0001	0.241296	0.261178	-0.0001	0.358871	0.253769	-0.0001	0.257813	0.232538	-0.0001	0.295998	0.241669	-0.0001	0.291035
MROH1_HUMAN	-0.0001	-0.0001	0.110084	-0.0001	-0.0001	-0.0223273	-0.0001	-0.0001	0.402515	-0.0001	-0.0001	0.648831	-0.0001	-0.0001	1.40151	-0.0001	-0.0001	0.602819	-0.0001	-0.0001	0.578099	-0.0001	-0.0001	0.599681	-0.0001	-0.0001	0.591431	-0.0001	-0.0001	0.594817
ERC2_HUMAN	-0.0001	-0.0001	-1.40065	-0.0001	-0.0001	0.787389	-0.0001	-0.0001	1.04833	-0.0001	-0.0001	-0.197112	-0.0001	-0.0001	-0.283278	-0.0001	-0.0001	0.472832	-0.0001	-0.0001	100.001	-0.0001	-0.0001	0.462668	-0.0001	-0.0001	0.458057	-0.0001	-0.0001	0.465472
VTDB_HUMAN	-0.0001	-0.0001	0.654661	-0.0001	-0.0001	-1.39711	-0.0001	-0.0001	-0.713417	-0.0001	-0.0001	-0.425191	-0.0001	-0.0001	0.339218	-0.0001	-0.0001	0.378499	-0.0001	-0.0001	0.359679	-0.0001	-0.0001	0.387548	-0.0001	-0.0001	0.391724	-0.0001	-0.0001	0.369531
POTA_MYCGE	0.0223059	-0.0001	-0.0001	0.113624	-0.0001	-0.0001	-0.164318	-0.0001	-0.0001	-0.162388	-0.0001	-0.0001	-1.39537	-0.0001	-0.0001	0.228329	-0.0001	-0.0001	0.260423	-0.0001	-0.0001	0.261337	-0.0001	-0.0001	0.262712	-0.0001	-0.0001	0.316711	-0.0001	-0.0001
CFA74_HUMAN	-0.0890417	0.603654	-0.142276	0.216859	-0.0955541	-0.266413	0.0117733	-0.0169311	0.128162	0.546282	-0.196729	0.171632	-0.0523671	-0.104105	1.39191	0.187719	0.420125	0.433401	0.183025	0.338241	0.428865	0.176055	0.326814	0.406512	0.230492	0.360674	0.433202	0.225858	0.320445	0.496371
DESP_HUMAN	-0.0409865	-0.124467	0.162946	0.0889453	0.190081	-1.38519	-0.443696	-0.351328	-0.520989	0.146427	-0.460318	-0.0356099	-0.1953	0.541649	0.372088	0.253001	0.265676	0.254012	0.255779	0.247786	0.346695	0.316523	0.283523	0.287179	0.281704	0.304043	0.244702	0.309752	0.283439	0.260891
BNIP3_HUMAN	0.0492612	-0.199847	-0.0889523	-0.0125947	-0.0101804	-0.105148	0.0195197	0.0113833	-0.0278103	-0.0313407	-0.125246	-0.37858	-0.458	-0.556415	-1.38398	0.0967029	0.121753	0.245314	0.0912737	0.111328	0.241215	0.0900492	0.122396	0.269481	0.104164	0.122846	0.39558	0.103664	0.142985	0.311821
PLK2_HUMAN	-0.0001	-0.0001	0.00989684	-0.0001	-0.0001	1.38376	-0.0001	-0.0001	-0.11724	-0.0001	-0.0001	0.0174992	-0.0001	-0.0001	-0.729439	-0.0001	-0.0001	0.313452	-0.0001	-0.0001	0.385432	-0.0001	-0.0001	0.316305	-0.0001	-0.0001	0.294701	-0.0001	-0.0001	0.372128
NAIF1_HUMAN	-0.388279	-0.0001	-0.0001	-0.722801	-0.0001	-0.0001	0.0637358	-0.0001	-0.0001	0.514047	-0.0001	-0.0001	-1.37978	-0.0001	-0.0001	0.349756	-0.0001	-0.0001	0.317992	-0.0001	-0.0001	0.322623	-0.0001	-0.0001	0.328318	-0.0001	-0.0001	0.336503	-0.0001	-0.0001
CX6B1_HUMAN	0.00574819	-0.177888	0.254841	0.031481	0.110052	-0.361545	-0.12776	0.106116	-0.0836838	0.00539974	-0.0109122	-0.361544	-0.089329	-0.270113	-1.37951	0.0494862	0.0957456	0.101703	0.050813	0.102126	0.111271	0.0498717	0.103901	0.10656	0.053856	0.102359	0.111793	0.0663779	0.100451	0.09955
FADS2_HUMAN	-0.0104608	-0.163171	0.0147301	0.00433035	0.0160929	0.0557881	0.00821549	-0.0377653	-0.0506899	-0.024905	0.0150208	0.0428815	0.0740349	-0.248917	-1.36667	0.0372214	0.0471873	0.0520345	0.0339717	0.04271	0.061972	0.0334148	0.0447891	0.0575146	0.0363236	0.0437197	0.0639914	0.0404912	0.0561854	0.0788744
M3K9_HUMAN	-0.0001	1.36263	-0.0001	-0.0001	-0.18563	-0.0001	-0.0001	0.171666	-0.0001	-0.0001	-0.0828827	-0.0001	-0.0001	-0.106796	-0.0001	-0.0001	0.420807	-0.0001	-0.0001	0.337779	-0.0001	-0.0001	0.335785	-0.0001	-0.0001	0.312414	-0.0001	-0.0001	0.385399	-0.0001
HEAT6_HUMAN	0.306841	0.00364419	0.513615	-0.113705	0.0313546	0.823638	-0.0617081	-0.0132385	-0.546768	-0.121962	0.0586333	-1.35924	-0.151058	-0.691145	-0.280489	0.360345	0.546058	0.392875	0.385989	0.545669	0.391334	0.388416	0.536202	0.39249	0.387033	0.543201	100	0.391847	0.516294	0.392577
CHCH2_HUMAN	0.0354459	0.273691	-0.115255	0.357204	0.0523354	0.532491	0.0847361	0.219169	-0.368972	-0.0991963	0.125436	-0.198447	-0.0957534	-0.534797	-1.35923	0.18139	0.317755	0.320758	0.164646	0.310636	0.338257	0.145184	0.312235	0.339834	0.139707	0.314049	0.31908	0.157242	0.325197	0.331233
KIFA3_HUMAN	0.619626	0.102878	-0.0001	0.598286	0.164327	-0.0001	0.162931	0.15369	-0.0001	-0.144393	-0.426691	-0.0001	-1.3577	0.0214564	-0.0001	0.372918	0.215042	-0.0001	0.393208	0.226943	-0.0001	0.404757	0.231475	-0.0001	0.400202	0.253514	-0.0001	0.380254	0.226127	-0.0001
PIP_MYCGE	-0.0001	1.08493	-0.0001	-0.0001	0.236972	-0.0001	-0.0001	-1.00955	-0.0001	-0.0001	1.35763	-0.0001	-0.0001	-0.018829	-0.0001	-0.0001	0.372399	-0.0001	-0.0001	0.345949	-0.0001	-0.0001	0.398869	-0.0001	-0.0001	0.420066	-0.0001	-0.0001	0.400958	-0.0001
IPO11_HUMAN	-0.0001	-1.3488	-0.0001	-0.0001	-0.468591	-0.0001	-0.0001	0.217945	-0.0001	-0.0001	0.312658	-0.0001	-0.0001	-0.178758	-0.0001	-0.0001	0.399189	-0.0001	-0.0001	0.418821	-0.0001	-0.0001	0.406912	-0.0001	-0.0001	0.405749	-0.0001	-0.0001	0.476628	-0.0001
NUCB2_HUMAN	-0.00849226	-0.0685196	0.0561921	0.00207368	-0.11341	-0.525378	-0.0993462	-0.031846	-0.088118	-0.0374553	-0.15095	-0.0166659	-0.014152	-0.593631	-1.33861	0.108125	0.113216	0.123972	0.0961338	0.119491	0.164624	0.0926561	0.119908	0.159577	0.0901201	0.113737	0.131193	0.0903243	0.135064	0.15301
SLAI1_HUMAN	0.708431	0.63925	0.412474	0.270319	0.29456	-0.0473821	-1.01103	-1.00366	-0.531804	1.33233	1.11198	0.712583	0.337001	1.0349	0.432238	0.150776	0.235836	0.243389	0.142967	0.214518	0.267887	0.152009	0.22162	0.236138	0.149014	0.237511	0.23686	0.154813	0.244663	0.2634
TPGS1_HUMAN	0.193438	-0.196866	-0.0952071	-0.0820388	0.180219	-0.215873	-0.153902	0.0477156	-0.000931628	0.012897	0.297441	-0.0394223	-0.0216504	-1.33012	-0.780324	0.225561	0.289736	0.278145	0.209072	0.287519	0.309188	0.202708	0.350426	0.268333	0.203432	0.327745	100	0.199694	0.312606	0.366722
RYR3_HUMAN	-0.0001	-0.0001	1.12113	-0.0001	-0.0001	0.161268	-0.0001	-0.0001	-0.328507	-0.0001	-0.0001	1.32364	-0.0001	-0.0001	1.06079	-0.0001	-0.0001	0.506242	-0.0001	-0.0001	0.493443	-0.0001	-0.0001	100.001	-0.0001	-0.0001	0.57117	-0.0001	-0.0001	0.543915
VAT1L_HUMAN	-0.978215	-0.0001	-0.629592	-0.22214	-0.0001	-0.298525	0.105824	-0.0001	1.32361	-0.119556	-0.0001	-0.0506321	-0.12997	-0.0001	-0.0131982	0.425003	-0.0001	0.401573	0.4538	-0.0001	0.381242	0.457522	-0.0001	0.409891	0.462301	-0.0001	0.425345	0.412711	-0.0001	0.438452
IBPL1_HUMAN	-0.0356701	-0.00872785	0.244025	-0.0686075	0.103308	0.0150936	0.105923	0.0415261	-0.30269	-0.189743	-0.221799	-0.636012	-0.308223	-0.371996	-1.31715	0.182574	0.189923	0.191362	0.137879	0.206228	0.2423	0.142706	0.219387	0.215644	0.146466	0.216211	0.214213	0.157204	0.235261	0.225274
CLK3_HUMAN	-0.187632	-0.428482	-0.0708574	0.00363279	-0.00161016	0.246848	-0.00982555	-0.165017	-0.127404	0.00446412	-0.0130183	0.0998528	-0.0771232	-0.142829	-1.31474	0.259393	0.384063	0.162823	0.257078	0.320836	0.22493	0.224333	0.329721	0.180633	0.208214	0.322977	0.201414	0.202355	0.341611	0.205772
ALKB1_HUMAN	-0.0001	-0.311362	-0.0001	-0.0001	-0.0368621	-0.0001	-0.0001	-0.115971	-0.0001	-0.0001	0.0234578	-0.0001	-0.0001	1.31324	-0.0001	-0.0001	0.413594	-0.0001	-0.0001	0.387203	-0.0001	-0.0001	0.43362	-0.0001	-0.0001	0.335731	-0.0001	-0.0001	0.443754	-0.0001
POTA_MYCS5	-0.00319398	1.31148	0.0835257	-0.0221337	0.246777	0.063208	-0.00593062	-0.0412509	0.075941	-0.0551969	0.00191649	-0.0141414	0.046087	0.0444564	0.447557	0.141409	0.161496	0.328143	0.13059	0.146702	100	0.134712	0.146868	0.333312	0.139831	0.144177	0.331759	0.133683	0.143486	0.389723
SIG10_HUMAN	0.503462	-0.0001	-0.0001	1.30837	-0.0001	-0.0001	-0.00192305	-0.0001	-0.0001	-0.215514	-0.0001	-0.0001	0.292688	-0.0001	-0.0001	0.275758	-0.0001	-0.0001	0.311515	-0.0001	-0.0001	0.224313	-0.0001	-0.0001	0.304411	-0.0001	-0.0001	0.311843	-0.0001	-0.0001
ASTER_HUMAN	-0.53995	0.625286	-0.289479	0.154862	-0.629944	-0.0113344	0.247533	0.737907	0.264776	0.146752	-0.626749	-0.388712	0.131137	1.30763	-0.593867	0.20127	0.456194	0.301488	0.185509	0.459074	0.340254	0.177495	0.452593	0.299335	0.211289	0.458343	0.333269	0.179098	0.501488	0.422684
IF4G3_HUMAN	-0.0001	0.527002	-0.0001	-0.0001	1.30662	-0.0001	-0.0001	0.0436751	-0.0001	-0.0001	-0.0449921	-0.0001	-0.0001	0.0849286	-0.0001	-0.0001	0.410277	-0.0001	-0.0001	0.401415	-0.0001	-0.0001	0.33137	-0.0001	-0.0001	0.329348	-0.0001	-0.0001	0.336823	-0.0001
PAR14_HUMAN	-0.0001	-0.0001	1.16078	-0.0001	-0.0001	0.0188275	-0.0001	-0.0001	1.30404	-0.0001	-0.0001	0.423682	-0.0001	-0.0001	-0.749439	-0.0001	-0.0001	0.539409	-0.0001	-0.0001	0.544536	-0.0001	-0.0001	100.001	-0.0001	-0.0001	0.542249	-0.0001	-0.0001	0.533233
CKS1_HUMAN	0.0495385	-0.0001	-0.27467	0.0135129	-0.0001	-0.202366	-0.0159676	-0.0001	0.185142	-0.00928988	-0.0001	-0.0484846	-0.0171037	-0.0001	-1.29223	0.148155	-0.0001	0.461351	0.131242	-0.0001	100	0.121943	-0.0001	0.395653	0.134993	-0.0001	0.353099	0.129968	-0.0001	0.968506
SCG1_HUMAN	0.205395	1.29103	-0.0001	0.097121	-0.472276	-0.0001	-0.387447	-0.48294	-0.0001	-0.680582	-0.256941	-0.0001	-0.131713	-0.637635	-0.0001	0.280372	0.476699	-0.0001	0.246185	0.429574	-0.0001	0.300446	0.449269	-0.0001	0.282345	0.418053	-0.0001	0.280954	0.973105	-0.0001
NAGA_HUMAN	-0.0001	-0.0431283	-0.0001	-0.0001	-1.28991	-0.0001	-0.0001	-0.38427	-0.0001	-0.0001	-0.341953	-0.0001	-0.0001	-0.0324354	-0.0001	-0.0001	0.31258	-0.0001	-0.0001	0.412653	-0.0001	-0.0001	0.36842	-0.0001	-0.0001	0.36192	-0.0001	-0.0001	0.299142	-0.0001
CORA1_HUMAN	-0.0001	0.961126	-0.0001	-0.0001	0.459334	-0.0001	-0.0001	0.493351	-0.0001	-0.0001	1.14925	-0.0001	-0.0001	1.28078	-0.0001	-0.0001	0.366783	-0.0001	-0.0001	0.396503	-0.0001	-0.0001	0.387157	-0.0001	-0.0001	0.380552	-0.0001	-0.0001	0.394074	-0.0001
MLIP_HUMAN	0.697656	-0.0001	-0.0001	1.27647	-0.0001	-0.0001	-0.581315	-0.0001	-0.0001	0.650418	-0.0001	-0.0001	-0.217683	-0.0001	-0.0001	0.299913	-0.0001	-0.0001	0.323454	-0.0001	-0.0001	0.348971	-0.0001	-0.0001	0.298857	-0.0001	-0.0001	0.331614	-0.0001	-0.0001
MYCN_HUMAN	0.112657	-0.111493	0.0465146	-0.105972	-0.0495079	0.0109495	-0.00447464	-0.00606694	0.00483338	0.0540421	-0.00197527	0.331159	0.0676653	-0.130829	-1.27623	0.0761225	0.0961419	0.0926345	0.0760443	0.0768364	0.102072	0.0659139	0.0696028	0.0798785	0.0637855	0.0760043	0.106292	0.0721452	0.0793242	0.10512
CU104_HUMAN	-0.06676	-0.11834	-0.266763	0.132653	-0.0603968	-0.0558061	-0.203399	-0.10787	0.12688	-0.0211125	0.127084	0.975597	0.146785	1.27191	1.01873	0.393924	0.419628	0.40808	0.397536	0.416521	0.411476	0.400421	0.4199	0.407026	0.404045	0.420968	100	0.414342	0.419086	0.391797
ARP19_HUMAN	-0.00729711	-0.193272	0.230503	0.0403495	-0.011247	-1.2707	-0.179459	0.0554172	-0.0633126	0.0343962	0.00611499	-0.069502	0.00588061	-0.27821	-0.165673	0.127412	0.173779	0.34434	0.122347	0.183382	0.381519	0.142692	0.173501	0.323312	0.121074	0.174665	0.312397	0.125739	0.176505	0.371827
FBX5_HUMAN	-0.0001	-0.0001	-0.155035	-0.0001	-0.0001	0.739192	-0.0001	-0.0001	0.359348	-0.0001	-0.0001	-0.00498107	-0.0001	-0.0001	-1.26765	-0.0001	-0.0001	0.435863	-0.0001	-0.0001	0.474343	-0.0001	-0.0001	0.452911	-0.0001	-0.0001	0.399164	-0.0001	-0.0001	0.4481
CP51A_HUMAN	0.0902591	0.610622	0.170126	0.0150795	0.141618	0.171571	0.00366465	0.154368	0.256489	0.580319	0.595804	0.926097	1.26655	0.971829	0.845599	0.0648376	0.0768178	0.0874419	0.0648039	0.0753617	0.0901568	0.0664387	0.0733445	0.0809857	0.0659335	0.0724164	0.0958151	0.063131	0.0781244	0.0827225
PP2BA_HUMAN	-0.163512	-1.26383	-0.568867	-0.0972937	-0.358014	-0.235824	0.079654	-0.00779057	-0.0387641	0.0313194	0.283516	-0.0926392	-0.166948	-0.468456	-0.522697	0.105455	0.195981	0.163412	0.102196	0.175921	0.162706	0.108998	0.164868	0.156117	0.103433	0.175439	0.161673	0.109905	0.190858	0.163092
HYPDH_HUMAN	-0.0001	-0.0624326	-0.00919389	-0.0001	-0.108663	-0.108714	-0.0001	0.0492384	0.097978	-0.0001	-0.0304338	-0.075763	-0.0001	0.912628	1.26249	-0.0001	0.314661	0.298451	-0.0001	0.317263	0.311682	-0.0001	0.297214	0.308984	-0.0001	0.367542	100	-0.0001	0.397861	0.381386
MTSS1_HUMAN	-0.0001	-0.0001	0.365043	-0.0001	-0.0001	-0.294621	-0.0001	-0.0001	-0.338994	-0.0001	-0.0001	-0.0449494	-0.0001	-0.0001	1.26238	-0.0001	-0.0001	0.478702	-0.0001	-0.0001	0.470013	-0.0001	-0.0001	100.001	-0.0001	-0.0001	0.433733	-0.0001	-0.0001	0.556161
MS18B_HUMAN	-0.137377	0.10226	-0.1384	0.100518	-0.0104371	0.290063	-0.00841642	0.0113348	-0.00840298	-0.0654156	-0.143174	-0.147089	-0.295641	-0.630126	-1.25931	0.189359	0.172107	0.187575	0.192051	0.164414	0.206388	0.18311	0.165246	0.195519	0.194493	0.171026	0.219617	0.217393	0.199104	0.226773
MED24_HUMAN	-0.336179	-0.261264	-0.0001	0.161691	0.251428	-0.0001	0.4091	-0.293827	-0.0001	-0.214444	-0.0563604	-0.0001	-0.230792	1.25534	-0.0001	0.334157	0.361641	-0.0001	0.288563	0.361924	-0.0001	0.344365	0.354069	-0.0001	0.371588	0.302443	-0.0001	0.314328	0.384618	-0.0001
NSG1_HUMAN	0.0103015	-0.40661	-0.133817	0.0559881	0.271274	-0.105125	-0.192976	-0.296897	-0.186593	0.0241838	0.0931563	-0.341455	-0.389058	-0.0654665	-1.25524	0.112215	0.438779	0.236081	0.120923	0.374578	0.268727	0.12541	0.388022	0.238544	0.129545	0.363585	0.305434	0.133686	0.341913	0.271327
MBD4_HUMAN	-0.0426714	-0.350178	-0.0001	0.0533481	-0.0656078	-0.0001	-0.0161607	0.636436	-0.0001	-0.0582672	-1.24849	-0.0001	0.0149095	-0.439195	-0.0001	0.235658	0.376483	-0.0001	0.237399	0.32213	-0.0001	0.235062	0.408592	-0.0001	0.230926	0.366337	-0.0001	0.239318	0.411877	-0.0001
GIT1_HUMAN	0.374096	-0.0001	-0.0001	-0.335628	-0.0001	-0.0001	1.24387	-0.0001	-0.0001	0.121184	-0.0001	-0.0001	-0.206107	-0.0001	-0.0001	0.290884	-0.0001	-0.0001	0.291217	-0.0001	-0.0001	0.326407	-0.0001	-0.0001	0.243148	-0.0001	-0.0001	0.280727	-0.0001	-0.0001
MFSD5_HUMAN	-0.0001	0.394938	-0.01855	-0.0001	1.24284	0.112774	-0.0001	-0.194097	0.152855	-0.0001	-0.134573	-0.0060007	-0.0001	-0.246626	-0.505888	-0.0001	0.422891	0.246368	-0.0001	0.440589	0.295272	-0.0001	0.371597	0.27479	-0.0001	0.354269	0.2907	-0.0001	0.440739	0.294965
STMN2_HUMAN	0.0881028	-0.128799	0.0690787	0.0574034	0.0600705	0.0500444	0.029441	0.0222838	-0.0561518	-0.21567	-0.0740336	-0.151598	-0.345296	-0.437202	-1.24221	0.0589852	0.0537614	0.0683334	0.0508556	0.0582279	0.0857876	0.0488567	0.0503411	0.0778632	0.0621998	0.0568286	0.0811096	0.0588639	0.0637726	0.0806351
NU6M_HUMAN	-0.369081	0.827388	0.779577	-0.133635	-0.117012	0.844048	-0.253898	-0.193254	-0.121849	-0.108242	-0.316888	-0.127614	-0.361968	-0.356861	-1.24066	0.213818	0.274969	0.490148	0.235503	0.286532	100.001	0.21715	0.289672	0.514152	0.232883	0.279449	0.489837	0.229963	0.279728	0.479936
IP6K2_HUMAN	-0.0304532	0.144587	0.0163494	-0.10901	0.0886481	1.23224	0.0281162	-0.0263247	-0.0305108	-0.0569253	-0.0471347	-0.180117	0.0190111	0.04364	0.200296	0.146787	0.195078	0.258495	0.152766	0.177463	0.419248	0.15035	0.176678	0.267224	0.142528	0.174334	0.263915	0.14337	0.183633	0.280118
GATA_MYCGE	-0.228519	-0.0001	-0.350449	0.155632	-0.0001	0.0147857	-0.0709158	-0.0001	-1.2303	-0.0926743	-0.0001	-0.100128	0.195364	-0.0001	0.690482	0.297521	-0.0001	0.549868	0.279022	-0.0001	0.542722	0.266015	-0.0001	100.001	0.267735	-0.0001	0.546757	0.328058	-0.0001	0.556734
NFU1_HUMAN	-0.0112802	0.100539	0.0557462	0.0804723	0.0174226	-0.0722715	0.0634538	0.168971	-0.0206801	-0.0125972	-0.153396	-0.207798	-0.233185	-0.808045	-1.2261	0.0704322	0.0851645	0.0730318	0.0599218	0.0691039	0.0842708	0.0573413	0.091067	0.0850589	0.0501742	0.0858445	0.0885217	0.0600016	0.0832385	0.0844742
VPS8_HUMAN	-1.22566	-0.0272723	-0.603065	-0.534028	-0.0681481	0.139491	-0.608192	0.139146	-0.0734258	0.720551	0.0949068	0.272212	-0.19272	-0.0650425	0.296255	0.33559	0.192593	0.524735	0.297629	0.186999	0.463449	0.292456	0.192008	100.001	0.29448	0.205123	0.549246	0.326589	0.201781	0.574055
CLCKA_HUMAN	-0.0001	-0.0001	-0.0596769	-0.0001	-0.0001	0.831481	-0.0001	-0.0001	0.461162	-0.0001	-0.0001	-1.22457	-0.0001	-0.0001	-0.203947	-0.0001	-0.0001	0.455416	-0.0001	-0.0001	0.489439	-0.0001	-0.0001	0.503412	-0.0001	-0.0001	0.471126	-0.0001	-0.0001	0.550267
MSL2_HUMAN	0.0600913	-1.22445	-0.0163845	0.176887	-0.377076	0.0392136	-0.00632622	-0.178446	-0.0578233	-0.0676006	0.141869	-0.266775	0.0606975	0.059503	-0.170846	0.347521	0.398328	0.394841	0.297194	0.406036	0.380156	0.284607	0.373144	100	0.267972	0.377006	0.412411	0.259803	0.356781	0.413363
DYHC2_HUMAN	-0.923142	0.263343	-0.0001	-0.226003	-1.22037	-0.0001	-0.132634	-0.819989	-0.0001	0.0341733	0.0373382	-0.0001	-0.0126964	-1.06573	-0.0001	0.353752	0.342033	-0.0001	0.30352	0.388448	-0.0001	0.327593	0.385302	-0.0001	0.254336	0.297722	-0.0001	0.300649	0.344873	-0.0001
SCG3_HUMAN	-0.0421472	-0.0430671	-0.0504925	-0.0417707	-0.0440244	-0.190341	-0.102531	-0.15699	-0.34122	-0.337349	-0.107357	-0.340149	-0.465264	-0.397027	-1.21664	0.0837815	0.1007	0.109301	0.0958128	0.0870246	0.114971	0.0826318	0.103806	0.126008	0.093563	0.103072	0.136	0.091617	0.100968	0.134743
EFS_HUMAN	-0.0001	-0.365376	-0.0001	-0.0001	1.21625	-0.0001	-0.0001	-0.146805	-0.0001	-0.0001	0.0703413	-0.0001	-0.0001	-0.103339	-0.0001	-0.0001	0.359583	-0.0001	-0.0001	0.309543	-0.0001	-0.0001	0.298593	-0.0001	-0.0001	0.295216	-0.0001	-0.0001	0.280254	-0.0001
TTC12_HUMAN	-0.0001	-0.0001	0.0232176	-0.0001	-0.0001	-0.255001	-0.0001	-0.0001	-0.0351808	-0.0001	-0.0001	0.294571	-0.0001	-0.0001	1.21485	-0.0001	-0.0001	0.219357	-0.0001	-0.0001	0.290854	-0.0001	-0.0001	0.237567	-0.0001	-0.0001	0.355318	-0.0001	-0.0001	0.279009
ANGE2_HUMAN	0.333854	0.00343297	-0.141009	-0.278278	0.0778683	-0.108919	0.346919	0.216535	-0.0610253	0.147259	0.385376	-0.395783	1.21246	-0.309442	0.340987	0.243582	0.25515	0.266211	0.229023	0.255346	0.32544	0.230374	0.266383	0.307109	0.240797	0.262347	0.412418	0.238239	0.260524	0.292653
LMAN2_HUMAN	-0.00530911	-0.0794962	0.0715449	0.0625165	-0.0141706	-0.113187	-0.170346	-0.426771	-0.546198	-0.429401	-0.225691	-0.325849	-0.312001	-0.560143	-1.21146	0.0373768	0.0454202	0.0600596	0.0386657	0.0391575	0.0641766	0.0430697	0.0520252	0.0660657	0.0386941	0.0513054	0.0709083	0.0395002	0.052411	0.0640957
TM35B_HUMAN	-0.0001	-0.0001	-0.182763	-0.0001	-0.0001	0.0203817	-0.0001	-0.0001	0.0846484	-0.0001	-0.0001	0.401667	-0.0001	-0.0001	1.20822	-0.0001	-0.0001	0.409683	-0.0001	-0.0001	0.440677	-0.0001	-0.0001	0.430498	-0.0001	-0.0001	0.453022	-0.0001	-0.0001	0.497384
FACR2_HUMAN	0.00593768	-0.0537107	-0.108425	-0.0320259	0.0356545	-0.0563847	-0.0470864	-0.0078184	-0.0704285	-0.258053	-0.0984986	-0.240055	-0.465679	-0.215321	-1.20486	0.146783	0.126148	0.316602	0.150541	0.136409	0.310841	0.16274	0.121387	0.289307	0.160074	0.136191	100	0.170516	0.15845	0.388481
TTC16_HUMAN	-0.207926	-0.377597	0.0481879	0.454637	0.140207	-0.299763	-0.334572	0.0144947	-0.136148	-0.0477264	0.702419	0.00385892	0.641477	0.890631	1.20412	0.403052	0.386718	0.44696	0.408006	0.380063	0.445469	0.398388	0.37825	0.440745	0.400391	0.38089	0.445344	0.397027	0.380229	0.454292
PAX5_HUMAN	-1.20019	0.109768	-0.0001	0.143517	0.0560743	-0.0001	0.0268215	0.108595	-0.0001	0.613016	-0.0129615	-0.0001	-0.193856	-0.20486	-0.0001	0.253612	0.317817	-0.0001	0.237286	0.282093	-0.0001	0.207488	0.288795	-0.0001	0.302301	0.280026	-0.0001	0.250111	0.323695	-0.0001
TSN10_HUMAN	-0.177979	1.19695	-0.0001	0.188532	-0.264058	-0.0001	0.0278621	-0.0820968	-0.0001	0.0641569	-0.134126	-0.0001	0.141288	-0.197571	-0.0001	0.289795	0.341348	-0.0001	0.305582	0.337131	-0.0001	0.249668	0.305909	-0.0001	0.296567	0.308916	-0.0001	0.270079	0.334528	-0.0001
NUDC3_HUMAN	-0.222478	-0.0001	-0.0546717	0.522806	-0.0001	-0.125597	0.288238	-0.0001	0.0916431	-0.084404	-0.0001	0.0220805	-0.305191	-0.0001	-1.19552	0.26003	-0.0001	0.348953	0.23555	-0.0001	100	0.250313	-0.0001	0.336809	0.24227	-0.0001	0.33182	0.234194	-0.0001	0.452714
OSBL1_HUMAN	0.551021	0.587092	0.0238823	0.910227	0.257518	0.614965	-0.880965	0.285176	0.199939	1.19389	0.0361594	0.384696	0.315016	0.0385364	0.0773364	0.336455	0.211768	0.162674	0.292336	0.212232	0.235293	0.325139	0.221409	0.198353	0.342001	0.218991	0.203971	0.319079	0.194721	0.202387
AEBP1_HUMAN	-0.0001	0.332845	0.00702112	-0.0001	0.161077	1.1921	-0.0001	-0.0328311	0.106884	-0.0001	-0.107487	-0.0989341	-0.0001	-0.0098785	-0.752233	-0.0001	0.287987	0.472699	-0.0001	0.257864	100.001	-0.0001	0.276212	0.479837	-0.0001	0.27266	0.47847	-0.0001	0.276419	0.467749
PCNA_HUMAN	0.0182478	-0.0992655	-0.00381807	0.0230578	-0.0087452	-0.0170389	-0.038466	-0.0563867	0.00257838	-0.0676169	-0.0271765	-0.174911	-0.35308	-0.29889	-1.19031	0.032161	0.0367316	0.0397106	0.0365255	0.0399879	0.0406067	0.0326652	0.0430795	0.0395769	0.0341939	0.040099	0.0656654	0.0336794	0.0482282	0.0566577
FOXK2_HUMAN	0.0613548	-0.05917	-0.0253512	0.0185802	0.0514881	-0.0442215	-0.0542013	-0.0312962	-0.21773	-0.0543667	-0.073152	0.0430678	-0.0539921	-0.341666	-1.1895	0.096412	0.128431	0.0861457	0.0723186	0.127494	0.0980378	0.0818557	0.138245	0.107102	0.0833331	0.119445	0.0971842	0.0769345	0.154016	0.11128
MGN2_HUMAN	-0.0001	-0.758114	-1.1843	-0.0001	-0.0558873	-0.176694	-0.0001	0.548446	1.0048	-0.0001	-0.117389	0.143974	-0.0001	0.0639922	-0.51924	-0.0001	0.201984	0.308282	-0.0001	0.199457	0.289499	-0.0001	0.214498	0.286309	-0.0001	0.223256	0.397955	-0.0001	0.211269	0.294933
S15A4_HUMAN	-0.0001	0.771834	-0.0001	-0.0001	-0.0399423	-0.0001	-0.0001	-0.00852679	-0.0001	-0.0001	-1.18336	-0.0001	-0.0001	0.16758	-0.0001	-0.0001	0.373832	-0.0001	-0.0001	0.441843	-0.0001	-0.0001	0.330569	-0.0001	-0.0001	0.404244	-0.0001	-0.0001	0.437765	-0.0001
TAF5L_HUMAN	1.18312	-0.0644914	-0.0001	0.0311191	0.0854023	-0.0001	0.0295127	-0.0387499	-0.0001	0.132166	-0.0426169	-0.0001	0.33536	-0.308944	-0.0001	0.3512	0.261887	-0.0001	0.275916	0.241542	-0.0001	0.291186	0.253174	-0.0001	0.311846	0.250802	-0.0001	0.333436	0.293185	-0.0001
NR2F6_HUMAN	0.21067	0.668579	0.0386271	0.185826	-0.154493	0.0431263	-0.0612735	0.337177	0.013076	-0.095637	-0.0117637	0.133384	-0.046017	-0.475052	-1.18237	0.252125	0.412801	0.194427	0.224796	0.331012	0.228853	0.193857	0.370239	0.189633	0.206604	0.355159	0.213864	0.199403	0.383517	0.235073
CDK13_HUMAN	-0.0001	1.18221	-0.0001	-0.0001	0.0276544	-0.0001	-0.0001	0.170614	-0.0001	-0.0001	-0.232668	-0.0001	-0.0001	0.00239229	-0.0001	-0.0001	0.481697	-0.0001	-0.0001	0.380953	-0.0001	-0.0001	0.476991	-0.0001	-0.0001	0.473247	-0.0001	-0.0001	0.378371	-0.0001
BTNL9_HUMAN	-0.0001	-0.132732	-0.0001	-0.0001	-0.163418	-0.0001	-0.0001	-0.153312	-0.0001	-0.0001	-0.179755	-0.0001	-0.0001	1.17867	-0.0001	-0.0001	0.447962	-0.0001	-0.0001	0.417203	-0.0001	-0.0001	0.40731	-0.0001	-0.0001	0.451426	-0.0001	-0.0001	0.460519	-0.0001
PHF20_HUMAN	-0.231085	0.162398	0.200278	-0.0390073	-0.658511	-0.25578	-0.163501	-0.731835	-1.17619	-0.0507428	0.0806383	-0.26007	0.151398	0.17209	0.199894	0.351936	0.346647	0.409616	0.258119	0.407126	0.418601	0.267658	0.417754	0.438023	0.247661	0.387862	0.431307	0.277203	0.402753	0.424742
IGSF8_HUMAN	0.0291672	0.0768044	0.0432439	0.0201295	0.0482784	1.1696	-0.079485	-0.0900623	-0.19241	-0.0383633	0.101616	0.00103684	-0.258028	0.122858	-0.0381552	0.266411	0.286046	0.289845	0.271536	0.25766	0.339964	0.255916	0.273511	0.322575	0.249205	0.308952	0.300742	0.302701	0.28253	0.289741
ADDG_HUMAN	1.16887	-0.0001	0.0548434	-0.0867677	-0.0001	-0.0752615	0.166628	-0.0001	0.0635624	0.267226	-0.0001	0.158728	0.0762856	-0.0001	0.156699	0.316323	-0.0001	0.369247	0.31436	-0.0001	100	0.303116	-0.0001	0.358718	0.344589	-0.0001	0.339282	0.274569	-0.0001	0.389721
FRDA_HUMAN	0.119144	0.759207	0.115216	0.151617	-0.230133	0.0210094	0.165687	0.0198568	0.0482252	0.0297192	-0.226627	-0.0611148	-0.00724701	-0.745012	-1.16466	0.154891	0.376293	0.191433	0.161259	0.362339	0.204447	0.15372	0.399071	0.199819	0.129633	0.376077	0.206332	0.122717	0.42246	0.219003
FEM1B_HUMAN	-0.0001	0.224612	0.0617296	-0.0001	-0.113053	-0.0255211	-0.0001	0.193476	-0.127092	-0.0001	-0.0547442	0.147262	-0.0001	1.16415	-0.0866702	-0.0001	0.322099	0.14859	-0.0001	0.299333	0.149223	-0.0001	0.323147	0.163123	-0.0001	0.280757	0.17674	-0.0001	0.334223	0.157576
CLK4_HUMAN	-0.0001	0.130251	-0.0626122	-0.0001	-0.0128316	1.16084	-0.0001	-0.0118314	0.0731467	-0.0001	-0.00735195	0.137149	-0.0001	0.248716	-0.252265	-0.0001	0.222907	0.293364	-0.0001	0.214846	0.340847	-0.0001	0.203087	0.300093	-0.0001	0.214621	0.30541	-0.0001	0.247625	0.335101
XKR7_HUMAN	-0.0418847	0.0484432	-1.15493	-0.229069	0.0383209	-0.625422	-0.0324839	-0.10708	-0.955104	-0.212739	0.147538	0.445571	-0.33605	0.0861098	-0.25264	0.166956	0.25233	0.459509	0.137158	0.245658	0.434543	0.13744	0.24139	0.411607	0.142951	0.2598	100.001	0.150028	0.246635	0.387994
CC180_HUMAN	-0.0001	1.15359	-0.0001	-0.0001	0.535227	-0.0001	-0.0001	0.157984	-0.0001	-0.0001	-0.320865	-0.0001	-0.0001	-0.21737	-0.0001	-0.0001	0.425892	-0.0001	-0.0001	0.419842	-0.0001	-0.0001	0.420707	-0.0001	-0.0001	0.41974	-0.0001	-0.0001	0.420692	-0.0001
SHC1_HUMAN	-0.0001	-0.0001	1.1533	-0.0001	-0.0001	0.765923	-0.0001	-0.0001	0.771867	-0.0001	-0.0001	0.687543	-0.0001	-0.0001	-0.934085	-0.0001	-0.0001	0.52232	-0.0001	-0.0001	0.505116	-0.0001	-0.0001	0.513155	-0.0001	-0.0001	0.50934	-0.0001	-0.0001	0.501071
RIPR1_HUMAN	-0.0001	-0.0001	0.0653111	-0.0001	-0.0001	1.15225	-0.0001	-0.0001	0.199229	-0.0001	-0.0001	-0.428748	-0.0001	-0.0001	0.293107	-0.0001	-0.0001	0.390617	-0.0001	-0.0001	0.440004	-0.0001	-0.0001	0.464678	-0.0001	-0.0001	0.444641	-0.0001	-0.0001	0.433469
PICAL_HUMAN	-0.0556848	-0.0349658	-0.01358	0.150058	0.0663007	-0.0176226	0.0189897	0.0242617	-0.0271047	-0.0690646	-0.0255087	-0.188167	-0.110574	-0.485673	-1.14993	0.0697887	0.0732402	0.0668305	0.0732405	0.0777416	0.0807213	0.0662294	0.0782737	0.0821706	0.0691112	0.0822394	0.0836585	0.0638524	0.0928972	0.0895976
PKHG3_HUMAN	-0.387926	-0.931905	-0.0001	-0.0556354	-0.164803	-0.0001	0.11541	-1.14766	-0.0001	0.0489885	0.454615	-0.0001	-0.075544	0.103265	-0.0001	0.211882	0.424902	-0.0001	0.190587	0.491139	-0.0001	0.194953	0.483994	-0.0001	0.205006	0.469223	-0.0001	0.189947	0.376881	-0.0001
PIGM_HUMAN	0.0556823	-0.388723	-0.014028	-0.026186	0.150335	1.14594	-0.206826	0.564979	-0.00885887	0.145258	0.173183	0.103499	-0.275801	-0.0223621	0.509061	0.357624	0.357764	0.36007	0.308202	0.348709	0.43641	0.332829	0.362023	0.33252	0.297516	0.394162	0.356931	0.375972	0.31449	0.392426
WASL_HUMAN	0.531938	-0.0311253	-0.141255	1.14546	0.12575	-0.405251	-0.635277	0.0680945	0.784697	-0.209257	-0.116151	0.117015	-0.335231	-0.0875153	0.512104	0.369866	0.253283	0.322623	0.392351	0.243356	0.358803	0.386737	0.243976	0.339538	0.395593	0.239197	0.330498	0.385915	0.276618	0.344244
FANCM_HUMAN	1.14407	-0.0001	-0.0001	0.0816187	-0.0001	-0.0001	-0.705085	-0.0001	-0.0001	0.926029	-0.0001	-0.0001	-0.219573	-0.0001	-0.0001	0.410664	-0.0001	-0.0001	0.44304	-0.0001	-0.0001	0.423266	-0.0001	-0.0001	0.432717	-0.0001	-0.0001	0.423143	-0.0001	-0.0001
TRI41_HUMAN	-0.105915	-0.0001	-0.0431107	-0.638512	-0.0001	0.141574	-0.0947622	-0.0001	0.475081	-1.14297	-0.0001	0.0429189	0.905523	-0.0001	-0.340556	0.311067	-0.0001	0.288553	0.321856	-0.0001	0.294292	0.240976	-0.0001	0.322133	0.31728	-0.0001	0.303982	0.271784	-0.0001	0.330521
TF2H4_HUMAN	-0.0001	0.0700367	-0.0101122	-0.0001	0.100725	-0.0336618	-0.0001	0.288182	-0.128401	-0.0001	-1.14179	-0.10033	-0.0001	-0.136144	-0.239995	-0.0001	0.239352	0.242285	-0.0001	0.276362	0.276872	-0.0001	0.290813	0.298615	-0.0001	0.282437	0.24522	-0.0001	0.265053	0.271062
TMF1_HUMAN	-0.052778	0.0147015	-0.551415	0.0158139	-0.301034	1.14172	0.053263	0.539182	0.463256	-0.0540749	0.073129	0.251869	-0.0408079	0.365049	-0.217664	0.317269	0.406753	0.451876	0.254017	0.341728	0.491853	0.252995	0.378095	0.442846	0.26258	0.308487	0.490893	0.266391	0.374397	0.436948
RIC8A_HUMAN	-0.0602099	-0.389306	0.140364	-0.0180744	-0.319282	-0.0676929	-0.00232473	-0.323563	-0.038809	0.0169713	-0.176295	-0.0235765	-0.0293833	1.1403	0.246182	0.181934	0.358764	0.239626	0.180192	0.351181	0.282667	0.185924	0.358707	0.225942	0.185333	0.330521	0.234968	0.191915	0.345177	0.252929
RHG23_HUMAN	0.00335094	0.186776	0.0695706	0.0295692	0.155835	0.00917056	0.00996645	-0.105951	-0.061129	-0.0331376	0.0281447	0.207401	0.0859989	-0.219678	-1.13545	0.11037	0.145897	0.14749	0.112687	0.132687	0.153551	0.111144	0.133208	0.151271	0.114822	0.130875	0.181671	0.119861	0.146619	0.171885
PP4R2_HUMAN	-0.0001	-0.0679631	0.50769	-0.0001	-0.646409	0.85157	-0.0001	-1.01922	1.13531	-0.0001	-0.593118	-0.478337	-0.0001	0.611392	-0.781033	-0.0001	0.365095	0.50292	-0.0001	0.436828	0.49466	-0.0001	0.420688	0.558205	-0.0001	0.43826	0.486639	-0.0001	0.439228	0.495144
YTDC2_HUMAN	0.0819503	-0.0001	0.533376	-0.0211452	-0.0001	0.44313	0.0877143	-0.0001	-0.253518	0.00707701	-0.0001	0.671415	0.0397024	-0.0001	1.13508	0.259651	-0.0001	0.459764	0.256468	-0.0001	100.001	0.264342	-0.0001	0.437356	0.250419	-0.0001	0.475007	0.252486	-0.0001	0.478573
CAMP1_HUMAN	-0.0001	-0.155592	-0.0001	-0.0001	-0.977585	-0.0001	-0.0001	-0.0819966	-0.0001	-0.0001	-0.14117	-0.0001	-0.0001	-1.13097	-0.0001	-0.0001	0.350951	-0.0001	-0.0001	0.391254	-0.0001	-0.0001	0.36412	-0.0001	-0.0001	0.347449	-0.0001	-0.0001	0.394794	-0.0001
UFM1_HUMAN	-0.0001	-0.433439	0.00771264	-0.0001	-0.336999	0.0735617	-0.0001	0.307372	0.0416823	-0.0001	-0.0223664	-0.0156476	-0.0001	0.229316	-1.13048	-0.0001	0.441896	0.247526	-0.0001	0.380836	0.252756	-0.0001	0.393292	0.282931	-0.0001	0.333146	0.252879	-0.0001	0.363734	0.295486
EPC1_HUMAN	-0.0001	-0.0001	0.0119003	-0.0001	-0.0001	0.152452	-0.0001	-0.0001	0.0995653	-0.0001	-0.0001	-0.142102	-0.0001	-0.0001	-1.12585	-0.0001	-0.0001	0.281281	-0.0001	-0.0001	0.292729	-0.0001	-0.0001	0.282244	-0.0001	-0.0001	0.298993	-0.0001	-0.0001	0.318964
FADS1_HUMAN	0.00186104	0.0229957	0.0130293	0.0159783	0.0309619	0.0382716	0.00902567	-0.00932192	-0.0141559	0.00827512	0.0265601	0.031539	0.0203534	-0.177476	-1.12277	0.0361035	0.0467006	0.0426077	0.0334632	0.0413191	0.0497716	0.0334102	0.0401484	0.0439241	0.0348275	0.0428438	0.0465115	0.0348019	0.0526094	0.0611967
BI1_HUMAN	0.0471837	-0.0001	0.262853	0.0368822	-0.0001	0.163918	0.339209	-0.0001	0.344328	0.439807	-0.0001	0.647261	0.705497	-0.0001	1.11946	0.245101	-0.0001	0.443097	0.343607	-0.0001	0.398263	0.298412	-0.0001	0.437848	0.312487	-0.0001	0.492513	0.329393	-0.0001	0.480847
DPOA2_HUMAN	-0.0983752	0.0125166	0.0188477	-0.0880857	-0.0437696	0.85788	0.275362	0.248058	-1.11814	0.0201299	-0.130524	-0.244481	-0.846783	0.0538176	-0.152853	0.207199	0.25728	0.414727	0.214759	0.253406	0.453325	0.259945	0.285137	0.445793	0.205601	0.266579	0.415795	0.237873	0.279137	0.404751
FA2H_HUMAN	-0.0001	0.0963279	-0.0001	-0.0001	-1.11535	-0.0001	-0.0001	0.348856	-0.0001	-0.0001	-1.08626	-0.0001	-0.0001	0.711938	-0.0001	-0.0001	0.374925	-0.0001	-0.0001	0.419862	-0.0001	-0.0001	0.463071	-0.0001	-0.0001	0.497631	-0.0001	-0.0001	0.433118	-0.0001
ZN334_HUMAN	-0.0001	-0.0001	-0.288362	-0.0001	-0.0001	0.34947	-0.0001	-0.0001	0.34715	-0.0001	-0.0001	-1.1088	-0.0001	-0.0001	0.680871	-0.0001	-0.0001	0.47344	-0.0001	-0.0001	0.457722	-0.0001	-0.0001	0.458071	-0.0001	-0.0001	0.536793	-0.0001	-0.0001	0.504165
TTLL1_HUMAN	-0.0001	-0.0163839	0.341872	-0.0001	-0.00192841	0.954983	-0.0001	0.013817	-0.703601	-0.0001	0.0729837	-0.0326317	-0.0001	-0.106508	-1.10878	-0.0001	0.203808	0.431037	-0.0001	0.204096	0.475217	-0.0001	0.205767	0.464945	-0.0001	0.220524	0.39258	-0.0001	0.225825	0.487717
TI17A_HUMAN	-0.0127315	-0.0921031	0.028423	0.0352026	-0.0852493	0.0593164	0.0344212	0.0621653	0.0654064	0.04889	-0.053676	0.205725	-0.145434	-0.412501	-1.10627	0.0623432	0.0954816	0.10714	0.0582064	0.0898844	0.112871	0.0590966	0.0924002	0.1145	0.0656096	0.0984558	0.142936	0.0808504	0.11301	0.145444
BEST2_HUMAN	0.425055	-0.0001	-0.0001	-0.380813	-0.0001	-0.0001	-0.857703	-0.0001	-0.0001	-1.10482	-0.0001	-0.0001	-0.251185	-0.0001	-0.0001	0.397473	-0.0001	-0.0001	0.381222	-0.0001	-0.0001	0.429435	-0.0001	-0.0001	0.416577	-0.0001	-0.0001	0.425805	-0.0001	-0.0001
LFNG_HUMAN	0.202328	-0.0001	-0.153097	0.246098	-0.0001	-0.693966	-0.130556	-0.0001	0.359553	0.591366	-0.0001	-0.0108939	-0.509203	-0.0001	1.1045	0.316695	-0.0001	0.41831	0.286676	-0.0001	0.472072	0.312261	-0.0001	100.001	0.329494	-0.0001	0.472085	0.304407	-0.0001	0.507959
SPRE_HUMAN	0.0263321	0.205737	0.122402	0.0688142	0.114404	-0.0620614	0.172524	-0.049448	0.105864	0.100865	-0.00756114	-0.0428951	-0.101866	-1.10235	-0.647922	0.270652	0.376645	0.186331	0.253862	0.364437	0.208104	0.23739	0.391046	0.197435	0.211151	0.343302	0.190067	0.221624	0.406066	0.213779
HES6_HUMAN	0.122041	0.0702141	-0.0001	0.026345	0.158927	-0.0001	-0.0793816	0.989074	-0.0001	-0.0348725	-1.10112	-0.0001	-0.347458	-0.205212	-0.0001	0.316583	0.443031	-0.0001	0.211056	0.404469	-0.0001	0.230371	0.44788	-0.0001	0.248218	0.453156	-0.0001	0.282376	0.475702	-0.0001
PP14B_HUMAN	0.811536	-0.0194836	0.161249	-0.655678	0.1155	-0.0339005	0.890259	0.285158	0.143239	-1.09458	-0.00821342	0.0423772	0.507964	-0.186989	-0.0220443	0.243829	0.246107	0.28516	0.241575	0.277978	0.374262	0.26797	0.302671	0.329668	0.245814	0.246732	0.28833	0.265356	0.296058	0.288326
PGDH_HUMAN	-0.0001	-0.0001	0.461842	-0.0001	-0.0001	0.567721	-0.0001	-0.0001	-0.483885	-0.0001	-0.0001	1.09424	-0.0001	-0.0001	-0.396075	-0.0001	-0.0001	0.491058	-0.0001	-0.0001	0.497404	-0.0001	-0.0001	0.498032	-0.0001	-0.0001	0.559247	-0.0001	-0.0001	0.473792
HXK1_HUMAN	-0.0756664	-0.232077	-0.35911	-0.242564	-0.264405	-0.427484	-0.816813	-0.525072	-0.563153	-0.927112	-0.818727	-1.00035	-1.09394	-0.731214	-0.638887	0.0319827	0.0389146	0.0402301	0.0317291	0.0384573	0.0401052	0.0263649	0.039319	0.043041	0.0275242	0.040741	0.0390808	0.0324841	0.0387447	0.040326
ERI3_HUMAN	0.134367	0.010126	0.0692972	0.047429	0.0291703	-0.0348229	-0.0618701	0.00734411	-0.0820366	0.0685147	0.0304111	0.0407708	-0.0793313	-0.233604	-1.09345	0.220326	0.263489	0.237546	0.197266	0.246561	0.27227	0.194687	0.246324	0.236351	0.194252	0.277776	0.244295	0.190132	0.28745	0.281563
RABE1_HUMAN	-0.0001	0.0964032	-0.0001	-0.0001	1.07179	-0.0001	-0.0001	-0.6404	-0.0001	-0.0001	-0.400559	-0.0001	-0.0001	1.09	-0.0001	-0.0001	0.371925	-0.0001	-0.0001	0.379752	-0.0001	-0.0001	0.408547	-0.0001	-0.0001	0.375773	-0.0001	-0.0001	0.378744	-0.0001
TIM13_HUMAN	0.029011	0.363183	0.0932589	0.103278	0.139976	0.113317	0.148714	0.244749	0.0918151	-0.0246149	-0.0346724	-0.281253	-0.132902	-0.428991	-1.08215	0.0678691	0.0810708	0.0724496	0.0606814	0.068866	0.0826798	0.0579133	0.0796414	0.0818593	0.0526977	0.0700428	0.0809005	0.0570566	0.0728177	0.0775246
GORS2_HUMAN	0.0164068	-0.0922855	-0.0148597	-0.101034	-0.0636859	-0.12528	-0.0738863	-0.044054	-0.022232	-0.0665853	-0.0464164	-0.0384616	0.00325264	-0.143702	-1.08179	0.0558034	0.0630738	0.0577772	0.0550638	0.0596509	0.0707376	0.0488909	0.0651792	0.0628362	0.0527659	0.0664689	0.0591334	0.0553494	0.075716	0.0737516
F186B_HUMAN	-0.0001	-0.0001	0.0392156	-0.0001	-0.0001	-1.07728	-0.0001	-0.0001	-0.214232	-0.0001	-0.0001	-0.224038	-0.0001	-0.0001	-0.632016	-0.0001	-0.0001	0.328957	-0.0001	-0.0001	0.372973	-0.0001	-0.0001	0.363557	-0.0001	-0.0001	0.344792	-0.0001	-0.0001	0.416481
GRM4_HUMAN	0.0504604	-0.0665771	-0.133684	-0.298358	-0.212743	-0.0107552	0.430843	-0.103387	-0.0320838	0.275078	-0.170891	-0.180365	-0.0396416	-0.355025	-1.07718	0.214042	0.376704	0.399179	0.272426	0.397982	0.403295	0.269183	0.376804	0.388552	0.26904	0.355546	0.40678	0.237774	0.400774	0.447793
COT1_HUMAN	-0.0001	0.084571	-0.367948	-0.0001	0.100029	0.873532	-0.0001	-0.0825557	-0.343683	-0.0001	-0.628316	-0.107516	-0.0001	-0.330109	-1.07645	-0.0001	0.197049	0.266119	-0.0001	0.187726	0.290043	-0.0001	0.186506	0.34464	-0.0001	0.18723	0.26424	-0.0001	0.202374	0.325558
GSK3A_HUMAN	-0.0001	-0.0001	-0.0261455	-0.0001	-0.0001	0.130589	-0.0001	-0.0001	0.161255	-0.0001	-0.0001	0.618169	-0.0001	-0.0001	1.07616	-0.0001	-0.0001	0.381794	-0.0001	-0.0001	0.386634	-0.0001	-0.0001	100	-0.0001	-0.0001	0.467772	-0.0001	-0.0001	0.425777
CO1A1_HUMAN	0.176697	0.119406	-0.139979	-0.389042	-0.153935	-0.492897	0.0999077	0.130919	-0.02995	0.144863	-0.308458	-0.115318	-0.246917	0.251652	1.07318	0.183517	0.222254	0.251014	0.201394	0.19902	0.368459	0.192737	0.205861	0.25358	0.21666	0.208671	0.253504	0.215833	0.205928	0.294284
TBCD5_HUMAN	-0.0001	-0.667284	0.0582115	-0.0001	-1.07136	-0.12232	-0.0001	-0.597603	0.0297135	-0.0001	-0.576277	-0.0839925	-0.0001	-0.496575	-0.36094	-0.0001	0.472641	0.437249	-0.0001	0.50856	0.509832	-0.0001	0.470093	0.450645	-0.0001	0.472582	0.465311	-0.0001	0.50442	0.473918
GCP3_HUMAN	0.139622	-0.0001	-0.0001	0.183543	-0.0001	-0.0001	1.07106	-0.0001	-0.0001	0.0888126	-0.0001	-0.0001	0.177898	-0.0001	-0.0001	0.384047	-0.0001	-0.0001	0.315624	-0.0001	-0.0001	0.380554	-0.0001	-0.0001	0.333105	-0.0001	-0.0001	0.313993	-0.0001	-0.0001
OSBL3_HUMAN	-0.317026	0.117377	0.372135	-0.190915	-0.124716	-0.090284	0.592599	0.114468	1.07073	0.12914	0.17034	0.271574	0.212118	0.235726	0.038411	0.279376	0.314893	0.42459	0.267195	0.27041	0.428277	0.263248	0.295751	0.397089	0.239559	0.272774	0.373123	0.260624	0.28134	0.436348
TRPM6_HUMAN	-0.0001	-0.073671	-0.0001	-0.0001	0.49262	-0.0001	-0.0001	0.198285	-0.0001	-0.0001	1.0695	-0.0001	-0.0001	0.646946	-0.0001	-0.0001	0.529446	-0.0001	-0.0001	0.522414	-0.0001	-0.0001	0.539737	-0.0001	-0.0001	0.474825	-0.0001	-0.0001	0.524371	-0.0001
TRPM7_HUMAN	-0.0866813	-0.180325	-0.0001	-1.06888	-0.0873601	-0.0001	0.412012	-0.0842412	-0.0001	-0.244375	-0.215774	-0.0001	-0.0891548	-0.193483	-0.0001	0.453961	0.407817	-0.0001	0.473449	0.351495	-0.0001	0.456545	0.435869	-0.0001	0.463383	0.421276	-0.0001	0.448952	0.431696	-0.0001
FTSH_MYCA5	-0.0001	-0.77092	-0.0207194	-0.0001	-0.0407486	-0.37602	-0.0001	0.446133	-0.178647	-0.0001	0.834082	-0.0952131	-0.0001	1.06081	-0.234705	-0.0001	0.476683	0.456668	-0.0001	0.51065	0.491471	-0.0001	0.508458	100.001	-0.0001	0.511667	0.431106	-0.0001	1.00646	0.519525
YETS2_HUMAN	-1.05559	-0.0502577	-0.0001	0.00781954	-0.177688	-0.0001	-0.0933884	0.0536152	-0.0001	-0.034195	0.162948	-0.0001	-0.189941	-0.338081	-0.0001	0.349864	0.312584	-0.0001	0.290828	0.330012	-0.0001	0.347702	0.30667	-0.0001	0.266626	0.329083	-0.0001	0.295748	0.367127	-0.0001
KLH13_HUMAN	-0.0132883	-0.234956	0.0619704	-0.0032028	-0.0769089	0.174377	0.0345285	0.011542	-0.173228	-0.137004	0.00698525	0.0357662	-0.125619	-0.0472614	-1.05334	0.152974	0.211514	0.181564	0.121761	0.208356	0.186447	0.136049	0.179595	0.193685	0.128166	0.182665	0.23589	0.132809	0.201697	0.218815
EPHB3_HUMAN	-0.0001	-0.150774	-0.0001	-0.0001	-0.302768	-0.0001	-0.0001	-1.05248	-0.0001	-0.0001	-0.581122	-0.0001	-0.0001	-0.0876575	-0.0001	-0.0001	0.409166	-0.0001	-0.0001	0.507395	-0.0001	-0.0001	0.503654	-0.0001	-0.0001	0.467233	-0.0001	-0.0001	0.519459	-0.0001
MGST2_HUMAN	-0.131131	0.127714	0.132233	-0.0233405	0.159804	1.05086	-0.0110213	-0.0715434	-0.035214	-0.0301188	0.0205874	-0.116699	-0.115868	-0.0975587	0.221534	0.209458	0.269555	0.302796	0.190623	0.261599	0.358089	0.176334	0.250488	0.287776	0.183675	0.2468	0.303999	0.213922	0.266176	0.321899
TM38B_HUMAN	-0.0001	-0.256207	0.0139432	-0.0001	-0.206972	-0.118763	-0.0001	0.143286	0.185733	-0.0001	-0.121948	-0.0225322	-0.0001	0.854918	1.049	-0.0001	0.375225	0.272831	-0.0001	0.345001	0.28877	-0.0001	0.335526	0.304409	-0.0001	0.334838	100	-0.0001	0.399748	0.349419
PDE5A_HUMAN	-0.0001	1.04845	-0.0001	-0.0001	0.753754	-0.0001	-0.0001	0.00815348	-0.0001	-0.0001	-0.133619	-0.0001	-0.0001	0.160334	-0.0001	-0.0001	0.36603	-0.0001	-0.0001	0.376091	-0.0001	-0.0001	0.311184	-0.0001	-0.0001	0.321483	-0.0001	-0.0001	0.331046	-0.0001
FR1OP_HUMAN	0.0325531	-0.0396231	0.0222964	-0.0169195	0.118077	-0.0407926	-0.00697283	-0.151197	-0.0316425	-0.019464	0.0708972	0.0349729	0.0792995	1.04802	0.479632	0.105589	0.278454	0.213817	0.108722	0.294754	0.212483	0.103203	0.294569	0.205454	0.104634	0.27853	0.215248	0.105708	0.325256	0.243479
RBM20_HUMAN	-0.12888	-0.0485705	0.0349841	-0.0483377	0.056337	-0.00230965	0.102684	-0.0647396	-0.576951	-6.65445e-05	-0.021774	1.04788	-0.0344418	-0.0266982	-0.0687529	0.225648	0.168489	0.239002	0.21301	0.172903	0.237625	0.214108	0.162834	0.282429	0.205004	0.173698	0.384051	0.21283	0.158844	0.270928
BHA15_HUMAN	-0.0001	1.04707	-0.118146	-0.0001	0.506194	0.103548	-0.0001	0.0941651	0.037738	-0.0001	0.0501118	-0.150024	-0.0001	0.174511	-0.0910561	-0.0001	0.444498	0.237299	-0.0001	0.415532	0.25976	-0.0001	0.35746	0.244392	-0.0001	0.451646	0.319092	-0.0001	0.392441	0.220592
FMO1_HUMAN	-0.0176429	0.129496	-0.0001	-0.667479	-0.0402917	-0.0001	-0.0506731	-0.0739518	-0.0001	0.252119	-1.04329	-0.0001	-0.46976	-0.285566	-0.0001	0.279338	0.28013	-0.0001	0.342713	0.259078	-0.0001	0.328657	0.262429	-0.0001	0.324121	0.359899	-0.0001	0.358091	0.327694	-0.0001
MMP23_HUMAN	-0.0001	0.740462	-0.0001	-0.0001	1.04263	-0.0001	-0.0001	0.0972554	-0.0001	-0.0001	0.277925	-0.0001	-0.0001	0.215714	-0.0001	-0.0001	0.425437	-0.0001	-0.0001	0.373123	-0.0001	-0.0001	0.337247	-0.0001	-0.0001	0.372729	-0.0001	-0.0001	0.361636	-0.0001
CP135_HUMAN	0.0358091	-1.03744	0.0750168	0.0303302	-0.179821	-0.11621	-0.0806513	0.079445	-0.0727064	-0.159927	0.105082	0.109504	0.100799	0.257614	0.309438	0.200133	0.441607	0.303801	0.179588	0.34263	0.314878	0.169093	0.322024	0.318284	0.18606	0.374928	100	0.178033	0.4025	0.35974
RUFY3_HUMAN	-0.0001	0.189088	0.267612	-0.0001	-0.0756797	0.265174	-0.0001	-1.03565	-0.120274	-0.0001	-0.322627	-0.492101	-0.0001	0.383628	-0.198897	-0.0001	0.441733	0.31105	-0.0001	0.378894	0.291688	-0.0001	0.450124	0.343503	-0.0001	0.389468	0.293741	-0.0001	0.438825	0.314962
ACSA_HUMAN	-0.0001	0.763467	-0.0001	-0.0001	0.754627	-0.0001	-0.0001	1.03533	-0.0001	-0.0001	0.619272	-0.0001	-0.0001	0.989241	-0.0001	-0.0001	0.429875	-0.0001	-0.0001	0.39349	-0.0001	-0.0001	0.395845	-0.0001	-0.0001	0.418595	-0.0001	-0.0001	0.384126	-0.0001
SVIL_HUMAN	-0.0001	-0.153172	-0.0001	-0.0001	-0.334332	-0.0001	-0.0001	-0.209645	-0.0001	-0.0001	-1.0323	-0.0001	-0.0001	-0.270767	-0.0001	-0.0001	0.401038	-0.0001	-0.0001	0.372447	-0.0001	-0.0001	0.335986	-0.0001	-0.0001	0.366418	-0.0001	-0.0001	0.354144	-0.0001
ZC3H8_HUMAN	-0.0001	-0.0001	-0.219934	-0.0001	-0.0001	-0.170694	-0.0001	-0.0001	-0.142112	-0.0001	-0.0001	0.199046	-0.0001	-0.0001	-1.03172	-0.0001	-0.0001	0.433158	-0.0001	-0.0001	0.431175	-0.0001	-0.0001	0.420044	-0.0001	-0.0001	0.429013	-0.0001	-0.0001	0.464436
ZBT24_HUMAN	-1.03144	-0.0001	-0.0001	-0.748256	-0.0001	-0.0001	0.878751	-0.0001	-0.0001	-0.379941	-0.0001	-0.0001	0.376941	-0.0001	-0.0001	0.315817	-0.0001	-0.0001	0.333083	-0.0001	-0.0001	0.283345	-0.0001	-0.0001	0.333752	-0.0001	-0.0001	0.31872	-0.0001	-0.0001
DPS1_HUMAN	0.471199	0.121624	-0.0040839	0.114314	-0.0258087	0.153292	-0.326538	0.108471	0.0335358	0.0778554	-0.0899323	-0.0427687	-0.545221	-1.03062	-0.320432	0.337309	0.224599	0.244384	0.274909	0.238572	0.310363	0.323046	0.245694	0.244868	0.282155	0.21826	0.2246	0.351237	0.272459	0.348904
VP33B_HUMAN	0.0116428	-0.0001	-0.0122754	0.0598006	-0.0001	-0.0055478	0.046831	-0.0001	0.0744095	0.0323801	-0.0001	-0.30264	-0.146227	-0.0001	-1.02859	0.249002	-0.0001	0.263227	0.256883	-0.0001	0.262699	0.254774	-0.0001	0.273562	0.244428	-0.0001	100	0.269912	-0.0001	0.312212
Y037_MYCGE	-0.0001	-0.0001	0.0233167	-0.0001	-0.0001	1.02805	-0.0001	-0.0001	0.747376	-0.0001	-0.0001	0.511078	-0.0001	-0.0001	0.284672	-0.0001	-0.0001	0.48654	-0.0001	-0.0001	0.544149	-0.0001	-0.0001	0.50586	-0.0001	-0.0001	0.517827	-0.0001	-0.0001	0.560448
EIF1_HUMAN	0.0986254	-0.0001	0.254581	-0.0010124	-0.0001	-0.0387294	0.0213624	-0.0001	0.135449	0.102388	-0.0001	-0.0343197	0.028591	-0.0001	-1.0264	0.159329	-0.0001	0.4245	0.162295	-0.0001	0.417277	0.156359	-0.0001	0.416575	0.15477	-0.0001	0.402813	0.15776	-0.0001	0.454116
NEPR1_HUMAN	0.0586355	0.190713	-0.0508243	0.736958	0.176362	0.391681	-0.132014	0.914438	-0.536136	0.644903	0.209434	1.02438	-0.179442	-0.144847	-0.00134103	0.247165	0.410309	0.347592	0.269336	0.398117	100.001	0.234741	0.378308	0.42689	0.278169	0.346158	0.452126	0.249583	0.941754	0.920179
GNPI2_HUMAN	-0.0001	-0.0001	0.452125	-0.0001	-0.0001	0.0648357	-0.0001	-0.0001	-0.734152	-0.0001	-0.0001	-0.244841	-0.0001	-0.0001	-1.02179	-0.0001	-0.0001	0.382945	-0.0001	-0.0001	0.322087	-0.0001	-0.0001	0.390884	-0.0001	-0.0001	0.35293	-0.0001	-0.0001	0.420834
RSPO3_HUMAN	1.01959	-0.0001	-0.0001	0.0536174	-0.0001	-0.0001	0.172989	-0.0001	-0.0001	0.118488	-0.0001	-0.0001	0.17757	-0.0001	-0.0001	0.396852	-0.0001	-0.0001	0.397058	-0.0001	-0.0001	0.403262	-0.0001	-0.0001	0.399629	-0.0001	-0.0001	0.397754	-0.0001	-0.0001
TIPIN_HUMAN	-0.110476	1.0181	-0.0413832	-0.0484905	0.0409371	-0.0379491	0.230019	0.19104	-0.182607	0.0144567	-0.432274	-0.136434	-0.284927	0.219544	-0.664321	0.12087	0.366692	0.15768	0.104973	0.310489	0.166253	0.12106	0.401788	0.200092	0.121022	0.38269	0.159749	0.131916	0.349649	0.185309
CP8B1_HUMAN	-0.0001	-1.01418	-0.0001	-0.0001	0.630404	-0.0001	-0.0001	-0.709787	-0.0001	-0.0001	1.01467	-0.0001	-0.0001	0.54038	-0.0001	-0.0001	0.449856	-0.0001	-0.0001	0.414143	-0.0001	-0.0001	0.450994	-0.0001	-0.0001	0.406336	-0.0001	-0.0001	0.425156	-0.0001
SAS6_HUMAN	-0.0001	-0.0001	0.0330411	-0.0001	-0.0001	-0.0740908	-0.0001	-0.0001	0.135394	-0.0001	-0.0001	0.049875	-0.0001	-0.0001	1.0145	-0.0001	-0.0001	0.294614	-0.0001	-0.0001	0.301452	-0.0001	-0.0001	0.302932	-0.0001	-0.0001	100	-0.0001	-0.0001	0.383375
A16A1_HUMAN	-0.0001	-0.0001	0.0145905	-0.0001	-0.0001	-0.122067	-0.0001	-0.0001	-0.0252235	-0.0001	-0.0001	-0.530983	-0.0001	-0.0001	1.0139	-0.0001	-0.0001	0.429936	-0.0001	-0.0001	0.433593	-0.0001	-0.0001	100	-0.0001	-0.0001	0.50555	-0.0001	-0.0001	0.559236
MINK1_HUMAN	-0.0001	-0.0001	0.14485	-0.0001	-0.0001	0.151755	-0.0001	-0.0001	-0.0602046	-0.0001	-0.0001	0.363899	-0.0001	-0.0001	1.01137	-0.0001	-0.0001	0.294582	-0.0001	-0.0001	0.290682	-0.0001	-0.0001	0.325628	-0.0001	-0.0001	0.302302	-0.0001	-0.0001	0.299799
ROCK2_HUMAN	-0.0417493	-0.179277	-0.0100635	-0.251041	-0.0302669	-0.3692	0.0302599	0.000683128	0.489618	-0.192089	-0.0192087	-0.00876452	-0.285673	-0.0850354	-1.01063	0.248206	0.17437	0.270221	0.24753	0.180381	0.3698	0.201513	0.158803	0.260615	0.21437	0.176284	0.280107	0.231788	0.166069	0.278332
CASB_BOVIN	0.215104	-0.0001	0.161189	-0.31747	-0.0001	0.125636	0.739613	-0.0001	-0.357723	0.242874	-0.0001	-0.0503401	0.149351	-0.0001	1.00967	0.275684	-0.0001	0.327994	0.282238	-0.0001	0.387246	0.263431	-0.0001	0.313705	0.271979	-0.0001	0.417441	0.2454	-0.0001	0.293899
UBE2N_HUMAN	0.0300616	0.241619	0.201533	0.14502	0.0439677	-0.167866	0.0507664	-0.086312	-0.190327	-0.181172	0.00487313	-0.0756082	-0.334963	-0.784561	-1.00818	0.153328	0.306867	0.160986	0.136424	0.309765	0.184691	0.147427	0.274344	0.170316	0.150417	0.255758	0.164373	0.16109	0.285403	0.184465
YQGF_MYCPN	-0.0001	-1.00599	-0.0001	-0.0001	-0.573112	-0.0001	-0.0001	0.126719	-0.0001	-0.0001	0.0861587	-0.0001	-0.0001	-0.676244	-0.0001	-0.0001	0.465514	-0.0001	-0.0001	0.450271	-0.0001	-0.0001	0.49755	-0.0001	-0.0001	0.497351	-0.0001	-0.0001	0.473946	-0.0001
CNNM1_HUMAN	0.215993	0.0348504	-0.0657865	0.313399	0.785244	-1.00486	0.163471	0.212484	-0.771845	0.243765	-0.0203273	-0.0130449	-0.246157	0.0661501	-0.605178	0.182541	0.263833	0.2986	0.177017	0.383179	0.344641	0.173152	0.299915	0.301591	0.178105	0.270161	0.298188	0.176774	0.941158	0.343129
RS18_MYCPU	-0.0001	-0.0001	-0.0829391	-0.0001	-0.0001	1.00483	-0.0001	-0.0001	-0.116112	-0.0001	-0.0001	0.14995	-0.0001	-0.0001	0.590528	-0.0001	-0.0001	0.482385	-0.0001	-0.0001	100.001	-0.0001	-0.0001	0.477099	-0.0001	-0.0001	0.474911	-0.0001	-0.0001	0.481901
ZN711_HUMAN	-0.0416393	-0.0641965	-0.0883092	0.0368381	-0.0347608	-0.025736	0.0128996	-0.0159339	0.0330676	0.0286877	0.102934	1.00465	0.0204132	0.0382587	0.354443	0.0926899	0.133086	0.207104	0.0911478	0.132525	0.245226	0.0989581	0.122192	0.218154	0.0967705	0.129578	0.316379	0.0949704	0.121624	0.216223
DTL_HUMAN	-0.0001	-0.513205	0.289594	-0.0001	-0.534677	0.419405	-0.0001	0.457582	-0.938904	-0.0001	0.75367	-0.999658	-0.0001	-0.75929	-0.0461424	-0.0001	0.273453	0.461149	-0.0001	0.301325	100.001	-0.0001	0.323666	0.445432	-0.0001	0.298974	0.464065	-0.0001	0.330986	0.952825
OR4S2_HUMAN	-0.0001	-0.0001	0.0190583	-0.0001	-0.0001	-0.0179176	-0.0001	-0.0001	0.013816	-0.0001	-0.0001	0.999115	-0.0001	-0.0001	0.422831	-0.0001	-0.0001	0.220218	-0.0001	-0.0001	0.22418	-0.0001	-0.0001	0.223877	-0.0001	-0.0001	0.413426	-0.0001	-0.0001	0.243937
APLF_HUMAN	-0.0001	0.321245	0.497576	-0.0001	-0.132568	0.201742	-0.0001	-0.00902045	-0.601981	-0.0001	0.33642	-0.0496005	-0.0001	0.0505666	-0.999038	-0.0001	0.240699	0.519251	-0.0001	0.231767	0.452439	-0.0001	0.234178	0.516419	-0.0001	0.216256	0.562918	-0.0001	0.21596	0.516647
SRS11_HUMAN	0.0580434	-0.0170329	0.0211529	-0.0259784	0.0117681	0.0182297	-0.034146	-0.115986	-0.118191	-0.0407854	-0.065728	-0.0683438	-0.0421812	-0.206787	-0.99899	0.104846	0.162964	0.103441	0.0913008	0.14418	0.136758	0.0802674	0.149156	0.129484	0.0782025	0.146233	0.112704	0.0746419	0.15486	0.146609
ZBT12_HUMAN	-0.0001	-0.12179	-0.413844	-0.0001	-0.0649785	0.997993	-0.0001	-0.240805	-0.117193	-0.0001	0.031594	-0.213194	-0.0001	-0.202835	0.27551	-0.0001	0.293138	0.457666	-0.0001	0.281311	0.503369	-0.0001	0.31242	100	-0.0001	0.301833	0.519281	-0.0001	0.310197	0.475976
P33MX_HUMAN	0.996899	-0.0001	-0.0001	-0.924276	-0.0001	-0.0001	0.100696	-0.0001	-0.0001	-0.0406897	-0.0001	-0.0001	0.00971704	-0.0001	-0.0001	0.3405	-0.0001	-0.0001	0.3281	-0.0001	-0.0001	0.286392	-0.0001	-0.0001	0.276565	-0.0001	-0.0001	0.269784	-0.0001	-0.0001
ABCB8_HUMAN	-0.0001	-0.0554848	-0.0591263	-0.0001	0.253992	0.0905491	-0.0001	-0.0300833	-0.991858	-0.0001	-0.253339	0.421171	-0.0001	0.376964	-0.286254	-0.0001	0.295438	0.333604	-0.0001	0.328949	0.422735	-0.0001	0.308014	0.35444	-0.0001	0.328137	100	-0.0001	0.352141	0.383398
NT5D2_HUMAN	0.0442902	0.0160226	0.040505	0.0214929	-0.00193544	0.0686728	0.023715	0.0712001	0.0279832	-0.0608247	-0.140647	-0.0650406	-0.309264	-0.678241	-0.990561	0.067436	0.0635793	0.0574099	0.0462189	0.0513248	0.0640227	0.0458655	0.0595914	0.0604938	0.0519079	0.068577	0.0717357	0.0574267	0.0669607	0.0752775
ADCK1_HUMAN	-0.0356301	-0.0001	-0.235388	-0.0478097	-0.0001	-0.482021	-0.0211875	-0.0001	0.37383	0.111994	-0.0001	0.0312107	-0.0674542	-0.0001	0.988769	0.143467	-0.0001	0.461271	0.159348	-0.0001	0.496279	0.142144	-0.0001	0.471231	0.154837	-0.0001	0.434435	0.143229	-0.0001	0.491735
KCTD3_HUMAN	-0.0001	-0.985236	0.048439	-0.0001	0.13792	0.124687	-0.0001	-0.65396	0.230187	-0.0001	-0.279607	0.0690338	-0.0001	-0.884246	0.34204	-0.0001	0.495153	0.188815	-0.0001	0.384066	0.225647	-0.0001	0.45778	0.222083	-0.0001	0.466542	0.230992	-0.0001	0.417345	0.23275
TECTA_HUMAN	-0.0001	0.493453	-0.0001	-0.0001	0.984918	-0.0001	-0.0001	0.111635	-0.0001	-0.0001	-0.308472	-0.0001	-0.0001	-0.136328	-0.0001	-0.0001	0.401912	-0.0001	-0.0001	0.391217	-0.0001	-0.0001	0.345084	-0.0001	-0.0001	0.373416	-0.0001	-0.0001	0.352598	-0.0001
IQGA3_HUMAN	-0.0001	-0.182984	-0.0001	-0.0001	0.0252877	-0.0001	-0.0001	0.0645946	-0.0001	-0.0001	-0.0102045	-0.0001	-0.0001	-0.984384	-0.0001	-0.0001	0.279914	-0.0001	-0.0001	0.248805	-0.0001	-0.0001	0.262502	-0.0001	-0.0001	0.248486	-0.0001	-0.0001	0.298659	-0.0001
GOGA2_HUMAN	0.016083	-0.0648604	-0.0326308	-0.0611532	-0.0164381	0.00438402	-0.0292974	-0.00812817	-0.00764895	-0.0216629	-0.0105476	-0.0052049	0.012798	-0.0980409	-0.984319	0.0267458	0.0289653	0.0317638	0.0258241	0.0236629	0.0275853	0.0248572	0.0253455	0.0250213	0.0225056	0.0238367	0.0256993	0.0312467	0.0326085	0.0366435
MET16_HUMAN	0.117087	0.0476347	-0.209488	-0.615135	0.0521855	0.536243	-0.0837012	0.0959722	0.298437	-0.101006	0.15953	0.146612	-0.0399783	-0.00256754	-0.983762	0.359201	0.147534	0.279848	0.327993	0.152052	0.30719	0.3215	0.151976	0.323664	0.383293	0.158813	0.380087	0.272993	0.155103	0.307307
HSBP1_HUMAN	-0.0001	-0.408457	0.255432	-0.0001	-0.981505	0.402498	-0.0001	0.543053	-0.412466	-0.0001	0.149556	-0.276084	-0.0001	-0.116495	-0.376956	-0.0001	0.465756	0.240709	-0.0001	0.438384	0.258456	-0.0001	0.436431	0.303644	-0.0001	0.40571	0.243662	-0.0001	0.369122	0.26284
AGFG1_HUMAN	-0.0001	0.978776	-0.37779	-0.0001	-0.22733	0.155993	-0.0001	-0.184309	-0.149003	-0.0001	0.335969	-0.371995	-0.0001	-0.187054	-0.204085	-0.0001	0.425861	0.364216	-0.0001	0.382821	0.355867	-0.0001	0.377246	0.409504	-0.0001	0.425481	0.325375	-0.0001	0.371559	0.316062
CS047_HUMAN	-0.0001	-0.0001	-0.978666	-0.0001	-0.0001	-0.289177	-0.0001	-0.0001	0.710565	-0.0001	-0.0001	-0.297916	-0.0001	-0.0001	0.119681	-0.0001	-0.0001	0.509193	-0.0001	-0.0001	0.546157	-0.0001	-0.0001	0.505962	-0.0001	-0.0001	0.457112	-0.0001	-0.0001	0.963524
CENPT_HUMAN	-0.0406548	-0.0001	0.0146611	-0.00327265	-0.0001	-0.0988285	-0.0222964	-0.0001	0.530629	-0.0315805	-0.0001	0.122056	0.0474885	-0.0001	-0.978035	0.159027	-0.0001	0.322529	0.115448	-0.0001	0.397182	0.128161	-0.0001	0.386781	0.120127	-0.0001	0.385854	0.117663	-0.0001	0.376224
TIM_HUMAN	0.0287997	-0.221552	-0.0319101	-0.53255	0.288155	-0.194185	0.976358	0.347265	-0.0817271	0.0624207	-0.223536	0.0991235	0.111171	-0.0908137	0.0200841	0.204229	0.328667	0.220716	0.24924	0.342992	0.259518	0.272134	0.355582	0.233761	0.207051	0.322802	0.238635	0.222966	0.344791	0.245637
ATPF1_HUMAN	0.108819	0.200271	0.0466551	0.0144076	0.0270635	0.199159	-0.0134499	0.125792	-0.0864622	-0.00228552	-0.119732	-0.0451189	-0.146107	-0.598776	-0.976313	0.0910446	0.0885252	0.0839842	0.0679119	0.0745415	0.106063	0.0650463	0.093977	0.0972042	0.0630559	0.0874661	0.109067	0.075469	0.0900727	0.103754
GCSH_HUMAN	0.0718983	0.295337	0.147124	0.0975737	-0.0411301	0.127633	-0.00486666	0.129088	0.112391	0.00819021	-0.173379	-0.105506	-0.0739048	-0.628068	-0.975238	0.104465	0.116086	0.141029	0.0858454	0.10383	0.151581	0.0867512	0.120209	0.154627	0.0805328	0.125366	0.156228	0.0942869	0.115009	0.146163
SDHF3_HUMAN	-0.0313368	-0.13471	-0.0445616	0.0916815	0.0277451	0.0916714	0.105923	0.157691	0.00680628	-0.0891706	-0.0595073	-0.442535	-0.354543	-0.672896	-0.974594	0.124141	0.138733	0.15018	0.103521	0.144491	0.173451	0.118686	0.134378	0.1525	0.102891	0.128483	0.164936	0.119702	0.146314	0.180201
PGS1_HUMAN	-0.0001	-0.0001	0.0345675	-0.0001	-0.0001	0.712487	-0.0001	-0.0001	-0.20498	-0.0001	-0.0001	0.139008	-0.0001	-0.0001	-0.972905	-0.0001	-0.0001	0.21516	-0.0001	-0.0001	0.261889	-0.0001	-0.0001	0.223993	-0.0001	-0.0001	0.222751	-0.0001	-0.0001	0.242079
JUPI2_HUMAN	0.566545	-0.0918901	0.0301718	0.113611	-0.0892076	-0.256374	0.063065	-0.0290674	0.0231424	0.972189	0.0185532	-0.00171194	-0.231972	0.0774395	-0.0175697	0.399326	0.185903	0.140479	0.390077	0.184568	0.135786	0.366108	0.174373	0.137086	0.374735	0.178007	0.137012	0.379309	0.188162	0.15281
ELF2_HUMAN	0.134651	0.158997	0.00740224	-0.058839	0.178574	-0.0374387	0.146743	-0.138364	-0.00124817	-0.107078	0.0351111	0.0638741	0.00848779	-0.110689	-0.971542	0.172402	0.202982	0.229712	0.169964	0.194005	0.233673	0.192667	0.206819	0.250186	0.164445	0.207178	0.231178	0.173179	0.18749	0.266061
KLF16_HUMAN	-0.0494897	-0.118134	0.0387751	-0.0652902	0.0360853	-0.00100638	-0.122795	-0.135515	-0.169993	-0.0686718	-0.128542	0.0670757	-0.0430576	-0.143444	-0.970343	0.0946165	0.145387	0.131017	0.0919265	0.133711	0.132318	0.0917619	0.137819	0.128528	0.0856374	0.144432	0.127073	0.0811103	0.146334	0.138588
TM175_HUMAN	-0.0001	-0.316163	-0.0545298	-0.0001	-0.45027	-0.307838	-0.0001	0.0601206	-0.106128	-0.0001	-0.217079	-0.0529675	-0.0001	0.563038	0.968584	-0.0001	0.351994	0.336685	-0.0001	0.374429	0.369173	-0.0001	0.299432	0.341354	-0.0001	0.373371	0.340208	-0.0001	0.377278	0.36168
ZDH13_HUMAN	-0.0001	-0.0001	0.0716672	-0.0001	-0.0001	0.0644524	-0.0001	-0.0001	-0.375845	-0.0001	-0.0001	-0.0117924	-0.0001	-0.0001	-0.964538	-0.0001	-0.0001	0.314629	-0.0001	-0.0001	0.313512	-0.0001	-0.0001	0.37225	-0.0001	-0.0001	0.305045	-0.0001	-0.0001	0.376379
MTUS1_HUMAN	-0.028539	-0.961175	0.0507464	0.0823643	0.0174951	-0.0349862	0.00243963	0.155515	-0.0252241	0.151594	0.131855	-0.0875426	-0.0621517	0.0199021	-0.420679	0.252715	0.375622	0.374602	0.249835	0.309804	0.374691	0.255512	0.33121	0.374231	0.271002	0.347457	0.398725	0.266482	0.34496	0.439193
FUBP1_HUMAN	0.0696253	-0.224344	0.0136469	-0.0595796	-0.00847458	-0.146406	-0.0468777	-0.0372752	-0.0334887	-0.011702	-0.0267049	-0.0832019	-0.0977123	-0.199696	-0.960743	0.0327541	0.0552431	0.0417983	0.0333069	0.0511475	0.0516382	0.0344409	0.0435316	0.0434374	0.0260754	0.0481614	0.0438484	0.0309253	0.0479857	0.0534756
CENPK_HUMAN	0.367152	0.204713	-0.18147	0.022497	0.0271929	-0.111724	-0.487592	0.0236598	-0.125313	0.760031	-0.0877377	-0.169241	-0.231408	-0.0822511	0.960389	0.364924	0.136435	0.266188	0.289234	0.126664	0.264224	0.377506	0.125295	0.350127	0.34219	0.133355	0.285643	0.329698	0.131397	0.290037
SUMO2_HUMAN	-0.00388509	-0.0177775	0.141018	-0.226483	0.396601	-0.960014	0.0205093	0.0557666	0.0265864	-0.0839013	0.0199762	-0.104306	0.0687492	0.18446	-0.165216	0.177271	0.21142	0.25601	0.148551	0.249033	0.3384	0.148438	0.211694	0.233188	0.149722	0.213437	0.271832	0.134315	0.260001	0.302562
PUS10_HUMAN	-0.0001	-0.0001	0.106949	-0.0001	-0.0001	-0.0157952	-0.0001	-0.0001	-0.000440695	-0.0001	-0.0001	0.0953465	-0.0001	-0.0001	-0.958366	-0.0001	-0.0001	0.422613	-0.0001	-0.0001	0.395667	-0.0001	-0.0001	100	-0.0001	-0.0001	0.410272	-0.0001	-0.0001	0.508027
GID8_HUMAN	-0.341025	-0.15539	-0.0619565	0.0554042	0.0968574	-0.209371	0.0852136	-0.62319	-0.220503	0.0241126	-0.957863	-0.155415	-0.0997951	-0.164334	-0.0321268	0.257654	0.409061	0.332178	0.169182	0.384972	100	0.182783	0.441172	0.359228	0.194818	0.423862	0.346468	0.189523	0.372759	0.353224
DUS27_HUMAN	0.0907438	-0.0001	-0.0001	-0.957451	-0.0001	-0.0001	0.624835	-0.0001	-0.0001	-0.265318	-0.0001	-0.0001	-0.119656	-0.0001	-0.0001	0.403858	-0.0001	-0.0001	0.371127	-0.0001	-0.0001	0.400951	-0.0001	-0.0001	0.431117	-0.0001	-0.0001	0.399686	-0.0001	-0.0001
PPDPF_HUMAN	-0.0001	-0.95685	-0.0001	-0.0001	-0.397519	-0.0001	-0.0001	0.0948476	-0.0001	-0.0001	0.0555192	-0.0001	-0.0001	-0.270962	-0.0001	-0.0001	0.513397	-0.0001	-0.0001	0.531801	-0.0001	-0.0001	0.538267	-0.0001	-0.0001	0.540112	-0.0001	-0.0001	0.471734	-0.0001
DCNL1_HUMAN	-0.0001	-0.0906643	-0.0001	-0.0001	0.953635	-0.0001	-0.0001	0.814002	-0.0001	-0.0001	-0.722333	-0.0001	-0.0001	0.145472	-0.0001	-0.0001	0.358254	-0.0001	-0.0001	0.383914	-0.0001	-0.0001	0.3896	-0.0001	-0.0001	0.436627	-0.0001	-0.0001	0.352128	-0.0001
MAGB3_HUMAN	-0.0001	0.949036	-0.0001	-0.0001	-0.210524	-0.0001	-0.0001	0.383889	-0.0001	-0.0001	-0.305696	-0.0001	-0.0001	-0.906195	-0.0001	-0.0001	0.2873	-0.0001	-0.0001	0.286735	-0.0001	-0.0001	0.289837	-0.0001	-0.0001	0.28794	-0.0001	-0.0001	0.288859	-0.0001
OCAD2_HUMAN	0.00514332	-0.0690736	0.00522568	-0.0104238	-0.0205189	-0.0013337	-0.00188357	-0.0210932	-0.0452828	-0.0580675	-0.037923	-0.0570831	-0.0393853	-0.229928	-0.948057	0.0397301	0.0584828	0.0573662	0.0375749	0.0536871	0.0594405	0.0373695	0.0577581	0.0694458	0.0443818	0.0586927	0.0678051	0.0408519	0.0641647	0.0786109
YM012_HUMAN	-0.0001	-0.947395	-0.0001	-0.0001	0.523867	-0.0001	-0.0001	-0.222663	-0.0001	-0.0001	0.837688	-0.0001	-0.0001	0.320072	-0.0001	-0.0001	0.449445	-0.0001	-0.0001	0.422883	-0.0001	-0.0001	0.415587	-0.0001	-0.0001	0.458784	-0.0001	-0.0001	0.442342	-0.0001
KCNH2_HUMAN	-0.03326	0.0148407	-0.0776976	-0.00747232	0.0767769	0.233894	-0.0510137	-0.0615141	-0.0900849	-0.221308	-0.258348	-0.242024	-0.626505	-0.531037	-0.946941	0.124553	0.148782	0.16436	0.129532	0.141274	0.163133	0.141067	0.141248	0.173847	0.137326	0.150969	0.188486	0.143702	0.15975	0.191973
PEX5_HUMAN	-0.0001	-0.0001	0.041727	-0.0001	-0.0001	0.117927	-0.0001	-0.0001	0.0938692	-0.0001	-0.0001	0.136488	-0.0001	-0.0001	-0.945027	-0.0001	-0.0001	0.327943	-0.0001	-0.0001	100	-0.0001	-0.0001	0.357856	-0.0001	-0.0001	0.38779	-0.0001	-0.0001	0.39588
CHK1_HUMAN	-0.0951135	-0.106793	-0.0369432	0.20409	0.0440313	0.011339	0.0500917	-0.00782217	-0.081028	0.0163112	-0.0502093	-0.0320016	-0.170404	-0.319607	-0.945019	0.244545	0.127696	0.219639	0.274228	0.126522	100	0.235253	0.128664	0.233063	0.234857	0.123448	0.216974	0.266033	0.146737	0.32648
EWS_HUMAN	-0.0132303	-0.0364612	-0.00971483	0.0187201	-0.00196464	-0.028939	-0.00604354	0.0652006	0.0877615	0.0846455	0.0519294	0.00605751	0.0176305	-0.300295	-0.9435	0.0589839	0.0589527	0.0595582	0.0488958	0.0539497	0.072175	0.0549927	0.0584756	0.072088	0.0543307	0.0729409	0.0634154	0.0495727	0.0662182	0.0779983
H1X_HUMAN	0.00734547	0.00126467	0.0366014	-0.0166493	0.0257674	-0.068062	-0.0158061	-0.0189265	-0.065219	0.000203352	0.111644	0.390991	0.210652	0.552555	0.943352	0.0316459	0.0425099	0.0459112	0.0381203	0.0389753	0.0504512	0.0384957	0.0452961	0.0490173	0.032993	0.046812	0.0605279	0.0398494	0.0453369	0.0607465
PHF1_HUMAN	-0.0348969	-0.0865967	-0.0001	-0.308074	0.0349526	-0.0001	0.620616	-0.0523163	-0.0001	-0.943253	0.255486	-0.0001	0.10454	0.247177	-0.0001	0.311271	0.352245	-0.0001	0.295668	0.324867	-0.0001	0.282521	0.332274	-0.0001	0.301485	0.366527	-0.0001	0.331303	0.365093	-0.0001
ARHG7_HUMAN	-0.265528	0.156046	-0.56702	-0.751266	-0.0673989	0.0356997	-0.668374	-0.089634	0.171163	0.27315	-0.251056	-0.942878	-0.470257	-0.109449	-0.275984	0.394654	0.259789	0.525361	0.398783	0.225038	0.54108	0.395984	0.225886	100.001	0.384806	0.248501	0.563847	0.373912	0.234422	0.473858
TPRKB_HUMAN	-0.115609	0.0400397	-0.0001	0.036913	0.0931274	-0.0001	0.128197	-0.0813383	-0.0001	-0.0158609	-0.133517	-0.0001	-0.063246	-0.942756	-0.0001	0.324038	0.33157	-0.0001	0.252961	0.341954	-0.0001	0.267378	0.318135	-0.0001	0.270401	0.320427	-0.0001	0.274738	0.43411	-0.0001
OS9_HUMAN	0.0462867	-0.0155904	-0.0263343	0.0298634	0.0112357	0.116754	0.0255959	0.015174	-0.0117029	-0.0585733	-0.0198157	-0.0885804	-0.151476	-0.36561	-0.942623	0.0955052	0.0827631	0.0903745	0.0851338	0.0726887	0.11417	0.0871463	0.0762499	0.0965534	0.0907703	0.0795135	0.112616	0.10061	0.0909224	0.123282
GBRB3_HUMAN	-0.0291027	-0.0001	-0.139293	-0.0150341	-0.0001	0.161774	-0.0636162	-0.0001	0.0477309	0.052276	-0.0001	0.330365	-0.230252	-0.0001	-0.94156	0.267088	-0.0001	0.339797	0.268251	-0.0001	100	0.278077	-0.0001	0.324336	0.26666	-0.0001	0.38001	0.319127	-0.0001	0.376957
MED1_HUMAN	-0.243135	-0.941071	-0.0001	0.310384	0.178816	-0.0001	-0.0546604	-0.718931	-0.0001	-0.411588	0.701737	-0.0001	-0.487646	0.0527576	-0.0001	0.317739	0.478352	-0.0001	0.341664	0.490134	-0.0001	0.39882	0.477303	-0.0001	0.347064	0.471749	-0.0001	0.352765	0.404789	-0.0001
UBP22_HUMAN	-0.161104	-0.171525	0.0257062	0.0512228	0.0856228	-0.0358961	0.217843	-0.107321	-0.173959	0.00885901	-0.0589737	-0.254094	-0.146242	-0.252429	-0.940959	0.113841	0.213784	0.361929	0.118531	0.202895	100	0.120567	0.202637	0.368608	0.113372	0.199946	0.39874	0.120621	0.241928	0.405631
SLK_HUMAN	0.0679954	-0.0001	-0.0208069	0.100205	-0.0001	-0.0165519	-0.131564	-0.0001	0.0499303	-0.179685	-0.0001	0.0846404	-0.105041	-0.0001	-0.940611	0.250347	-0.0001	0.350205	0.227279	-0.0001	100	0.256406	-0.0001	0.36147	0.244187	-0.0001	0.352443	0.222175	-0.0001	0.471431
IRAK4_HUMAN	-0.314862	-0.0001	-0.0001	0.93087	-0.0001	-0.0001	-0.416251	-0.0001	-0.0001	0.940136	-0.0001	-0.0001	-0.653689	-0.0001	-0.0001	0.358985	-0.0001	-0.0001	0.341984	-0.0001	-0.0001	0.340285	-0.0001	-0.0001	0.356667	-0.0001	-0.0001	0.357673	-0.0001	-0.0001
VATL_HUMAN	0.00109619	-0.0140519	0.000212284	-0.00248912	-0.0156764	0.0133706	0.0206343	-0.0420568	0.00337041	-0.0092273	-0.0594042	-0.154127	-0.0744068	-0.168928	-0.940078	0.100712	0.124378	0.139924	0.096714	0.121198	0.150748	0.100464	0.121681	0.143152	0.0970503	0.124965	0.156745	0.0961774	0.131428	0.166754
MARH6_HUMAN	-0.202154	0.00577342	-0.0125797	-0.161451	-0.0583892	-0.0838548	0.11212	-0.0953859	-0.108005	-0.22274	-0.0978596	-0.275143	-0.108317	0.198201	-0.939802	0.162092	0.213741	0.243782	0.138982	0.200735	0.22899	0.148605	0.208067	0.252802	0.146396	0.210807	0.264563	0.156738	0.21256	0.259901
CLC4D_HUMAN	-0.161554	0.93871	-0.0001	0.0613979	-0.235197	-0.0001	-0.212927	0.709248	-0.0001	0.157515	0.00661982	-0.0001	-0.134214	0.0743867	-0.0001	0.368609	0.343499	-0.0001	0.296652	0.400196	-0.0001	0.293182	0.350947	-0.0001	0.316342	0.297449	-0.0001	0.272418	0.301931	-0.0001
RBFA_HUMAN	-0.0001	-0.0001	-0.081545	-0.0001	-0.0001	0.137865	-0.0001	-0.0001	-0.010209	-0.0001	-0.0001	-0.22259	-0.0001	-0.0001	-0.938228	-0.0001	-0.0001	0.428699	-0.0001	-0.0001	0.417445	-0.0001	-0.0001	100	-0.0001	-0.0001	0.422173	-0.0001	-0.0001	0.467235
TCAF1_HUMAN	0.18633	-0.414432	0.0392812	-0.0976821	0.231092	0.00673571	-0.182333	0.0254752	-0.0445638	-0.00296633	-0.148225	-0.00967301	-0.903713	-0.313748	-0.935308	0.224952	0.20625	0.16078	0.175452	0.189625	0.152363	0.208215	0.185746	0.160776	0.154322	0.209984	0.180734	0.227363	0.199907	0.204907
PUF60_HUMAN	0.0379741	0.0841734	-0.0147001	0.0105701	-0.00087893	-0.0207833	-0.0280732	-0.041478	-0.112807	-0.0375065	-0.0504023	-0.0454476	-0.113562	-0.377952	-0.935102	0.0433381	0.0453499	0.049567	0.0321047	0.0352681	0.0615535	0.0329183	0.0394262	0.060465	0.0326349	0.0388272	0.0445925	0.0377062	0.0465165	0.0612225
MYSM1_HUMAN	-0.0001	-0.934985	-0.0001	-0.0001	0.106991	-0.0001	-0.0001	0.891681	-0.0001	-0.0001	-0.615854	-0.0001	-0.0001	-0.362767	-0.0001	-0.0001	0.390077	-0.0001	-0.0001	0.339041	-0.0001	-0.0001	0.365943	-0.0001	-0.0001	0.395836	-0.0001	-0.0001	0.372644	-0.0001
APOH_HUMAN	0.104968	0.0334985	-0.391366	-0.00958054	-0.28738	0.0213563	-0.659127	-0.10655	-0.179907	-0.250008	-0.419754	-0.151135	-0.393431	-0.798373	-0.934368	0.381472	0.416322	0.265325	0.289451	0.431541	0.259266	0.368726	0.41539	0.24965	0.346963	0.493711	0.294515	0.352998	0.483087	0.280882
CT024_HUMAN	-0.0219956	-0.0001	-0.0322492	-0.0846715	-0.0001	-0.068322	-0.0308025	-0.0001	-0.00563816	0.0163328	-0.0001	0.0712174	0.183817	-0.0001	0.934175	0.236871	-0.0001	0.202972	0.228053	-0.0001	0.234286	0.201017	-0.0001	0.186652	0.196202	-0.0001	0.209923	0.211302	-0.0001	0.235093
C2AIL_HUMAN	0.0766103	-0.23156	-0.0501619	0.00340321	-0.044687	-0.0663858	0.025065	-0.0161287	0.113996	-0.0512298	-0.097483	-0.0915564	-0.0872942	-0.183492	-0.93393	0.101148	0.130984	0.129061	0.0980105	0.127927	0.133525	0.0942694	0.128067	0.139956	0.0902737	0.139616	0.143957	0.0987421	0.136105	0.149847
FUBP2_HUMAN	-0.0119139	-0.0162511	-0.0296414	-0.0490198	0.0211841	-0.0237995	-0.0806672	0.0168332	-0.00997552	-0.0498101	-0.0596131	-0.0930652	-0.027594	-0.17074	-0.933577	0.0357649	0.0401877	0.0347273	0.0275992	0.0427172	0.0325103	0.0309829	0.0375411	0.0326821	0.0249623	0.0359535	0.0449985	0.027111	0.0410544	0.0462972
ATS7_HUMAN	-0.0001	-0.0001	-0.355788	-0.0001	-0.0001	-0.284549	-0.0001	-0.0001	0.828578	-0.0001	-0.0001	-0.299209	-0.0001	-0.0001	-0.931795	-0.0001	-0.0001	0.500546	-0.0001	-0.0001	0.518846	-0.0001	-0.0001	100.001	-0.0001	-0.0001	0.452875	-0.0001	-0.0001	0.537503
DLL3_HUMAN	-0.0001	-0.0001	-0.104072	-0.0001	-0.0001	0.157411	-0.0001	-0.0001	-0.130141	-0.0001	-0.0001	0.931638	-0.0001	-0.0001	-0.150163	-0.0001	-0.0001	0.359548	-0.0001	-0.0001	0.336451	-0.0001	-0.0001	0.331314	-0.0001	-0.0001	0.440221	-0.0001	-0.0001	0.41996
S10A6_HUMAN	0.0387171	-0.0001	0.233803	-0.063505	-0.0001	-0.930252	0.00963391	-0.0001	-0.1862	0.0229097	-0.0001	-0.240548	-0.0263326	-0.0001	-0.482993	0.24869	-0.0001	0.390734	0.235523	-0.0001	0.379152	0.230736	-0.0001	0.369741	0.231776	-0.0001	0.388335	0.250202	-0.0001	0.442311
CENPE_HUMAN	-0.0426188	-0.0001	-0.0267725	0.03883	-0.0001	-0.149506	-0.0316753	-0.0001	0.0914878	-0.0138874	-0.0001	-0.18591	-0.0172249	-0.0001	0.929602	0.160927	-0.0001	0.231912	0.143333	-0.0001	0.241944	0.139867	-0.0001	0.278125	0.142958	-0.0001	0.36819	0.139688	-0.0001	0.264363
UNC5B_HUMAN	0.929315	-0.0001	0.0845238	0.0472042	-0.0001	0.374693	-0.0524235	-0.0001	0.168804	0.119499	-0.0001	0.448777	0.401925	-0.0001	0.00789721	0.338495	-0.0001	0.303928	0.279674	-0.0001	0.378016	0.266217	-0.0001	0.34568	0.309995	-0.0001	0.373114	0.331928	-0.0001	0.297142
ACVR1_HUMAN	0.546734	-0.0531699	-0.0155659	-0.0988317	0.12245	0.0376774	-0.117125	-0.0192715	-0.060594	-0.929057	-0.0762784	-0.34076	-0.140279	-0.0970442	-0.0247163	0.298622	0.170063	0.215331	0.266787	0.168601	0.263516	0.256101	0.173957	0.219785	0.312748	0.161684	0.257634	0.266222	0.176252	0.226648
IMA8_HUMAN	-0.0522963	0.0907136	-0.0425207	0.0444767	0.0900668	0.10892	-0.0188626	0.0155119	0.00205827	-0.0241104	-0.176973	-0.0148108	-0.269001	-0.518485	-0.927308	0.104234	0.153467	0.147321	0.102405	0.146606	0.168012	0.101459	0.143833	0.145785	0.106685	0.156216	0.163248	0.124399	0.179346	0.171425
ZN787_HUMAN	-0.0155149	-0.926794	-0.0178886	-0.252856	-0.506972	-0.0232382	-0.106779	-0.23878	-0.0779401	0.086429	0.657386	0.228509	-0.215043	0.139327	0.104007	0.237017	0.279315	0.184658	0.2833	0.244734	0.190032	0.244544	0.28879	0.200983	0.246169	0.244081	0.259591	0.274203	0.288355	0.189355
CE152_HUMAN	-0.0001	-0.145142	0.12571	-0.0001	-0.289324	-0.201135	-0.0001	-0.925701	-0.332327	-0.0001	-0.22009	0.0536512	-0.0001	0.639729	0.240541	-0.0001	0.384378	0.318581	-0.0001	0.359709	0.324419	-0.0001	0.379875	0.40059	-0.0001	0.329855	0.299155	-0.0001	0.351863	0.358865
TXD15_HUMAN	0.00981852	-0.0166608	-0.077025	0.0317607	0.0482063	-0.0470928	0.00358032	0.0673942	-0.0754148	-0.107906	-0.104917	-0.121784	-0.162927	-0.157099	-0.924955	0.0853854	0.147343	0.146163	0.0942029	0.153253	0.154797	0.0959918	0.139821	0.150258	0.0888163	0.156596	0.158902	0.0945303	0.171141	0.177516
TMCC1_HUMAN	-0.0601739	0.867677	0.0234896	-0.00763384	-0.025357	-0.125189	0.108191	0.168436	0.0716265	-0.0362378	-0.208648	0.240161	-0.103058	0.177369	0.920928	0.277331	0.319086	0.494535	0.245845	0.325597	0.481827	0.259381	0.341855	0.477052	0.249938	0.310113	0.490251	0.258668	0.299387	0.442936
NRSN1_HUMAN	-0.0001	0.289451	-0.0001	-0.0001	-0.100328	-0.0001	-0.0001	-0.647928	-0.0001	-0.0001	-0.9204	-0.0001	-0.0001	0.0852863	-0.0001	-0.0001	0.363968	-0.0001	-0.0001	0.324966	-0.0001	-0.0001	0.388681	-0.0001	-0.0001	0.378056	-0.0001	-0.0001	0.333914	-0.0001
TEX33_HUMAN	-0.0001	-0.0001	0.0981518	-0.0001	-0.0001	0.113876	-0.0001	-0.0001	0.136275	-0.0001	-0.0001	0.242513	-0.0001	-0.0001	0.919381	-0.0001	-0.0001	0.420723	-0.0001	-0.0001	0.483686	-0.0001	-0.0001	0.447856	-0.0001	-0.0001	0.438015	-0.0001	-0.0001	0.507415
NEC1_HUMAN	-0.0001	0.918697	-0.0001	-0.0001	0.812046	-0.0001	-0.0001	-0.0275133	-0.0001	-0.0001	-0.217328	-0.0001	-0.0001	0.143176	-0.0001	-0.0001	0.418867	-0.0001	-0.0001	0.391303	-0.0001	-0.0001	0.327989	-0.0001	-0.0001	0.354548	-0.0001	-0.0001	0.344541	-0.0001
JHD2C_HUMAN	0.0156694	7.17317e-06	-0.448218	0.0218916	0.0954668	0.918129	-0.0407139	0.0984513	-0.621079	-0.0578749	0.0534814	-0.814329	0.0246756	-0.106097	0.127039	0.18958	0.327105	0.501281	0.167917	0.349312	0.490804	0.202508	0.328978	0.496829	0.203702	0.322891	0.539492	0.181782	0.349998	0.431563
CMTD1_HUMAN	-0.112951	-0.0972015	0.57792	0.0261017	0.0160337	0.164084	-0.0165106	0.107408	0.204425	-0.0488424	0.0482387	-0.121119	-0.108398	0.109682	-0.917574	0.269898	0.212371	0.357038	0.240363	0.191433	0.310228	0.2503	0.223787	0.338887	0.230826	0.201005	100	0.248674	0.25233	0.335347
C1QT2_HUMAN	-0.134541	0.596165	0.0187673	-0.68363	0.180592	0.126947	0.0756185	-0.233662	0.0160881	-0.206298	-0.916711	0.0676668	-0.159441	-0.0830778	-0.0794074	0.395236	0.463884	0.230811	0.383151	0.408237	0.241094	0.404768	0.469599	0.234557	0.326367	0.439839	0.26641	0.341094	0.480131	0.259985
DOCK4_HUMAN	0.455138	-0.0001	-0.0001	-0.560197	-0.0001	-0.0001	-0.343495	-0.0001	-0.0001	-0.848473	-0.0001	-0.0001	0.915533	-0.0001	-0.0001	0.360836	-0.0001	-0.0001	0.338355	-0.0001	-0.0001	0.337629	-0.0001	-0.0001	0.342272	-0.0001	-0.0001	0.395041	-0.0001	-0.0001
IF3M_HUMAN	0.0271856	0.0872175	0.0806962	0.0733099	-0.000302308	-0.914459	-0.0728982	0.0808051	0.0423912	0.0534973	0.0159874	-0.0588475	-0.0976691	0.0103696	0.0389646	0.135053	0.161688	0.282989	0.119627	0.154098	0.389132	0.116142	0.156264	0.273337	0.131748	0.154097	0.272807	0.118692	0.173213	0.268137
MGT5A_HUMAN	-0.0001	-0.0258856	-0.0131901	-0.0001	0.16608	0.138581	-0.0001	0.338807	-0.141923	-0.0001	-0.15343	-0.260578	-0.0001	-0.593863	-0.914056	-0.0001	0.177165	0.293299	-0.0001	0.191909	0.306689	-0.0001	0.196219	0.306181	-0.0001	0.215253	0.333678	-0.0001	0.211012	0.342742
SORT_HUMAN	0.038676	-0.527425	0.152168	0.140118	0.0190588	-0.332819	0.250002	0.36203	0.0567154	-0.411877	-0.244633	-0.142643	-0.913389	-0.599019	-0.821478	0.16847	0.17999	0.236799	0.168696	0.172479	0.242414	0.173276	0.171844	0.22663	0.16541	0.179287	0.291069	0.174163	0.172175	0.267367
AGRG4_HUMAN	-0.0001	-0.0001	-0.912618	-0.0001	-0.0001	-0.180903	-0.0001	-0.0001	0.48453	-0.0001	-0.0001	0.187854	-0.0001	-0.0001	0.253855	-0.0001	-0.0001	0.527046	-0.0001	-0.0001	0.421726	-0.0001	-0.0001	0.489037	-0.0001	-0.0001	0.533846	-0.0001	-0.0001	0.530161
COKA1_HUMAN	0.0058373	-0.0001	0.051506	-0.0960258	-0.0001	-0.124457	0.0877992	-0.0001	-0.0244163	-0.0795983	-0.0001	-0.141995	-0.0404245	-0.0001	0.91124	0.253263	-0.0001	0.327012	0.216465	-0.0001	0.325727	0.272293	-0.0001	0.308569	0.235432	-0.0001	0.381778	0.219976	-0.0001	0.35829
ERR3_HUMAN	-0.157537	-0.194218	0.0641183	-0.0836152	-0.0418077	0.197123	-0.0354618	-0.110176	-0.201017	0.0478432	0.0261671	0.0763788	-0.294979	-0.0434746	-0.910686	0.397166	0.236089	0.233344	0.358367	0.215167	0.242481	0.304119	0.206807	0.243202	0.299421	0.232942	0.262426	0.338106	0.202535	0.296691
PTMA_HUMAN	0.0502196	-0.0087921	0.268103	0.0491661	0.10142	-0.0984803	0.106121	0.0845912	0.212644	-0.0353605	-0.00463595	-0.187255	-0.379496	-0.238952	-0.908707	0.0560202	0.0755005	0.0883628	0.0583555	0.0768901	0.109696	0.0684557	0.0664871	0.110827	0.0682038	0.0646902	0.108658	0.0681993	0.0782103	0.0944241
SIR7_HUMAN	0.907345	-0.828908	-0.0001	-0.0802312	-0.0143667	-0.0001	-0.0164913	0.287339	-0.0001	-0.187282	0.121172	-0.0001	0.0309531	0.261067	-0.0001	0.314387	0.414796	-0.0001	0.269893	0.306055	-0.0001	0.256641	0.378924	-0.0001	0.325016	0.41573	-0.0001	0.259376	0.390626	-0.0001
AGAP2_HUMAN	-0.402245	0.045027	-0.0001	-0.149603	-0.131023	-0.0001	-0.146985	-0.0409507	-0.0001	0.125886	-0.112685	-0.0001	0.138963	0.905824	-0.0001	0.338244	0.271564	-0.0001	0.291778	0.288431	-0.0001	0.293697	0.267964	-0.0001	0.330367	0.28244	-0.0001	0.341353	0.316209	-0.0001
CCNB1_HUMAN	-0.0262922	0.0287657	-0.0181363	0.0576454	0.0277667	-0.0479986	-0.00941234	0.0145432	-0.0277926	-0.0772935	-0.0299882	-0.147728	-0.187348	-0.406044	-0.90299	0.0947042	0.104873	0.0877771	0.0769366	0.0942317	0.108402	0.0755638	0.0927036	0.0886037	0.0799522	0.0939737	0.115657	0.0906962	0.118723	0.110207
S22A2_HUMAN	-0.0001	0.390762	-0.0001	-0.0001	0.212361	-0.0001	-0.0001	-0.336543	-0.0001	-0.0001	0.353376	-0.0001	-0.0001	-0.902287	-0.0001	-0.0001	0.391026	-0.0001	-0.0001	0.392506	-0.0001	-0.0001	0.385831	-0.0001	-0.0001	0.392519	-0.0001	-0.0001	0.350142	-0.0001
PPIA_HUMAN	0.00666586	-0.0996272	0.0328084	0.0319111	0.0385751	-0.0200974	0.134739	0.025728	-0.00197164	0.011351	0.0383771	-0.165026	-0.242432	-0.351695	-0.901893	0.0487836	0.0627113	0.0620169	0.0517409	0.0571458	0.0652638	0.0541477	0.0527898	0.06094	0.0507373	0.0635382	0.0836644	0.0521076	0.068069	0.0751465
SL9A7_HUMAN	-0.0001	-0.0001	-0.0314455	-0.0001	-0.0001	0.893219	-0.0001	-0.0001	0.0728141	-0.0001	-0.0001	-0.25587	-0.0001	-0.0001	0.900245	-0.0001	-0.0001	0.485244	-0.0001	-0.0001	100.001	-0.0001	-0.0001	0.493918	-0.0001	-0.0001	0.494589	-0.0001	-0.0001	0.477024
DLGP5_HUMAN	0.190444	-0.104973	-0.073813	-0.0899838	0.00346495	0.0843481	0.169136	-0.0952134	0.173331	-0.230923	-0.267477	-0.399843	0.0342349	-0.044856	0.899186	0.299181	0.231078	0.275186	0.260611	0.216997	0.289868	0.299375	0.191027	0.319785	0.290995	0.234402	0.277736	0.247744	0.203523	0.311767
TM108_HUMAN	-0.0367789	-0.323982	-0.0330404	-0.0832869	0.104658	-0.113483	-0.0107642	-0.0553928	0.145756	-0.117474	0.265818	0.088219	-0.0728463	0.3133	0.899166	0.124275	0.344583	0.224897	0.134635	0.299334	0.222495	0.124162	0.284227	0.219822	0.121175	0.343462	0.26627	0.125049	0.342053	0.269323
DLG5_HUMAN	0.308058	-0.0001	-0.119264	-0.499729	-0.0001	0.231144	-0.898598	-0.0001	0.0783232	-0.108651	-0.0001	0.280575	0.715944	-0.0001	0.43438	0.35646	-0.0001	0.401148	0.334865	-0.0001	0.438673	0.308288	-0.0001	100	0.2709	-0.0001	0.421762	0.309732	-0.0001	0.454235
STK39_HUMAN	-0.0315738	-0.0127134	-0.0687947	0.00253187	0.0380028	-0.38135	-0.0228526	0.0666313	-0.547268	-0.0488493	0.12607	-0.503197	-0.0804626	-0.0791678	-0.897723	0.134421	0.14968	0.582148	0.130107	0.146964	0.552017	0.125971	0.14311	100.001	0.13285	0.147254	0.507656	0.128864	0.147291	0.564541
SMIM4_HUMAN	-0.0001	0.0841873	-0.0991228	-0.0001	-0.0377107	0.0148171	-0.0001	0.00224274	0.132201	-0.0001	0.0394101	-0.0493771	-0.0001	0.124882	-0.897653	-0.0001	0.147611	0.221778	-0.0001	0.139619	0.236049	-0.0001	0.14032	0.214926	-0.0001	0.134384	0.261868	-0.0001	0.144837	0.237767
CE350_HUMAN	-0.878116	-0.0001	-0.74978	-0.445482	-0.0001	-0.0252326	0.896096	-0.0001	0.4083	0.0237603	-0.0001	-0.433833	-0.699649	-0.0001	-0.436323	0.342854	-0.0001	0.253486	0.347841	-0.0001	0.278305	0.335248	-0.0001	0.24724	0.331207	-0.0001	0.272214	0.335709	-0.0001	0.252486
MBIP1_HUMAN	-0.59	-0.218425	-0.107662	-0.0942521	0.112099	-0.190215	0.254528	-0.0349328	-0.454676	0.634797	-0.184392	0.307975	-0.822122	-0.373672	-0.895384	0.318389	0.250408	0.375269	0.288783	0.231469	100	0.290109	0.252421	0.438351	0.3261	0.239445	0.398158	0.306171	0.264102	0.985669
HINT3_HUMAN	-0.0001	0.0596476	-0.035343	-0.0001	0.165442	-0.284785	-0.0001	0.32485	-0.0397928	-0.0001	0.143032	-0.0307025	-0.0001	0.209309	-0.892867	-0.0001	0.335748	0.435716	-0.0001	0.384049	100	-0.0001	0.380027	0.410527	-0.0001	0.344061	0.350786	-0.0001	0.349439	0.465005
RPOB_MYCH2	-0.1009	0.13392	0.0294633	-0.00595794	-0.0918369	0.282911	0.0328593	-0.0502371	-0.148966	0.00861485	0.00480211	-0.0734248	-0.103754	-0.0608475	-0.892616	0.384189	0.438983	0.38891	0.345648	0.362368	0.43883	0.288135	0.363047	0.42414	0.313561	0.349791	0.437953	0.291261	0.374423	0.512738
IBP5_HUMAN	0.106727	-0.102202	-0.0140677	0.00673188	0.120295	-0.0982816	0.0795734	0.13968	-0.241626	-0.0998083	-0.0750949	-0.892131	-0.0279834	0.00203714	0.33915	0.119571	0.17697	0.407793	0.101365	0.17615	0.295998	0.10596	0.178655	100	0.108809	0.172348	0.361729	0.101935	0.179171	0.349773
SEM6C_HUMAN	0.887971	-0.0001	-0.0001	-0.467199	-0.0001	-0.0001	-0.155865	-0.0001	-0.0001	0.124308	-0.0001	-0.0001	0.311953	-0.0001	-0.0001	0.359423	-0.0001	-0.0001	0.356137	-0.0001	-0.0001	0.380321	-0.0001	-0.0001	0.284277	-0.0001	-0.0001	0.332922	-0.0001	-0.0001
SGPP1_HUMAN	-0.0585146	-0.173374	0.0141751	0.288947	0.165549	0.0315005	0.887302	-0.0794126	0.0569757	0.0934006	0.0763168	-0.0125751	0.861285	-0.0812308	0.317231	0.253468	0.248601	0.417252	0.280377	0.242728	0.422756	0.326545	0.234999	0.404577	0.240214	0.233473	0.405012	0.302587	0.259702	0.463408
PRAM_HUMAN	-0.0001	-0.0001	-0.044448	-0.0001	-0.0001	-0.0230794	-0.0001	-0.0001	-0.168392	-0.0001	-0.0001	0.110926	-0.0001	-0.0001	-0.887071	-0.0001	-0.0001	0.266361	-0.0001	-0.0001	0.266191	-0.0001	-0.0001	0.286031	-0.0001	-0.0001	100	-0.0001	-0.0001	0.386604
LYRM4_HUMAN	-0.0306153	0.0800041	-0.0824296	0.0581633	-0.0209602	-0.0433604	0.0539763	0.218674	-0.035502	-0.0125101	-0.0363163	-0.01696	-0.0473197	-0.885746	-0.504278	0.193778	0.219465	0.284448	0.147379	0.224031	0.294185	0.153844	0.23004	0.308506	0.14592	0.217623	100	0.14841	0.24798	0.363494
MED30_HUMAN	-0.0001	-0.0001	-0.802189	-0.0001	-0.0001	-0.396604	-0.0001	-0.0001	-0.885158	-0.0001	-0.0001	0.475235	-0.0001	-0.0001	0.257882	-0.0001	-0.0001	0.437922	-0.0001	-0.0001	0.389834	-0.0001	-0.0001	0.402422	-0.0001	-0.0001	100	-0.0001	-0.0001	0.422536
NT5C_HUMAN	-0.0001	-0.0001	0.640168	-0.0001	-0.0001	0.216896	-0.0001	-0.0001	0.252259	-0.0001	-0.0001	0.347338	-0.0001	-0.0001	0.884284	-0.0001	-0.0001	0.47306	-0.0001	-0.0001	100	-0.0001	-0.0001	0.457406	-0.0001	-0.0001	0.500252	-0.0001	-0.0001	0.494526
SREK1_HUMAN	0.0804936	-0.126257	-0.00967844	0.0345968	-0.00115905	0.0458258	-0.0472857	-0.094599	-0.121957	-0.0265033	-0.0398572	-0.0119923	-0.00887748	-0.161572	-0.883381	0.0732249	0.0779695	0.083117	0.0551268	0.0725656	0.10226	0.0576341	0.0721576	0.104381	0.055034	0.0681372	0.0936169	0.051594	0.0804023	0.119072
MUC19_HUMAN	-0.0175066	-0.0001	0.178892	0.0107169	-0.0001	0.081109	0.337809	-0.0001	-0.078921	0.882528	-0.0001	0.107501	0.256359	-0.0001	0.25699	0.298859	-0.0001	0.375983	0.253753	-0.0001	100	0.280758	-0.0001	0.345224	0.262343	-0.0001	0.345418	0.306818	-0.0001	0.378168
CP4FC_HUMAN	0.107758	-0.0001	-0.0001	-0.133847	-0.0001	-0.0001	0.882218	-0.0001	-0.0001	0.496673	-0.0001	-0.0001	0.117507	-0.0001	-0.0001	0.236498	-0.0001	-0.0001	0.244343	-0.0001	-0.0001	0.329258	-0.0001	-0.0001	0.282257	-0.0001	-0.0001	0.240761	-0.0001	-0.0001
CBX4_HUMAN	-0.0552557	0.0438965	-0.0907324	0.0436215	0.00477202	-0.132575	0.00173327	-0.0918198	-0.126158	-0.0299259	0.0446396	0.176383	0.0948008	0.344153	0.882216	0.237298	0.134214	0.230493	0.187519	0.136645	0.270367	0.190512	0.132589	0.2312	0.198508	0.141949	0.238412	0.212142	0.146801	0.267677
UHRF1_HUMAN	0.0454623	-0.115083	-0.0251107	-0.00486347	-0.00593543	0.0804303	-0.0504472	-0.0195149	-0.0159533	-0.0950419	-0.127508	-0.266266	-0.339451	-0.375202	-0.882166	0.0273783	0.0281597	0.0431012	0.0223845	0.0241894	0.0450836	0.0246432	0.0253479	0.0333163	0.0237755	0.0318353	0.0472363	0.0302652	0.0332601	0.0526237
FLRT3_HUMAN	0.409517	-0.149341	-0.0001	0.237789	-0.409689	-0.0001	0.882005	-0.030344	-0.0001	-0.0715722	-0.101252	-0.0001	-0.519409	-0.235423	-0.0001	0.361186	0.367534	-0.0001	0.337009	0.418416	-0.0001	0.342545	0.371776	-0.0001	0.404768	0.364085	-0.0001	0.355338	0.443094	-0.0001
PHAX_HUMAN	0.0149365	-0.0001	0.00689195	-0.0364234	-0.0001	-0.00327636	0.0966171	-0.0001	0.00684618	-0.0749952	-0.0001	0.258074	0.151011	-0.0001	-0.879766	0.1658	-0.0001	0.336041	0.177046	-0.0001	100	0.179417	-0.0001	0.319169	0.178628	-0.0001	0.360563	0.181496	-0.0001	0.393617
BRI3B_HUMAN	0.0438229	0.0473939	0.0767325	0.0402232	0.082864	0.0648499	0.0386705	0.0309654	0.0305666	-0.00654926	-0.0582153	-0.121561	-0.151833	-0.366721	-0.879441	0.0804139	0.0986676	0.0975787	0.0763497	0.0986202	0.0904466	0.0693345	0.0922965	0.0913162	0.0649602	0.0920373	0.108695	0.0755564	0.100622	0.108301
PBX3_HUMAN	0.0425205	-0.0001	-0.107238	0.109789	-0.0001	0.0370182	-0.00338978	-0.0001	-0.136212	-0.0441702	-0.0001	-0.0152056	-0.0890016	-0.0001	-0.878974	0.24466	-0.0001	0.319722	0.199676	-0.0001	0.342271	0.187304	-0.0001	0.321404	0.18776	-0.0001	0.340373	0.196947	-0.0001	0.383267
PKN1_HUMAN	-0.149705	-0.0001	-0.0298087	0.878843	-0.0001	0.00204264	-0.0249689	-0.0001	0.0267136	-0.599063	-0.0001	-0.0100744	-0.102889	-0.0001	0.268299	0.319134	-0.0001	0.261989	0.337183	-0.0001	0.2569	0.275914	-0.0001	100	0.371359	-0.0001	0.260494	0.307158	-0.0001	0.3259
FIBB_HUMAN	0.021517	0.038247	-0.0001	0.0579053	0.145689	-0.0001	0.105793	0.341842	-0.0001	-0.0570169	0.875343	-0.0001	-0.701721	0.430184	-0.0001	0.497238	0.522072	-0.0001	0.489439	0.520235	-0.0001	0.48855	0.524295	-0.0001	0.487118	0.4666	-0.0001	0.468345	0.474234	-0.0001
F107B_HUMAN	-0.0669316	-0.208957	0.0381996	-0.00307063	-0.000740331	-0.10192	0.0573786	0.0270805	-0.0323518	-0.307059	-0.125704	-0.26078	-0.442193	-0.483882	-0.874523	0.101669	0.139338	0.0930664	0.0985108	0.167889	0.112011	0.10981	0.145848	0.108398	0.107567	0.151583	0.113578	0.11288	0.156205	0.124973
GD1L1_HUMAN	-0.0063051	0.0400005	0.0302882	-0.010168	0.0231643	-0.00150048	0.0282217	-0.00898245	0.0343353	-0.0188806	0.0278711	0.113637	-0.00341413	0.280098	0.874368	0.063544	0.0905998	0.0886361	0.0618144	0.0790822	0.0913547	0.0670664	0.0759312	0.0885404	0.068733	0.0822473	0.0936929	0.0612814	0.0955935	0.115525
BRE1A_HUMAN	-0.0001	-0.598186	-0.0001	-0.0001	0.0396859	-0.0001	-0.0001	0.220869	-0.0001	-0.0001	0.864935	-0.0001	-0.0001	-0.874223	-0.0001	-0.0001	0.438648	-0.0001	-0.0001	0.348971	-0.0001	-0.0001	0.378116	-0.0001	-0.0001	0.398519	-0.0001	-0.0001	0.394395	-0.0001
PLRKT_HUMAN	-0.105391	-0.305548	-0.00192739	-0.0421882	-0.055385	-0.323486	-0.0540875	-0.00379291	-0.00144751	-0.0261575	0.159336	0.0261513	0.154357	0.00566013	0.874163	0.143434	0.202608	0.16185	0.12361	0.161581	0.223235	0.131245	0.153256	0.173583	0.132789	0.18604	0.225777	0.139594	0.21643	0.189579
GON4L_HUMAN	-0.00500667	-0.00617142	0.125695	0.117521	-0.0716712	-0.133926	-0.523662	0.46297	-0.0975334	-0.00111543	0.054636	0.0562928	-0.191591	-0.105683	0.870039	0.261315	0.257552	0.392953	0.262166	0.270665	0.38942	0.316137	0.33336	100	0.245346	0.296807	0.38818	0.27962	0.273317	0.48156
SGO2_HUMAN	0.868306	-0.132844	-0.302471	0.0416555	-0.124093	0.0391678	-0.43981	-0.162424	-0.186239	-0.0166262	-0.0280641	-0.01552	-0.248821	-0.0546543	0.142404	0.258599	0.362555	0.332353	0.231167	0.337697	0.277418	0.247546	0.355103	0.307231	0.184589	0.322592	100	0.239287	0.335371	0.384198
SIM12_HUMAN	0.0217041	0.0798246	0.00572552	0.0989953	0.0912877	0.27967	-0.320184	0.101359	0.163314	-0.0225181	-0.0210514	-0.0629014	-0.0232051	-0.0577176	-0.867329	0.142302	0.139052	0.146042	0.144431	0.139429	0.173217	0.150412	0.141123	0.167894	0.150925	0.134561	0.170046	0.137867	0.136611	0.180071
EPS15_HUMAN	-0.0001	-0.0001	0.274014	-0.0001	-0.0001	-0.866838	-0.0001	-0.0001	-0.462542	-0.0001	-0.0001	0.116148	-0.0001	-0.0001	-0.0849028	-0.0001	-0.0001	0.354383	-0.0001	-0.0001	0.347652	-0.0001	-0.0001	0.366725	-0.0001	-0.0001	0.348744	-0.0001	-0.0001	0.316401
CPSF5_HUMAN	0.107587	-0.000972076	0.0533392	0.0345312	0.0102148	0.00368088	-0.00254863	0.0179937	-0.0920733	-0.0575671	0.000464891	-0.0944017	-0.157218	-0.273275	-0.865657	0.0693361	0.0756042	0.0835916	0.0696598	0.0698589	0.108853	0.0554942	0.0611207	0.106157	0.0586576	0.0687916	0.103749	0.0656992	0.0642258	0.102634
NTF2_HUMAN	-0.0456091	0.00426972	0.0456743	-0.0360166	-0.00487984	0.0913025	0.107688	0.119698	-0.060978	0.0107434	-0.0180483	-0.037259	-0.100626	-0.407389	-0.864809	0.101105	0.118006	0.117999	0.0941797	0.115394	0.132171	0.101461	0.106544	0.115791	0.0864323	0.105637	0.117007	0.0964623	0.107485	0.126323
SDF2L_HUMAN	-0.0001	-0.188697	-0.0207306	-0.0001	0.122233	0.84072	-0.0001	0.864007	-0.125177	-0.0001	0.642056	0.187302	-0.0001	-0.169088	-0.666379	-0.0001	0.445331	0.282902	-0.0001	0.366028	0.467048	-0.0001	0.420297	0.292516	-0.0001	0.413161	0.282725	-0.0001	0.444287	0.340475
CAD11_HUMAN	0.0169794	-0.56927	-0.0313648	-0.050916	-0.863335	-0.026495	0.086498	-0.293258	-0.151532	-0.120707	-0.602517	-0.219524	-0.0202823	-0.225402	0.515101	0.143213	0.462721	0.297273	0.15338	0.480856	0.30317	0.173467	0.496932	0.252042	0.172059	0.456348	0.291568	0.158779	0.429432	0.269405
MTDC_HUMAN	0.0271366	0.129258	0.0300354	0.071406	0.0142776	0.0326878	0.0788389	0.27858	0.0422882	-0.00522317	-0.101258	-0.0971369	-0.185865	-0.862481	-0.604692	0.0448611	0.0573803	0.0417942	0.0408379	0.0514112	0.0443339	0.0410546	0.0576727	0.0455228	0.0331413	0.0595877	0.0541096	0.0386433	0.0605496	0.0609212
DHB4_HUMAN	-0.0709692	0.100456	0.254564	0.342167	0.184217	0.159125	0.52538	0.222223	0.0901229	0.185993	0.0132044	0.346925	0.134785	0.291758	-0.860479	0.0750898	0.0669509	0.0779522	0.0655116	0.0617146	0.0789902	0.0668043	0.0661061	0.0770569	0.0638624	0.0647742	0.087712	0.054696	0.0719228	0.0778217
UBE2S_HUMAN	0.0203103	0.187893	0.0536265	0.0432124	-0.154282	-0.368741	-0.0510198	-0.241894	-0.34962	-0.0146105	-0.304813	-0.213302	-0.282836	-0.837753	-0.859998	0.12159	0.194013	0.361801	0.11904	0.191812	0.382462	0.115332	0.20011	0.370854	0.119617	0.185195	0.352429	0.146065	0.213812	0.367025
PDIA2_HUMAN	0.00224958	0.327524	0.0255772	0.0774936	0.444108	0.118128	0.0877214	-0.486046	0.128654	-0.0109828	0.858744	0.0909722	-0.0185053	0.158899	-0.171587	0.15267	0.420239	0.222906	0.133304	0.447206	0.278777	0.134284	0.454074	0.22895	0.124182	0.500364	0.221062	0.122892	0.505436	0.248004
CPSF7_HUMAN	0.0843394	-0.0118504	0.0242049	-0.114713	-0.135144	-0.0235053	-0.0566474	-0.042635	-0.136135	-0.0275242	0.00658441	-0.167544	-0.0444798	-0.175773	-0.858644	0.0596117	0.064257	0.0780203	0.0645745	0.0646936	0.0849275	0.0509999	0.0622184	0.0851682	0.050904	0.0543228	0.103776	0.0506483	0.0673264	0.0946172
SOCS1_HUMAN	-0.0001	0.172489	-0.0001	-0.0001	0.0491263	-0.0001	-0.0001	0.108359	-0.0001	-0.0001	-0.0781342	-0.0001	-0.0001	-0.858093	-0.0001	-0.0001	0.180767	-0.0001	-0.0001	0.175552	-0.0001	-0.0001	0.176365	-0.0001	-0.0001	0.170738	-0.0001	-0.0001	0.204409	-0.0001
TNPO3_HUMAN	0.115084	0.256572	0.122709	-0.0918922	0.177197	0.858054	0.113308	0.0588166	-0.030631	0.0707576	-0.198949	-0.0717201	-0.185129	0.0108023	-0.00304279	0.176736	0.246854	0.148666	0.183763	0.244438	0.201766	0.17393	0.235846	0.157922	0.157368	0.23193	0.160025	0.19502	0.256032	0.15286
ZN316_HUMAN	-0.324244	0.12589	-0.108515	-0.149256	0.135912	0.0187742	-0.257245	-0.0255417	-0.221066	-0.13322	-0.110515	0.85736	-0.129372	0.226702	0.424909	0.289658	0.166227	0.179668	0.240959	0.169122	0.175879	0.264291	0.164212	0.201886	0.229497	0.169007	0.236426	0.24286	0.161584	0.203717
EST1A_HUMAN	-0.210324	-0.164807	-0.0488874	-0.857114	-0.022253	-0.116945	-0.181234	-0.140993	0.345501	0.0541485	-0.166748	0.115631	0.568216	-0.192128	0.144073	0.35476	0.375319	0.302336	0.298196	0.314822	0.305748	0.314954	0.366525	0.371975	0.356321	0.339059	0.317623	0.32857	0.373433	0.330117
HXC6_HUMAN	-0.27417	0.0191142	0.0646488	-0.516245	0.169371	-0.125167	0.21689	-0.856308	-0.0475341	-0.29129	-0.726095	0.154952	-0.297899	-0.146644	-0.108914	0.198946	0.333133	0.341545	0.205219	0.365724	100	0.189284	0.390033	0.340566	0.20287	0.389606	0.364404	0.186849	0.36595	0.349238
NUCG_HUMAN	0.0518843	-0.171654	0.0578127	0.0581052	0.198914	0.0582634	0.257565	0.25273	0.0465533	-0.129703	-0.0544389	-0.24036	0.111929	-0.605057	-0.856185	0.238456	0.125357	0.257694	0.260184	0.126593	0.259337	0.301132	0.134622	0.239021	0.256126	0.124329	0.277362	0.336651	0.129256	0.260044
K1C16_HUMAN	-0.361876	-0.0001	-0.0001	0.189658	-0.0001	-0.0001	-0.855033	-0.0001	-0.0001	0.597334	-0.0001	-0.0001	0.0752303	-0.0001	-0.0001	0.312862	-0.0001	-0.0001	0.316451	-0.0001	-0.0001	0.273963	-0.0001	-0.0001	0.286723	-0.0001	-0.0001	0.269236	-0.0001	-0.0001
HELLS_HUMAN	-0.0419057	-0.207628	-0.0899551	0.0200577	-0.0191088	0.0375333	0.00886839	-0.0356201	0.0347925	-0.0278184	0.00691675	-0.25919	-0.142969	-0.219826	-0.854761	0.0447088	0.0546539	0.0643513	0.032674	0.0503047	0.0670993	0.0379918	0.0469598	0.0613676	0.0389993	0.0526229	0.0699159	0.0356578	0.0522518	0.0665668
CNKR2_HUMAN	-0.0669327	-0.0001	0.0534952	0.14497	-0.0001	-0.148208	0.115033	-0.0001	0.335604	-0.116116	-0.0001	-0.261277	0.171571	-0.0001	0.85326	0.313535	-0.0001	0.262304	0.279892	-0.0001	0.270655	0.272384	-0.0001	0.336553	0.278652	-0.0001	0.397345	0.331699	-0.0001	0.308733
MAGT1_HUMAN	0.0269248	-0.0852564	-0.0215579	0.0268943	0.010353	0.0197791	-0.0160664	-0.00267297	-0.020604	-0.0659949	-0.0679814	-0.072302	-0.213584	-0.0821021	-0.850524	0.0727977	0.10553	0.129998	0.0724989	0.0926099	0.140786	0.0769109	0.0937668	0.133801	0.0780067	0.105025	0.164895	0.0931112	0.115463	0.161448
AQP1_HUMAN	-0.0918511	0.0922328	-0.0191313	-0.181225	-0.00761802	-0.0479779	-0.260346	-0.187511	0.0445941	-0.243667	0.154413	-0.113557	-0.146211	0.00452693	-0.849901	0.242169	0.236385	0.18107	0.226338	0.223803	0.198702	0.223074	0.234741	0.175926	0.217584	0.26093	0.216959	0.203811	0.25734	0.204829
SC6A8_HUMAN	-0.0001	-0.0001	-0.0209174	-0.0001	-0.0001	-0.0537853	-0.0001	-0.0001	-0.0243885	-0.0001	-0.0001	0.849464	-0.0001	-0.0001	0.360579	-0.0001	-0.0001	0.439353	-0.0001	-0.0001	0.437427	-0.0001	-0.0001	0.437561	-0.0001	-0.0001	100	-0.0001	-0.0001	0.454932
CCNA2_HUMAN	-0.0001	-0.0001	0.0605998	-0.0001	-0.0001	0.0785649	-0.0001	-0.0001	-0.075121	-0.0001	-0.0001	-0.0369455	-0.0001	-0.0001	-0.848798	-0.0001	-0.0001	0.26772	-0.0001	-0.0001	0.352232	-0.0001	-0.0001	0.272242	-0.0001	-0.0001	0.262209	-0.0001	-0.0001	0.294925
GAMT_HUMAN	0.012871	-0.0001	0.375315	0.285781	-0.0001	0.0814976	0.110377	-0.0001	-0.0174481	-0.281139	-0.0001	-0.053551	0.0189125	-0.0001	-0.847781	0.234129	-0.0001	0.343329	0.290991	-0.0001	0.312824	0.248687	-0.0001	0.268111	0.290918	-0.0001	100	0.251961	-0.0001	0.31829
UBR7_HUMAN	-0.0001	-0.0001	-0.0786944	-0.0001	-0.0001	-0.167568	-0.0001	-0.0001	-0.303506	-0.0001	-0.0001	-0.0518885	-0.0001	-0.0001	-0.846201	-0.0001	-0.0001	0.332412	-0.0001	-0.0001	100	-0.0001	-0.0001	0.376783	-0.0001	-0.0001	0.331965	-0.0001	-0.0001	0.376978
SYS1_HUMAN	0.84555	0.0241295	0.0914101	-0.600553	0.00134736	-0.0126294	-0.0603162	-0.0556185	-0.184907	0.308916	0.0141927	-0.0446564	-0.426156	-0.0477643	-0.316273	0.416623	0.252487	0.318587	0.424214	0.257999	0.326505	0.431476	0.283439	0.327937	0.438288	0.246816	0.31472	0.407223	0.255132	0.36263
THTR_HUMAN	0.10527	0.19024	0.0560894	0.0259635	0.0482747	0.0425323	0.0121816	0.180264	0.0123015	0.0419061	-0.153556	-0.122559	-0.110884	-0.5867	-0.844375	0.0672234	0.0815367	0.0637224	0.0551332	0.0689743	0.0791028	0.0505633	0.0808599	0.0659967	0.053444	0.0811638	0.0753185	0.0541295	0.078184	0.0766929
HTSF1_HUMAN	0.0952086	-0.138185	-0.190563	0.0204838	-0.0234593	-0.200711	0.274648	-0.0787707	-0.844025	-0.37228	-0.0147924	0.0950016	-0.246842	-0.0531433	0.0959574	0.207927	0.122169	0.214706	0.209536	0.11866	0.225971	0.220743	0.127493	0.223723	0.220432	0.124182	0.283645	0.21547	0.125912	0.228098
CTU2_HUMAN	-0.0001	0.00205287	0.225069	-0.0001	-0.0940888	-0.0747518	-0.0001	-0.131938	-0.0630134	-0.0001	-0.0387047	0.124155	-0.0001	0.0593605	0.843635	-0.0001	0.29639	0.415528	-0.0001	0.305804	0.39167	-0.0001	0.311179	100	-0.0001	0.299933	0.424637	-0.0001	0.310982	0.493368
KMT5B_HUMAN	0.115997	-0.0001	0.0539841	-0.297629	-0.0001	0.168901	-0.0279354	-0.0001	-0.249153	0.00360426	-0.0001	0.126394	0.199952	-0.0001	-0.843125	0.277706	-0.0001	0.19262	0.279049	-0.0001	0.225806	0.248872	-0.0001	0.216873	0.260034	-0.0001	0.198868	0.253024	-0.0001	0.230503
PDK2_HUMAN	-0.00144954	0.114796	0.0196214	0.0264837	0.0851763	0.115801	0.0224603	0.0595164	-0.0353269	0.00819684	-0.0161683	0.210928	-0.0449473	-0.388751	-0.839303	0.151076	0.141258	0.169146	0.102863	0.125059	0.191183	0.101265	0.123041	0.174551	0.0982597	0.122355	0.302741	0.0972155	0.13894	0.244132
ACTG_HUMAN	-0.0522556	-0.0652594	-0.0186895	-0.0520336	-0.00330085	-0.0260656	-0.017246	-0.0255896	-0.0984415	-0.220974	-0.140709	-0.201568	-0.161724	-0.486459	-0.839065	0.0922704	0.10219	0.130158	0.0852262	0.102147	0.15017	0.0861691	0.117413	0.140262	0.0962703	0.116989	0.156676	0.0931367	0.111355	0.14173
GLRX5_HUMAN	0.114787	0.123255	0.0437034	0.0377936	0.00487369	0.0566963	0.0134885	0.215406	0.0114544	-0.0288006	-0.0474961	-0.120661	-0.079691	-0.683181	-0.838755	0.0804462	0.0929766	0.0862687	0.0683416	0.0889607	0.0951887	0.0621881	0.101882	0.0943961	0.0616098	0.102763	0.101398	0.0658663	0.0962562	0.102824
SMI19_HUMAN	-0.0001	-0.309953	0.125756	-0.0001	-0.043527	0.201621	-0.0001	-0.195713	0.0316937	-0.0001	0.0778473	0.225918	-0.0001	0.179045	-0.838564	-0.0001	0.332529	0.394454	-0.0001	0.313599	100	-0.0001	0.294403	0.405577	-0.0001	0.262621	0.424238	-0.0001	0.305929	0.453201
MB211_HUMAN	0.061698	0.017841	0.00994985	0.0162443	0.0126538	0.0491879	-0.00684874	-0.0186124	-0.1357	-0.0230781	-0.0040485	0.0588721	-0.181633	-0.163649	-0.838548	0.100161	0.101466	0.105697	0.0754567	0.0989763	0.110355	0.0859959	0.104158	0.107273	0.0854913	0.106691	0.138721	0.0972178	0.119808	0.128617
TPH1_HUMAN	-0.0001	-0.0001	0.169717	-0.0001	-0.0001	-0.233321	-0.0001	-0.0001	-0.0310754	-0.0001	-0.0001	0.103841	-0.0001	-0.0001	0.837455	-0.0001	-0.0001	0.42606	-0.0001	-0.0001	0.428311	-0.0001	-0.0001	100	-0.0001	-0.0001	0.406705	-0.0001	-0.0001	0.504488
GP108_HUMAN	-0.0001	-0.00118789	-0.00338008	-0.0001	-0.448073	0.285905	-0.0001	0.0308322	-0.145674	-0.0001	-0.039595	-0.183137	-0.0001	-0.836379	-0.192904	-0.0001	0.243901	0.305915	-0.0001	0.242141	0.35482	-0.0001	0.229031	0.324646	-0.0001	0.228715	0.327497	-0.0001	0.245455	0.365979
ARHG4_HUMAN	-0.0001	-0.106202	-0.0754218	-0.0001	-0.134057	0.0508331	-0.0001	0.0741609	-0.0317834	-0.0001	-0.018111	-0.110934	-0.0001	-0.45105	-0.836262	-0.0001	0.319525	0.217888	-0.0001	0.333244	0.223603	-0.0001	0.290419	0.227251	-0.0001	0.306123	0.352267	-0.0001	0.358316	0.26609
LRP12_HUMAN	-0.10747	-0.0001	-0.835515	-0.6242	-0.0001	-0.330774	0.803676	-0.0001	-0.243179	-0.20467	-0.0001	-0.682793	-0.215494	-0.0001	-0.478698	0.401404	-0.0001	0.306323	0.402628	-0.0001	0.367633	0.399201	-0.0001	0.317046	0.401573	-0.0001	0.403978	0.405195	-0.0001	0.326296
RCC2_HUMAN	0.040955	0.0157234	0.0476096	-0.0187597	0.0315268	0.0390558	0.0299296	0.0109445	-0.00200257	0.0135258	-0.0061519	-0.0691641	-0.0506459	-0.201287	-0.835058	0.0385979	0.0488316	0.0468256	0.0310914	0.0363118	0.0482444	0.0274919	0.0311525	0.0377722	0.0252476	0.0317093	0.0619826	0.0272733	0.0418891	0.0591995
REEP3_HUMAN	-0.0739146	-0.154111	0.134189	0.0602463	0.123033	0.136403	-0.0333276	-0.0368214	-0.215442	-0.240749	-0.137031	-0.185711	-0.271379	-0.305699	-0.834284	0.147184	0.134141	0.168265	0.108758	0.145701	0.18047	0.119554	0.13645	0.177848	0.136774	0.144694	0.191252	0.131583	0.152706	0.188996
MPC1_HUMAN	-0.0001	-0.0711904	-0.126927	-0.0001	-0.0884734	0.135085	-0.0001	-0.00159147	-0.0762438	-0.0001	0.0991356	-0.139105	-0.0001	0.00437331	-0.834238	-0.0001	0.229538	0.309717	-0.0001	0.219132	0.272839	-0.0001	0.201741	0.313623	-0.0001	0.205765	0.344285	-0.0001	0.235522	0.362469
LAT1_HUMAN	-0.00689482	0.0601493	0.01405	-0.0779315	-0.0223834	-0.025554	0.0695117	-0.00356933	0.00239145	0.00450367	-0.027742	0.0480399	0.0231664	0.178664	0.834165	0.0559827	0.0891689	0.090432	0.0725372	0.0713026	0.0942924	0.0688975	0.0765348	0.096724	0.0531882	0.0797116	0.0848194	0.0590803	0.0749472	0.108598
HSC20_HUMAN	-0.323915	0.0588933	0.0667403	0.0316095	0.0273846	0.0907201	0.0797223	0.123656	-0.0227982	0.116931	0.0440414	-0.177363	0.128105	0.833822	0.00944641	0.226651	0.179485	0.250122	0.199182	0.181907	0.23896	0.186446	0.208036	0.255483	0.187654	0.177745	0.338932	0.197823	0.215151	0.237145
ALKMO_HUMAN	-0.0001	0.833364	-0.0001	-0.0001	0.750179	-0.0001	-0.0001	-0.0873612	-0.0001	-0.0001	-0.0506646	-0.0001	-0.0001	-0.0256754	-0.0001	-0.0001	0.375738	-0.0001	-0.0001	0.381338	-0.0001	-0.0001	0.326627	-0.0001	-0.0001	0.312897	-0.0001	-0.0001	0.326864	-0.0001
PNPO_HUMAN	0.0309488	0.0268781	0.0894455	0.138788	-0.13913	-0.833165	0.0531238	0.0635679	-0.0170735	0.0162432	0.016353	-0.122473	0.236956	-0.218825	-0.296025	0.217908	0.236244	0.213323	0.222384	0.250583	0.399749	0.208369	0.235608	0.21944	0.22201	0.262918	0.215208	0.223633	0.249904	0.281922
SYCP1_HUMAN	-0.0001	0.481939	0.00840903	-0.0001	0.505073	-0.0486747	-0.0001	0.199348	-0.0261902	-0.0001	-0.0756502	-0.0661036	-0.0001	0.832535	-0.198251	-0.0001	0.307164	0.267428	-0.0001	0.307404	0.313466	-0.0001	0.304954	0.274575	-0.0001	0.307395	100	-0.0001	0.309425	0.327333
STRN3_HUMAN	0.101111	0.832116	-0.0067523	0.00363259	-0.314562	0.0549752	0.0136953	0.265982	-0.00496929	0.0574919	0.216442	0.184063	0.0429783	-0.280611	-0.131337	0.188738	0.34779	0.23018	0.184748	0.375145	100	0.186496	0.370683	0.214224	0.186641	0.3409	0.24926	0.181906	0.357164	0.234945
ZC3H3_HUMAN	-0.498727	-0.0795783	-0.705948	0.243705	-0.304611	-0.311347	-0.141831	0.0392953	-0.0480014	-0.00389439	-0.0539868	-0.831642	0.111822	-0.119836	0.701629	0.331032	0.318886	0.476555	0.305157	0.355732	0.429784	0.314195	0.303205	100	0.259593	0.317809	0.502918	0.274266	0.347102	0.474934
GPTC1_HUMAN	-0.0001	-0.829539	0.134367	-0.0001	-0.787624	-0.111464	-0.0001	0.0700157	0.0509578	-0.0001	0.402647	-0.108188	-0.0001	0.154965	-0.172532	-0.0001	0.461304	0.204098	-0.0001	0.480889	0.210263	-0.0001	0.482816	0.194865	-0.0001	0.423378	0.244639	-0.0001	0.39602	0.212998
SPIR1_HUMAN	-0.121165	-0.0001	-0.0001	-0.632245	-0.0001	-0.0001	0.690249	-0.0001	-0.0001	-0.602175	-0.0001	-0.0001	-0.827766	-0.0001	-0.0001	0.339348	-0.0001	-0.0001	0.328402	-0.0001	-0.0001	0.278666	-0.0001	-0.0001	0.290721	-0.0001	-0.0001	0.290275	-0.0001	-0.0001
SPS1_HUMAN	0.342766	-0.194224	0.201677	0.150891	0.00906717	-0.827724	0.0988717	0.0836501	0.019229	-0.205955	-0.0396452	-0.055992	-0.142401	-0.147055	-0.477791	0.153953	0.186549	0.205994	0.155298	0.178451	0.252891	0.160627	0.17259	0.17029	0.150859	0.172333	0.172395	0.157423	0.196809	0.233539
PAQR4_HUMAN	-0.0001	0.826968	-0.0001	-0.0001	0.177563	-0.0001	-0.0001	0.328693	-0.0001	-0.0001	-0.728524	-0.0001	-0.0001	0.295154	-0.0001	-0.0001	0.471796	-0.0001	-0.0001	0.510651	-0.0001	-0.0001	0.505856	-0.0001	-0.0001	0.487815	-0.0001	-0.0001	0.493024	-0.0001
ABR_HUMAN	-0.0001	-0.0873641	0.825794	-0.0001	-0.0808995	0.0297324	-0.0001	-0.000205682	-0.30308	-0.0001	-0.00512569	0.186993	-0.0001	0.477017	-0.0546465	-0.0001	0.304045	0.322347	-0.0001	0.305757	0.343474	-0.0001	0.295117	0.395948	-0.0001	0.294607	0.324335	-0.0001	0.366503	0.326205
WAP53_HUMAN	0.0344927	-0.406668	-0.284387	-0.354828	0.0556883	-0.333728	-0.0276327	0.499487	0.12985	-0.00457406	-0.689667	-0.0890082	-0.068834	-0.258529	-0.825317	0.314421	0.407821	0.372052	0.323545	0.385072	100	0.255703	0.415341	0.328321	0.282358	0.415374	0.32087	0.25867	0.466236	0.415329
DHYS_HUMAN	0.00405916	-0.141009	0.223845	0.0837763	-0.131943	-0.825207	0.0906311	0.465128	-0.0403669	0.214427	-0.249983	-0.1855	0.144019	-0.0467746	-0.330504	0.230453	0.454531	0.374708	0.244772	0.388508	0.426281	0.26444	0.412379	0.351788	0.303862	0.408095	0.397229	0.25124	0.445591	0.408196
ADAS_HUMAN	0.0261754	-0.314245	0.00798519	0.00719181	-0.0146203	-0.0299406	0.00078699	-0.0935269	-0.125506	-0.243373	-0.115919	-0.0302049	-0.141902	-0.118652	-0.823951	0.0345987	0.0435422	0.0392802	0.0251093	0.0415498	0.0379552	0.0236884	0.0392365	0.0444051	0.0292486	0.0465314	0.0429724	0.0319504	0.0399519	0.0485486
FBX42_HUMAN	-0.0001	-0.0001	0.0561237	-0.0001	-0.0001	0.668231	-0.0001	-0.0001	-0.213836	-0.0001	-0.0001	-0.0509881	-0.0001	-0.0001	0.823414	-0.0001	-0.0001	0.540001	-0.0001	-0.0001	100.001	-0.0001	-0.0001	0.539193	-0.0001	-0.0001	0.53505	-0.0001	-0.0001	0.484015
T2FB_HUMAN	-0.0001	-0.0001	0.411708	-0.0001	-0.0001	-0.8234	-0.0001	-0.0001	0.307822	-0.0001	-0.0001	0.0382897	-0.0001	-0.0001	-0.0412823	-0.0001	-0.0001	0.343009	-0.0001	-0.0001	0.380333	-0.0001	-0.0001	0.331096	-0.0001	-0.0001	100	-0.0001	-0.0001	0.291957
MA2A1_HUMAN	-0.0001	-0.0001	0.113376	-0.0001	-0.0001	0.822795	-0.0001	-0.0001	-0.24233	-0.0001	-0.0001	-0.243451	-0.0001	-0.0001	0.3999	-0.0001	-0.0001	0.309029	-0.0001	-0.0001	0.352672	-0.0001	-0.0001	0.339654	-0.0001	-0.0001	0.340944	-0.0001	-0.0001	0.410638
BCAT2_HUMAN	0.207645	0.251322	-0.0095304	0.030682	-0.00299657	0.0868847	0.0274771	0.032355	0.0638897	0.00566675	-0.0853282	-0.143145	-0.123766	-0.822253	-0.23835	0.149543	0.321625	0.187439	0.108015	0.282079	0.208638	0.112314	0.277671	0.19636	0.107485	0.293029	0.240677	0.115472	0.325905	0.219214
BIN1_HUMAN	0.391228	-0.0001	-0.0001	0.821028	-0.0001	-0.0001	0.185733	-0.0001	-0.0001	0.241086	-0.0001	-0.0001	-0.746357	-0.0001	-0.0001	0.319996	-0.0001	-0.0001	0.289325	-0.0001	-0.0001	0.261068	-0.0001	-0.0001	0.274294	-0.0001	-0.0001	0.269737	-0.0001	-0.0001
SCAM2_HUMAN	-0.101739	-0.142757	-0.0299476	-0.082234	-0.00429494	-0.0585014	-0.0168568	0.0188719	0.0119965	-0.0839161	-0.0933427	-0.067936	-0.21107	-0.142014	-0.820892	0.0740055	0.0992006	0.103732	0.0731945	0.0849347	0.117478	0.0763564	0.0858539	0.106104	0.0805822	0.091881	0.106592	0.0882468	0.0921745	0.13268
UBP33_HUMAN	-0.0001	-0.0001	-0.0742796	-0.0001	-0.0001	0.130627	-0.0001	-0.0001	-0.192115	-0.0001	-0.0001	0.279558	-0.0001	-0.0001	-0.818553	-0.0001	-0.0001	0.264065	-0.0001	-0.0001	0.3469	-0.0001	-0.0001	0.280834	-0.0001	-0.0001	0.285426	-0.0001	-0.0001	0.299598
SFPQ_HUMAN	0.0525723	-0.125793	0.00171074	0.00913205	-0.0915342	0.00707053	-0.161284	-0.0244763	-0.0130876	-0.106231	-0.00458973	0.0435966	-0.0593624	-0.137047	-0.818479	0.0309422	0.0351963	0.020239	0.023644	0.0335028	0.0293679	0.0230998	0.0262226	0.027432	0.0234096	0.026666	0.0281524	0.028079	0.026799	0.0334902
OTU7A_HUMAN	-0.0253032	-0.0001	-0.0001	-0.817095	-0.0001	-0.0001	0.195693	-0.0001	-0.0001	0.28113	-0.0001	-0.0001	0.203778	-0.0001	-0.0001	0.234768	-0.0001	-0.0001	0.333492	-0.0001	-0.0001	0.265815	-0.0001	-0.0001	0.287496	-0.0001	-0.0001	0.327584	-0.0001	-0.0001
TMM94_HUMAN	-0.117296	0.0111221	-0.170115	-0.157356	0.106037	-0.106525	-0.0118277	0.0297305	0.170079	-0.218838	-0.262074	-0.0620007	-0.294292	-0.21317	-0.816991	0.20812	0.303523	0.345576	0.200592	0.358084	100	0.188984	0.299773	0.35986	0.213555	0.342024	0.344912	0.222303	0.338926	0.379344
R113A_HUMAN	-0.0496776	-0.0001	-0.108711	-0.0568439	-0.0001	-0.0174746	-0.033316	-0.0001	-0.0455939	-0.01385	-0.0001	0.323331	-0.109814	-0.0001	0.816842	0.19876	-0.0001	0.412436	0.193551	-0.0001	0.47659	0.187106	-0.0001	0.478169	0.206789	-0.0001	0.446004	0.199829	-0.0001	0.507476
UBE4B_HUMAN	-0.122406	0.127108	0.286412	-0.345251	-0.0802437	-0.606864	0.2953	0.187207	0.0696183	-0.141944	0.371733	-0.149717	-0.27158	-0.0882178	-0.81684	0.173703	0.360413	0.340063	0.199854	0.365962	0.399387	0.204612	0.374447	0.306636	0.177675	0.410881	0.312471	0.198997	0.388353	0.372624
DNJB2_HUMAN	-0.309108	-0.421887	0.0750665	-0.146173	-0.0437437	-0.184352	0.45081	-0.323279	-0.172669	-0.190585	-0.0281236	-0.100946	0.816771	-0.121241	0.12189	0.315719	0.284176	0.310709	0.2586	0.248776	0.321601	0.28925	0.245029	0.310739	0.264786	0.246606	0.306391	0.328561	0.232573	0.410507
PAX9_HUMAN	-0.0001	-0.013944	-0.0414155	-0.0001	-0.147968	0.0589175	-0.0001	-0.263083	-0.244406	-0.0001	-0.203875	0.00438225	-0.0001	0.816745	0.187009	-0.0001	0.329812	0.424375	-0.0001	0.317379	0.441463	-0.0001	0.347348	0.461151	-0.0001	0.374169	0.450706	-0.0001	0.374939	0.447136
LRSM1_HUMAN	-0.182291	-0.0806614	-0.0599371	-0.815447	-0.12743	0.443055	0.490157	0.061444	0.0892691	0.329377	-0.282611	0.0485529	-0.434751	0.121801	-0.363618	0.207616	0.206066	0.288593	0.219182	0.200075	0.310736	0.207851	0.19965	0.390872	0.218865	0.20082	0.300177	0.21369	0.20475	0.329141
RSPO2_HUMAN	-0.0001	0.815088	-0.0001	-0.0001	0.0893921	-0.0001	-0.0001	-0.115258	-0.0001	-0.0001	-0.346433	-0.0001	-0.0001	-0.101937	-0.0001	-0.0001	0.392377	-0.0001	-0.0001	0.420698	-0.0001	-0.0001	0.438686	-0.0001	-0.0001	0.430438	-0.0001	-0.0001	0.393227	-0.0001
INSM2_HUMAN	-0.0720179	-0.0001	-0.0107118	-0.011911	-0.0001	0.103128	-0.0932156	-0.0001	-0.119513	-0.0122363	-0.0001	0.169004	-0.205673	-0.0001	-0.815082	0.135494	-0.0001	0.191786	0.0946695	-0.0001	0.193984	0.109031	-0.0001	0.190967	0.100973	-0.0001	0.238357	0.124608	-0.0001	0.220133
CTBP2_HUMAN	0.0471045	-0.0547915	-0.0446399	0.0153211	0.00919442	0.0323586	0.000535924	0.00627117	-0.145987	-0.0471331	-0.0124939	-0.0231146	-0.154907	-0.35112	-0.814414	0.0661215	0.0632138	0.069889	0.0530259	0.0520839	0.0670581	0.0550814	0.0533375	0.0788799	0.0606978	0.0631844	0.0994181	0.0735319	0.0648899	0.0793044
PCNT_HUMAN	-0.0648626	-0.0591156	0.0444479	-0.104576	-0.013788	-0.0101978	0.19611	-0.0445706	0.00545811	-0.0198803	0.0592634	0.045525	-0.00048214	0.163066	0.813967	0.0745126	0.0739956	0.0927618	0.0642348	0.0652396	0.113901	0.0654336	0.0696493	0.0852518	0.0638836	0.0655439	0.0948031	0.062149	0.0765013	0.124776
GOLM1_HUMAN	-0.0178787	-0.0310528	-0.0582654	0.00896662	0.0034902	-0.107919	0.0875567	-0.0204815	-0.0296974	-0.167325	-0.0721585	-0.0390826	-0.0234059	-0.0500037	-0.813915	0.0506907	0.0588863	0.0649731	0.0470203	0.0521349	0.0676276	0.0596885	0.0673757	0.0635483	0.0504333	0.0566563	0.0698731	0.0490759	0.0598447	0.0804501
ZN706_HUMAN	0.0436062	-0.0760796	0.0857297	0.0781046	0.0104556	-0.642048	0.0202342	0.00205291	-0.0455787	-0.0578731	-0.0579202	0.0310003	-0.184411	-0.317438	-0.813884	0.17884	0.169349	0.321992	0.165727	0.14848	0.386801	0.138528	0.153702	0.34137	0.13378	0.163094	0.313565	0.150059	0.179022	0.402496
P3H3_HUMAN	0.629383	0.783665	-0.0001	0.203447	0.0798062	-0.0001	0.813219	0.325769	-0.0001	0.439426	-0.204848	-0.0001	-0.241178	0.178767	-0.0001	0.260344	0.435491	-0.0001	0.243775	0.400752	-0.0001	0.269711	0.412103	-0.0001	0.251645	0.407759	-0.0001	0.259372	0.44787	-0.0001
Z324B_HUMAN	0.0471898	-0.0001	-0.0001	0.220615	-0.0001	-0.0001	-0.813095	-0.0001	-0.0001	-0.267321	-0.0001	-0.0001	-0.196516	-0.0001	-0.0001	0.314713	-0.0001	-0.0001	0.290137	-0.0001	-0.0001	0.324578	-0.0001	-0.0001	0.285207	-0.0001	-0.0001	0.26932	-0.0001	-0.0001
PK2L1_HUMAN	-0.0001	-0.0001	0.129951	-0.0001	-0.0001	-0.518415	-0.0001	-0.0001	-0.062745	-0.0001	-0.0001	-0.101594	-0.0001	-0.0001	-0.812622	-0.0001	-0.0001	0.316869	-0.0001	-0.0001	0.375913	-0.0001	-0.0001	0.322625	-0.0001	-0.0001	0.316473	-0.0001	-0.0001	0.353467
LC7L3_HUMAN	0.0336009	0.0885197	0.0284806	0.00535692	-0.0128046	0.0473431	-0.00553512	-0.0288422	-0.0731527	-0.0605634	-0.0611822	-0.162485	-0.110402	-0.234653	-0.812024	0.0548468	0.0584967	0.0595594	0.0588885	0.0495542	0.0875829	0.0371375	0.0514901	0.0688707	0.043123	0.0485158	0.0792543	0.0446164	0.0578417	0.0806858
KIME_HUMAN	-0.0001	0.161645	0.060139	-0.0001	-0.111453	0.0588764	-0.0001	-0.0951414	0.0433654	-0.0001	-0.0184335	0.0747117	-0.0001	0.811396	-0.635627	-0.0001	0.297903	0.286984	-0.0001	0.340936	0.294934	-0.0001	0.287964	0.285124	-0.0001	0.307222	0.286883	-0.0001	0.328596	0.351551
JKIP1_HUMAN	-0.0210791	-0.131763	-0.0862903	-0.0254104	0.0615121	0.306634	0.0257331	-0.0234365	-0.06253	-0.189967	-0.0888413	-0.139352	-0.135744	-0.225914	-0.811379	0.150655	0.193172	0.379134	0.140219	0.184498	0.425899	0.137069	0.187034	0.396361	0.156927	0.188664	0.39706	0.148092	0.206204	0.494321
PHX2A_HUMAN	0.013462	-0.108502	0.0011662	-0.0562805	0.00169178	-0.0136787	-0.0175292	-0.0130699	-0.0570015	-0.0353111	-0.0263334	-0.0195792	-0.0250403	-0.207037	-0.811017	0.0329426	0.0627998	0.0593148	0.0364785	0.0536383	0.0644643	0.0478526	0.0469976	0.0539304	0.0404593	0.0520339	0.0557918	0.0427676	0.0662266	0.0762777
THNS2_HUMAN	0.0342058	-0.0001	-0.0001	0.810595	-0.0001	-0.0001	-0.00580647	-0.0001	-0.0001	-0.286173	-0.0001	-0.0001	-0.047867	-0.0001	-0.0001	0.258085	-0.0001	-0.0001	0.330128	-0.0001	-0.0001	0.282599	-0.0001	-0.0001	0.306116	-0.0001	-0.0001	0.25233	-0.0001	-0.0001
GP149_HUMAN	-0.0001	-0.0809846	-0.0001	-0.0001	-0.810086	-0.0001	-0.0001	0.0706725	-0.0001	-0.0001	0.201701	-0.0001	-0.0001	-0.216661	-0.0001	-0.0001	0.372276	-0.0001	-0.0001	0.398895	-0.0001	-0.0001	0.329854	-0.0001	-0.0001	0.362082	-0.0001	-0.0001	0.365923	-0.0001
ZZEF1_HUMAN	0.23444	-0.0001	-0.0133314	0.80864	-0.0001	0.145146	0.0463568	-0.0001	0.0195043	-0.0874705	-0.0001	-0.0163429	-0.197182	-0.0001	-0.180994	0.308781	-0.0001	0.370332	0.257206	-0.0001	0.378964	0.215876	-0.0001	0.366993	0.248567	-0.0001	0.363981	0.254647	-0.0001	0.454522
Y161_MYCPN	-0.0001	-0.80809	-0.0001	-0.0001	-0.0308711	-0.0001	-0.0001	0.248639	-0.0001	-0.0001	0.116565	-0.0001	-0.0001	-0.00572524	-0.0001	-0.0001	0.406432	-0.0001	-0.0001	0.329201	-0.0001	-0.0001	0.369394	-0.0001	-0.0001	0.339139	-0.0001	-0.0001	0.331896	-0.0001
SAHH2_HUMAN	0.12052	-0.0353889	0.0898756	0.77486	-0.0594557	-0.0679319	-0.190876	0.113641	-0.111907	0.21791	0.147404	-0.118374	-0.807955	0.0254191	-0.029993	0.250967	0.197192	0.178277	0.276546	0.192172	0.203334	0.261295	0.218383	0.18379	0.249679	0.219619	0.216012	0.249258	0.202957	0.193513
RECK_HUMAN	-0.0001	0.0592125	-0.291131	-0.0001	-0.0859348	-0.109701	-0.0001	-0.505901	-0.256187	-0.0001	-0.32199	0.664917	-0.0001	-0.375763	0.807817	-0.0001	0.267506	0.586492	-0.0001	0.280668	0.592588	-0.0001	0.263978	100.001	-0.0001	0.283192	0.534478	-0.0001	0.26831	0.998524
TLE6_HUMAN	-0.263734	-0.0001	-0.0001	-0.59479	-0.0001	-0.0001	0.238647	-0.0001	-0.0001	0.805489	-0.0001	-0.0001	0.118494	-0.0001	-0.0001	0.275338	-0.0001	-0.0001	0.291471	-0.0001	-0.0001	0.269572	-0.0001	-0.0001	0.292663	-0.0001	-0.0001	0.256696	-0.0001	-0.0001
MK_HUMAN	0.113781	0.0429073	0.445176	-0.0959015	0.0394049	-0.200934	-0.0844899	0.102577	-0.378061	-0.0763928	-0.0973469	-0.100182	-0.259477	-0.203671	-0.805405	0.0783814	0.120778	0.110814	0.0801846	0.123038	0.116598	0.065101	0.121978	0.116873	0.0674666	0.125998	0.109067	0.078114	0.121813	0.11487
PR38B_HUMAN	-0.0938614	-0.207541	-0.0164038	-0.142319	-0.00695081	0.0580199	-0.0193538	-0.0306353	-0.0350324	-0.206298	-0.0433585	-0.014916	-0.154898	-0.24258	-0.805056	0.10623	0.133874	0.110012	0.100398	0.129887	0.108299	0.101384	0.12245	0.106588	0.111414	0.133346	0.149334	0.110331	0.135595	0.127306
BICD2_HUMAN	-0.0001	0.804687	0.121954	-0.0001	-0.0981809	-0.357908	-0.0001	0.310445	-0.0115107	-0.0001	-0.16468	-0.0140297	-0.0001	0.525305	-0.793985	-0.0001	0.336888	0.317869	-0.0001	0.304622	0.360155	-0.0001	0.337248	0.295729	-0.0001	0.344083	0.31124	-0.0001	0.378351	0.413207
SE6L1_HUMAN	-0.0450934	-0.0910392	-0.188257	0.340332	0.138645	0.202412	-0.015646	0.125928	-0.000395432	0.278404	0.170472	0.116865	0.169541	-0.0848784	-0.80361	0.226328	0.364165	0.348628	0.263497	0.417517	0.344062	0.235427	0.42607	0.338732	0.249214	0.377012	0.363838	0.271202	0.389253	0.356919
DOCK8_HUMAN	-0.0001	0.0250522	-0.0001	-0.0001	0.0119252	-0.0001	-0.0001	-0.0103586	-0.0001	-0.0001	-0.0492144	-0.0001	-0.0001	0.802237	-0.0001	-0.0001	0.276857	-0.0001	-0.0001	0.31257	-0.0001	-0.0001	0.285189	-0.0001	-0.0001	0.293085	-0.0001	-0.0001	0.339674	-0.0001
KTNB1_HUMAN	0.0390741	-0.0225019	-0.0183268	0.023468	0.121045	-0.0220455	0.0410556	0.0857448	0.0312263	-0.0152336	-0.0112965	0.436157	-0.0592145	-0.14455	0.799192	0.13238	0.208402	0.284594	0.137067	0.183541	0.293654	0.132251	0.178478	0.278148	0.126834	0.181486	0.312889	0.134776	0.187192	0.340758
SDA1_HUMAN	-0.00715858	0.0323037	-0.0471326	0.0464639	-0.0509537	-0.0612045	-0.0770147	-0.0372097	-0.179335	0.0704309	0.0221425	-0.0285692	0.00811348	0.208971	0.798869	0.0747402	0.100382	0.140105	0.0686708	0.099513	0.147293	0.0728953	0.100855	0.154243	0.0823768	0.102428	0.15322	0.070118	0.113297	0.174873
ZN428_HUMAN	-0.023838	-0.0313232	-0.0528012	0.00116729	0.0021191	-0.0145773	0.00764194	0.0376912	0.0201149	0.00200199	0.0167263	0.00818122	-0.012807	0.0459557	-0.798668	0.0550456	0.0636815	0.0831459	0.0524449	0.0851744	0.0772394	0.0661311	0.0654869	0.0722893	0.053736	0.0655709	0.0838348	0.0531931	0.0667757	0.0912872
KIF3B_HUMAN	-0.0645188	-0.0001	-0.0704336	0.0533142	-0.0001	-0.798314	0.19657	-0.0001	-0.10716	-0.169388	-0.0001	-0.172236	-0.269434	-0.0001	0.0564438	0.309811	-0.0001	0.275218	0.269824	-0.0001	0.317546	0.313074	-0.0001	0.235553	0.278532	-0.0001	0.245016	0.311022	-0.0001	0.240103
TTC19_HUMAN	-0.0743238	0.279401	0.228461	0.292784	0.113449	0.174517	0.0361908	0.0743418	0.0327007	0.081409	-0.0280984	-0.158821	-0.0999003	-0.483518	-0.797902	0.243914	0.1484	0.1539	0.299277	0.138528	0.179378	0.259185	0.12778	0.141927	0.251739	0.128354	0.187762	0.291504	0.136057	0.181265
KCNC1_HUMAN	-0.0001	-0.177937	-0.0001	-0.0001	-0.098138	-0.0001	-0.0001	0.207543	-0.0001	-0.0001	-0.796951	-0.0001	-0.0001	0.0547991	-0.0001	-0.0001	0.328105	-0.0001	-0.0001	0.374741	-0.0001	-0.0001	0.352723	-0.0001	-0.0001	0.362698	-0.0001	-0.0001	0.936998	-0.0001
REM2_HUMAN	-0.0001	-0.0001	0.102838	-0.0001	-0.0001	-0.0220425	-0.0001	-0.0001	0.796612	-0.0001	-0.0001	0.0582485	-0.0001	-0.0001	-0.120269	-0.0001	-0.0001	0.329448	-0.0001	-0.0001	0.30431	-0.0001	-0.0001	0.358612	-0.0001	-0.0001	0.312048	-0.0001	-0.0001	0.323292
MCH_HUMAN	0.12729	-0.0001	-0.0001	-0.730892	-0.0001	-0.0001	0.796538	-0.0001	-0.0001	-0.195299	-0.0001	-0.0001	-0.0358351	-0.0001	-0.0001	0.232721	-0.0001	-0.0001	0.281741	-0.0001	-0.0001	0.254909	-0.0001	-0.0001	0.295269	-0.0001	-0.0001	0.211745	-0.0001	-0.0001
GYRB_MYCAT	-0.0237603	-0.0001	-0.0001	-0.194756	-0.0001	-0.0001	-0.312501	-0.0001	-0.0001	-0.796265	-0.0001	-0.0001	-0.430442	-0.0001	-0.0001	0.230701	-0.0001	-0.0001	0.313287	-0.0001	-0.0001	0.286282	-0.0001	-0.0001	0.318375	-0.0001	-0.0001	0.294886	-0.0001	-0.0001
LDAH_HUMAN	0.127943	0.581645	0.500237	0.614225	0.749819	0.790888	0.776731	0.79606	0.745442	0.604593	0.770252	0.706634	0.479371	0.599341	0.0583975	0.104774	0.105561	0.122666	0.1001	0.103719	0.135913	0.103563	0.0969358	0.126187	0.104919	0.100162	0.146409	0.099933	0.10421	0.132855
FABP5_HUMAN	0.0154584	-0.30787	0.0515703	-0.00300608	-0.02065	-0.210823	0.0430545	0.0445174	0.00230746	-0.0193163	-0.0255987	-0.351817	-0.183959	-0.115801	-0.795918	0.0536324	0.0708301	0.0929844	0.051969	0.0597987	0.0975736	0.0530334	0.060859	0.081305	0.0531058	0.0609842	0.107886	0.0664102	0.0594505	0.0976761
CK5P1_HUMAN	-0.175065	-0.0536246	-0.00389698	0.0246532	0.0354317	0.0431934	0.0200707	-0.0270438	-0.00868299	-0.0359207	-0.0131586	-0.00666545	-0.14629	-0.322953	-0.795879	0.0591595	0.0699368	0.0691981	0.0405073	0.0724738	0.0713778	0.0427571	0.0700683	0.067224	0.0437694	0.0723601	0.0719774	0.0494139	0.0804147	0.0823164
O10A4_HUMAN	-0.0001	-0.0001	0.391337	-0.0001	-0.0001	0.476686	-0.0001	-0.0001	0.0880151	-0.0001	-0.0001	0.018366	-0.0001	-0.0001	-0.795791	-0.0001	-0.0001	0.578704	-0.0001	-0.0001	0.593641	-0.0001	-0.0001	0.612623	-0.0001	-0.0001	0.61509	-0.0001	-0.0001	1.01319
CMTA1_HUMAN	0.134111	-0.0001	-0.0001	-0.795009	-0.0001	-0.0001	-0.183687	-0.0001	-0.0001	0.344762	-0.0001	-0.0001	-0.741184	-0.0001	-0.0001	0.358964	-0.0001	-0.0001	0.360805	-0.0001	-0.0001	0.387287	-0.0001	-0.0001	0.339858	-0.0001	-0.0001	0.384218	-0.0001	-0.0001
KIBRA_HUMAN	-0.0001	-0.0001	-0.0721797	-0.0001	-0.0001	0.0797992	-0.0001	-0.0001	-0.190051	-0.0001	-0.0001	0.0934755	-0.0001	-0.0001	0.794785	-0.0001	-0.0001	0.308809	-0.0001	-0.0001	0.303326	-0.0001	-0.0001	0.322684	-0.0001	-0.0001	0.368364	-0.0001	-0.0001	0.354781
RM12_HUMAN	0.0815857	-0.184617	0.0372663	0.00913557	0.0790752	0.0185088	-0.0403276	0.0266321	-0.038603	-0.0232578	0.0398916	-0.00335572	-0.132014	-0.460275	-0.794465	0.0599066	0.0932967	0.0724131	0.0734148	0.0889434	0.0681572	0.0608517	0.08172	0.0666192	0.0569828	0.0946609	0.0601249	0.06333	0.0911818	0.08185
MPND_HUMAN	-0.0910042	-0.0001	-0.0001	0.794212	-0.0001	-0.0001	0.348765	-0.0001	-0.0001	0.220787	-0.0001	-0.0001	0.348341	-0.0001	-0.0001	0.343842	-0.0001	-0.0001	0.343125	-0.0001	-0.0001	0.347697	-0.0001	-0.0001	0.357499	-0.0001	-0.0001	0.331457	-0.0001	-0.0001
NUFP2_HUMAN	0.794022	-0.0948076	-0.0166437	-0.00848478	-0.175971	0.17278	-0.118571	0.00313916	-0.0681317	-0.131271	-0.199778	0.102108	-0.0536381	-0.150933	0.185334	0.181053	0.302447	0.203778	0.149119	0.314177	0.221717	0.163513	0.29402	0.201864	0.16832	0.316367	0.178268	0.166516	0.307698	0.192109
ABHD6_HUMAN	-0.0001	-0.0001	-0.793347	-0.0001	-0.0001	-0.0314559	-0.0001	-0.0001	0.23057	-0.0001	-0.0001	-0.534171	-0.0001	-0.0001	0.0459979	-0.0001	-0.0001	0.46293	-0.0001	-0.0001	0.407453	-0.0001	-0.0001	100.001	-0.0001	-0.0001	0.524534	-0.0001	-0.0001	0.403208
REN3A_HUMAN	-0.364836	0.0348815	-0.0001	-0.326723	0.0208659	-0.0001	0.793207	-0.546312	-0.0001	0.290137	-0.216233	-0.0001	0.0126335	0.273895	-0.0001	0.371182	0.200952	-0.0001	0.35782	0.209075	-0.0001	0.324847	0.215009	-0.0001	0.327716	0.207969	-0.0001	0.272362	0.212787	-0.0001
NPDC1_HUMAN	-0.0001	-0.0001	-0.792838	-0.0001	-0.0001	-0.0507706	-0.0001	-0.0001	-0.0660088	-0.0001	-0.0001	0.0159251	-0.0001	-0.0001	-0.369572	-0.0001	-0.0001	0.414823	-0.0001	-0.0001	100	-0.0001	-0.0001	0.403342	-0.0001	-0.0001	0.362035	-0.0001	-0.0001	0.438727
NDUA6_HUMAN	-0.00433967	0.0439604	-0.00663783	0.0320609	-0.0199879	0.0512152	0.00325063	0.0218501	-0.00352088	-0.0655189	-0.186084	-0.121042	-0.327469	-0.648558	-0.792385	0.062157	0.0734908	0.0637609	0.0456031	0.0643147	0.0822011	0.0480827	0.0618622	0.0634977	0.0498142	0.0730661	0.0855485	0.0535353	0.0723733	0.0844126
DHX34_HUMAN	-0.664582	-0.0220297	-0.0737479	0.0692194	-0.791854	-0.0159928	-0.0216452	0.0183759	-0.185433	-0.225892	0.433612	-0.342084	-0.0972115	0.294219	0.063001	0.327865	0.326298	0.319885	0.260891	0.407005	0.348662	0.241533	0.337525	0.290148	0.286342	0.38488	0.298822	0.941669	0.38284	0.326192
GOPC_HUMAN	0.0720065	0.0172431	0.0354043	0.0260078	0.141031	-0.0735281	-0.0468228	-0.00586542	0.0784859	0.0336098	0.0714166	0.0522349	0.0685357	0.0571622	-0.790845	0.261221	0.109902	0.115055	0.224097	0.109801	0.136947	0.247702	0.120732	0.119169	0.225429	0.112665	0.117974	0.226555	0.135093	0.133883
FGF2_HUMAN	-0.0001	-0.789413	0.0498589	-0.0001	0.191299	0.0491222	-0.0001	-0.191244	0.0299124	-0.0001	0.0209095	0.388595	-0.0001	-0.112016	-0.147548	-0.0001	0.355333	0.260439	-0.0001	0.322667	0.31884	-0.0001	0.320183	0.251431	-0.0001	0.299065	0.348936	-0.0001	0.304681	0.281122
OGFR_HUMAN	-0.0001	-0.684826	-0.0001	-0.0001	0.0132682	-0.0001	-0.0001	-0.78915	-0.0001	-0.0001	-0.185389	-0.0001	-0.0001	-0.122275	-0.0001	-0.0001	0.438898	-0.0001	-0.0001	0.359762	-0.0001	-0.0001	0.399296	-0.0001	-0.0001	0.449477	-0.0001	-0.0001	0.430057	-0.0001
DNAK_MYCAP	-0.0001	0.122426	-0.0001	-0.0001	-0.00979134	-0.0001	-0.0001	0.144273	-0.0001	-0.0001	0.00350539	-0.0001	-0.0001	-0.788716	-0.0001	-0.0001	0.359567	-0.0001	-0.0001	0.347659	-0.0001	-0.0001	0.370656	-0.0001	-0.0001	0.351762	-0.0001	-0.0001	0.42448	-0.0001
PARD3_HUMAN	-0.0001	-0.169565	0.0523242	-0.0001	-0.0983552	-0.247251	-0.0001	0.0270091	-0.0644666	-0.0001	-0.0176501	0.0499239	-0.0001	0.153257	0.788692	-0.0001	0.354523	0.404091	-0.0001	0.342336	0.434945	-0.0001	0.389481	0.409297	-0.0001	0.339688	0.396299	-0.0001	0.358126	0.461682
CR021_HUMAN	-0.0001	-0.0875139	-0.0288827	-0.0001	0.0115207	-0.36611	-0.0001	-0.0303358	0.0827017	-0.0001	-0.0227589	0.108895	-0.0001	0.788652	0.357064	-0.0001	0.293506	0.267009	-0.0001	0.295578	0.388519	-0.0001	0.287771	0.279141	-0.0001	0.282134	0.259432	-0.0001	0.329186	0.283276
TTF2_HUMAN	-0.0190827	-0.0986611	0.0733761	0.0131623	0.0351886	0.113593	0.0074788	0.0201258	-0.0648413	-0.0137705	0.00499229	0.0933059	-0.0265065	-0.0652788	-0.788538	0.0656382	0.0783817	0.0903251	0.0577582	0.0665839	0.114988	0.0776717	0.0748619	0.0997115	0.0623374	0.072781	0.102616	0.0596447	0.080799	0.11406
MP2K1_HUMAN	-0.072489	-0.0325993	-0.0001	0.193932	-0.0104158	-0.0001	0.288	-0.00317379	-0.0001	-0.78817	-0.0687638	-0.0001	-0.124702	-0.499166	-0.0001	0.171678	0.181159	-0.0001	0.19658	0.16243	-0.0001	0.18291	0.168106	-0.0001	0.196229	0.172803	-0.0001	0.176895	0.194151	-0.0001
PR14L_HUMAN	0.31834	-0.0001	-0.0001	0.4808	-0.0001	-0.0001	-0.787834	-0.0001	-0.0001	0.0656464	-0.0001	-0.0001	-0.165645	-0.0001	-0.0001	0.322377	-0.0001	-0.0001	0.314446	-0.0001	-0.0001	0.349346	-0.0001	-0.0001	0.272081	-0.0001	-0.0001	0.289999	-0.0001	-0.0001
NOB1_HUMAN	-0.0001	-0.787582	0.0233332	-0.0001	0.533713	-0.0490466	-0.0001	-0.536926	-0.0588187	-0.0001	0.0154143	-0.0266698	-0.0001	0.531943	-0.19191	-0.0001	0.398236	0.187929	-0.0001	0.387114	0.215078	-0.0001	0.401985	0.191715	-0.0001	0.322579	0.244885	-0.0001	0.391472	0.217487
LUC7L_HUMAN	-0.026809	-0.124185	-0.0250657	0.0263059	-0.0711629	0.0959736	-0.018374	-0.0257854	-0.0546228	-0.024454	-0.0227316	-0.0777502	-0.0881922	-0.266981	-0.786887	0.0700756	0.0957817	0.080386	0.0729814	0.0765563	0.103791	0.0516444	0.0678813	0.0789166	0.0524289	0.0917916	0.110689	0.0610293	0.0855413	0.100714
KDM4D_HUMAN	-0.149359	0.032425	-0.0001	0.130198	-0.041568	-0.0001	0.180672	0.00433123	-0.0001	-0.0181887	-0.661092	-0.0001	0.0448257	0.785575	-0.0001	0.245539	0.34858	-0.0001	0.230353	0.395721	-0.0001	0.231059	0.350988	-0.0001	0.223475	0.420146	-0.0001	0.191195	0.413906	-0.0001
WRN_HUMAN	-0.140785	-0.0729503	-0.0572625	0.0272635	-0.223654	0.40698	-0.0779166	-0.326826	0.150586	-0.0531982	0.0554513	-0.0726006	-0.340061	-0.306364	-0.785241	0.269506	0.395093	0.334514	0.235755	0.355119	0.401843	0.250371	0.385071	0.404261	0.212216	0.360477	0.364753	0.269633	0.387372	0.411789
DAW1_HUMAN	-0.0001	-0.0001	0.091444	-0.0001	-0.0001	0.464775	-0.0001	-0.0001	0.784567	-0.0001	-0.0001	-0.662395	-0.0001	-0.0001	-0.601116	-0.0001	-0.0001	0.57209	-0.0001	-0.0001	0.577839	-0.0001	-0.0001	0.538003	-0.0001	-0.0001	0.573081	-0.0001	-0.0001	0.562266
BICRL_HUMAN	-0.783717	-0.0001	-0.0001	-0.217308	-0.0001	-0.0001	-0.247296	-0.0001	-0.0001	-0.647951	-0.0001	-0.0001	-0.167088	-0.0001	-0.0001	0.308999	-0.0001	-0.0001	0.318586	-0.0001	-0.0001	0.28211	-0.0001	-0.0001	0.304041	-0.0001	-0.0001	0.283008	-0.0001	-0.0001
MVD1_HUMAN	-0.0472207	-0.00365565	-0.0001	-0.171584	0.0413571	-0.0001	-0.165636	0.78366	-0.0001	0.139445	0.107355	-0.0001	0.063597	-0.276591	-0.0001	0.288921	0.355187	-0.0001	0.301425	0.475138	-0.0001	0.322606	0.461627	-0.0001	0.314955	0.46973	-0.0001	0.333524	0.449999	-0.0001
RNF12_HUMAN	-0.0895768	-0.262232	0.0788507	-0.221991	-0.153314	-0.523245	-0.00356076	0.419132	-0.0659742	-0.180428	-0.179009	0.112528	-0.0410986	-0.424018	-0.783606	0.24455	0.266642	0.216468	0.250989	0.272612	0.265982	0.22963	0.276399	0.214451	0.217972	0.266959	0.241256	0.250701	0.292314	0.239328
UBR1_HUMAN	-0.0384994	-0.0001	-0.0242936	-0.096948	-0.0001	0.00599814	-0.0538502	-0.0001	0.269851	-0.0383491	-0.0001	-0.0346821	0.0566548	-0.0001	0.782617	0.327758	-0.0001	0.5846	0.222525	-0.0001	0.571488	0.241477	-0.0001	0.471808	0.23214	-0.0001	0.581055	0.237346	-0.0001	0.570559
FINC_HUMAN	-0.071606	-0.0760468	-0.221432	-0.0557088	0.116989	0.209551	0.148339	0.167977	0.198266	-0.203704	0.107708	0.0459623	-0.782238	-0.0635974	0.415337	0.233064	0.147949	0.152898	0.225973	0.15337	0.165635	0.217874	0.140389	0.163676	0.19514	0.128029	0.144044	0.203254	0.141885	0.160687
ZCHC9_HUMAN	0.0433734	0.326156	-0.164315	0.0465833	0.292247	-0.295699	0.201987	0.041297	-0.0611753	0.0950699	0.155924	-0.611117	-0.0228178	-0.041408	0.781817	0.162047	0.187485	0.337561	0.156343	0.167475	0.358959	0.140781	0.148854	0.324204	0.145962	0.158569	0.41785	0.136005	0.156567	0.410966
RGN_HUMAN	-0.0001	-0.0818065	-0.0001	-0.0001	0.0768133	-0.0001	-0.0001	0.359671	-0.0001	-0.0001	-0.78126	-0.0001	-0.0001	0.0285523	-0.0001	-0.0001	0.403909	-0.0001	-0.0001	0.420564	-0.0001	-0.0001	0.417248	-0.0001	-0.0001	0.428208	-0.0001	-0.0001	0.434908	-0.0001
B2L11_HUMAN	-0.0271916	-0.0001	-0.311189	0.0574232	-0.0001	0.781012	-0.0569312	-0.0001	-0.215462	-0.0568371	-0.0001	0.271541	0.0482152	-0.0001	0.578412	0.158994	-0.0001	0.498609	0.141836	-0.0001	100.001	0.15109	-0.0001	0.492938	0.148212	-0.0001	0.508007	0.146049	-0.0001	0.497017
ZC3HA_HUMAN	-0.385313	-0.344554	-0.0170744	0.0628225	-0.264925	0.780598	-0.140618	-0.171955	-0.156488	-0.104128	-0.420419	0.00234431	-0.0455923	0.039177	-0.0683327	0.349408	0.30244	0.247258	0.273424	0.288499	0.285278	0.294682	0.289743	0.272162	0.307608	0.277667	0.263321	0.3184	0.275157	0.306697
FTSH_MYCPN	-0.0001	-0.0001	-0.0579984	-0.0001	-0.0001	0.0645122	-0.0001	-0.0001	0.780593	-0.0001	-0.0001	-0.780246	-0.0001	-0.0001	0.0139388	-0.0001	-0.0001	0.460988	-0.0001	-0.0001	0.522957	-0.0001	-0.0001	100.001	-0.0001	-0.0001	0.480866	-0.0001	-0.0001	0.475118
TMLH_HUMAN	0.780457	0.202069	0.0852462	-0.330039	0.0179385	0.110443	0.0982065	0.0466009	-0.0110273	-0.0938825	-0.0535515	0.0677436	-0.0593766	-0.623916	-0.511327	0.295665	0.166483	0.151785	0.315834	0.147511	0.170395	0.256805	0.156168	0.1518	0.257252	0.167521	0.171887	0.2718	0.168734	0.185806
RT18C_HUMAN	0.000122538	0.0102352	0.0256163	0.0215884	0.0602261	0.111935	-0.134332	-0.0370697	-0.146023	0.0942356	-0.000113892	0.100301	-0.157236	-0.583314	-0.779998	0.207442	0.27377	0.246745	0.238105	0.302709	0.29203	0.235632	0.299353	0.260524	0.229983	0.272281	0.294471	0.22732	0.288332	0.258214
RAD_HUMAN	-0.0001	-0.328047	0.0310271	-0.0001	0.0349527	-0.420887	-0.0001	-0.153669	0.0910492	-0.0001	0.0245709	-0.186262	-0.0001	0.778892	0.556433	-0.0001	0.339788	0.317583	-0.0001	0.294669	0.37303	-0.0001	0.311532	0.307011	-0.0001	0.277997	0.385981	-0.0001	0.330529	0.401168
PGM2L_HUMAN	-0.132662	0.042877	-0.0001	-0.208772	0.400015	-0.0001	-0.000898892	0.0814546	-0.0001	-0.200552	0.778102	-0.0001	-0.0372091	-0.00954576	-0.0001	0.432006	0.280322	-0.0001	0.443755	0.336612	-0.0001	0.434726	0.29419	-0.0001	0.421118	0.354383	-0.0001	0.437739	0.36318	-0.0001
MOES_HUMAN	0.0455074	-0.0953101	0.00639744	-0.0259844	-0.064124	-0.11976	-0.13439	-0.084387	-0.151846	-0.207543	-0.139325	-0.282102	-0.155588	-0.236581	-0.77802	0.0352261	0.0309719	0.039719	0.0249596	0.0362399	0.047992	0.0325713	0.0350293	0.0454994	0.0326334	0.0361111	0.0528234	0.0313434	0.0405507	0.0570508
PP6R2_HUMAN	0.473434	-0.0001	-0.0001	0.53811	-0.0001	-0.0001	-0.11916	-0.0001	-0.0001	0.765639	-0.0001	-0.0001	-0.776369	-0.0001	-0.0001	0.308673	-0.0001	-0.0001	0.345573	-0.0001	-0.0001	0.302761	-0.0001	-0.0001	0.336539	-0.0001	-0.0001	0.946455	-0.0001	-0.0001
HIG2A_HUMAN	0.0337787	-0.0249672	0.0882687	0.00787092	-0.0265063	-0.0018314	-0.0667904	0.017624	-0.0723169	0.0466455	-0.0280814	0.0597813	-0.0213103	-0.131257	-0.775522	0.101418	0.178501	0.132634	0.0986981	0.176916	0.13552	0.0980302	0.176414	0.134008	0.0992273	0.18348	0.145726	0.0960422	0.209726	0.15757
IGBP1_HUMAN	-0.775161	-0.136529	0.016915	-0.0280535	-0.0395417	-0.0340355	0.392039	-0.201656	-0.222573	-0.367641	-0.00265647	0.100003	-0.322078	-0.0560934	-0.217105	0.193948	0.221799	0.255087	0.193318	0.199784	0.302752	0.198946	0.205213	0.281073	0.204726	0.197217	0.297982	0.188408	0.198148	0.291538
FAKD2_HUMAN	-0.00437267	-0.215859	0.0108681	0.0130996	0.0269305	0.0440629	0.00255473	0.0233973	-0.0164363	-0.0478979	-0.0165672	-0.13459	-0.258587	-0.395413	-0.774817	0.0393548	0.0516523	0.0396722	0.029837	0.0481991	0.0477672	0.0280014	0.0425825	0.0402206	0.0341855	0.050433	0.0598888	0.0408545	0.0556142	0.0635752
SYM_MYCPN	-0.0001	-0.0001	0.000115626	-0.0001	-0.0001	-0.06038	-0.0001	-0.0001	-0.131633	-0.0001	-0.0001	-0.2921	-0.0001	-0.0001	-0.774707	-0.0001	-0.0001	0.41569	-0.0001	-0.0001	0.3943	-0.0001	-0.0001	0.393539	-0.0001	-0.0001	0.466931	-0.0001	-0.0001	0.475324
RIDA_HUMAN	0.0820259	0.0759288	0.0452957	0.107623	0.0226328	0.141083	0.0476735	0.140951	-0.0187795	0.0321086	0.0143351	-0.0801254	-0.155721	-0.613978	-0.774639	0.0836497	0.103085	0.108074	0.0744023	0.0855205	0.135887	0.068749	0.0947417	0.114611	0.0651527	0.0948366	0.121363	0.0705625	0.118176	0.137108
P4HTM_HUMAN	-0.00696298	0.133058	-0.0001	0.0343146	-0.0961955	-0.0001	0.774257	0.145547	-0.0001	0.269951	-0.0409999	-0.0001	-0.105965	0.589794	-0.0001	0.273253	0.294578	-0.0001	0.277546	0.291171	-0.0001	0.329565	0.340937	-0.0001	0.332506	0.281755	-0.0001	0.351692	0.388832	-0.0001
CBPE_HUMAN	-0.0001	-0.0376608	-0.0229237	-0.0001	-0.0042326	-0.192023	-0.0001	-0.0153928	-0.170165	-0.0001	0.0456724	-0.254707	-0.0001	-0.0149017	-0.773937	-0.0001	0.465462	0.221743	-0.0001	0.500069	0.259547	-0.0001	0.535452	0.27536	-0.0001	0.520097	0.229997	-0.0001	0.508558	0.301207
A2MG_HUMAN	-0.0417471	-0.0551181	0.0486107	0.0298258	-0.0900761	-0.687039	-0.101757	0.159701	0.0471569	-0.0435548	-0.3849	-0.50678	-0.121216	-0.736912	0.773857	0.132699	0.209517	0.246191	0.137954	0.186397	0.252991	0.149894	0.199126	0.228029	0.130841	0.221552	0.344935	0.15336	0.21908	0.251688
COX17_HUMAN	0.0425481	0.0347666	-0.0500707	0.0178509	0.120829	0.2976	0.0863212	0.286795	0.773291	-0.0737054	-0.108215	-0.231723	0.2335	-0.236782	-0.228187	0.101915	0.204244	0.408785	0.108297	0.184871	0.439314	0.101112	0.190442	0.503411	0.107903	0.186096	0.454866	0.112661	0.18212	0.416244
GPAT1_HUMAN	-0.0213061	-0.370517	-0.0820001	0.0480863	0.0505682	0.103081	-0.0136453	-0.0536165	-0.0809441	-0.115402	-0.141458	-0.0873545	-0.142012	-0.11827	-0.773163	0.083663	0.106085	0.121098	0.0778268	0.0956522	0.12419	0.07022	0.0881409	0.112148	0.0733491	0.0974039	0.117676	0.0801087	0.0897241	0.122609
NONO_HUMAN	0.0861267	0.0916653	0.0356782	0.0235326	-0.0269947	0.0405193	-0.0179904	0.00254983	-0.0201484	-0.0711766	-0.0484973	-0.0904628	0.010603	-0.241938	-0.772758	0.0358844	0.041333	0.0416245	0.0364891	0.0371014	0.0401616	0.028056	0.0350981	0.0392723	0.0300507	0.0346837	0.0476745	0.0362847	0.0368469	0.0420313
TARA_HUMAN	-0.0001	-0.0001	-0.148068	-0.0001	-0.0001	-0.217866	-0.0001	-0.0001	0.0417635	-0.0001	-0.0001	0.159079	-0.0001	-0.0001	0.77212	-0.0001	-0.0001	0.430598	-0.0001	-0.0001	0.436199	-0.0001	-0.0001	0.413946	-0.0001	-0.0001	0.415125	-0.0001	-0.0001	0.484478
MTG8_HUMAN	-0.0001	0.0543934	-0.285764	-0.0001	0.140848	0.0701657	-0.0001	-0.186811	-0.224015	-0.0001	-0.449381	-0.229425	-0.0001	-0.661156	-0.770507	-0.0001	0.14477	0.230292	-0.0001	0.167569	0.251321	-0.0001	0.162796	0.220382	-0.0001	0.157968	0.292933	-0.0001	0.153716	0.238896
SNX12_HUMAN	-0.0001	-0.338658	-0.770401	-0.0001	-0.108944	-0.397145	-0.0001	0.0342849	0.0062695	-0.0001	0.192314	0.0963003	-0.0001	0.0721741	-0.449127	-0.0001	0.265909	0.229067	-0.0001	0.273946	0.254795	-0.0001	0.245969	0.212786	-0.0001	0.275528	0.226761	-0.0001	0.276994	0.233758
ZFAN5_HUMAN	-0.353408	-0.0001	-0.0001	-0.152219	-0.0001	-0.0001	-0.0917031	-0.0001	-0.0001	-0.314609	-0.0001	-0.0001	-0.770169	-0.0001	-0.0001	0.328155	-0.0001	-0.0001	0.37524	-0.0001	-0.0001	0.37539	-0.0001	-0.0001	0.325448	-0.0001	-0.0001	0.328358	-0.0001	-0.0001
NR3L1_HUMAN	-0.0970292	-0.681933	-0.0442205	-0.0235562	-0.128172	-0.0630595	0.023243	0.00738865	-0.0404523	-0.0654634	0.0320873	-0.14545	-0.10965	0.068246	-0.770128	0.179149	0.223737	0.170766	0.137016	0.203488	0.184314	0.135751	0.202301	0.177517	0.14602	0.19487	0.193012	0.142393	0.216914	0.230236
MYH4_HUMAN	-0.0001	-0.0001	-0.0904599	-0.0001	-0.0001	0.0603222	-0.0001	-0.0001	-0.0285813	-0.0001	-0.0001	0.108976	-0.0001	-0.0001	0.769778	-0.0001	-0.0001	0.389875	-0.0001	-0.0001	0.390189	-0.0001	-0.0001	100	-0.0001	-0.0001	0.445814	-0.0001	-0.0001	0.452706
CALU_HUMAN	-0.0427624	0.0585439	0.124538	0.0309174	-0.0298443	-0.244177	0.0846581	0.0908438	-0.00428134	-0.0422419	-0.0462755	-0.0350391	-0.0804599	-0.119658	-0.769404	0.0750154	0.0740842	0.0890406	0.050714	0.0767899	0.102909	0.0559128	0.0770823	0.0993831	0.0519687	0.0662715	0.0875003	0.0556226	0.0846099	0.103854
XRCC4_HUMAN	-0.0001	-0.0001	0.251928	-0.0001	-0.0001	-0.224344	-0.0001	-0.0001	0.0697192	-0.0001	-0.0001	-0.285004	-0.0001	-0.0001	-0.769218	-0.0001	-0.0001	0.369692	-0.0001	-0.0001	0.44871	-0.0001	-0.0001	0.381949	-0.0001	-0.0001	0.379218	-0.0001	-0.0001	0.439934
PDXK_HUMAN	-0.0001	-0.0001	-0.0396796	-0.0001	-0.0001	-0.768939	-0.0001	-0.0001	-0.0559661	-0.0001	-0.0001	-0.0736801	-0.0001	-0.0001	-0.201653	-0.0001	-0.0001	0.467177	-0.0001	-0.0001	0.419429	-0.0001	-0.0001	0.453014	-0.0001	-0.0001	0.465151	-0.0001	-0.0001	0.460265
NANGN_HUMAN	-0.0001	0.768367	-0.0896296	-0.0001	0.610387	-0.0537326	-0.0001	0.123645	0.00802143	-0.0001	0.303439	0.269814	-0.0001	-0.00885304	-0.282861	-0.0001	0.449386	0.303337	-0.0001	0.481289	0.367406	-0.0001	0.471024	0.373174	-0.0001	0.472748	100	-0.0001	0.491312	0.343887
CHD1L_HUMAN	0.378423	-0.0304258	0.0211501	0.111564	0.0217769	0.0331817	-0.0680245	0.0975901	-0.000140622	0.00933524	-0.0870064	-0.172237	-0.0725449	-0.0789682	-0.767957	0.189382	0.172094	0.224197	0.180171	0.152056	0.250087	0.155101	0.167447	0.240651	0.148881	0.169993	0.292358	0.156609	0.160837	0.271393
IL11_HUMAN	-0.0001	-0.0846459	-0.0001	-0.0001	-0.65954	-0.0001	-0.0001	0.130846	-0.0001	-0.0001	-0.767571	-0.0001	-0.0001	-0.591817	-0.0001	-0.0001	0.294744	-0.0001	-0.0001	0.35888	-0.0001	-0.0001	0.304605	-0.0001	-0.0001	0.33997	-0.0001	-0.0001	0.380038	-0.0001
DNLZ_HUMAN	0.117155	-0.0001	0.124393	0.490604	-0.0001	-0.0961878	0.44054	-0.0001	-0.235199	0.00435898	-0.0001	0.120654	0.0749036	-0.0001	0.767492	0.225101	-0.0001	0.585782	0.223257	-0.0001	0.501563	0.230907	-0.0001	0.579816	0.199588	-0.0001	0.575214	0.216339	-0.0001	0.559307
ZN430_HUMAN	-0.0001	-0.0001	0.0181342	-0.0001	-0.0001	-0.0420064	-0.0001	-0.0001	-0.140223	-0.0001	-0.0001	0.174004	-0.0001	-0.0001	0.76715	-0.0001	-0.0001	0.386029	-0.0001	-0.0001	0.391343	-0.0001	-0.0001	0.389301	-0.0001	-0.0001	0.400974	-0.0001	-0.0001	0.455444
MAPK2_HUMAN	-0.0818554	0.26336	-0.0588568	-0.0941329	0.207162	0.0613849	-0.0144421	-0.0527617	0.0501954	-0.152458	-0.148171	0.535438	0.0549849	0.182292	0.766854	0.193538	0.174072	0.195481	0.173716	0.173091	0.206851	0.176828	0.177467	0.202137	0.184573	0.17743	0.202883	0.174793	0.177248	0.190712
B4GT7_HUMAN	-0.120537	0.0140473	-0.0968869	0.36134	0.12381	0.231925	0.294612	0.039455	0.766543	-0.0480008	-0.193088	0.124678	-0.378945	-0.0174852	-0.113062	0.159754	0.202014	0.357861	0.140507	0.202859	0.328519	0.149041	0.21075	0.450323	0.146815	0.222641	0.316286	0.149194	0.203211	0.324874
MB212_HUMAN	0.108777	0.0608529	0.0102229	0.0112031	0.045965	0.0466127	-0.0646002	-0.0729441	-0.0714465	-0.105356	-0.0496056	-0.113082	-0.216447	-0.295227	-0.765074	0.105388	0.116634	0.112434	0.0825205	0.0813859	0.140308	0.0963366	0.0819812	0.116605	0.105274	0.087989	0.158387	0.102084	0.0934898	0.148175
GTSE1_HUMAN	-0.00200025	-0.0001	0.139698	-0.0711144	-0.0001	0.563424	0.0133016	-0.0001	0.180388	-0.0400579	-0.0001	-0.170795	-0.0489927	-0.0001	-0.764825	0.145907	-0.0001	0.385152	0.150426	-0.0001	0.452152	0.142771	-0.0001	0.419143	0.148702	-0.0001	0.397728	0.136254	-0.0001	0.458961
CDR2_HUMAN	-0.0001	-0.0717266	-0.325055	-0.0001	0.0406767	-0.0118146	-0.0001	0.374593	0.0216945	-0.0001	-0.0337851	-0.580829	-0.0001	-0.337355	-0.764815	-0.0001	0.29453	0.43558	-0.0001	0.269739	100	-0.0001	0.338363	0.377243	-0.0001	0.3528	0.448384	-0.0001	0.330951	0.476137
BUB1B_HUMAN	-0.0001	-0.306209	-0.0001	-0.0001	-0.101742	-0.0001	-0.0001	-0.7647	-0.0001	-0.0001	0.225162	-0.0001	-0.0001	-0.021931	-0.0001	-0.0001	0.275081	-0.0001	-0.0001	0.284046	-0.0001	-0.0001	0.301127	-0.0001	-0.0001	0.269831	-0.0001	-0.0001	0.287835	-0.0001
LDB1_HUMAN	0.0400149	-0.166507	0.024644	0.0227124	0.0323236	0.0346773	-0.01994	-0.0705776	-0.0631477	0.0437538	-0.0229254	0.0406078	-0.103713	-0.0482896	-0.763788	0.0773811	0.0724641	0.0719003	0.0691396	0.0622003	0.0762073	0.0728234	0.0700139	0.0750458	0.068832	0.0675339	0.0782472	0.0681571	0.0702337	0.0947618
MAP6_HUMAN	0.0148056	0.0295244	-0.0498722	-0.102366	0.133612	0.0440715	0.150247	0.069189	0.0782422	-0.00126389	0.0605963	0.130369	-0.018932	-0.0212195	-0.76365	0.124501	0.177351	0.231849	0.12972	0.181938	0.243815	0.130398	0.178841	0.266777	0.118582	0.187306	0.240439	0.126268	0.181489	0.265731
NDUV1_HUMAN	0.0025265	-0.0126405	0.00697648	-0.00606524	-0.000759808	0.0679781	-0.00797663	-0.00370842	-0.0470642	-0.117657	-0.106741	-0.161409	-0.210911	-0.451248	-0.763492	0.0274144	0.0342951	0.0371981	0.0203621	0.0308686	0.0446652	0.0189824	0.0319051	0.0511874	0.0298878	0.0367696	0.0532187	0.0298749	0.0399111	0.0572374
GG6L4_HUMAN	0.066472	-0.0001	0.100771	0.00278769	-0.0001	-0.17581	0.0609413	-0.0001	0.0386299	-0.763209	-0.0001	0.0505991	-0.140494	-0.0001	0.0629456	0.336533	-0.0001	0.294526	0.242536	-0.0001	0.308306	0.262254	-0.0001	0.284031	0.329595	-0.0001	0.291296	0.267917	-0.0001	0.327715
COX2_HUMAN	-0.0427714	0.0204124	0.00905834	5.00637e-05	0.000430687	0.00312846	-0.00729525	0.0267444	-0.0182772	-0.0708704	-0.118189	-0.0829444	-0.255866	-0.475692	-0.763162	0.0602275	0.0629104	0.0562328	0.0375521	0.0527357	0.0646258	0.0374519	0.0557422	0.0577703	0.0461009	0.067982	0.0729441	0.0525859	0.0715114	0.0784709
CDCA7_HUMAN	0.00859607	-0.0863255	-0.0001	0.00562318	-0.043638	-0.0001	-0.0492231	-0.10196	-0.0001	-0.186864	-0.337748	-0.0001	-0.452872	-0.763122	-0.0001	0.181467	0.183018	-0.0001	0.157698	0.182746	-0.0001	0.167018	0.181912	-0.0001	0.183407	0.203573	-0.0001	0.193594	0.211712	-0.0001
RFXAP_HUMAN	-0.0234178	-0.0492252	-0.0212411	-0.0830612	0.00944661	-0.0268173	-8.89758e-05	-0.168619	-0.184303	0.0679804	-0.00755234	0.229235	0.0541784	0.104245	0.762986	0.124785	0.129392	0.163725	0.10948	0.125231	0.174772	0.114624	0.130689	0.194861	0.10885	0.129478	0.283696	0.112294	0.143569	0.208079
CG050_HUMAN	0.143424	0.14796	0.0929203	0.0636648	0.026995	-0.08744	0.00428191	-0.0751649	-0.145702	-0.0188222	0.0268991	0.434363	0.0390598	0.188627	0.761761	0.0704946	0.0765827	0.0796388	0.0638169	0.0651102	0.0885392	0.0658316	0.0741458	0.0894945	0.0588098	0.0738464	0.100484	0.0607755	0.0872167	0.0989183
DYH9_HUMAN	-0.0342552	0.453045	-0.368008	-0.0886081	-0.0278821	-0.0829597	-0.0154936	0.128143	0.0545336	0.0536892	-0.244374	-0.761604	0.193696	-0.11245	-0.138417	0.16091	0.391846	0.26199	0.14643	0.334267	0.265734	0.151339	0.389364	0.285507	0.170505	0.433728	0.437528	0.164045	0.360572	0.249509
ACDSB_HUMAN	0.180856	-0.042267	0.00763157	0.0194685	0.0220396	0.0445835	0.0543027	0.102838	0.0259155	-0.00717417	0.0586832	-0.0220809	-0.115189	-0.266313	-0.761214	0.0830138	0.0827232	0.0704789	0.076913	0.0615414	0.0809481	0.0635853	0.072036	0.0766836	0.0603439	0.0676076	0.0749433	0.0687705	0.0848144	0.0916379
CFA54_HUMAN	-0.0827033	-0.0001	0.0615969	0.15346	-0.0001	-0.759006	0.117728	-0.0001	0.0344382	0.156192	-0.0001	0.0413541	0.0370099	-0.0001	-0.473846	0.270121	-0.0001	0.353481	0.29666	-0.0001	0.38165	0.261816	-0.0001	0.317283	0.266738	-0.0001	0.312727	0.296135	-0.0001	0.383716
GNPI1_HUMAN	0.0911222	-0.0314648	0.0977782	0.0806032	0.0110604	-0.758422	0.0919788	0.0438083	-0.00254023	0.0670656	0.0170729	0.0292897	-0.0438481	-0.171769	-0.346884	0.150231	0.128026	0.168797	0.145899	0.12778	0.209064	0.148641	0.120338	0.171916	0.13828	0.122906	0.171667	0.141103	0.144211	0.185934
RETR2_HUMAN	0.758301	-0.0001	0.0669454	0.396156	-0.0001	0.0751754	0.0819347	-0.0001	0.0938155	0.0988838	-0.0001	0.136747	0.0912407	-0.0001	0.371982	0.243377	-0.0001	0.219529	0.235564	-0.0001	0.21368	0.217232	-0.0001	0.210388	0.210475	-0.0001	0.257067	0.192352	-0.0001	0.227029
ELL_HUMAN	-0.117384	-0.0001	0.362405	-0.153519	-0.0001	-0.0551248	0.0956105	-0.0001	-0.499425	-0.084217	-0.0001	-0.0558887	0.313185	-0.0001	0.757683	0.274807	-0.0001	0.394193	0.359604	-0.0001	0.327579	0.298606	-0.0001	0.393623	0.284172	-0.0001	0.374538	0.318164	-0.0001	0.392718
APOB_HUMAN	0.0381817	-0.0991078	0.0704927	0.0860293	-0.366253	-0.0508327	-0.0152199	0.0621505	0.028953	0.315172	0.413578	0.75725	0.678007	0.239531	0.460451	0.0926077	0.242525	0.119392	0.0835903	0.228733	0.122763	0.0819076	0.216422	0.111196	0.0958475	0.234242	0.127491	0.0954014	0.224788	0.128571
MCM3_HUMAN	-0.00483278	0.000471951	0.0558783	-0.00702646	-0.0313736	-0.088554	0.0650172	0.0216617	0.00608643	0.0157866	0.0145731	-0.113401	-0.120467	-0.272747	-0.756495	0.0196202	0.0278875	0.0338683	0.0220653	0.0350015	0.0393427	0.0241813	0.0287737	0.0308217	0.0220398	0.0286624	0.0395223	0.0269914	0.0360103	0.0415537
S35B1_HUMAN	-0.11768	0.306288	-0.0474557	0.0557895	0.0605975	-0.0276874	-0.0434286	0.0142267	0.0126145	0.0179024	0.0309211	0.0867509	-0.0787309	0.108574	0.755972	0.244655	0.154876	0.207718	0.234575	0.145062	0.219674	0.224657	0.148566	0.20951	0.245185	0.147683	0.210559	0.21214	0.148056	0.232173
LEG8_HUMAN	-0.0227883	-0.0897225	0.0628656	0.0583556	-0.0697968	-0.0247715	0.122086	0.0756733	-0.0446264	-0.106009	-0.0305583	-0.0513129	-0.105105	-0.328888	-0.755746	0.179938	0.207088	0.144632	0.170461	0.226468	0.139576	0.174496	0.219332	0.131083	0.171037	0.24001	0.155704	0.169087	0.2413	0.180197
HMGB3_HUMAN	0.140116	0.0159784	0.0363101	0.015641	0.0775629	-0.0393222	0.0144333	0.0156786	-0.0526205	-0.110548	0.0022696	0.118929	-0.000961769	-0.0433268	-0.754911	0.0580791	0.0592007	0.0750807	0.0457656	0.0603157	0.0887188	0.0426611	0.0578564	0.073033	0.0488842	0.0594874	0.0821355	0.0488439	0.0609688	0.090761
ORML2_HUMAN	-0.0394086	0.182425	-0.029604	0.0919129	0.151808	-0.00429849	-0.0175552	0.112968	0.244325	0.113745	0.131064	0.254397	0.194714	0.164469	-0.754144	0.145759	0.160039	0.196836	0.15477	0.150589	0.229672	0.16631	0.149686	0.215174	0.168181	0.14657	0.232004	0.160645	0.147192	0.24002
DESI2_HUMAN	0.0888535	0.479866	0.330032	0.386531	0.429282	0.460846	0.710906	0.5208	0.573644	0.319975	0.222748	0.628688	0.753788	0.566345	0.585889	0.259729	0.170665	0.226239	0.235695	0.167096	0.273873	0.253323	0.178719	0.269044	0.233019	0.161814	0.288575	0.248172	0.175254	0.242013
P2RX7_HUMAN	0.150727	-0.190921	0.347236	-0.36195	0.00825236	0.753471	0.167074	-0.103248	-0.147968	0.00643575	-0.0743006	-0.332497	0.0279494	0.0060101	-0.368412	0.191128	0.259334	0.405134	0.196728	0.247486	0.465388	0.172258	0.237018	0.452898	0.159498	0.257162	0.450347	0.205638	0.25501	0.458238
NEUG_HUMAN	-0.107527	-0.0001	-0.0001	-0.753116	-0.0001	-0.0001	0.125381	-0.0001	-0.0001	-0.738356	-0.0001	-0.0001	-0.0434051	-0.0001	-0.0001	0.341908	-0.0001	-0.0001	0.311201	-0.0001	-0.0001	0.273894	-0.0001	-0.0001	0.320875	-0.0001	-0.0001	0.261793	-0.0001	-0.0001
NUBPL_HUMAN	-0.0001	0.128081	-0.238189	-0.0001	0.12557	-0.158234	-0.0001	0.020968	-0.214245	-0.0001	-0.0729999	-0.132406	-0.0001	-0.723759	-0.752681	-0.0001	0.314791	0.351861	-0.0001	0.308911	0.339089	-0.0001	0.303802	0.342596	-0.0001	0.30345	0.32471	-0.0001	0.356437	0.432976
KS6A3_HUMAN	-0.0001	-0.0001	0.27007	-0.0001	-0.0001	-0.138377	-0.0001	-0.0001	-0.143054	-0.0001	-0.0001	-0.0309519	-0.0001	-0.0001	0.75183	-0.0001	-0.0001	0.425233	-0.0001	-0.0001	0.402391	-0.0001	-0.0001	100	-0.0001	-0.0001	0.398267	-0.0001	-0.0001	0.481231
DAAF5_HUMAN	0.433313	-0.0001	-0.0001	0.0997832	-0.0001	-0.0001	0.750802	-0.0001	-0.0001	-0.504901	-0.0001	-0.0001	-0.103796	-0.0001	-0.0001	0.253392	-0.0001	-0.0001	0.183238	-0.0001	-0.0001	0.223101	-0.0001	-0.0001	0.207408	-0.0001	-0.0001	0.190774	-0.0001	-0.0001
MDHM_HUMAN	0.0831171	0.193903	0.0289829	0.0838751	0.0315866	0.038525	0.0241767	0.266579	0.0204979	-0.00583683	0.0708151	-0.0679436	-0.0959632	-0.582818	-0.750313	0.034432	0.0359107	0.0319791	0.0321597	0.0275893	0.0361015	0.0245464	0.0349314	0.0364168	0.0215953	0.0360929	0.0390152	0.0250849	0.0359083	0.0422325
RACK1_HUMAN	-0.00592867	0.0133383	0.0616772	-0.00784162	0.0110175	0.0207895	0.0648136	0.0150896	0.00203697	-0.027574	-0.0199218	-0.0851087	-0.176184	-0.29292	-0.749926	0.0373054	0.0513231	0.0508044	0.0272849	0.0333377	0.0595534	0.0332147	0.0340312	0.0405111	0.0273913	0.0367875	0.0527189	0.0375697	0.042474	0.0625796
CBX3_HUMAN	0.0301257	-0.0726189	-0.0145452	-0.0582935	-0.0595348	0.0275106	-0.0351268	-4.5433e-05	0.0229942	-0.0303316	-0.0373043	-0.239033	-0.026748	-0.163259	-0.749019	0.0511976	0.0782881	0.101738	0.0512063	0.0733255	0.0992851	0.04975	0.0612894	0.080985	0.0570351	0.056605	0.0930762	0.0513439	0.0650013	0.0943494
HECD1_HUMAN	-0.0001	-0.0001	-0.113513	-0.0001	-0.0001	0.748847	-0.0001	-0.0001	-0.130242	-0.0001	-0.0001	0.363784	-0.0001	-0.0001	-0.551587	-0.0001	-0.0001	0.407192	-0.0001	-0.0001	0.467176	-0.0001	-0.0001	0.445609	-0.0001	-0.0001	0.450048	-0.0001	-0.0001	0.476485
PLPP7_HUMAN	-0.0618793	-0.136429	-0.0643866	0.0479773	0.0367225	0.0247872	0.0903955	0.00724537	-0.134819	-0.288404	-0.17151	-0.556135	-0.220448	-0.109371	-0.748413	0.116361	0.122778	0.11845	0.106854	0.113683	0.122177	0.110825	0.110074	0.12579	0.121175	0.126889	0.144166	0.117749	0.112624	0.135156
LC7L2_HUMAN	-0.0001	-0.0518503	0.0302235	-0.0001	-0.112385	-0.191176	-0.0001	0.00361384	-0.0950957	-0.0001	-0.208077	-0.146522	-0.0001	-0.392282	-0.747417	-0.0001	0.31471	0.194032	-0.0001	0.290256	0.2264	-0.0001	0.270393	0.235109	-0.0001	0.291884	0.249357	-0.0001	0.329586	0.242523
THY1_HUMAN	0.0345076	0.0887615	0.0681887	-0.0127663	-0.00464823	0.166948	-0.02417	0.037843	-0.004973	-0.0300311	-0.0406024	-0.0985043	-0.107235	-0.28508	-0.747291	0.062825	0.112307	0.098936	0.0549297	0.103385	0.11333	0.0576196	0.106008	0.104193	0.0610591	0.108755	0.105604	0.0675158	0.123943	0.118171
MRP2_HUMAN	-0.0001	0.747137	-0.0001	-0.0001	0.502382	-0.0001	-0.0001	0.107857	-0.0001	-0.0001	-0.241598	-0.0001	-0.0001	0.677351	-0.0001	-0.0001	0.450701	-0.0001	-0.0001	0.438711	-0.0001	-0.0001	0.497151	-0.0001	-0.0001	0.414278	-0.0001	-0.0001	0.439877	-0.0001
F184B_HUMAN	0.242868	-0.0001	-0.136768	-0.01392	-0.0001	0.00351314	-0.0178884	-0.0001	0.240852	-0.106374	-0.0001	0.230386	0.0033515	-0.0001	-0.746551	0.35235	-0.0001	0.346475	0.248737	-0.0001	100	0.246369	-0.0001	0.362245	0.279389	-0.0001	0.381118	0.265642	-0.0001	0.410511
SSA27_HUMAN	-0.0001	0.00149223	0.0131473	-0.0001	0.10156	-0.0317596	-0.0001	-0.0385293	-0.140327	-0.0001	0.109543	0.0504161	-0.0001	0.0348791	-0.746512	-0.0001	0.198742	0.251082	-0.0001	0.200453	0.241851	-0.0001	0.216669	0.285618	-0.0001	0.204323	0.239541	-0.0001	0.195728	0.276877
JAM2_HUMAN	-0.0349798	-0.168501	-0.0203552	0.0368129	-0.0013213	-0.0314552	-0.0581945	-0.163846	-0.222075	-0.30447	-0.220466	-0.548758	-0.74523	-0.728521	-0.597361	0.0774349	0.0889198	0.10069	0.0798266	0.0861094	0.0932571	0.07704	0.0931015	0.103488	0.0906215	0.0985934	0.108755	0.0962243	0.101027	0.109211
CL065_HUMAN	0.0291399	-0.373793	0.247268	0.385596	-0.0978009	0.0536569	0.30717	-0.0215979	0.116101	0.026655	0.744952	-0.0639192	-0.466125	0.223972	-0.01869	0.366125	0.388675	0.24422	0.322729	0.351079	0.258079	0.343203	0.377925	0.236342	0.324217	0.393407	0.267295	0.345864	0.359062	0.232157
MGMT_HUMAN	-0.100838	-0.122461	-0.000409624	-0.0280574	0.195959	-0.323139	0.130066	0.0421873	-0.00166238	-0.0106484	-0.0181586	-0.00713344	0.163965	0.232027	-0.744586	0.113334	0.181944	0.170744	0.0936851	0.177412	0.214552	0.103758	0.174476	0.169935	0.0926028	0.176195	0.188079	0.110428	0.184832	0.205717
INO1_HUMAN	-0.0001	-0.0001	-0.230797	-0.0001	-0.0001	-0.0897255	-0.0001	-0.0001	0.0507078	-0.0001	-0.0001	-0.155669	-0.0001	-0.0001	-0.744176	-0.0001	-0.0001	0.404416	-0.0001	-0.0001	0.425292	-0.0001	-0.0001	0.382539	-0.0001	-0.0001	0.393749	-0.0001	-0.0001	0.448497
MFRN2_HUMAN	-0.0001	-0.0001	-0.12166	-0.0001	-0.0001	-0.177141	-0.0001	-0.0001	0.280989	-0.0001	-0.0001	-0.0882667	-0.0001	-0.0001	-0.743528	-0.0001	-0.0001	0.30327	-0.0001	-0.0001	0.311199	-0.0001	-0.0001	0.321976	-0.0001	-0.0001	0.302717	-0.0001	-0.0001	0.338418
KNL1_HUMAN	-0.0001	-0.15833	-0.0675721	-0.0001	-0.114648	-0.359792	-0.0001	-0.0977482	-0.171474	-0.0001	-0.518881	-0.0296158	-0.0001	0.743435	-0.144934	-0.0001	0.291041	0.375624	-0.0001	0.311957	0.422815	-0.0001	0.294599	100	-0.0001	0.372163	0.374653	-0.0001	0.327265	0.484769
NDUA4_HUMAN	-0.0723762	-0.113867	-0.012079	-0.0128166	-0.0133135	-0.0652934	-0.01616	-0.012117	-0.0264759	-0.0196049	-0.0252812	-0.129834	-0.101704	-0.224558	-0.743374	0.0644594	0.0644952	0.0707611	0.0486456	0.0578935	0.0895784	0.0504748	0.0642335	0.0753167	0.0532699	0.0607228	0.0866421	0.0613662	0.063759	0.087349
CP059_HUMAN	0.642223	-0.0001	-0.0001	-0.369689	-0.0001	-0.0001	-0.705062	-0.0001	-0.0001	0.74332	-0.0001	-0.0001	0.631609	-0.0001	-0.0001	0.360178	-0.0001	-0.0001	0.321974	-0.0001	-0.0001	0.30153	-0.0001	-0.0001	0.311108	-0.0001	-0.0001	0.328758	-0.0001	-0.0001
EVL_HUMAN	-0.0001	-0.294754	-0.447628	-0.0001	-0.0215226	0.199598	-0.0001	-0.116341	-0.0184084	-0.0001	-0.320984	0.378319	-0.0001	0.12214	-0.742485	-0.0001	0.281235	0.436227	-0.0001	0.256812	100	-0.0001	0.239293	0.407637	-0.0001	0.278481	0.470022	-0.0001	0.237209	0.425008
PMYT1_HUMAN	0.0428789	0.00957944	-0.0549774	0.0715586	-0.0765364	0.0275484	-0.0173857	-0.0704073	-0.0676531	-0.175284	-0.333779	-0.191847	-0.484336	-0.504813	-0.74185	0.0875496	0.0728107	0.080254	0.0754611	0.0876788	0.0773157	0.0765895	0.0775106	0.0717059	0.0796138	0.0864882	0.0891281	0.075495	0.0891279	0.0834758
TNR6B_HUMAN	0.256065	-0.0311224	0.162879	-0.0820286	-0.0634738	0.159877	-0.280438	-0.0337667	0.0547675	-0.236888	0.0363278	-0.0974	0.163179	-0.0204768	0.741637	0.259651	0.205049	0.255649	0.262497	0.211433	0.256088	0.272664	0.215212	0.298595	0.26343	0.212664	0.251008	0.246024	0.211855	0.284919
PLAL1_HUMAN	-0.0001	-0.0001	-0.0370973	-0.0001	-0.0001	-0.223631	-0.0001	-0.0001	-0.0461842	-0.0001	-0.0001	-0.0430891	-0.0001	-0.0001	-0.74056	-0.0001	-0.0001	0.299248	-0.0001	-0.0001	0.329384	-0.0001	-0.0001	0.299763	-0.0001	-0.0001	0.305944	-0.0001	-0.0001	0.350643
TRI56_HUMAN	-0.0001	-0.0001	-0.141409	-0.0001	-0.0001	0.657297	-0.0001	-0.0001	0.102191	-0.0001	-0.0001	-0.361111	-0.0001	-0.0001	0.740414	-0.0001	-0.0001	0.319511	-0.0001	-0.0001	0.387518	-0.0001	-0.0001	0.314196	-0.0001	-0.0001	0.362247	-0.0001	-0.0001	0.374925
TMED5_HUMAN	-0.0158447	0.00341612	0.0363855	0.0482738	0.0964835	-0.0924333	0.0030919	0.0743247	0.0355675	0.0630989	0.0651557	-0.0312727	0.0141157	0.188874	0.740111	0.0805575	0.0980248	0.0860447	0.0851127	0.0918719	0.109608	0.0868221	0.0903988	0.0878967	0.0913128	0.0887592	0.115668	0.0926519	0.0968999	0.105164
UBR5_HUMAN	-0.11093	-0.299258	-0.537136	-0.000147472	-0.00880864	-0.739896	0.0718643	0.161024	-0.423652	0.0911161	0.0809651	-0.176053	-0.116295	0.010007	-0.12395	0.251093	0.297321	0.277454	0.232763	0.264174	0.363201	0.249721	0.277443	0.280256	0.262646	0.238392	0.27107	0.253311	0.250766	0.248068
MBTD1_HUMAN	0.199844	-0.0875262	0.19235	0.0108351	0.00289971	-0.154225	0.140215	0.00626887	-0.269835	0.157931	-0.0660052	0.344165	-0.0743816	-0.0506661	-0.739548	0.33832	0.257356	0.457057	0.260026	0.233321	0.460895	0.277715	0.242089	0.473511	0.287958	0.238881	0.521629	0.281277	0.237495	0.492256
CCD58_HUMAN	0.0776588	0.568207	0.307525	0.295355	0.216108	0.378983	0.320202	0.375159	0.579144	0.153911	-0.076664	-0.157266	0.278661	-0.400461	-0.739453	0.103957	0.14254	0.128337	0.103254	0.136665	0.132404	0.101393	0.151962	0.144327	0.0942488	0.136049	0.139023	0.0988469	0.15337	0.138642
SODC_HUMAN	-0.0472728	-0.118965	0.0751286	-0.0857891	-0.139002	-0.174457	-0.0641278	0.0570904	0.052921	-0.0166765	-0.0184017	-0.141668	0.158241	-0.158067	-0.739353	0.0927391	0.0982091	0.0981163	0.0830434	0.105764	0.0951982	0.0818812	0.104253	0.09813	0.0736568	0.111472	0.117856	0.0897622	0.113065	0.112427
TKTL2_HUMAN	0.166506	-0.074512	0.134869	-0.144297	-0.104145	0.052599	0.015003	-0.0131325	0.0558987	0.396025	-0.0470628	-0.138115	-0.246753	-0.399987	-0.739068	0.371443	0.262795	0.348683	0.390066	0.263144	0.38997	0.393787	0.237156	0.343194	0.357774	0.232803	100	0.337538	0.249442	0.360049
CNIH1_HUMAN	-0.1433	0.73906	0.289111	-0.180536	-0.325089	0.0374055	-0.0438423	-0.0873487	0.0420705	-0.143973	-0.017259	-0.532118	-0.154921	0.0401554	0.0377573	0.299765	0.41223	0.315083	0.2954	0.400985	0.369508	0.293411	0.401264	0.314684	0.299346	0.399312	0.409404	0.290623	0.401938	0.313814
TR16L_HUMAN	-0.0001	-0.0001	0.659881	-0.0001	-0.0001	0.175211	-0.0001	-0.0001	0.135817	-0.0001	-0.0001	0.221977	-0.0001	-0.0001	-0.738826	-0.0001	-0.0001	0.39827	-0.0001	-0.0001	100	-0.0001	-0.0001	0.412259	-0.0001	-0.0001	0.363088	-0.0001	-0.0001	0.40324
CSRP1_HUMAN	0.053589	0.0718702	-0.0001	-0.105381	0.161233	-0.0001	0.344207	-0.148368	-0.0001	0.0140806	0.623587	-0.0001	0.230357	-0.738653	-0.0001	0.24161	0.200169	-0.0001	0.192493	0.224457	-0.0001	0.215741	0.218273	-0.0001	0.200544	0.243946	-0.0001	0.207295	0.236195	-0.0001
LRIG2_HUMAN	0.000692253	0.737966	-0.4612	0.0615557	-0.137434	0.103281	0.188877	0.137822	0.210257	0.0667936	-0.386067	-0.0110852	-0.0287706	-0.309571	-0.725904	0.151174	0.353068	0.31954	0.132793	0.361783	0.305099	0.152563	0.305627	0.264404	0.138028	0.358773	100	0.139008	0.352029	0.306386
CCNT2_HUMAN	-0.0001	-0.354102	-0.0001	-0.0001	-0.0194007	-0.0001	-0.0001	-0.737836	-0.0001	-0.0001	-0.202182	-0.0001	-0.0001	-0.37065	-0.0001	-0.0001	0.255898	-0.0001	-0.0001	0.252659	-0.0001	-0.0001	0.253669	-0.0001	-0.0001	0.272435	-0.0001	-0.0001	0.263675	-0.0001
KBL_HUMAN	-0.103785	0.0546495	0.0468851	0.132429	0.0463087	0.0447968	0.0694353	0.0058473	0.0632502	-0.00487346	-0.0536864	-0.0427314	-0.267346	-0.405637	-0.736665	0.151022	0.128424	0.127655	0.127401	0.115929	0.135591	0.115045	0.119213	0.129404	0.109441	0.125663	0.131022	0.123316	0.146016	0.154194
LYPD1_HUMAN	-0.116616	-0.140331	-0.0001	-0.0179199	-0.0338904	-0.0001	0.00322576	0.0548215	-0.0001	0.000633051	0.021522	-0.0001	0.0919181	0.736624	-0.0001	0.366695	0.322491	-0.0001	0.265941	0.268	-0.0001	0.271304	0.283718	-0.0001	0.249155	0.309849	-0.0001	0.260376	0.31723	-0.0001
TM141_HUMAN	-0.0001	-0.164176	-0.0001	-0.0001	0.000758821	-0.0001	-0.0001	-0.0797729	-0.0001	-0.0001	0.0671321	-0.0001	-0.0001	0.736391	-0.0001	-0.0001	0.298773	-0.0001	-0.0001	0.277784	-0.0001	-0.0001	0.285699	-0.0001	-0.0001	0.292587	-0.0001	-0.0001	0.335532	-0.0001
RTKN_HUMAN	0.00591298	0.434911	-0.0104223	-0.203213	-0.103001	0.37916	-0.0754683	-0.00561302	-0.211993	0.105505	-0.294483	-0.73612	-0.214825	0.0605645	0.479518	0.167784	0.229289	0.322893	0.170396	0.238474	0.331917	0.173856	0.232997	0.300788	0.165408	0.233128	0.330439	0.174771	0.23496	0.355845
GORS1_HUMAN	-0.0001	0.250326	-0.0001	-0.0001	-0.15651	-0.0001	-0.0001	-0.736046	-0.0001	-0.0001	-0.369692	-0.0001	-0.0001	-0.0747172	-0.0001	-0.0001	0.407705	-0.0001	-0.0001	0.380404	-0.0001	-0.0001	0.419811	-0.0001	-0.0001	0.387088	-0.0001	-0.0001	0.388669	-0.0001
CLYBL_HUMAN	0.0464746	0.285649	0.268698	0.0498881	-0.279779	0.0595848	0.0919806	-0.0644541	0.0304584	0.121714	-0.110822	-0.0555989	0.0467777	0.111883	-0.73599	0.265613	0.318547	0.327432	0.216005	0.326018	0.283002	0.205089	0.270938	0.339067	0.214219	0.280677	100	0.1954	0.336473	0.393459
LRC41_HUMAN	-0.0001	-0.0001	0.0619471	-0.0001	-0.0001	0.0987011	-0.0001	-0.0001	0.0019615	-0.0001	-0.0001	-0.00668144	-0.0001	-0.0001	-0.734797	-0.0001	-0.0001	0.356109	-0.0001	-0.0001	100	-0.0001	-0.0001	0.333476	-0.0001	-0.0001	0.337355	-0.0001	-0.0001	0.399855
COA7_HUMAN	0.067173	0.333602	0.145685	0.0742749	0.159192	0.16566	0.0805318	0.109371	0.0930973	0.0551834	0.0262205	-0.260344	-0.0382331	-0.246746	-0.734485	0.106535	0.1563	0.178692	0.0998595	0.141037	0.17958	0.0968088	0.133446	0.190313	0.0977894	0.127747	0.201617	0.107802	0.140853	0.213904
FAKD1_HUMAN	-0.0610965	0.100848	0.00583411	0.0362271	0.0031819	0.1238	0.0436937	0.0490032	0.00416963	-0.0578714	-0.127198	0.0176526	-0.147067	-0.539493	-0.734421	0.10551	0.0924983	0.0814773	0.0693517	0.090497	0.101504	0.0779596	0.0935287	0.0827047	0.0755267	0.103771	0.102891	0.0858331	0.101328	0.10132
TYB10_HUMAN	-0.0001	-0.237355	-0.0162533	-0.0001	-0.0372234	-0.0332047	-0.0001	0.128481	0.343718	-0.0001	-0.469941	-0.0487827	-0.0001	-0.366579	-0.733838	-0.0001	0.408997	0.19696	-0.0001	0.407618	0.238861	-0.0001	0.413319	0.229946	-0.0001	0.436653	0.197842	-0.0001	0.416032	0.221947
ZN524_HUMAN	-0.0001	0.245987	0.015183	-0.0001	0.152344	-0.168273	-0.0001	0.0304943	-0.126968	-0.0001	0.0202658	0.131796	-0.0001	0.733677	0.053092	-0.0001	0.366323	0.296603	-0.0001	0.364575	0.317155	-0.0001	0.332167	0.305152	-0.0001	0.312833	100	-0.0001	0.408009	0.351123
VANG2_HUMAN	-0.128357	-0.0517408	0.0194249	-0.0766054	0.00628602	-0.0209934	0.00624306	-0.105177	-0.0807352	-0.225351	-0.151601	-0.178059	-0.293575	-0.522545	-0.73341	0.126795	0.111242	0.0988043	0.118675	0.106693	0.0964452	0.120196	0.101997	0.103781	0.120865	0.111012	0.121184	0.12764	0.120592	0.116664
CDK4_HUMAN	-0.0181556	-0.0851599	0.091581	-0.00414099	0.050171	-0.00435802	-0.107828	-0.0176682	-0.060478	0.015209	0.0536241	-0.0398576	-0.112984	-0.143069	-0.733139	0.210967	0.348583	0.209962	0.182832	0.346491	0.235144	0.193063	0.345031	0.205497	0.189526	0.378037	0.264446	0.194141	0.352454	0.248609
TTI2_HUMAN	-0.0001	0.732948	-0.0001	-0.0001	0.0957343	-0.0001	-0.0001	-0.101905	-0.0001	-0.0001	-0.167644	-0.0001	-0.0001	-0.118075	-0.0001	-0.0001	0.287794	-0.0001	-0.0001	0.237756	-0.0001	-0.0001	0.256499	-0.0001	-0.0001	0.240201	-0.0001	-0.0001	0.233024	-0.0001
TR112_HUMAN	0.0123061	-0.0750564	-0.0766739	0.0311298	-0.0387142	0.010478	0.0838533	0.0303009	-0.0636673	-0.0578898	-0.0347791	0.0132514	-0.162252	-0.0671249	-0.732588	0.072817	0.0766887	0.115325	0.0678217	0.0760759	0.116039	0.0735681	0.0812479	0.12689	0.0663136	0.0783241	0.118911	0.0804849	0.0835143	0.121838
LRC56_HUMAN	-0.0001	0.171114	-0.0001	-0.0001	-0.086773	-0.0001	-0.0001	0.0716729	-0.0001	-0.0001	0.0144704	-0.0001	-0.0001	0.731962	-0.0001	-0.0001	0.395593	-0.0001	-0.0001	0.315883	-0.0001	-0.0001	0.310372	-0.0001	-0.0001	0.320648	-0.0001	-0.0001	0.361176	-0.0001
MIA2_HUMAN	-0.0001	-0.0001	0.518468	-0.0001	-0.0001	0.335644	-0.0001	-0.0001	-0.731698	-0.0001	-0.0001	-0.0323277	-0.0001	-0.0001	0.686775	-0.0001	-0.0001	0.411559	-0.0001	-0.0001	0.4073	-0.0001	-0.0001	0.377379	-0.0001	-0.0001	100	-0.0001	-0.0001	0.398983
ECHM_HUMAN	0.0673125	0.222357	0.0363027	0.0439766	0.0210718	0.0119294	0.00628031	0.150064	0.00775532	0.0112362	-0.0838751	-0.0456738	-0.0385643	-0.730724	-0.641756	0.0464763	0.0514926	0.0415867	0.0353807	0.0433009	0.0491496	0.0360101	0.0484801	0.0439226	0.0310461	0.0586526	0.0481284	0.0308688	0.0508507	0.0517941
PRPS1_HUMAN	-0.0181121	-0.0001	0.0244191	-0.146913	-0.0001	0.0371215	0.164026	-0.0001	-0.0161765	0.0915006	-0.0001	0.0827883	-0.224469	-0.0001	-0.728808	0.239105	-0.0001	0.315135	0.243583	-0.0001	100	0.224849	-0.0001	0.334529	0.227672	-0.0001	0.401066	0.247698	-0.0001	0.428615
SYFB_MYCMO	-0.0001	0.728687	-0.0001	-0.0001	0.214083	-0.0001	-0.0001	0.104475	-0.0001	-0.0001	-0.111311	-0.0001	-0.0001	0.083907	-0.0001	-0.0001	0.388903	-0.0001	-0.0001	0.37276	-0.0001	-0.0001	0.327709	-0.0001	-0.0001	0.328393	-0.0001	-0.0001	0.363841	-0.0001
TERF1_HUMAN	-0.0262389	-0.35851	-0.0001	0.062381	0.074626	-0.0001	0.0759826	0.728107	-0.0001	-0.0276041	-0.60674	-0.0001	-0.051452	-0.472791	-0.0001	0.207642	0.332206	-0.0001	0.191241	0.272542	-0.0001	0.18202	0.321088	-0.0001	0.214016	0.336663	-0.0001	0.181453	0.351826	-0.0001
NIT1_HUMAN	-0.727654	0.161429	0.0703784	-0.570359	-0.0717079	-0.183976	-0.329994	-0.0956087	-0.0727633	0.0901735	-0.131387	-0.095792	0.14848	0.078827	-0.276556	0.351022	0.174243	0.200635	0.395079	0.146237	0.266381	0.349386	0.1578	0.204027	0.36902	0.158413	0.198928	0.369624	0.145953	0.230348
WWP1_HUMAN	-0.0135671	-0.0922464	-0.245861	0.286721	-0.10848	-0.130762	-0.140952	-0.0605089	-0.07514	0.0161205	0.144271	0.321449	0.36549	0.727633	0.00368609	0.189115	0.297472	0.315204	0.236057	0.302611	0.280546	0.200071	0.299766	0.271488	0.19067	0.318164	100	0.231446	0.347137	0.339341
RM23_HUMAN	-0.00829006	-0.00360029	0.0120068	0.0129752	0.00298137	0.00307176	0.0016941	-0.00878886	-0.0426671	0.00915935	-0.0852378	0.0353961	-0.0592824	-0.365938	-0.727512	0.05449	0.087167	0.0785225	0.0420374	0.0685011	0.0997228	0.0447336	0.0712907	0.0831724	0.0483977	0.0768371	0.0798575	0.05311	0.0792393	0.0945631
UBE2T_HUMAN	0.123503	-0.0832764	0.00310186	0.117009	0.0578701	-0.111298	-0.100604	-0.0451747	-0.016181	0.0547463	-0.0968176	-0.202366	-0.27782	-0.385418	-0.727156	0.201823	0.177591	0.137275	0.1934	0.175791	0.150939	0.17541	0.176039	0.148113	0.176037	0.183879	0.152945	0.209846	0.201265	0.17326
CORO7_HUMAN	0.282006	0.0241329	-0.0308803	-0.726963	-0.0446871	0.249639	0.0168278	-0.0513373	-0.0643429	-0.294725	-0.12459	0.211084	0.0193287	0.094831	0.235923	0.350298	0.291267	0.550347	0.359273	0.289768	0.559039	0.400264	0.292025	0.57004	0.390334	0.30368	0.53539	0.365441	0.303146	0.542588
DNJB4_HUMAN	-0.0001	-0.0186778	-0.020939	-0.0001	-0.0364691	-0.0518542	-0.0001	0.0159933	-0.0155326	-0.0001	0.0662687	0.0898616	-0.0001	0.387915	0.726945	-0.0001	0.243839	0.209143	-0.0001	0.217217	0.249958	-0.0001	0.215531	0.202912	-0.0001	0.218266	0.27656	-0.0001	0.228744	0.257289
VEGFA_HUMAN	-0.0001	-0.0001	-0.0205666	-0.0001	-0.0001	0.0606732	-0.0001	-0.0001	-0.6535	-0.0001	-0.0001	-0.465294	-0.0001	-0.0001	0.72692	-0.0001	-0.0001	0.588945	-0.0001	-0.0001	0.59933	-0.0001	-0.0001	100.001	-0.0001	-0.0001	0.578824	-0.0001	-0.0001	0.559319
HTRA2_HUMAN	0.0350151	0.49678	0.0434777	0.0285045	0.109903	0.31726	0.159785	0.201982	0.376142	0.286833	0.0264419	-0.142251	0.173598	-0.294908	-0.725733	0.0654825	0.0942353	0.0859815	0.0612806	0.0847563	0.0991299	0.0672761	0.088491	0.0905383	0.0711351	0.0875861	0.0895895	0.0627973	0.0817928	0.093043
NSRP1_HUMAN	-0.0500313	-0.0410509	0.10362	0.021128	-0.0108676	0.0585801	-0.0164107	0.000865025	-0.0438968	0.120047	-0.0543967	-0.0279475	0.0295554	-0.151018	-0.725568	0.176396	0.175818	0.310989	0.153308	0.170206	0.288483	0.159059	0.171699	0.299526	0.16843	0.182372	100	0.15693	0.19854	0.398445
RNF13_HUMAN	-0.153998	0.0810345	0.0662411	-0.00975921	-0.0805335	-0.00598972	0.0745925	-0.0425222	-0.00732873	0.0577251	0.0624468	0.00983353	0.103107	0.0549096	0.725535	0.130607	0.107238	0.126798	0.112106	0.105948	0.12173	0.106022	0.101636	0.118383	0.0991431	0.101767	0.131019	0.108375	0.106983	0.136669
PDLI3_HUMAN	0.0339783	-0.13054	-0.0982474	0.0167183	-0.0576543	-0.496024	0.0824924	-0.725525	-0.137031	-0.0947579	-0.108536	-0.0594111	-0.14661	0.11784	-0.422421	0.141121	0.392657	0.266766	0.151499	0.461813	0.386558	0.167862	0.451567	0.334014	0.146748	0.431944	0.268756	0.157263	0.458195	0.30075
STMN1_HUMAN	-0.0130284	-0.298562	0.0631926	-0.00998854	0.0100547	-0.212576	-0.0748776	-0.0278896	5.64939e-05	-0.150836	-0.127942	-0.063751	-0.036442	-0.15016	-0.725222	0.049633	0.0851703	0.0784677	0.053168	0.087894	0.0863893	0.0546758	0.0812618	0.0703224	0.0556653	0.0775254	0.084016	0.0576873	0.0837113	0.0839636
LIRB3_HUMAN	-0.0001	0.724963	-0.0001	-0.0001	0.26537	-0.0001	-0.0001	0.0863217	-0.0001	-0.0001	-0.400178	-0.0001	-0.0001	-0.00104829	-0.0001	-0.0001	0.479427	-0.0001	-0.0001	0.488255	-0.0001	-0.0001	0.476563	-0.0001	-0.0001	0.476241	-0.0001	-0.0001	0.477165	-0.0001
NDUBA_HUMAN	0.0168813	-0.100563	0.0396731	-0.00455871	-0.0189347	-0.0167624	-0.00997629	-0.0345897	-0.0582845	-0.00588155	0.0133788	-0.0921336	-0.104781	-0.15241	-0.724917	0.0454008	0.0673348	0.0606336	0.034731	0.0615674	0.0657434	0.0314941	0.0680399	0.0724928	0.0351108	0.0653046	0.0728779	0.0429849	0.0681888	0.0737137
NHLC2_HUMAN	-0.228794	-0.0805722	-0.0657774	0.017877	-0.0285785	-0.0558733	-0.0546829	0.0316471	0.00946813	-0.208156	0.0358322	0.10865	-0.724672	-0.0587261	0.184993	0.409619	0.168208	0.178808	0.405806	0.169779	0.204505	0.411555	0.157463	0.178918	0.402539	0.167276	0.196625	0.416253	0.172633	0.209869
SYYM_HUMAN	0.0383264	0.0218933	0.0376912	0.0269291	0.0447675	0.0841897	0.00595391	0.0483015	0.00458399	0.000126556	-0.012386	-0.064229	-0.0610328	-0.435286	-0.724384	0.0419162	0.0456858	0.0428364	0.0281602	0.042734	0.0457116	0.0265461	0.0424957	0.0394224	0.0267797	0.0447326	0.0495456	0.0307979	0.0455422	0.0607321
LYSC_HUMAN	-0.332943	-0.0001	-0.0001	0.120712	-0.0001	-0.0001	0.207331	-0.0001	-0.0001	0.062071	-0.0001	-0.0001	0.724276	-0.0001	-0.0001	0.364293	-0.0001	-0.0001	0.306483	-0.0001	-0.0001	0.342088	-0.0001	-0.0001	0.389821	-0.0001	-0.0001	0.925794	-0.0001	-0.0001
IRF8_HUMAN	-0.0294208	-0.0619324	0.0436087	-0.0355371	-0.036369	0.079074	0.0122205	-0.0213457	-0.0636094	-0.0661702	-0.04702	-0.196394	-0.107394	-0.149716	-0.723992	0.101373	0.126461	0.156633	0.0944769	0.122159	0.180857	0.0986823	0.12258	0.15559	0.09459	0.121949	0.170245	0.100204	0.143511	0.188765
SGF29_HUMAN	0.015618	-0.0292588	-0.0523911	0.0424771	-0.00513682	0.0500619	-0.00186945	-0.0314267	-0.170655	-0.0451976	0.0949116	0.318016	-0.323162	0.0248107	0.723459	0.20577	0.131374	0.230306	0.194011	0.123882	0.267559	0.194238	0.120481	0.234421	0.216898	0.121662	0.305263	0.240299	0.138216	0.250693
ZHX1_HUMAN	-0.121238	-0.0274471	-0.350178	-0.0364261	0.173019	0.723403	-0.03625	0.0388866	0.032291	-0.159733	0.0514104	0.512317	-0.170114	0.0460836	0.034785	0.225424	0.196181	0.380389	0.203554	0.221641	0.383961	0.186257	0.205215	0.329929	0.194794	0.207719	0.409062	0.197979	0.219529	0.370396
NRIP1_HUMAN	-0.0001	0.231361	-0.0001	-0.0001	-0.723207	-0.0001	-0.0001	0.492631	-0.0001	-0.0001	0.360191	-0.0001	-0.0001	-0.169676	-0.0001	-0.0001	0.317078	-0.0001	-0.0001	0.351486	-0.0001	-0.0001	0.351383	-0.0001	-0.0001	0.349072	-0.0001	-0.0001	0.38073	-0.0001
SG196_HUMAN	-0.00866933	0.0809607	0.0305291	0.0537096	0.0538869	0.0659902	0.0559546	0.0513907	0.109017	0.0670065	0.0250203	0.107227	0.0866482	0.0183915	-0.723107	0.0559325	0.0550784	0.0637004	0.0499261	0.0520421	0.0713691	0.0470991	0.0532948	0.074046	0.0542032	0.0539934	0.0858148	0.052805	0.0510491	0.0811065
FBX11_HUMAN	-0.0001	-0.0001	-0.235657	-0.0001	-0.0001	-0.0922878	-0.0001	-0.0001	-0.119232	-0.0001	-0.0001	0.0925487	-0.0001	-0.0001	-0.722252	-0.0001	-0.0001	0.452684	-0.0001	-0.0001	0.42308	-0.0001	-0.0001	100	-0.0001	-0.0001	0.501158	-0.0001	-0.0001	0.468745
ANT3_HUMAN	0.0339566	0.0392906	-0.0373333	0.0192912	-0.0629677	-0.307236	0.000417918	-0.080716	-0.391441	-0.0741033	-0.0760301	-0.0122481	-0.0273906	0.207409	0.722148	0.125149	0.152148	0.306436	0.133777	0.137483	0.351179	0.118402	0.136236	0.365096	0.128063	0.148463	0.298211	0.158759	0.153275	0.392714
NDUAB_HUMAN	0.0112604	0.0508295	0.0196626	-0.0213934	-0.0174652	0.0555961	-0.0201632	-0.0238193	-0.00456351	0.0115669	-0.0452705	-0.024788	-0.0664111	-0.275801	-0.721471	0.0550919	0.0709596	0.0614655	0.049038	0.0615888	0.0777752	0.0465799	0.0612359	0.0651282	0.0505171	0.0689306	0.0712212	0.0566577	0.0711877	0.0796369
ALAT2_HUMAN	-0.0287654	0.131435	0.0491718	0.0354292	0.0434746	0.064075	0.0463971	0.117357	0.0216785	0.04759	0.00640623	-0.0258025	-0.0699583	-0.405987	-0.721329	0.0589998	0.0591065	0.053458	0.0476074	0.0491044	0.0598797	0.043488	0.0612564	0.0501028	0.0430827	0.0580548	0.0543022	0.0468154	0.0585673	0.0653669
PDK3_HUMAN	0.127104	0.071329	0.032621	0.0181477	-0.0228245	0.0388758	0.0462437	0.051619	-0.0283536	-0.00686907	0.00698051	0.0142698	-0.082064	-0.30422	-0.721125	0.0921799	0.105172	0.0707202	0.0648382	0.09061	0.0774571	0.0735526	0.088447	0.0738394	0.0678083	0.091662	0.0784523	0.0732731	0.0944206	0.0847383
INHBB_HUMAN	0.034458	-0.205995	-0.0823971	-0.0395328	-0.013673	0.122495	0.0636433	0.114303	0.0476737	0.166852	-0.125406	-0.274291	0.0016995	-0.0163081	-0.720922	0.164466	0.233122	0.243173	0.144032	0.240076	0.271414	0.164505	0.248078	0.256593	0.168874	0.227015	0.344608	0.143313	0.238734	0.280499
ILKAP_HUMAN	-0.309806	-0.241782	-0.0956716	-0.169379	-0.0602807	0.654604	0.185744	-0.0244751	-0.187971	-0.007811	0.0378123	-0.720259	-0.118682	0.012817	-0.208659	0.123969	0.219424	0.28705	0.120333	0.18881	0.348984	0.11728	0.187248	0.277704	0.11621	0.184922	0.284628	0.118403	0.183443	0.297371
DCTN6_HUMAN	-0.0001	-0.0001	0.112961	-0.0001	-0.0001	-0.00300208	-0.0001	-0.0001	-0.147286	-0.0001	-0.0001	0.306911	-0.0001	-0.0001	-0.720179	-0.0001	-0.0001	0.416522	-0.0001	-0.0001	100	-0.0001	-0.0001	0.368673	-0.0001	-0.0001	0.400729	-0.0001	-0.0001	0.420459
RGMC_HUMAN	-0.0001	-0.0001	-0.166341	-0.0001	-0.0001	0.719413	-0.0001	-0.0001	0.187705	-0.0001	-0.0001	-0.0114455	-0.0001	-0.0001	-0.439981	-0.0001	-0.0001	0.458547	-0.0001	-0.0001	0.523545	-0.0001	-0.0001	0.500425	-0.0001	-0.0001	0.526164	-0.0001	-0.0001	0.502744
CUTA_HUMAN	0.00235862	-0.119334	0.0451372	0.00131481	0.0302904	-0.00154626	0.10574	0.152247	0.116753	0.022313	-0.0502799	-0.010456	0.0542214	-0.145703	-0.718934	0.115099	0.13452	0.124495	0.0962943	0.138503	0.132806	0.100143	0.132909	0.131058	0.101681	0.137288	0.137422	0.10709	0.13927	0.15031
ARGL1_HUMAN	-0.094683	0.0136512	-0.0247376	-0.00655312	-0.0261777	-0.177506	-0.0275126	-0.0853805	-0.0655428	-0.0243936	0.0208962	0.00355589	-0.0203059	-0.0498273	-0.718673	0.0567942	0.0553355	0.0831851	0.0384946	0.0585258	0.0787979	0.0409636	0.0580949	0.0689992	0.0409995	0.0535252	0.0648395	0.0410874	0.0590286	0.0831245
MCM2_HUMAN	-0.0160525	-0.0419803	0.0273421	0.0232374	0.00810424	-0.0357843	0.0630495	0.0201366	0.0104438	-0.023582	0.00713293	-0.0776894	-0.110613	-0.237506	-0.718538	0.0240324	0.034093	0.0396783	0.0313797	0.0301968	0.0473608	0.0235773	0.0286515	0.0324129	0.0247435	0.0265391	0.0437979	0.0259285	0.0377691	0.0496088
ZNT1_HUMAN	0.00481081	0.0539514	-0.0782783	0.0808192	0.08028	0.109141	0.0673399	0.274756	0.539132	0.496954	0.326421	0.717928	0.555714	0.290358	0.672853	0.0796139	0.0879241	0.115409	0.0823846	0.0931284	0.132109	0.0731778	0.101897	0.130515	0.0925808	0.10058	0.162251	0.102437	0.0961648	0.124221
AGIT1_HUMAN	-0.149711	-0.0001	-0.167209	-0.30332	-0.0001	0.481342	0.716703	-0.0001	-0.355049	-0.131842	-0.0001	-0.554472	-0.123459	-0.0001	-0.170576	0.266075	-0.0001	0.456476	0.251627	-0.0001	100.001	0.266809	-0.0001	0.400682	0.264275	-0.0001	0.412812	0.267716	-0.0001	0.356356
HORM1_HUMAN	0.014757	-0.0001	-0.0001	-0.517313	-0.0001	-0.0001	-0.384128	-0.0001	-0.0001	0.716688	-0.0001	-0.0001	-0.238065	-0.0001	-0.0001	0.272576	-0.0001	-0.0001	0.29472	-0.0001	-0.0001	0.290133	-0.0001	-0.0001	0.32967	-0.0001	-0.0001	0.274958	-0.0001	-0.0001
TPM4_HUMAN	0.00234356	-0.132485	0.106602	-0.0369406	-0.010612	-0.141133	0.0165494	0.015248	-0.0464911	-0.174197	-0.096206	-0.463492	-0.251643	-0.225076	-0.716117	0.0422998	0.0641566	0.0787445	0.0382182	0.0587302	0.0881301	0.0388864	0.059566	0.0937873	0.0446186	0.0587648	0.0924774	0.0513186	0.0684242	0.0813589
AL8A1_HUMAN	0.112247	-0.0001	-0.223499	0.423716	-0.0001	0.226275	0.090809	-0.0001	-0.0969933	0.177127	-0.0001	-0.187865	0.0972229	-0.0001	-0.716087	0.306445	-0.0001	0.596005	0.284238	-0.0001	0.601172	0.225465	-0.0001	0.603034	0.248504	-0.0001	0.593155	0.246975	-0.0001	0.567915
WNK4_HUMAN	0.0393235	0.591823	0.115278	0.0276071	0.716006	0.132366	0.00339834	-0.138098	0.0542988	0.110752	-0.0570434	-0.0756059	0.0811108	0.0673447	0.0409137	0.163916	0.401738	0.238077	0.143411	0.389897	0.293184	0.138155	0.340186	0.229526	0.146057	0.339549	0.231816	0.15342	0.334612	0.227489
SH3L1_HUMAN	-0.0001	0.238995	-0.0001	-0.0001	-0.0444168	-0.0001	-0.0001	-0.602183	-0.0001	-0.0001	-0.535966	-0.0001	-0.0001	0.715539	-0.0001	-0.0001	0.332877	-0.0001	-0.0001	0.299996	-0.0001	-0.0001	0.358428	-0.0001	-0.0001	0.365295	-0.0001	-0.0001	0.38496	-0.0001
HCD2_HUMAN	0.078156	0.175051	0.0298392	0.1267	0.028837	0.0611473	0.0216546	0.161894	-0.00536838	-0.0156574	-0.0645411	0.00198284	-0.133497	-0.444816	-0.715312	0.0402518	0.0361469	0.0357369	0.0393255	0.0308872	0.0431294	0.0281584	0.0409079	0.039242	0.0264137	0.0405086	0.0390047	0.0337678	0.036082	0.0491844
GIMA4_HUMAN	-0.0001	-0.0001	0.0478136	-0.0001	-0.0001	-0.0261458	-0.0001	-0.0001	-0.308282	-0.0001	-0.0001	-0.18186	-0.0001	-0.0001	-0.714873	-0.0001	-0.0001	0.30856	-0.0001	-0.0001	0.391408	-0.0001	-0.0001	0.374885	-0.0001	-0.0001	0.329688	-0.0001	-0.0001	0.400134
GREM1_HUMAN	0.252813	-0.0001	0.233113	0.141418	-0.0001	0.305445	0.125316	-0.0001	-0.507843	0.0159646	-0.0001	0.00476336	0.28224	-0.0001	0.713558	0.238653	-0.0001	0.438627	0.255584	-0.0001	100.001	0.215185	-0.0001	0.424682	0.22015	-0.0001	0.399479	0.232651	-0.0001	0.428029
MED23_HUMAN	0.00302981	-0.1031	-0.0001	0.0258946	0.289275	-0.0001	0.0698182	-0.303728	-0.0001	-0.0632355	-0.712795	-0.0001	-0.0114969	-0.454663	-0.0001	0.312073	0.30889	-0.0001	0.241527	0.365338	-0.0001	0.255122	0.353447	-0.0001	0.269501	0.357618	-0.0001	0.273427	0.374887	-0.0001
MA1A1_HUMAN	-0.0001	-0.077132	-0.0001	-0.0001	0.123	-0.0001	-0.0001	0.139168	-0.0001	-0.0001	0.71278	-0.0001	-0.0001	0.39508	-0.0001	-0.0001	0.391153	-0.0001	-0.0001	0.386553	-0.0001	-0.0001	0.49224	-0.0001	-0.0001	0.458275	-0.0001	-0.0001	0.435505	-0.0001
CECR2_HUMAN	-0.0452161	-0.0981791	-0.237357	0.132878	-0.0485741	0.0828437	-0.272002	0.0160284	-0.0345806	0.712668	-0.0409047	-0.0298673	0.432047	0.096223	-0.140555	0.166323	0.136532	0.19902	0.168624	0.132665	0.198801	0.170941	0.133842	0.208287	0.161408	0.135272	0.189911	0.166491	0.134013	0.211251
SRRM1_HUMAN	0.0713043	0.0397349	-0.035712	-0.0372442	-0.100492	-0.205536	-0.0929482	-0.0691024	0.0068389	-0.0704914	-0.0325703	-0.115192	-0.0543682	-0.251163	-0.712466	0.0782777	0.0886447	0.0789779	0.0823586	0.0794223	0.10697	0.072601	0.078931	0.11001	0.0696947	0.0698765	0.0963303	0.0615175	0.0783088	0.107828
MAD3_HUMAN	-0.0529499	0.185836	-0.0001	0.0132539	-0.0271831	-0.0001	0.0225556	0.172711	-0.0001	0.0400476	-0.117531	-0.0001	-0.115007	-0.712229	-0.0001	0.163239	0.203399	-0.0001	0.134727	0.17578	-0.0001	0.135978	0.196247	-0.0001	0.138906	0.188536	-0.0001	0.137224	0.207603	-0.0001
TUT4_HUMAN	-0.0001	-0.0001	0.0601192	-0.0001	-0.0001	-0.108998	-0.0001	-0.0001	-0.101572	-0.0001	-0.0001	-0.0103679	-0.0001	-0.0001	0.710563	-0.0001	-0.0001	0.390689	-0.0001	-0.0001	0.383377	-0.0001	-0.0001	100	-0.0001	-0.0001	0.382884	-0.0001	-0.0001	0.456159
RAB3B_HUMAN	-0.0001	-0.0001	-0.152915	-0.0001	-0.0001	0.710264	-0.0001	-0.0001	0.0690534	-0.0001	-0.0001	0.00765368	-0.0001	-0.0001	-0.293479	-0.0001	-0.0001	0.331903	-0.0001	-0.0001	0.358522	-0.0001	-0.0001	0.299829	-0.0001	-0.0001	0.294749	-0.0001	-0.0001	0.363499
ENOG_HUMAN	0.0563109	-0.015704	0.0433286	0.00291604	-0.114133	-0.187799	-0.00363365	0.0101574	-0.0182341	-0.0100906	-0.238905	0.0339274	-0.171137	-0.297601	-0.709666	0.0917747	0.106572	0.0948923	0.0679605	0.107522	0.122149	0.076365	0.102607	0.0917262	0.0756768	0.107427	0.0859455	0.0828428	0.118636	0.0956502
MTG1_HUMAN	0.0657015	0.00313223	0.0369602	0.0419071	-0.0124934	0.0424096	0.0247157	0.168723	0.0156445	-0.0114818	-0.0896398	-0.206708	-0.129631	-0.472007	-0.709639	0.0601997	0.0694227	0.087884	0.044131	0.0643561	0.103844	0.042409	0.0730057	0.0918519	0.0382057	0.0727274	0.114881	0.0457754	0.0764533	0.107993
CDKAL_HUMAN	0.033044	-0.0751485	0.0268592	-0.0801543	-0.0325929	-0.0291603	-0.236923	-0.282656	-0.412372	-0.459842	-0.402059	-0.507811	-0.465143	-0.709616	-0.616451	0.0587599	0.0755036	0.0846213	0.0616283	0.0770666	0.103581	0.0763869	0.0897671	0.108742	0.0696904	0.0860435	0.113018	0.0699006	0.0869327	0.108347
STMN3_HUMAN	-0.0618898	-0.0388053	0.0188956	0.10616	0.0391019	-0.165751	0.0874708	0.0485115	0.0110902	-0.155605	-0.114999	-0.230665	-0.388785	-0.337428	-0.709333	0.0896538	0.139576	0.136869	0.101654	0.145339	0.143847	0.0986916	0.1282	0.125717	0.0919122	0.135009	0.172228	0.102617	0.1469	0.157502
CUTC_HUMAN	-0.0608459	0.275137	-0.313598	0.0381684	0.012344	-0.7079	0.176704	0.0174614	-0.0139369	-0.33644	0.0379841	-0.0481745	-0.280462	-0.0913823	-0.437701	0.27118	0.200158	0.270659	0.298265	0.174491	0.330266	0.284918	0.189427	0.248632	0.299701	0.185815	0.310421	0.287931	0.20555	0.249669
CERS4_HUMAN	-0.0001	0.0849772	0.0822221	-0.0001	-0.00491061	-0.70752	-0.0001	0.119679	-0.144345	-0.0001	-0.0621028	-0.0864293	-0.0001	-0.372285	-0.416414	-0.0001	0.208475	0.300464	-0.0001	0.204205	0.362779	-0.0001	0.218613	0.314965	-0.0001	0.206221	0.306882	-0.0001	0.251851	0.366496
AN18B_HUMAN	0.0822898	-0.0001	-0.0001	0.257946	-0.0001	-0.0001	-0.0943536	-0.0001	-0.0001	0.707515	-0.0001	-0.0001	-0.436634	-0.0001	-0.0001	0.22343	-0.0001	-0.0001	0.264118	-0.0001	-0.0001	0.234673	-0.0001	-0.0001	0.291139	-0.0001	-0.0001	0.264676	-0.0001	-0.0001
REPS1_HUMAN	-0.0001	-0.0001	0.173205	-0.0001	-0.0001	-0.515591	-0.0001	-0.0001	0.0302675	-0.0001	-0.0001	-0.135693	-0.0001	-0.0001	0.706142	-0.0001	-0.0001	0.324749	-0.0001	-0.0001	0.379178	-0.0001	-0.0001	0.316315	-0.0001	-0.0001	0.325391	-0.0001	-0.0001	0.419897
HXK2_HUMAN	-0.0255811	-0.260935	-0.409914	-0.352401	-0.0571407	-0.44536	-0.508717	-0.585892	-0.560527	-0.455708	-0.603102	-0.515325	-0.663662	-0.706105	-0.382674	0.0723508	0.0949979	0.108862	0.0713906	0.0699244	0.126958	0.0700563	0.0883299	0.118264	0.0648034	0.0806882	0.131821	0.0646131	0.0796545	0.108555
FA76B_HUMAN	-0.0626831	-0.0001	-0.0580009	0.0404702	-0.0001	-0.0386824	-0.231712	-0.0001	-0.0893332	-0.307513	-0.0001	-0.0882265	-0.146506	-0.0001	-0.706068	0.299098	-0.0001	0.231556	0.27698	-0.0001	100	0.33492	-0.0001	0.25688	0.355474	-0.0001	0.251547	0.29075	-0.0001	0.29881
PATZ1_HUMAN	0.0961121	-0.0379124	0.120049	-0.046963	-0.038446	-0.128195	0.197374	0.0213782	-0.138706	-0.277964	0.0131462	0.0105517	0.705876	0.0682032	-0.0824291	0.223307	0.137305	0.23455	0.235856	0.144781	0.239832	0.250869	0.146506	0.339281	0.269063	0.162712	0.250345	0.295586	0.15161	0.237461
FA89A_HUMAN	-0.0001	-0.0001	-0.644914	-0.0001	-0.0001	0.166074	-0.0001	-0.0001	-0.0402296	-0.0001	-0.0001	-0.0528071	-0.0001	-0.0001	-0.705779	-0.0001	-0.0001	0.450022	-0.0001	-0.0001	0.398937	-0.0001	-0.0001	0.396931	-0.0001	-0.0001	0.378168	-0.0001	-0.0001	0.465897
SCOC_HUMAN	0.233944	-0.280184	-0.0001	-0.0161541	0.705245	-0.0001	-0.201504	0.229748	-0.0001	-0.185648	-0.144519	-0.0001	0.419304	0.117745	-0.0001	0.379465	0.435768	-0.0001	0.426345	0.399924	-0.0001	0.417995	0.349233	-0.0001	0.373186	0.335617	-0.0001	0.383611	0.392565	-0.0001
PTBP2_HUMAN	-0.0697317	-0.00651611	-0.00828294	-0.0151697	-0.0249467	0.0372802	-0.0121019	0.0283848	0.0336535	0.00353452	-0.035363	-0.0336085	-0.0409536	-0.0583027	-0.70503	0.0635294	0.0681275	0.0513841	0.0480426	0.0511002	0.0610779	0.0417126	0.0544833	0.0560261	0.0460764	0.0585535	0.0602707	0.0535132	0.0593304	0.0695271
KHDR1_HUMAN	0.069013	0.0128798	0.0178248	-0.0184482	-0.00679702	-0.0180222	-0.00292619	-0.0215325	-0.0176307	0.00956848	0.000933472	-0.0212755	-0.00064275	-0.205278	-0.704192	0.0447447	0.0663688	0.0548219	0.0341344	0.0553237	0.0628938	0.0363407	0.0577436	0.0673338	0.0348826	0.0590055	0.0783465	0.0405301	0.0746914	0.0839382
DISC1_HUMAN	-0.0001	-0.648397	-0.0001	-0.0001	0.184671	-0.0001	-0.0001	0.704101	-0.0001	-0.0001	0.58378	-0.0001	-0.0001	-0.0553799	-0.0001	-0.0001	0.448184	-0.0001	-0.0001	0.402311	-0.0001	-0.0001	0.443929	-0.0001	-0.0001	0.423431	-0.0001	-0.0001	0.438036	-0.0001
ESCO1_HUMAN	-0.0001	-0.703933	-0.0001	-0.0001	-0.368615	-0.0001	-0.0001	-0.106086	-0.0001	-0.0001	0.319095	-0.0001	-0.0001	0.249764	-0.0001	-0.0001	0.318783	-0.0001	-0.0001	0.296732	-0.0001	-0.0001	0.291058	-0.0001	-0.0001	0.304525	-0.0001	-0.0001	0.317875	-0.0001
PSF3_HUMAN	-0.0660402	-0.0001	0.0218319	-0.0630529	-0.0001	-0.703821	0.134127	-0.0001	-0.100932	0.0638583	-0.0001	-0.170782	-0.0354429	-0.0001	-0.382781	0.179302	-0.0001	0.234964	0.187436	-0.0001	0.344877	0.194115	-0.0001	0.233064	0.181707	-0.0001	0.241332	0.189246	-0.0001	0.268883
APOL1_HUMAN	0.0468486	-0.0001	-0.702597	-0.089449	-0.0001	0.185871	-0.223806	-0.0001	0.236429	-0.053292	-0.0001	-0.153764	0.131919	-0.0001	-0.502939	0.441243	-0.0001	0.416992	0.444389	-0.0001	0.335992	0.441628	-0.0001	0.352279	0.442154	-0.0001	100	0.447547	-0.0001	0.392327
TAF1_HUMAN	-0.0001	-0.0926104	-0.0001	-0.0001	0.0456955	-0.0001	-0.0001	-0.067483	-0.0001	-0.0001	0.700687	-0.0001	-0.0001	-0.139762	-0.0001	-0.0001	0.290272	-0.0001	-0.0001	0.287972	-0.0001	-0.0001	0.284343	-0.0001	-0.0001	0.334739	-0.0001	-0.0001	0.29402	-0.0001
ESPL1_HUMAN	-0.196359	-0.434967	-0.261989	-0.700058	-0.0673221	-0.164265	-0.119646	0.163236	0.12382	0.497941	-0.22061	-0.4468	0.586471	-0.483187	-0.611003	0.384121	0.400599	0.307966	0.349532	0.303471	0.29608	0.324129	0.391668	0.394753	0.362736	0.336941	0.325069	0.379341	0.403171	0.359134
CDV3_HUMAN	-0.140586	-0.0783626	0.0464161	0.0372655	-0.0971803	-0.699873	-0.04519	0.0350579	-0.0854601	-0.131854	-0.0871518	-0.0371158	0.0292142	-0.209354	-0.0633666	0.337864	0.164509	0.113733	0.278257	0.169663	0.150084	0.305791	0.15355	0.118267	0.27457	0.160382	0.114642	0.327869	0.176038	0.140686
LEPR_HUMAN	-0.0515117	0.0677062	-0.00311163	0.0659757	0.0818553	0.10206	0.0545048	0.0862458	0.114932	0.0710657	0.145243	0.0924163	-0.0642758	0.170048	-0.699596	0.0838501	0.107087	0.12423	0.0669659	0.104884	0.137308	0.0637574	0.105842	0.129308	0.0660405	0.115978	0.154332	0.0698851	0.120968	0.152397
CASC3_HUMAN	0.0672595	0.0695151	0.0525999	0.0409117	-0.000308264	-0.287673	-0.0430576	-0.0562022	-0.0977295	-0.189455	-0.00959364	0.0283948	-0.00585119	-0.0193254	0.699595	0.14112	0.142264	0.196604	0.111866	0.117947	0.230295	0.127829	0.124906	0.176372	0.116088	0.118021	0.174785	0.115073	0.120367	0.215779
ATOH8_HUMAN	-0.0001	0.00624727	-0.0001	-0.0001	0.0147295	-0.0001	-0.0001	0.00254244	-0.0001	-0.0001	0.0325082	-0.0001	-0.0001	0.699533	-0.0001	-0.0001	0.348637	-0.0001	-0.0001	0.29999	-0.0001	-0.0001	0.284188	-0.0001	-0.0001	0.266871	-0.0001	-0.0001	0.357569	-0.0001
GNA14_HUMAN	-0.0228114	-0.121439	-0.024479	0.0611935	-0.0601238	-0.0220473	0.0265011	0.0823766	0.139158	0.0511149	-0.00368273	0.192385	0.0572871	0.699357	0.304246	0.155353	0.30839	0.32523	0.155773	0.29897	100	0.154294	0.301047	0.335079	0.155448	0.291905	0.344801	0.161053	0.372276	0.379921
CLK2_HUMAN	0.148703	-0.0305382	0.0692545	0.0896188	-0.0504387	0.00600347	-0.0356275	-0.0462967	0.00911261	0.1142	-0.0431464	-0.0439307	-0.0225569	-0.00588623	-0.699177	0.206608	0.15893	0.143293	0.18524	0.148915	0.146383	0.159483	0.15399	0.144183	0.179697	0.144691	0.162901	0.153356	0.151718	0.161118
GLCM_HUMAN	0.0841854	-0.0440138	0.0424812	0.0150869	0.0135345	-0.014266	0.0318077	0.0366007	-0.0629557	-0.173089	-0.168078	-0.081679	-0.348353	-0.594746	-0.699005	0.0525172	0.0649041	0.0630535	0.0365581	0.0534434	0.0672346	0.0375011	0.066134	0.0750975	0.0480467	0.0711343	0.0676802	0.0465364	0.0785478	0.0826863
APC_HUMAN	-0.161309	-0.0001	-0.0001	-0.698755	-0.0001	-0.0001	-0.0460818	-0.0001	-0.0001	-0.417317	-0.0001	-0.0001	-0.698896	-0.0001	-0.0001	0.389412	-0.0001	-0.0001	0.341154	-0.0001	-0.0001	0.283431	-0.0001	-0.0001	0.34292	-0.0001	-0.0001	0.376733	-0.0001	-0.0001
GPKOW_HUMAN	0.0313891	-0.100848	-0.231322	-0.0350005	0.00890907	0.121339	-0.0493803	0.0236251	0.0457401	0.092041	-0.0892202	-0.0861871	0.0210358	-0.19341	-0.697918	0.108457	0.121017	0.177802	0.103254	0.104617	0.177936	0.100221	0.100755	0.142561	0.10311	0.118912	0.149613	0.101865	0.120167	0.16801
MCLN3_HUMAN	-0.235461	0.190727	0.0513674	0.0931785	-0.00770304	-0.00107685	0.0178953	0.0589335	-0.222444	-0.0346901	0.00827664	0.592987	-0.0250494	-0.0429257	0.69674	0.147161	0.149622	0.185978	0.140341	0.159761	0.188404	0.140164	0.151097	0.199838	0.169048	0.149791	0.250394	0.135721	0.148674	0.194911
CNEP1_HUMAN	-0.0001	-0.440648	-0.696714	-0.0001	0.00717267	0.00947151	-0.0001	0.342863	0.594264	-0.0001	-0.241937	-0.0677948	-0.0001	-0.0222551	-0.461126	-0.0001	0.264533	0.20277	-0.0001	0.228497	0.197433	-0.0001	0.251807	0.200998	-0.0001	0.274542	0.239666	-0.0001	0.251993	0.220287
BRCA2_HUMAN	-0.0001	-0.0001	0.277102	-0.0001	-0.0001	-0.695427	-0.0001	-0.0001	-0.135594	-0.0001	-0.0001	-0.301323	-0.0001	-0.0001	-0.465781	-0.0001	-0.0001	0.362883	-0.0001	-0.0001	0.407378	-0.0001	-0.0001	0.340799	-0.0001	-0.0001	0.368927	-0.0001	-0.0001	0.403793
POMT1_HUMAN	-0.0901031	-0.0686764	-0.0245231	-0.0841004	0.0885937	0.0460178	-0.0213056	-0.1611	-0.0793314	-0.173414	0.0223809	-0.152835	-0.123582	-0.155891	-0.69508	0.142567	0.180964	0.177196	0.142413	0.194315	0.193265	0.130508	0.190627	0.172951	0.148737	0.18149	0.17606	0.138015	0.191918	0.202125
NDUS1_HUMAN	-0.00200882	-0.0412286	-0.00277355	-0.00342917	0.00248947	0.0301767	-0.0148339	-0.0187256	-0.0140413	-0.0901381	-0.108709	-0.100212	-0.224361	-0.430217	-0.69508	0.0200336	0.0213139	0.0198152	0.0190153	0.0193414	0.0221293	0.0171178	0.0199961	0.022219	0.0275753	0.0253442	0.031331	0.0247261	0.0316269	0.0352426
UBP24_HUMAN	0.694983	-0.0734796	-0.00979041	0.0149725	-0.00124123	-0.247153	-0.193561	0.0242815	0.0400363	0.113843	0.0013311	-0.156919	-0.172854	0.0200475	0.371277	0.422609	0.122008	0.198376	0.44743	0.11284	0.221218	0.391203	0.119304	0.188974	0.449558	0.114318	0.238383	0.443	0.136852	0.212717
VTNC_HUMAN	-0.0261679	0.0616679	0.00217773	-0.0725676	-0.141306	-0.0683352	0.197962	0.10858	-0.0431146	-0.0878204	-0.103647	-0.0667138	-0.00686082	0.00177285	0.694936	0.0777271	0.101156	0.113435	0.0741787	0.107759	0.11177	0.0828039	0.102179	0.119426	0.0731935	0.102977	0.121816	0.0770081	0.11025	0.135399
PRDX5_HUMAN	0.066478	-0.0669283	0.0617974	0.100872	0.139586	0.100906	0.0885185	0.289385	0.0181668	-0.00865183	0.146428	-0.0646344	-0.0985023	-0.430602	-0.694879	0.0563434	0.0670211	0.0574247	0.0476064	0.0778614	0.064815	0.0503927	0.0744053	0.0673378	0.039165	0.0789597	0.0634311	0.0512053	0.0742479	0.0785419
SYT17_HUMAN	-0.0001	0.1326	-0.0001	-0.0001	0.029821	-0.0001	-0.0001	0.0400967	-0.0001	-0.0001	-0.0130278	-0.0001	-0.0001	-0.694627	-0.0001	-0.0001	0.272527	-0.0001	-0.0001	0.25672	-0.0001	-0.0001	0.255786	-0.0001	-0.0001	0.262054	-0.0001	-0.0001	0.306778	-0.0001
SCG2_HUMAN	0.144047	-0.025261	-0.0858967	0.0442397	-0.0729124	-0.310067	-0.0939749	-0.0612916	-0.146951	-0.14941	-0.073909	-0.0460707	-0.0134712	-0.111466	-0.693364	0.0860596	0.104701	0.092054	0.0749357	0.0910902	0.101898	0.0723279	0.0952948	0.0853293	0.0778475	0.0920949	0.0838911	0.0771633	0.100292	0.0907016
DCHS_HUMAN	0.309239	-0.0530751	-0.122181	-0.212498	0.0935905	-0.00222636	-0.088542	0.0785805	0.0114528	-0.0529259	0.103769	-0.0534829	0.0604136	-0.50355	-0.693265	0.337463	0.254026	0.212599	0.290504	0.265513	0.217438	0.308383	0.26458	0.211465	0.256361	0.248042	0.263298	0.256234	0.29027	0.237386
DREB_HUMAN	0.0509226	-0.174246	-0.0172425	-0.0618553	-0.0194514	-0.10644	-0.0419143	0.0167341	-0.0043568	-0.0437471	-0.093297	-0.32976	-0.0840266	-0.199702	-0.693147	0.0274418	0.0349378	0.0411565	0.0261983	0.029441	0.0459753	0.0283338	0.0291156	0.0372984	0.023662	0.0367787	0.0465396	0.0289944	0.0402458	0.045951
DACH1_HUMAN	-0.000603868	-0.083051	-0.0771866	-0.00231172	-0.00926653	-0.011391	0.0107901	-0.0327178	-0.0078924	-0.098805	-0.026983	-0.0431571	-0.138632	-0.102663	-0.693015	0.0553285	0.0707808	0.104588	0.0531251	0.0633567	0.107171	0.0554017	0.0659591	0.115078	0.0590373	0.0657015	0.120798	0.0660058	0.0740663	0.144181
HTR5B_HUMAN	-0.0001	-0.0531091	-0.0001	-0.0001	0.00853853	-0.0001	-0.0001	-0.0134866	-0.0001	-0.0001	0.692486	-0.0001	-0.0001	0.16389	-0.0001	-0.0001	0.291893	-0.0001	-0.0001	0.29237	-0.0001	-0.0001	0.287322	-0.0001	-0.0001	0.379254	-0.0001	-0.0001	0.375164	-0.0001
MRCKB_HUMAN	-0.0977903	-0.587489	-0.0001	-0.274719	0.05289	-0.0001	-0.151738	0.692121	-0.0001	0.0240333	0.381861	-0.0001	0.0839109	-0.199624	-0.0001	0.313166	0.361491	-0.0001	0.330391	0.298504	-0.0001	0.312415	0.375026	-0.0001	0.403463	0.357957	-0.0001	0.344896	0.310128	-0.0001
ATAT_HUMAN	-0.313896	0.30358	-0.00392318	-0.542971	0.69205	0.252837	-0.171077	0.0593342	-0.270625	-0.24356	0.0370808	-0.244386	-0.388891	0.334182	-0.260577	0.370382	0.431941	0.421904	0.31768	0.430311	0.500893	0.285551	0.398833	0.446877	0.304978	0.353454	0.52923	0.32592	0.425412	0.505673
RNH2A_HUMAN	-0.0001	-0.0001	0.0561298	-0.0001	-0.0001	-0.0540795	-0.0001	-0.0001	0.0107059	-0.0001	-0.0001	-0.0101599	-0.0001	-0.0001	-0.691604	-0.0001	-0.0001	0.339976	-0.0001	-0.0001	100	-0.0001	-0.0001	0.329609	-0.0001	-0.0001	0.3356	-0.0001	-0.0001	0.44126
MED27_HUMAN	-0.0001	0.691568	-0.0001	-0.0001	-0.126968	-0.0001	-0.0001	-0.0830547	-0.0001	-0.0001	-0.244821	-0.0001	-0.0001	-0.0220673	-0.0001	-0.0001	0.360459	-0.0001	-0.0001	0.315599	-0.0001	-0.0001	0.325224	-0.0001	-0.0001	0.391357	-0.0001	-0.0001	0.297428	-0.0001
STAB1_HUMAN	-0.166777	-0.0001	-0.0001	0.691051	-0.0001	-0.0001	-0.529653	-0.0001	-0.0001	-0.427931	-0.0001	-0.0001	0.0471895	-0.0001	-0.0001	0.339586	-0.0001	-0.0001	0.365788	-0.0001	-0.0001	0.375175	-0.0001	-0.0001	0.350925	-0.0001	-0.0001	0.314186	-0.0001	-0.0001
ZRAB2_HUMAN	0.0338344	0.270672	0.0638295	0.065525	0.19283	-0.0252769	-0.069195	-0.252545	-0.30653	-0.200886	-0.180935	0.690934	0.139826	0.121149	0.163848	0.0511352	0.0817473	0.0660947	0.0544062	0.0749869	0.0650213	0.0577794	0.0819951	0.0640369	0.0568372	0.0818616	0.083543	0.0531306	0.0789984	0.0629162
TFE3_HUMAN	-0.336793	0.0870656	-0.0723592	-0.220655	0.460846	-0.0613989	0.0162229	0.393038	0.290793	0.454813	0.553694	0.410255	0.689891	0.688677	0.579441	0.232292	0.169989	0.180361	0.229202	0.185826	0.192204	0.261599	0.188906	0.207221	0.252532	0.191128	0.236023	0.249052	0.185821	0.210761
TMTC1_HUMAN	-0.0001	0.689262	-0.0001	-0.0001	0.0177078	-0.0001	-0.0001	-0.0179805	-0.0001	-0.0001	-0.0594907	-0.0001	-0.0001	-0.172304	-0.0001	-0.0001	0.427312	-0.0001	-0.0001	0.335215	-0.0001	-0.0001	0.379863	-0.0001	-0.0001	0.35884	-0.0001	-0.0001	0.423353	-0.0001
CATA_HUMAN	0.00130645	0.152162	0.286317	0.137347	0.170689	-0.081272	0.481737	0.129603	0.0293287	0.105061	0.0975941	0.466516	0.250846	0.464248	-0.688914	0.117567	0.118619	0.131054	0.116469	0.107745	0.171186	0.11493	0.109123	0.136161	0.112626	0.103603	0.132134	0.119052	0.118317	0.126532
MCM7_HUMAN	-0.000765864	-0.0596254	0.0852162	0.000708711	0.0310149	-0.0698148	0.0770315	0.0200971	-0.000841193	-0.040574	0.000341727	-0.13179	-0.110689	-0.292622	-0.688821	0.0206241	0.0331095	0.0393094	0.02398	0.035252	0.0450559	0.0208206	0.0327771	0.0356424	0.0258962	0.0263571	0.0442861	0.0255015	0.0342954	0.0483311
FBX28_HUMAN	0.126101	-0.0255047	-0.0884151	0.00482154	0.0601874	0.0192339	-0.0163531	-0.0179356	0.0235322	0.0242152	-0.0637281	-0.120262	-0.104615	-0.115257	-0.688587	0.0949699	0.0859014	0.109102	0.0782775	0.0852463	0.103015	0.0754068	0.0802382	0.105338	0.0794721	0.0830459	0.131044	0.0832225	0.0935954	0.130333
CNPY2_HUMAN	0.0445108	0.287072	0.394432	0.159177	0.0597222	-0.105261	0.00282919	0.165793	0.207314	0.0717873	0.0160917	-0.0384806	-0.0217393	0.148584	-0.687953	0.144766	0.123651	0.177681	0.111443	0.096508	0.190753	0.109437	0.117458	0.173449	0.106939	0.102074	0.171545	0.0982487	0.132968	0.170278
MALD1_HUMAN	-0.0206321	-0.0001	0.0803762	-0.0239137	-0.0001	-0.0262328	0.0226043	-0.0001	-0.0841025	0.0140816	-0.0001	-0.0127869	0.233462	-0.0001	-0.68718	0.189145	-0.0001	0.380025	0.18962	-0.0001	0.392106	0.187963	-0.0001	0.383827	0.199039	-0.0001	0.402179	0.244601	-0.0001	0.455896
SENP1_HUMAN	0.686653	-0.0001	-0.0001	0.00823924	-0.0001	-0.0001	-0.279488	-0.0001	-0.0001	-0.123349	-0.0001	-0.0001	-0.0546596	-0.0001	-0.0001	0.215004	-0.0001	-0.0001	0.191289	-0.0001	-0.0001	0.215648	-0.0001	-0.0001	0.191134	-0.0001	-0.0001	0.197456	-0.0001	-0.0001
SAR1B_HUMAN	-0.0513966	-0.0842027	-0.45892	-0.0254224	0.0725873	0.0852094	-0.0606006	0.0438517	0.284437	-0.00386603	0.00190082	0.44368	-0.209234	-0.152424	-0.686245	0.127507	0.182154	0.246208	0.115927	0.166859	0.273917	0.125049	0.1757	0.253625	0.120435	0.184343	0.289733	0.139375	0.181007	0.252453
BUB3_HUMAN	0.0742573	-0.0340175	0.0146543	0.0129238	-0.0225312	-0.0338674	0.0156926	-0.00452458	-0.0400177	-0.00383931	0.028205	-0.0443768	-0.0308024	-0.13368	-0.686224	0.0533636	0.061493	0.0597243	0.0468852	0.0502008	0.074682	0.0375593	0.0517356	0.0685297	0.034854	0.0503336	0.0707633	0.0360121	0.0542934	0.0866203
CK054_HUMAN	-0.0001	-0.0001	0.240675	-0.0001	-0.0001	-0.285159	-0.0001	-0.0001	-0.153257	-0.0001	-0.0001	0.0755187	-0.0001	-0.0001	-0.684726	-0.0001	-0.0001	0.212821	-0.0001	-0.0001	0.241679	-0.0001	-0.0001	0.207904	-0.0001	-0.0001	0.245849	-0.0001	-0.0001	0.22701
FXL19_HUMAN	-0.0001	-0.437681	-0.0917709	-0.0001	-0.0875478	-0.131456	-0.0001	0.0653951	0.0513797	-0.0001	0.174032	-0.0945983	-0.0001	0.165162	0.684398	-0.0001	0.412346	0.265911	-0.0001	0.413032	0.298875	-0.0001	0.410251	0.273084	-0.0001	0.411048	0.322152	-0.0001	0.416426	0.276693
ITCH_HUMAN	-0.092587	-0.0001	-0.645251	0.0900261	-0.0001	0.683965	-0.191677	-0.0001	0.411976	0.0845622	-0.0001	-0.182231	-0.386268	-0.0001	-0.118726	0.332985	-0.0001	0.403459	0.285708	-0.0001	0.39419	0.300991	-0.0001	0.387244	0.380985	-0.0001	0.446632	0.355397	-0.0001	0.335755
SMCA2_HUMAN	-0.0471976	0.10657	-0.0588536	-0.115821	0.0908075	0.04334	0.00797273	0.0535301	-0.181007	0.143066	-0.0647693	0.22162	0.0104033	0.264195	0.682906	0.145936	0.16853	0.171021	0.146245	0.171213	0.17537	0.135948	0.171884	0.17514	0.136167	0.176687	0.167301	0.150193	0.161933	0.16695
TBC8B_HUMAN	-0.00497618	0.0930644	0.062051	-0.0393401	-0.0399437	-0.287836	0.00921081	0.0219676	0.0355918	-0.0121628	-0.028565	-0.0391125	-0.0271105	-0.156316	-0.682753	0.164421	0.165803	0.186791	0.155405	0.145617	0.235207	0.147449	0.14438	0.20437	0.139039	0.14725	0.211442	0.132944	0.153765	0.22832
MO4L2_HUMAN	-0.0166246	-0.0840699	0.0114843	0.00357277	0.00231147	-0.0543656	-0.00461815	-0.0142664	-0.0199075	-0.0133551	-0.0316474	0.0697918	-0.0126459	-0.12992	-0.682322	0.0613953	0.0786468	0.067153	0.0521598	0.072285	0.0754147	0.0498261	0.0709631	0.0726324	0.0512404	0.0743088	0.0908978	0.0488116	0.085003	0.0985889
RNF25_HUMAN	-0.0001	-0.682052	0.305636	-0.0001	-0.301044	-0.467208	-0.0001	0.342623	-0.36705	-0.0001	-0.177072	-0.0881243	-0.0001	0.158408	-0.0446253	-0.0001	0.243049	0.271043	-0.0001	0.241314	0.265974	-0.0001	0.245277	0.244231	-0.0001	0.23661	0.300268	-0.0001	0.251862	0.28083
RT12_HUMAN	-0.037598	-0.225524	0.0197825	0.0524966	0.0110175	0.0756283	0.0568746	0.0157918	-0.0248544	-0.0997102	0.0666386	0.00437488	0.000725214	-0.144944	-0.681724	0.104741	0.175986	0.134281	0.0911145	0.147993	0.149166	0.0910086	0.16025	0.138759	0.0883014	0.168462	0.147108	0.0817266	0.160384	0.14214
FMR1_HUMAN	0.0892979	-0.0252995	0.00828023	-0.060955	0.00118531	-0.0486306	0.0406196	-0.0358876	-0.0707358	-0.0578416	0.0202056	0.154714	0.121391	0.0634207	0.681556	0.0572659	0.0479587	0.0652279	0.0502434	0.0433547	0.0668742	0.0512433	0.0446331	0.0620547	0.048812	0.0401123	0.0676595	0.0525998	0.0462098	0.0709554
T2FA_HUMAN	-0.235429	-0.0245993	-0.0908892	0.253953	-0.306407	-0.6805	-0.106889	-0.170599	-0.0996057	-0.253725	0.434084	0.00247611	-0.137345	0.214641	-0.0391571	0.208547	0.18009	0.185204	0.211402	0.193977	0.337426	0.217676	0.179612	0.192105	0.217598	0.182561	0.208265	0.217615	0.187519	0.194516
S18L2_HUMAN	-0.137779	-0.0001	0.0862064	0.0380721	-0.0001	0.182469	-0.142523	-0.0001	-0.200034	0.318648	-0.0001	0.143564	-0.206077	-0.0001	-0.680105	0.233876	-0.0001	0.401574	0.267327	-0.0001	0.404523	0.249498	-0.0001	0.411754	0.274673	-0.0001	0.400922	0.257893	-0.0001	0.477271
PRR12_HUMAN	-0.15469	0.157318	0.553832	-0.307044	0.14197	-0.680032	-0.309773	0.188064	-0.104748	-0.134786	0.064955	0.0271524	-0.026993	0.102347	0.111784	0.198631	0.182819	0.274092	0.212554	0.186785	0.336035	0.213908	0.189756	0.235453	0.197335	0.201845	0.22733	0.189562	0.190057	0.266475
RHG09_HUMAN	-0.132601	-0.31984	-0.0001	-0.679901	-0.0786951	-0.0001	0.565993	-0.0555598	-0.0001	-0.306192	-0.0537742	-0.0001	-0.0955334	-0.0684533	-0.0001	0.372861	0.368365	-0.0001	0.420099	0.319579	-0.0001	0.405147	0.319719	-0.0001	0.410527	0.315889	-0.0001	0.402595	0.317151	-0.0001
CO5A3_HUMAN	-0.156752	-0.0701154	-0.142045	-0.39473	-0.159537	-0.133484	0.263692	0.0821805	0.0224735	-0.351097	-0.375343	-0.418319	0.0296029	-0.122432	-0.67979	0.386662	0.196366	0.430672	0.352467	0.195804	0.414788	0.351661	0.218682	100	0.344828	0.207747	0.466726	0.359052	0.208084	0.492299
RL7_MYCPU	-0.0851588	-0.139939	-0.0772948	-0.0560111	0.10038	-0.0226833	-0.132997	-0.0932139	0.0813692	0.0497197	0.254011	0.208026	-0.0341409	0.679761	0.347499	0.2662	0.386004	0.190098	0.188083	0.304849	0.167559	0.200124	0.348304	0.202957	0.166226	0.361666	0.361474	0.161665	0.364301	0.212272
SLMAP_HUMAN	-0.67914	-0.354904	-0.28397	0.112027	-0.0690919	0.0193364	0.232373	-0.104129	0.0108225	-0.366737	-0.041613	0.0750864	-0.500342	0.323302	0.0670836	0.214684	0.211904	0.357446	0.172459	0.202915	100	0.187722	0.218962	0.312737	0.192298	0.222428	0.321872	0.175771	0.205425	0.330189
COX5A_HUMAN	0.00376253	0.0326083	0.00443764	-0.0393017	-0.0862378	-0.0617334	-0.0770313	-0.0545614	0.00651752	-0.0385149	-0.15733	-0.0932343	-0.0158533	-0.27337	-0.678443	0.0473423	0.0704551	0.0667432	0.0517272	0.0817842	0.0758003	0.0551656	0.0734275	0.0724656	0.0517207	0.081477	0.0888513	0.0575796	0.0733962	0.0916576
HMCS1_HUMAN	0.0121499	0.135261	0.102914	-0.0532484	0.0521609	-0.0652746	0.0877874	-0.0222609	-0.0324339	0.163356	0.253289	0.492103	0.678283	0.319883	-0.00724361	0.0477422	0.0798537	0.0802453	0.0470935	0.0681224	0.0897763	0.0580718	0.0614918	0.0645842	0.0517942	0.0656354	0.0854928	0.056811	0.070374	0.0657142
ASTE1_HUMAN	0.0439871	0.288978	-0.0001	0.0327011	0.0320005	-0.0001	0.0599096	0.152789	-0.0001	0.00460188	0.09216	-0.0001	-0.00931444	-0.677569	-0.0001	0.152212	0.340609	-0.0001	0.114265	0.287934	-0.0001	0.110099	0.304824	-0.0001	0.107198	0.288754	-0.0001	0.105787	0.341059	-0.0001
R3HC1_HUMAN	-0.0001	-0.677383	-0.0478801	-0.0001	-0.00467515	-0.0151982	-0.0001	0.0342504	0.0180239	-0.0001	0.0936615	0.132564	-0.0001	-0.0325739	-0.325156	-0.0001	0.379638	0.303586	-0.0001	0.298885	100	-0.0001	0.31201	0.312351	-0.0001	0.305867	0.330552	-0.0001	0.362543	0.360929
DNMT1_HUMAN	0.00713318	-0.0468539	0.0115112	0.10081	0.0197749	0.0341988	-0.0312206	-0.00173052	-0.00576529	0.0061653	-0.00531722	0.098198	-0.0400504	-0.118336	-0.677158	0.0328948	0.0225978	0.028233	0.0332753	0.0195228	0.02561	0.0267605	0.0198151	0.0245908	0.0222165	0.021033	0.0347737	0.0270041	0.0255766	0.0323385
DGUOK_HUMAN	0.240532	0.0192798	-0.0528781	-0.035131	-0.0508897	0.0329719	0.0645642	0.0799114	0.0369178	-0.0735343	0.00933433	-0.0229706	0.0157856	-0.231462	-0.676573	0.224444	0.216704	0.185983	0.18458	0.197639	0.186425	0.205716	0.193274	0.176352	0.18494	0.185446	0.173659	0.210459	0.213312	0.213655
LSM3_HUMAN	-0.0305097	-0.00316841	-0.0891047	0.0342029	-0.0235173	-0.0518161	0.0281166	0.00507813	0.0677511	-0.0730448	-0.0367367	-0.153214	-0.0342202	-0.158346	-0.674015	0.0858405	0.109102	0.132196	0.102683	0.104442	0.147541	0.0931364	0.106412	0.14037	0.0953363	0.112451	0.152733	0.0926885	0.108605	0.151595
FXL15_HUMAN	-0.0001	0.673867	-0.0001	-0.0001	-0.0180722	-0.0001	-0.0001	0.0416728	-0.0001	-0.0001	-0.0730587	-0.0001	-0.0001	-0.000814082	-0.0001	-0.0001	0.352619	-0.0001	-0.0001	0.288509	-0.0001	-0.0001	0.284916	-0.0001	-0.0001	0.304291	-0.0001	-0.0001	0.283178	-0.0001
DCST1_HUMAN	0.0699169	0.347738	0.0498503	0.359947	0.157133	0.442916	0.15951	-0.129961	0.0321568	0.0807628	-0.265128	0.203597	0.057464	-0.227386	-0.673485	0.190972	0.411444	0.450048	0.181653	0.408298	0.443692	0.167309	0.407711	0.440144	0.174618	0.406525	0.466394	0.164542	0.428862	0.457752
TPP1_HUMAN	-0.0001	-0.0001	0.177053	-0.0001	-0.0001	0.023905	-0.0001	-0.0001	-0.25571	-0.0001	-0.0001	0.15351	-0.0001	-0.0001	-0.672917	-0.0001	-0.0001	0.317771	-0.0001	-0.0001	0.283437	-0.0001	-0.0001	0.333071	-0.0001	-0.0001	100	-0.0001	-0.0001	0.348394
FMNL3_HUMAN	0.138801	0.109623	-0.032086	-0.0224065	0.327168	0.277475	-0.308347	0.203981	-0.0047915	0.445163	-0.67264	0.104177	0.256856	-0.106976	0.185763	0.231307	0.423363	0.189412	0.2251	0.478589	0.223984	0.240685	0.492515	0.192272	0.219006	0.439149	0.2086	0.229157	0.492707	0.18856
CDC27_HUMAN	-0.00347109	-0.0318701	-0.03258	-0.00211987	0.0216749	0.0571393	-0.0294617	-0.0164204	0.000506371	-0.0126689	-0.0216762	-0.064234	-0.0277735	-0.245432	-0.672389	0.0453403	0.0396985	0.0454316	0.0364629	0.0411684	0.0466007	0.0416745	0.0416162	0.0432459	0.0412637	0.046241	0.0651988	0.038164	0.0553317	0.0555477
CYC_HUMAN	0.0550843	0.454492	0.305837	0.291247	0.420387	0.293594	0.0967972	0.435731	0.314267	0.168297	0.0867719	-0.159121	0.304238	-0.187895	-0.672119	0.0629825	0.111742	0.108944	0.0662998	0.112021	0.113863	0.0674207	0.114713	0.104854	0.0737943	0.113609	0.12885	0.0704825	0.12159	0.11232
UBE2F_HUMAN	0.671488	-0.0001	0.174016	-0.158344	-0.0001	0.23801	-0.0528974	-0.0001	-0.0516615	-0.076215	-0.0001	0.0228606	-0.159062	-0.0001	0.152456	0.341967	-0.0001	0.26648	0.267853	-0.0001	0.366904	0.259812	-0.0001	0.262585	0.26883	-0.0001	0.255771	0.286832	-0.0001	0.300671
S35G2_HUMAN	-0.0001	-0.0001	0.0132458	-0.0001	-0.0001	0.0232853	-0.0001	-0.0001	-0.255194	-0.0001	-0.0001	-0.165483	-0.0001	-0.0001	-0.671026	-0.0001	-0.0001	0.263808	-0.0001	-0.0001	0.278383	-0.0001	-0.0001	0.314679	-0.0001	-0.0001	100	-0.0001	-0.0001	0.320057
TFCP2_HUMAN	0.154762	0.191628	0.0069442	0.0488014	-0.0420703	0.286909	-0.0200368	-0.185431	-0.189899	-0.0485025	0.0609343	0.291162	-0.0396441	0.0163053	-0.670979	0.0968813	0.133631	0.121298	0.0957033	0.119995	0.150239	0.0816884	0.130977	0.13391	0.0789755	0.129587	0.14911	0.0782246	0.131786	0.147975
APH1A_HUMAN	-0.00785423	0.0198427	-0.0683659	0.14965	0.0686467	-0.00207915	-0.104349	-0.115443	-0.13128	-0.309495	-0.120302	-0.387988	-0.415037	-0.216089	-0.670975	0.121029	0.133231	0.129513	0.124496	0.133208	0.133497	0.120619	0.124063	0.126952	0.11853	0.126596	0.140608	0.134806	0.126303	0.126326
TMED1_HUMAN	-0.0306871	0.041527	0.0051303	0.0164872	0.0421699	-0.0364451	0.0148349	0.00754392	0.0810809	0.0542853	0.00977495	-0.0195985	0.128332	0.262063	0.670839	0.0753883	0.0966624	0.112952	0.0747448	0.0854128	0.111339	0.0666317	0.0861192	0.112158	0.0702323	0.0872199	0.137004	0.0753257	0.103783	0.136193
VPS53_HUMAN	-0.00923471	0.139445	0.324923	0.00722652	-0.274207	-0.66959	0.0277231	0.0644116	-0.12104	-0.000719697	0.095029	0.160102	-0.0786831	-0.473788	-0.195021	0.17105	0.273036	0.30846	0.175947	0.264785	0.379701	0.163506	0.281135	0.303671	0.186955	0.266236	0.290415	0.181868	0.267749	0.30285
MOT2_HUMAN	-0.0001	-0.0001	0.0171362	-0.0001	-0.0001	0.669067	-0.0001	-0.0001	-0.00941291	-0.0001	-0.0001	0.024532	-0.0001	-0.0001	0.0880312	-0.0001	-0.0001	0.24727	-0.0001	-0.0001	0.281338	-0.0001	-0.0001	0.244008	-0.0001	-0.0001	0.252384	-0.0001	-0.0001	0.251617
IKKA_HUMAN	-0.0001	-0.0001	-0.0652625	-0.0001	-0.0001	-0.0818243	-0.0001	-0.0001	0.466788	-0.0001	-0.0001	0.0545709	-0.0001	-0.0001	-0.668002	-0.0001	-0.0001	0.380545	-0.0001	-0.0001	100	-0.0001	-0.0001	0.406846	-0.0001	-0.0001	0.334946	-0.0001	-0.0001	0.397694
GCDH_HUMAN	0.0752031	-0.0307531	0.0367885	0.0550118	0.0328171	0.12403	0.0235468	0.148948	0.0775731	0.0345742	0.0728051	-0.0127109	-0.0370008	-0.321091	-0.667679	0.0491579	0.0536601	0.0502519	0.0428163	0.0421693	0.0621665	0.0356142	0.0544203	0.0569691	0.0368886	0.0493898	0.0523983	0.0413289	0.0584309	0.0582961
CCNB2_HUMAN	0.195782	-0.0710685	0.0207525	0.0882565	0.0804573	-0.0233322	0.00778117	-0.0265801	-0.15754	-0.229742	-0.0472365	-0.147741	-0.332912	-0.24159	-0.66743	0.195817	0.123915	0.184842	0.151381	0.120386	0.190293	0.152951	0.114761	0.204207	0.171007	0.119869	0.190513	0.172161	0.137889	0.209317
VP37B_HUMAN	-0.0001	0.129442	0.225007	-0.0001	-0.303768	0.14283	-0.0001	-0.13885	-0.667415	-0.0001	0.394763	-0.538185	-0.0001	-0.120075	0.261157	-0.0001	0.27622	0.375783	-0.0001	0.314537	100	-0.0001	0.271577	0.454903	-0.0001	0.321751	0.437913	-0.0001	0.272866	0.385653
HMGB2_HUMAN	0.00236573	-0.0273169	0.0724674	-0.133949	0.121517	0.106288	0.079913	0.0721289	0.0135339	-0.0130073	0.00105783	0.0396648	0.105585	-0.131615	-0.667384	0.0555593	0.0812417	0.0800931	0.0551757	0.0771909	0.096671	0.055873	0.0769634	0.067705	0.0596423	0.0772278	0.0789201	0.0598035	0.0746559	0.0942979
MRS2_HUMAN	-0.0934146	0.0342645	-0.0148823	0.0846925	0.0148574	0.0968698	-0.0878341	0.043544	-0.122153	-0.178842	-0.308535	0.0850842	0.0361093	-0.189489	-0.666991	0.28408	0.210796	0.263819	0.268932	0.211332	0.267927	0.265757	0.211109	0.277364	0.321178	0.239812	100	0.25252	0.221369	0.319556
EGFLA_HUMAN	-0.00703806	0.666959	0.10773	-0.0403643	0.116799	-0.239973	0.149023	0.132499	-0.0997993	-0.0534538	-0.0516485	-0.101658	-0.203091	-0.0211196	0.412673	0.137276	0.378526	0.251505	0.143555	0.313093	0.270315	0.148348	0.324206	0.290788	0.138416	0.310147	0.260333	0.15621	0.314339	0.284581
TMM17_HUMAN	-0.0556114	-0.224056	-0.0001	0.0642748	0.0491627	-0.0001	-0.0810409	-0.216409	-0.0001	-0.416635	-0.338403	-0.0001	-0.469979	-0.666692	-0.0001	0.154351	0.348195	-0.0001	0.158224	0.324983	-0.0001	0.161369	0.323614	-0.0001	0.200043	0.354261	-0.0001	0.19241	0.362789	-0.0001
MROH7_HUMAN	0.666235	-0.0001	-0.0001	0.342202	-0.0001	-0.0001	-0.431026	-0.0001	-0.0001	-0.317341	-0.0001	-0.0001	-0.449505	-0.0001	-0.0001	0.330542	-0.0001	-0.0001	0.307632	-0.0001	-0.0001	0.322892	-0.0001	-0.0001	0.31089	-0.0001	-0.0001	0.314469	-0.0001	-0.0001
NELFB_HUMAN	-0.026239	0.0776158	0.257914	-0.00632272	0.0644373	0.0754069	0.0165593	-0.011674	0.0715767	0.0456794	0.0649379	0.665971	-0.140916	0.0306798	0.133727	0.104233	0.138612	0.181953	0.100235	0.131532	0.170019	0.100402	0.136472	0.167873	0.109535	0.130214	0.327816	0.113609	0.137859	0.226582
TRI26_HUMAN	-0.0324773	-0.356543	0.153413	-0.00615554	0.11267	0.145584	-0.31804	-0.075972	-0.069688	-0.18747	-0.253746	0.0383411	-0.194185	-0.435056	-0.665713	0.110387	0.198867	0.163717	0.106608	0.191883	0.187732	0.131037	0.172552	0.166877	0.132562	0.207181	0.188696	0.113429	0.203918	0.188661
RTN3_HUMAN	0.0865361	0.310651	0.130893	0.0966945	0.15982	-0.0237539	0.128744	0.0907715	0.036091	0.081878	0.0396337	0.219833	0.181724	0.291751	0.665424	0.0761662	0.090652	0.0933224	0.0663461	0.0980355	0.101417	0.0627925	0.0877483	0.0928226	0.0652392	0.0838802	0.10556	0.0721918	0.0991067	0.114969
PE2R4_HUMAN	0.122193	-0.0001	-0.0001	-0.251162	-0.0001	-0.0001	0.665282	-0.0001	-0.0001	-0.0301517	-0.0001	-0.0001	0.359485	-0.0001	-0.0001	0.282896	-0.0001	-0.0001	0.304203	-0.0001	-0.0001	0.319116	-0.0001	-0.0001	0.259744	-0.0001	-0.0001	0.325454	-0.0001	-0.0001
SYBU_HUMAN	-0.0693897	-0.113368	0.118557	-0.0530536	-0.141917	0.0284777	-0.0836868	-0.0344893	0.043329	-0.11282	0.010286	0.105758	-0.156311	-0.239492	-0.662311	0.165199	0.183987	0.305751	0.128416	0.184522	0.312647	0.133643	0.17997	0.30784	0.134432	0.175766	0.311158	0.142836	0.198305	0.401307
HCDH_HUMAN	0.104815	0.210132	0.0669167	0.0611872	0.0386643	0.0631462	0.0445478	0.157736	0.0232249	0.0126625	-0.0545862	-0.0369492	-0.0762536	-0.619096	-0.661989	0.0578572	0.0552027	0.0576945	0.051078	0.0488223	0.0602883	0.0402705	0.0571927	0.0526999	0.0426001	0.0531787	0.056383	0.0426252	0.0514986	0.0642906
CCDC8_HUMAN	-0.0001	0.661344	-0.0001	-0.0001	0.131343	-0.0001	-0.0001	0.0342761	-0.0001	-0.0001	-0.091927	-0.0001	-0.0001	-0.184779	-0.0001	-0.0001	0.433194	-0.0001	-0.0001	0.476112	-0.0001	-0.0001	0.489472	-0.0001	-0.0001	0.450542	-0.0001	-0.0001	0.476085	-0.0001
CTBP1_HUMAN	-0.0220105	-0.0379514	-0.056591	0.012053	0.0592392	0.0206954	0.0209429	0.0249188	-0.0835685	-0.00933584	-0.0394159	0.0538424	-0.0973498	-0.242058	-0.660822	0.0703582	0.054207	0.0678159	0.0527911	0.0587997	0.0770356	0.0485794	0.0572913	0.0674495	0.056843	0.0562211	0.0741416	0.0605445	0.0700585	0.0706844
CA109_HUMAN	-0.0001	-0.202358	-0.0266155	-0.0001	0.660215	0.55544	-0.0001	0.0992008	-0.127975	-0.0001	-0.0207231	0.116443	-0.0001	-0.0823714	-0.369644	-0.0001	0.214607	0.236528	-0.0001	0.226572	0.286409	-0.0001	0.187978	0.235735	-0.0001	0.167647	0.237171	-0.0001	0.184114	0.294096
MOD5_HUMAN	-0.0392859	-0.124043	-0.0001	0.0180684	0.206089	-0.0001	0.00234493	0.516193	-0.0001	-0.121164	-0.567884	-0.0001	-0.445948	-0.65979	-0.0001	0.362565	0.283233	-0.0001	0.279665	0.323726	-0.0001	0.250514	0.359753	-0.0001	0.26338	0.36291	-0.0001	0.317751	0.329938	-0.0001
PPM1F_HUMAN	-0.511487	0.282251	-0.0001	-0.139741	-0.0102097	-0.0001	0.332011	0.0963712	-0.0001	0.183988	-0.659704	-0.0001	-0.0949088	-0.306729	-0.0001	0.331319	0.293106	-0.0001	0.281142	0.237189	-0.0001	0.328369	0.255786	-0.0001	0.311586	0.284716	-0.0001	0.283142	0.303798	-0.0001
NNRE_HUMAN	0.115165	0.114473	0.0886114	0.0593799	-0.0167095	0.00483934	0.111667	0.0514627	-0.0229283	-0.027669	-0.0268488	-0.0473681	-0.142393	-0.403585	-0.659551	0.116025	0.120677	0.0975345	0.0922938	0.100584	0.108102	0.0920365	0.105319	0.106785	0.0903865	0.110143	0.100988	0.0932852	0.131909	0.12716
CNN3_HUMAN	0.00461656	-0.0360508	0.00828696	-0.0392113	0.000468752	-0.0544045	0.0331428	-0.0172595	-0.0755318	-0.152315	-0.080872	-0.1205	-0.209563	-0.351369	-0.659542	0.0430648	0.0503114	0.0551179	0.0423047	0.0494504	0.0706916	0.0406452	0.0529753	0.063469	0.0484045	0.0506717	0.0709161	0.0567208	0.0615995	0.0736661
PRI1_HUMAN	-0.206933	-0.0001	0.0940948	-0.0522313	-0.0001	-0.221987	0.00335329	-0.0001	0.0328162	0.141218	-0.0001	-0.162265	-0.659162	-0.0001	-0.55837	0.29531	-0.0001	0.275174	0.247316	-0.0001	0.307339	0.26517	-0.0001	0.27102	0.266	-0.0001	100	0.302789	-0.0001	0.351227
TFE2_HUMAN	0.00853573	-0.130773	-0.00647098	-0.0488593	0.00465688	-0.067841	-0.0723562	-0.124474	-0.138936	-0.132213	-0.138968	-0.0507509	-0.131783	-0.190723	-0.658546	0.0456825	0.0523113	0.0612176	0.0430564	0.058254	0.0664605	0.0501247	0.0597888	0.0705322	0.0475575	0.0562637	0.0588656	0.0488739	0.055423	0.084586
HMCN2_HUMAN	0.0365008	0.0439916	-0.0001	-0.0283644	-0.353498	-0.0001	-0.0109936	0.397196	-0.0001	-0.0108701	-0.0497932	-0.0001	-0.0716272	-0.658494	-0.0001	0.169246	0.304992	-0.0001	0.157605	0.299504	-0.0001	0.156981	0.290315	-0.0001	0.156784	0.289655	-0.0001	0.170853	0.29799	-0.0001
VPS51_HUMAN	0.0744693	0.30353	-0.118454	0.0369024	-0.0841677	0.189952	-0.173379	-0.265233	0.0308729	-0.00987945	0.562757	-0.0596725	-0.214537	-0.0107593	-0.658348	0.170371	0.186715	0.352859	0.185611	0.198567	100	0.186279	0.201112	0.31953	0.172257	0.193319	0.38954	0.173924	0.192135	0.388092
SET1A_HUMAN	-0.0001	0.285542	-0.455758	-0.0001	-0.00396765	0.486271	-0.0001	-0.166869	-0.65819	-0.0001	0.461014	0.397667	-0.0001	-0.319604	0.513756	-0.0001	0.227236	0.307632	-0.0001	0.232982	0.317759	-0.0001	0.257519	0.323778	-0.0001	0.245715	0.308189	-0.0001	0.242035	0.306513
MSPD3_HUMAN	0.0426657	-0.199831	-0.0001	0.190217	0.422792	-0.0001	0.657207	0.52292	-0.0001	0.516301	0.285278	-0.0001	-0.173572	0.0275909	-0.0001	0.354758	0.326474	-0.0001	0.288839	0.366998	-0.0001	0.34312	0.378013	-0.0001	0.327799	0.341649	-0.0001	0.274941	0.288527	-0.0001
AGAP3_HUMAN	-0.292391	-0.112518	-0.0466047	0.115429	0.173529	0.19589	0.0822808	0.102476	-0.123262	0.110799	-0.231429	-0.0595942	-0.657081	-0.359025	-0.169817	0.358044	0.217931	0.206775	0.313577	0.232026	0.219191	0.280295	0.236057	0.215165	0.305321	0.222609	0.210599	0.323207	0.23869	0.212617
CENPN_HUMAN	0.042105	-0.0001	0.140477	-0.0957359	-0.0001	-0.144294	-0.0570965	-0.0001	-0.0506025	0.0175729	-0.0001	-0.0510719	0.00423153	-0.0001	0.656066	0.179009	-0.0001	0.173637	0.15106	-0.0001	0.179743	0.153038	-0.0001	0.182929	0.156509	-0.0001	0.202527	0.147286	-0.0001	0.18512
MGME1_HUMAN	0.114697	-0.108477	0.0311455	0.0514629	0.026584	0.106394	0.0132081	0.094764	-0.0224232	0.0145371	0.0299532	-0.0400535	-0.0276254	-0.282854	-0.654893	0.050545	0.0532909	0.0486429	0.0380688	0.0466667	0.060318	0.0331776	0.0557294	0.0476442	0.0321403	0.0478076	0.0520143	0.036932	0.0563299	0.0661128
FUMH_HUMAN	0.112037	0.216305	0.028541	0.120522	0.0357348	0.00803705	0.0573115	0.232268	0.00892199	0.00439752	-0.0743199	-0.0356721	-0.0731597	-0.606612	-0.654148	0.0392829	0.0342943	0.0309785	0.0347276	0.0290533	0.033338	0.037482	0.0374249	0.0379445	0.0286132	0.0418909	0.0393681	0.0297337	0.0381621	0.040302
FARP2_HUMAN	-0.0544711	-0.654014	-0.065162	0.0459514	-0.237604	0.0396932	0.0337552	-0.00479895	-0.0205014	-0.0887421	-0.0087394	-0.112256	-0.0271296	-0.0537284	-0.152723	0.192117	0.372322	0.175548	0.187198	0.328378	0.194525	0.192036	0.3206	0.175783	0.193075	0.295582	0.179571	0.18626	0.315042	0.190395
IGM_HUMAN	-0.0001	-0.0121488	-0.0001	-0.0001	-0.653655	-0.0001	-0.0001	0.00685321	-0.0001	-0.0001	0.0220475	-0.0001	-0.0001	-0.604682	-0.0001	-0.0001	0.362468	-0.0001	-0.0001	0.422021	-0.0001	-0.0001	0.351126	-0.0001	-0.0001	0.342567	-0.0001	-0.0001	0.453755	-0.0001
DPOD1_HUMAN	0.0225604	-0.285144	-0.0447339	-0.0466766	-0.0267139	0.239854	0.21085	-0.0330318	0.119175	-0.0775162	0.0510846	-0.0317099	-0.14954	-0.0230016	-0.653225	0.12179	0.311612	0.230603	0.126253	0.256374	0.344088	0.126912	0.265559	0.246704	0.126322	0.256141	0.239851	0.129944	0.262104	0.276984
SYEM_HUMAN	0.0669908	0.0678384	0.0729605	0.0404887	0.0951911	0.0834031	0.0229157	0.079922	-0.0044516	0.00415499	0.00358707	0.0043686	-0.0478452	-0.452936	-0.652965	0.0400286	0.0426639	0.0450168	0.0284297	0.0429081	0.0463327	0.0289945	0.039231	0.0367153	0.0250735	0.0384633	0.0427052	0.0287158	0.04115	0.051326
SP1_HUMAN	0.021389	-0.403987	0.0205987	-0.0436522	0.0532674	0.114273	-0.105009	-0.235762	-0.0513563	-0.0502693	-0.156175	0.652953	0.181808	-0.0224898	-0.0104229	0.115008	0.159514	0.11861	0.124093	0.142913	0.128882	0.113119	0.149975	0.116383	0.111001	0.143355	0.144482	0.121215	0.145975	0.114999
Y486_MYCPN	0.0202977	-0.652831	0.0140993	-0.0386813	0.00941005	0.0577451	-0.00253432	0.0582201	-0.0253795	-0.0513359	0.112081	0.0263873	-0.0128706	-0.0373322	-0.0786791	0.355101	0.375258	0.311114	0.249494	0.307858	100	0.244924	0.324475	0.307006	0.253364	0.320197	0.307673	0.245427	0.401881	0.31468
PIMRE_HUMAN	-0.00671712	-0.0502118	-0.137956	0.000885235	0.0540932	-0.00793099	0.0120534	-0.0050369	0.0730119	-0.00441188	-0.0481877	-0.193252	-0.316023	-0.405272	-0.6528	0.0433344	0.0841166	0.0924476	0.0490309	0.0896613	0.084443	0.0458733	0.0837076	0.0820943	0.0440338	0.0953908	0.0944107	0.0563812	0.101044	0.0965176
RM47_HUMAN	-0.00892661	-0.00314929	-0.00457733	0.00552844	-0.000461009	0.0125465	-0.0194589	0.0146035	-0.0087661	-0.0338965	-0.0293186	0.000542673	-0.116041	-0.233844	-0.652556	0.0356376	0.0447553	0.047413	0.0359174	0.04341	0.0530596	0.0362421	0.042747	0.0471068	0.0367262	0.0445043	0.05723	0.0435722	0.0479802	0.06922
IFT1B_HUMAN	-0.0001	0.0967093	0.0108799	-0.0001	0.00247814	-0.0909124	-0.0001	-0.110705	-0.265331	-0.0001	-0.0824216	-0.0292059	-0.0001	-0.652465	-0.478146	-0.0001	0.279033	0.282318	-0.0001	0.272575	0.296362	-0.0001	0.280217	0.306913	-0.0001	0.308526	0.296425	-0.0001	0.325061	0.329039
PHAR4_HUMAN	-0.0001	-0.0001	-0.0936514	-0.0001	-0.0001	0.381795	-0.0001	-0.0001	-0.0933801	-0.0001	-0.0001	-0.651084	-0.0001	-0.0001	0.0576426	-0.0001	-0.0001	0.452062	-0.0001	-0.0001	100.001	-0.0001	-0.0001	0.438818	-0.0001	-0.0001	0.458329	-0.0001	-0.0001	0.433056
MBRL_HUMAN	-0.0433731	0.0138929	-0.0729402	0.0118173	-0.0129217	0.199219	0.0371061	0.0711042	-0.0606282	0.0211919	0.014902	0.071199	-0.105952	0.00793908	-0.650604	0.0868794	0.0953164	0.207259	0.0822844	0.0869062	0.195761	0.0874588	0.0962881	0.194153	0.0858806	0.0889497	0.227055	0.10598	0.103796	0.194156
COX11_HUMAN	0.0268748	-0.109324	-0.0354395	0.0135709	-0.0677175	-0.0402024	0.00498012	0.0435563	0.0261485	-0.072654	-0.0290438	-0.0132886	-0.0162559	-0.106935	-0.650174	0.0670358	0.0994397	0.101389	0.0707705	0.0989717	0.104132	0.0596456	0.10115	0.100614	0.0625325	0.0996218	0.0963829	0.0661141	0.108658	0.118916
FOCAD_HUMAN	-0.0001	-0.0001	-0.0275668	-0.0001	-0.0001	0.0464218	-0.0001	-0.0001	0.016911	-0.0001	-0.0001	0.0204783	-0.0001	-0.0001	0.649827	-0.0001	-0.0001	0.300332	-0.0001	-0.0001	0.28113	-0.0001	-0.0001	0.299951	-0.0001	-0.0001	100	-0.0001	-0.0001	0.340861
FKB1A_HUMAN	-0.0436576	-0.131915	-0.123623	-0.0642008	0.0187485	0.0851856	0.0700416	0.0508421	0.185996	-0.0480948	0.023974	-0.132049	-0.140458	-0.0696493	-0.649786	0.100727	0.147574	0.186828	0.10065	0.145031	0.196848	0.112204	0.136893	0.21723	0.106714	0.141307	0.193111	0.109885	0.14755	0.208033
ISLR2_HUMAN	0.00486423	-0.0001	-0.0001	0.136129	-0.0001	-0.0001	-0.0582084	-0.0001	-0.0001	0.308176	-0.0001	-0.0001	0.648057	-0.0001	-0.0001	0.268574	-0.0001	-0.0001	0.284298	-0.0001	-0.0001	0.27911	-0.0001	-0.0001	0.32651	-0.0001	-0.0001	0.374239	-0.0001	-0.0001
UBP11_HUMAN	0.647984	-0.0607881	0.193043	-0.0374529	0.0632163	0.103244	-0.137848	0.0125568	-0.071381	0.0131573	0.0451441	-0.0615122	-0.0971333	-0.0731849	-0.424546	0.227556	0.218282	0.194653	0.217617	0.206875	0.223591	0.21507	0.21704	0.179738	0.196624	0.21054	0.199727	0.248058	0.207365	0.202723
WDR48_HUMAN	-0.0001	-0.035761	-0.0001	-0.0001	-0.307749	-0.0001	-0.0001	0.105732	-0.0001	-0.0001	-0.174462	-0.0001	-0.0001	-0.647213	-0.0001	-0.0001	0.4536	-0.0001	-0.0001	0.407069	-0.0001	-0.0001	0.376472	-0.0001	-0.0001	0.390331	-0.0001	-0.0001	0.449624	-0.0001
CBPD_HUMAN	-0.0266575	-0.0826766	-0.0365705	-0.0182576	-0.0223976	-0.177212	-0.0457336	-0.07968	-0.0982164	-0.240938	-0.0999202	-0.179397	-0.435451	-0.351036	-0.647087	0.0369223	0.0536347	0.0667965	0.0335447	0.045272	0.0887783	0.0421568	0.0535071	0.0755427	0.0442717	0.052256	0.0796016	0.0436339	0.0622746	0.0787758
AP2A2_HUMAN	0.00330345	0.0312413	-0.0250917	-0.0471729	0.115148	-0.0160658	-0.00200528	-0.0117007	-0.027546	-0.0150453	-0.0144745	0.00563572	-0.0562157	-0.191355	-0.646263	0.0437641	0.054487	0.0630341	0.0426605	0.0478866	0.0571481	0.0417248	0.0300631	0.0457893	0.0324272	0.0351113	0.0548847	0.034983	0.0408369	0.0647812
SARAF_HUMAN	-0.019683	-0.0197727	0.0213695	0.0107394	0.0806805	0.00915679	0.0181598	0.0488877	0.0289642	-0.0267468	0.0243001	0.00802711	-0.0625544	-0.0801461	-0.646168	0.0922612	0.116867	0.0955273	0.0964185	0.114478	0.0865047	0.0925641	0.119421	0.0912239	0.0943887	0.115135	0.115871	0.108119	0.130244	0.116972
RPAB2_HUMAN	0.0982796	0.100378	0.204437	-0.0542073	-0.0540524	-0.645768	-0.11412	0.0337028	-0.118728	0.028343	-0.0220462	-0.218708	0.0483267	-0.0473882	-0.458475	0.341564	0.205084	0.276555	0.252783	0.209371	0.345379	0.290771	0.202232	0.270118	0.250378	0.210112	0.306836	0.252388	0.197541	0.301042
EFTU_HUMAN	0.107187	-0.110598	0.0721184	0.0560536	0.0400923	0.130084	0.0361102	0.243356	0.0545686	0.00495589	0.0951937	-0.0671999	-0.0332443	-0.460049	-0.644775	0.0299863	0.0312794	0.0297387	0.0285929	0.0300823	0.0384871	0.0195817	0.0323965	0.0298037	0.0182291	0.0309249	0.0325158	0.0218877	0.0358884	0.0362892
F117A_HUMAN	-0.0001	0.160567	-0.109563	-0.0001	0.0357341	-0.0380667	-0.0001	-0.138522	-0.134656	-0.0001	-0.153038	0.640561	-0.0001	0.0867115	0.64433	-0.0001	0.360836	0.491268	-0.0001	0.418716	0.490049	-0.0001	0.441816	0.486601	-0.0001	0.445687	100.001	-0.0001	0.363094	0.44948
C19L1_HUMAN	0.0740766	0.56684	-0.0001	0.21188	0.531513	-0.0001	-0.410797	0.644151	-0.0001	0.0600983	-0.270385	-0.0001	-0.0918147	-0.0747624	-0.0001	0.210771	0.306175	-0.0001	0.214369	0.286338	-0.0001	0.227638	0.29625	-0.0001	0.212267	0.285879	-0.0001	0.217964	0.297313	-0.0001
PLK1_HUMAN	0.0160051	-0.0230459	-0.0244729	0.00738609	-0.0187181	0.10188	0.0246882	-0.0683157	-0.0644509	-0.0607557	-0.0172364	-0.00598395	-0.202198	-0.320752	-0.644093	0.0918376	0.100774	0.0909813	0.0944207	0.106407	0.109197	0.0920819	0.104382	0.0956635	0.0899843	0.108049	0.0946172	0.0993168	0.106255	0.111247
MIPEP_HUMAN	0.00331189	-0.0001	-0.0192037	-0.0407481	-0.0001	0.108857	-0.113076	-0.0001	0.0346821	0.0202166	-0.0001	-0.007656	-0.104995	-0.0001	-0.644029	0.240948	-0.0001	0.161087	0.189813	-0.0001	0.222497	0.192613	-0.0001	0.165961	0.178693	-0.0001	0.173881	0.197317	-0.0001	0.18674
RRFM_HUMAN	0.0629973	0.162258	0.0271682	0.045392	0.0116341	-0.00871355	0.0307983	0.164773	0.00621785	-0.0441819	0.00305824	-0.0774055	-0.208293	-0.621738	-0.643991	0.0656419	0.0620599	0.0530211	0.0540847	0.0535292	0.0746248	0.0537335	0.0684734	0.0551094	0.0510408	0.0643652	0.0662546	0.0573924	0.0713405	0.0674238
ROA1_HUMAN	0.258488	-0.180433	0.114489	-0.17651	0.0663891	0.0205896	-0.191931	-0.147038	-0.0504265	0.127325	0.0420323	-0.24677	0.0587596	-0.233922	-0.643789	0.0538945	0.055167	0.0695276	0.0481836	0.0572741	0.06175	0.0515604	0.0579801	0.0594606	0.0540718	0.0513042	0.0694902	0.0433771	0.0544974	0.0759537
E41L5_HUMAN	0.00309126	0.00559266	0.0271156	-0.0156199	0.0131393	0.0282908	-0.0151279	0.0397788	-0.105938	-0.050254	-0.0233446	-0.148783	-0.119687	-0.22412	-0.643135	0.109687	0.117813	0.149845	0.0950931	0.15221	0.164934	0.10459	0.127018	0.166316	0.108537	0.138099	0.214963	0.106022	0.138689	0.180423
PKHG1_HUMAN	-0.0001	-0.0001	0.192181	-0.0001	-0.0001	-0.641162	-0.0001	-0.0001	-0.356457	-0.0001	-0.0001	0.047939	-0.0001	-0.0001	-0.415412	-0.0001	-0.0001	0.422816	-0.0001	-0.0001	0.406254	-0.0001	-0.0001	0.402396	-0.0001	-0.0001	0.411345	-0.0001	-0.0001	0.412353
MOGT1_HUMAN	-0.0001	-0.0001	-0.246183	-0.0001	-0.0001	0.109351	-0.0001	-0.0001	0.243954	-0.0001	-0.0001	0.209322	-0.0001	-0.0001	0.64098	-0.0001	-0.0001	0.412607	-0.0001	-0.0001	0.400495	-0.0001	-0.0001	0.420304	-0.0001	-0.0001	0.419481	-0.0001	-0.0001	0.487321
TAF9_HUMAN	-0.063641	-0.133705	-0.258859	0.0565006	-0.0703335	0.0698887	-0.0180907	-0.141257	-0.014743	-0.094239	-0.0126866	0.640913	-0.0822202	-0.102882	-0.284251	0.193944	0.358422	0.47532	0.154646	0.353319	0.449304	0.161894	0.37094	100	0.159106	0.386169	0.516268	0.161111	0.353127	0.97116
KDM4B_HUMAN	-0.108575	-0.639835	0.140702	0.0592339	-0.00615483	-0.189892	0.115544	0.13266	0.020805	0.00443933	-0.170257	0.171938	-0.0122154	-0.156423	-0.222002	0.135192	0.152352	0.171393	0.129225	0.132449	0.191803	0.124292	0.124908	0.165068	0.12518	0.140867	0.196975	0.129996	0.127476	0.169201
LIX1L_HUMAN	-0.0866474	0.0740389	0.0213294	0.0394782	0.115204	-0.119901	0.0369729	0.064945	-0.00747826	-0.068054	-0.080068	-0.00693702	-0.129117	-0.639774	-0.236174	0.100007	0.201945	0.148278	0.0974575	0.206933	0.20145	0.099375	0.197899	0.152731	0.100815	0.203957	0.168332	0.105707	0.261114	0.176678
GPN1_HUMAN	-0.0159146	-0.0001	0.131291	-0.639572	-0.0001	0.0166854	0.0436333	-0.0001	0.111574	-0.0686287	-0.0001	0.00826839	-0.0744305	-0.0001	0.0313495	0.302295	-0.0001	0.181493	0.273086	-0.0001	0.17454	0.21904	-0.0001	0.176074	0.263568	-0.0001	0.176101	0.252075	-0.0001	0.168691
RABP1_HUMAN	-0.0001	-0.220726	-0.00672265	-0.0001	0.556147	-0.19053	-0.0001	0.356803	0.170796	-0.0001	0.160927	-0.638887	-0.0001	-0.47054	0.116446	-0.0001	0.36605	0.264382	-0.0001	0.384439	0.250399	-0.0001	0.367181	0.270051	-0.0001	0.312695	0.373119	-0.0001	0.349585	0.293125
CC185_HUMAN	-0.0001	-0.150415	-0.0001	-0.0001	-0.0713205	-0.0001	-0.0001	-0.273621	-0.0001	-0.0001	-0.0575713	-0.0001	-0.0001	0.638245	-0.0001	-0.0001	0.48724	-0.0001	-0.0001	0.485347	-0.0001	-0.0001	0.433656	-0.0001	-0.0001	0.482246	-0.0001	-0.0001	0.454281	-0.0001
SHAN1_HUMAN	-0.0001	-0.0001	-0.264633	-0.0001	-0.0001	-0.186952	-0.0001	-0.0001	0.0478907	-0.0001	-0.0001	0.0917094	-0.0001	-0.0001	0.638219	-0.0001	-0.0001	0.615235	-0.0001	-0.0001	0.623652	-0.0001	-0.0001	0.625282	-0.0001	-0.0001	0.633084	-0.0001	-0.0001	0.595429
ERP29_HUMAN	0.0139055	0.181502	0.249205	0.234725	0.200182	0.121158	0.337076	0.300192	0.0397131	0.103322	0.237586	0.0141493	0.0303757	0.0138085	-0.637935	0.0881845	0.133827	0.106014	0.0782125	0.11762	0.10977	0.0909919	0.124183	0.120398	0.0790876	0.122041	0.0945257	0.0709037	0.123835	0.117538
IMA1_HUMAN	-0.0333525	-0.0224973	-0.0341301	0.016825	0.0194399	-0.0103302	0.00744036	0.00725667	-0.0167923	-0.0411425	-0.0430188	-0.0835527	-0.238645	-0.339754	-0.637904	0.0352462	0.0284743	0.0420687	0.0271394	0.0290035	0.0367486	0.0252275	0.0263403	0.0392096	0.0266386	0.0348515	0.0509345	0.0342285	0.0377218	0.0574106
S39A1_HUMAN	-0.0497628	-0.106917	-0.0196387	-0.0305296	-0.00607714	-0.00365463	0.0614144	-0.173155	-0.107391	-0.17217	-0.146823	-0.195783	-0.237703	-0.393841	-0.637491	0.0924784	0.139831	0.138309	0.0896587	0.129518	0.147245	0.0893995	0.135988	0.140202	0.0939041	0.137422	0.144885	0.100123	0.156764	0.159428
CX6A1_HUMAN	0.00772121	-0.0528344	0.0727662	-0.0546521	-0.0677331	-0.259804	0.0179416	-0.0563846	-0.0154125	-0.0734939	-0.181158	-0.290078	-0.133994	-0.636969	-0.341039	0.0842625	0.122638	0.172082	0.0844902	0.130266	0.212256	0.0911464	0.11847	0.175263	0.0885063	0.12449	0.216977	0.0884414	0.130589	0.210409
SNCAP_HUMAN	-0.0001	-0.440683	-0.0001	-0.0001	-0.22667	-0.0001	-0.0001	-0.287541	-0.0001	-0.0001	-0.15235	-0.0001	-0.0001	-0.636694	-0.0001	-0.0001	0.400558	-0.0001	-0.0001	0.363398	-0.0001	-0.0001	0.374523	-0.0001	-0.0001	0.438897	-0.0001	-0.0001	0.42847	-0.0001
CD38_HUMAN	-0.0492884	0.00677444	0.0248617	-0.258838	-0.217657	0.113565	-0.0717148	-0.132327	0.636516	0.2109	-0.0146684	-0.504286	-0.0840496	-0.105608	-0.513401	0.216746	0.188462	0.279746	0.192291	0.185895	0.284205	0.170293	0.171823	0.302079	0.182048	0.183165	0.273861	0.189997	0.184167	0.288719
NFYB_HUMAN	-0.20859	0.0220784	0.0514683	-0.0622517	0.0199444	-0.0910728	0.0415347	-0.102739	-0.268305	-0.0371219	0.0463507	0.462824	-0.115803	-0.0986714	-0.635977	0.190222	0.179973	0.176769	0.165057	0.186609	0.185852	0.156698	0.193168	0.183577	0.184845	0.195422	0.204665	0.183075	0.206599	0.202767
PCD16_HUMAN	0.0108949	-0.0393921	-0.0129335	-0.027674	-0.0152327	0.0118669	-0.0179451	-0.00320341	0.00386931	-0.0152404	-0.0232522	-0.00754353	-0.0068973	-0.420435	-0.635439	0.0291987	0.0333962	0.0360368	0.0282587	0.0335632	0.0363539	0.0257698	0.0347848	0.0367355	0.0266283	0.0354424	0.034501	0.025087	0.0486143	0.0474264
IDH3B_HUMAN	0.0770517	-0.108943	0.0528995	0.0448049	0.0960666	0.0481941	0.0342265	0.0560473	0.00303866	0.00446382	0.0421245	-0.0147445	-0.0640529	-0.248952	-0.635364	0.0477172	0.0575727	0.047909	0.0358827	0.0580175	0.0513689	0.0379741	0.048284	0.0430065	0.0299364	0.0508126	0.0474925	0.0366225	0.0475774	0.0591044
SFSWA_HUMAN	0.0599949	-0.110533	-0.0191812	0.0777051	-0.0364634	-0.0347054	-0.0588759	-0.071226	-0.0927918	-0.0737773	-0.000932421	-0.00473571	-0.01426	-0.0487615	-0.635359	0.0595778	0.0778652	0.0507329	0.0609626	0.0664028	0.0674796	0.0505018	0.061796	0.0645979	0.0486572	0.0584824	0.0557306	0.0435764	0.0664131	0.0701942
IDHP_HUMAN	0.120557	0.226805	0.0673806	0.0626698	0.0441083	0.0748772	0.113625	0.291017	0.0649804	-0.00597185	-0.0539575	-0.0710235	-0.126366	-0.500915	-0.63533	0.0332073	0.040225	0.0374216	0.0276022	0.0350635	0.0385825	0.0301066	0.0429274	0.0376444	0.0223664	0.0411265	0.0384398	0.0285888	0.0392044	0.0414848
SYNM_HUMAN	-0.0135155	0.135144	0.0436756	0.0550033	0.0994191	0.129592	0.0239723	0.093456	0.0182292	0.0411566	-0.000381536	-0.0319443	-0.0682899	-0.352246	-0.635218	0.040498	0.0502929	0.0476437	0.0326527	0.0561143	0.0596268	0.0342689	0.0462416	0.0462101	0.0363856	0.0485362	0.0576152	0.0361769	0.0478984	0.0645043
IZUM1_HUMAN	0.204471	-0.100864	0.00948444	0.0264837	-0.0595758	-0.0473567	0.0741633	0.0852136	-0.0335428	0.0866145	0.00382162	0.130129	0.172495	0.635048	0.369336	0.212711	0.302459	0.187416	0.176003	0.298084	0.204505	0.185873	0.317313	0.200701	0.176716	0.300949	0.240663	0.193153	0.376525	0.228013
IF2B2_HUMAN	0.26455	0.209534	0.0796917	-0.0301243	0.0913642	0.597168	-0.013315	0.0159225	-0.0641258	0.0412538	-0.0503918	0.213154	-0.177698	-0.259912	-0.63467	0.21833	0.207582	0.211507	0.177222	0.199294	0.239148	0.170889	0.188334	0.196827	0.179621	0.186091	0.259909	0.186958	0.213602	0.220386
LSM8_HUMAN	0.0159103	0.108977	-0.0664199	-0.0201262	-0.0539961	-0.0563662	0.0199508	0.108081	0.0945415	-0.0358661	0.026527	-0.0813993	-0.0891029	-0.150007	-0.634575	0.0666057	0.102289	0.0965824	0.0701015	0.0823308	0.112571	0.0782117	0.0967625	0.11895	0.0705922	0.0849941	0.114792	0.0644097	0.0903591	0.121574
R51A1_HUMAN	-0.104763	0.178642	0.0226191	-0.102387	0.265861	-0.411738	-0.233278	-0.108427	-0.0274866	0.0304909	0.0373629	-0.0434771	-0.105273	-0.256526	-0.634338	0.352589	0.286914	0.298659	0.311586	0.276652	0.368474	0.364211	0.279753	0.305533	0.299322	0.277623	0.325799	0.299041	0.318825	0.399129
LAGE3_HUMAN	-0.0001	-0.207981	0.185862	-0.0001	-0.00179291	-0.182587	-0.0001	-0.159805	-0.011442	-0.0001	0.102532	0.178565	-0.0001	0.63433	0.252117	-0.0001	0.265364	0.300017	-0.0001	0.237237	0.304418	-0.0001	0.245854	0.304262	-0.0001	0.247956	100	-0.0001	0.227112	0.320205
EPN1_HUMAN	0.634185	-0.0001	0.102579	0.204799	-0.0001	-0.204155	0.446844	-0.0001	-0.167194	0.353216	-0.0001	-0.280104	-0.399116	-0.0001	-0.431141	0.22859	-0.0001	0.334541	0.220996	-0.0001	100	0.206774	-0.0001	0.350657	0.2108	-0.0001	0.3677	0.210627	-0.0001	0.403485
TBRG4_HUMAN	0.0699782	-0.158244	0.0607486	0.0534228	0.0746825	0.105527	0.0338113	0.091408	0.0283162	-0.0110597	0.0593743	-0.0379135	-0.0491019	-0.375973	-0.633717	0.0417562	0.0495893	0.0487489	0.0306467	0.0480168	0.0528735	0.0300655	0.0439348	0.0403976	0.0270702	0.0424207	0.0442026	0.0337063	0.0532394	0.0516849
SYRM_HUMAN	0.108727	0.185458	0.0162781	0.00498977	0.0337874	0.0783589	0.0558331	0.10703	0.0112225	-0.0434714	-0.0359429	-0.0543087	-0.08425	-0.470952	-0.63271	0.0841797	0.0701121	0.0757085	0.055676	0.0596375	0.0975461	0.0607081	0.0617993	0.0809305	0.063681	0.0731663	0.0809502	0.0619171	0.0727128	0.102541
FZD7_HUMAN	-0.0552157	-0.0233268	-0.0952401	-0.0216013	-0.000132416	0.0541076	0.0941354	0.0040818	-0.0343888	-0.0851175	0.0469681	-0.0422383	-0.0204989	-0.0985677	-0.6326	0.135544	0.138908	0.158189	0.12652	0.130685	0.17851	0.13974	0.129068	0.161525	0.124134	0.132048	0.175638	0.126579	0.13852	0.177113
MAGD1_HUMAN	-0.0679932	-0.14915	0.012261	0.0588208	-0.027172	-0.0312245	0.120988	0.133698	-0.00276568	0.0129062	0.018573	-0.272175	-0.133208	-0.171426	-0.632499	0.0982704	0.124362	0.112155	0.0990232	0.118252	0.108904	0.0980619	0.120406	0.109582	0.0866576	0.122175	0.137519	0.094635	0.122857	0.125951
MIF_HUMAN	0.0282052	-0.107233	0.0902782	-0.00185741	0.0127008	-0.0211783	0.0915688	0.0248217	0.0175684	-0.0474623	-0.0379945	-0.0861917	-0.267617	-0.15341	-0.632116	0.0640585	0.0981517	0.100067	0.0596916	0.0876579	0.110344	0.063033	0.0799204	0.101203	0.0561781	0.0789276	0.104823	0.074904	0.0955982	0.112304
COA4_HUMAN	0.243274	-0.0237482	0.507666	0.295426	0.104331	-0.174894	0.12318	0.230985	0.243268	0.169513	-0.0240772	-0.507624	0.27362	-0.238383	-0.631667	0.128822	0.180576	0.17409	0.118985	0.169051	0.173294	0.112299	0.18507	0.164686	0.110237	0.192648	0.219105	0.121316	0.190376	0.190059
RM19_HUMAN	-0.00261382	-0.048605	0.0218503	0.00353175	-0.0136245	0.00590638	-0.00369045	-0.00157742	-0.00753205	-0.017937	-0.0198736	-0.0228106	-0.0415033	-0.337191	-0.631428	0.0297441	0.0381771	0.0405312	0.0290896	0.0348946	0.042857	0.0292195	0.0339044	0.0365585	0.0308497	0.0404163	0.041401	0.0326538	0.0429881	0.0519135
GATC_HUMAN	-0.0240733	-0.099255	0.0319639	0.0249875	0.00195278	-0.00571553	-0.0167719	0.10221	0.0379437	-0.0787155	-0.0974694	0.0114552	-0.026434	-0.380532	-0.631036	0.0770424	0.088335	0.0813531	0.070912	0.0858247	0.0923185	0.063527	0.0983272	0.0879282	0.0616628	0.107563	0.106337	0.0635837	0.10297	0.0995809
GNL3L_HUMAN	0.0931222	-0.0913946	-0.129743	0.131679	0.124523	0.0593185	-0.148985	0.00508767	-0.163004	-0.12762	-0.251117	0.113968	-0.241836	-0.407505	-0.630894	0.211683	0.167675	0.193418	0.230365	0.172503	0.193441	0.210431	0.16681	0.206858	0.235852	0.180885	0.210953	0.243794	0.188243	0.226239
FMT_HUMAN	0.051964	-0.215653	0.0665488	-0.127958	0.0308822	0.167677	0.461379	0.274931	0.035589	0.272476	0.0452752	-0.178188	-0.159924	-0.460405	-0.630387	0.25914	0.2209	0.179218	0.253947	0.213879	0.18215	0.241531	0.217398	0.176196	0.274234	0.198714	0.17951	0.274935	0.210224	0.195536
HDAC3_HUMAN	0.630311	0.0319264	-0.00534071	-0.0808414	0.0434179	-0.0590769	-0.0539408	-0.337524	-0.116244	-0.194536	0.0862642	-0.143229	-0.300358	-0.113697	0.206676	0.217005	0.371405	0.325406	0.217292	0.34522	100	0.191668	0.397497	0.338783	0.202535	0.346157	0.363512	0.208762	0.361035	0.352007
ACOX3_HUMAN	-0.0001	-0.0001	-0.0861585	-0.0001	-0.0001	-0.630098	-0.0001	-0.0001	-0.0526704	-0.0001	-0.0001	-0.00230059	-0.0001	-0.0001	0.039982	-0.0001	-0.0001	0.229152	-0.0001	-0.0001	0.334172	-0.0001	-0.0001	0.229699	-0.0001	-0.0001	0.225078	-0.0001	-0.0001	0.269638
HMGCL_HUMAN	-0.129368	0.0683988	-0.225437	0.0740963	0.023187	0.0201886	0.101399	0.0991686	0.184683	0.0247615	-0.0293428	-0.0674893	-0.0184066	-0.196285	-0.62951	0.151627	0.125746	0.154824	0.126907	0.114189	0.1793	0.127456	0.12705	0.165068	0.130306	0.12373	0.164801	0.129071	0.134475	0.184293
GTR12_HUMAN	-0.0496748	0.183739	-0.0001	0.0120797	-0.083106	-0.0001	0.199598	0.0264801	-0.0001	0.0935162	-0.130548	-0.0001	0.0133934	0.629179	-0.0001	0.303608	0.319168	-0.0001	0.215428	0.317281	-0.0001	0.251725	0.331006	-0.0001	0.224362	0.316961	-0.0001	0.250306	0.384035	-0.0001
F169A_HUMAN	0.0759628	0.136744	-0.0566179	-0.178624	-0.0880532	0.62912	0.0769089	0.0513523	-0.130166	-0.0112671	0.112874	0.00179251	0.124295	0.0446763	-0.0685596	0.227422	0.264184	0.178821	0.201641	0.229832	0.237821	0.17811	0.22929	0.184436	0.185152	0.240896	0.183978	0.185723	0.227051	0.20445
ZN207_HUMAN	-0.0575643	-0.0315313	-0.0308064	-0.035733	0.0278241	-0.0624759	0.0310979	0.0255303	-0.00432068	-0.0993366	0.00786632	-0.0247912	0.0327443	-0.175329	-0.628838	0.120493	0.0872226	0.10195	0.0913167	0.0948378	0.107103	0.0931604	0.0833759	0.0974668	0.102792	0.0821686	0.114185	0.0881454	0.0950916	0.132499
CEBPB_HUMAN	-0.00572662	0.0769013	0.0895814	0.204318	0.0557852	0.0614633	-0.152391	0.0823727	0.0851204	0.308046	0.345149	0.397568	0.598206	0.628419	0.0455351	0.201709	0.163031	0.177027	0.229342	0.179911	0.199982	0.227226	0.16212	0.165775	0.238951	0.19148	0.196628	0.216946	0.192274	0.16442
CCD50_HUMAN	0.155845	0.0619196	0.248694	-0.0651579	0.0625764	0.138846	0.0810134	0.0632716	0.243944	0.0277855	-0.0718362	-0.218515	0.07087	0.395479	-0.628103	0.14451	0.247012	0.233006	0.124904	0.223546	0.242336	0.1284	0.2224	0.244181	0.12027	0.218747	0.21483	0.12763	0.239782	0.243563
BAD_HUMAN	0.0862483	-0.0419695	0.00560429	-0.00511967	0.0173755	-0.116026	-0.126871	0.0139828	-0.0250681	-0.0342555	0.0279704	-0.104499	0.0861363	0.0508425	-0.628065	0.109286	0.0966972	0.154364	0.104131	0.0923594	0.159495	0.1029	0.0942929	0.160646	0.102397	0.097476	0.175066	0.103117	0.101239	0.178939
FOXP1_HUMAN	0.114213	-0.162606	0.00272918	0.0345869	0.00742281	0.11617	-0.132658	0.0127832	-0.277298	-0.0978794	-0.105609	0.0878555	-0.0922765	-0.177517	-0.627963	0.110683	0.119462	0.103323	0.0821838	0.107082	0.120522	0.0991104	0.10968	0.110129	0.093179	0.115213	0.104956	0.0906218	0.116551	0.107428
SP20H_HUMAN	-0.132098	-0.138801	-0.188642	0.037881	-0.0317649	0.627752	-0.156159	-0.0197389	-0.181112	-0.437034	0.0681096	0.178469	-0.144435	0.161965	-0.561418	0.30712	0.312272	0.338603	0.28242	0.252205	0.390468	0.272578	0.270201	0.332555	0.327641	0.26327	0.340151	0.265942	0.326952	0.415115
S2536_HUMAN	-0.156171	-0.176394	-0.117189	0.096437	-0.0734955	0.110283	0.0422896	0.0310264	0.0409859	-0.0218702	0.301095	0.0844245	0.123269	0.0623941	0.627613	0.147373	0.180752	0.300193	0.134938	0.166531	0.317224	0.129731	0.177618	0.288465	0.138094	0.17355	0.300654	0.137336	0.179278	0.373099
MIER2_HUMAN	-0.0001	-0.371065	-0.0001	-0.0001	0.235537	-0.0001	-0.0001	0.136523	-0.0001	-0.0001	0.626684	-0.0001	-0.0001	0.0157646	-0.0001	-0.0001	0.38866	-0.0001	-0.0001	0.447341	-0.0001	-0.0001	0.453719	-0.0001	-0.0001	0.407926	-0.0001	-0.0001	0.330079	-0.0001
M17L2_HUMAN	-0.16278	0.2739	-0.382863	0.0321323	0.1634	0.112465	0.064618	0.079998	0.193287	0.343719	0.0908165	-0.0300344	-0.626241	-0.295339	-0.425742	0.387884	0.213536	0.379528	0.292221	0.19256	0.362535	0.367704	0.215065	0.430773	0.351876	0.225143	100	0.343226	0.210736	0.415227
CPSF6_HUMAN	0.0902371	-0.066186	0.0115427	-0.0886178	-0.0464684	-0.169559	-0.017571	0.0341492	-0.10931	-0.0599065	-0.0338475	-0.221907	-0.0907164	-0.441904	-0.626238	0.0740968	0.0821293	0.0758314	0.0633495	0.0748567	0.100062	0.0611271	0.0772315	0.0975121	0.0627716	0.0756974	0.102193	0.0587997	0.0799483	0.102577
RM52_HUMAN	0.0102052	-0.00562589	-0.0164624	0.0435745	0.0345701	0.035066	0.027765	-0.038514	-0.0875359	0.116658	-0.0560639	0.0854659	-0.101396	-0.366208	-0.626052	0.0870893	0.13435	0.163155	0.0786488	0.132512	0.209967	0.0833675	0.13286	0.164592	0.0926568	0.131166	0.174413	0.08153	0.144745	0.178012
GO45_HUMAN	-0.0001	0.0413085	0.102907	-0.0001	-0.0454283	0.0193284	-0.0001	0.0952058	-0.110791	-0.0001	-0.225107	-0.260414	-0.0001	0.0481228	-0.624752	-0.0001	0.319707	0.38399	-0.0001	0.331586	0.381087	-0.0001	0.323141	0.384571	-0.0001	0.354325	0.409319	-0.0001	0.320874	0.448489
SELN_HUMAN	-0.20929	-0.624588	0.060451	0.292223	0.243572	0.103009	0.0403996	0.0303012	0.0381103	0.517954	-0.0156585	-0.359759	-0.563203	-0.307323	-0.2396	0.344573	0.228678	0.164528	0.305401	0.246861	0.182088	0.330323	0.21679	0.172875	0.308759	0.211141	0.1796	0.315345	0.223198	0.161272
IPO4_HUMAN	-0.125062	0.00994775	0.128947	0.0867604	0.0625565	-0.624257	0.0986013	0.0618791	-0.0728245	0.112379	-0.069846	0.0571192	-0.105191	-0.0206906	0.19919	0.0932724	0.0854537	0.162912	0.0855241	0.0784947	0.267458	0.0721155	0.0852032	0.167566	0.0850932	0.0847658	0.166624	0.0845268	0.0922118	0.174285
SNR27_HUMAN	0.0792875	0.551819	-0.0760319	0.106	0.0237411	0.0721537	0.0312072	0.200528	-0.025276	0.236171	-0.13611	-0.124086	-0.562712	-0.624207	-0.100348	0.392677	0.271551	0.22934	0.405101	0.234786	0.230707	0.291616	0.273149	0.264261	0.324312	0.247553	0.352336	0.355324	0.28834	0.316472
PBX1_HUMAN	-0.022401	-0.151114	-0.0105088	-0.258962	-0.102645	0.0147015	-0.00789469	-0.0127491	-0.125085	-0.0175241	-0.110146	0.00173491	-0.10399	-0.132223	-0.623895	0.173571	0.141817	0.11521	0.157835	0.125921	0.14015	0.162584	0.1259	0.124149	0.132614	0.127997	0.123725	0.136405	0.131608	0.13313
MSD2_HUMAN	-0.0335947	0.0502502	-0.000196321	-0.00341906	0.00548063	0.138136	0.00247451	0.0192445	-0.209249	-0.101852	0.0117818	0.0600702	-0.00993038	-0.0804997	-0.623621	0.192412	0.200797	0.218989	0.193954	0.180219	0.249369	0.194272	0.186228	0.248128	0.200306	0.180739	0.206478	0.184442	0.209248	0.246453
ARVC_HUMAN	0.0136843	-0.0913179	-0.0263376	-0.052113	0.00584675	-0.00261673	0.000428444	-0.0332456	-0.0276936	-0.0805928	-0.030999	-0.0886573	-0.179559	-0.179388	-0.623457	0.0400856	0.0447355	0.0392717	0.0422559	0.0377718	0.0423842	0.0369222	0.0419946	0.0436894	0.041449	0.042713	0.0595091	0.0399547	0.0448333	0.0544782
ADA17_HUMAN	0.0289548	0.039459	0.0147363	0.0111678	-0.0191008	0.0830124	0.0554247	-0.00310913	0.00112241	0.018818	0.0360924	0.111847	0.0433125	0.0798559	-0.623396	0.0644499	0.0868964	0.0993501	0.050897	0.079283	0.111926	0.0521999	0.0803013	0.101363	0.0466583	0.0789324	0.121724	0.0494333	0.0873137	0.120165
MCM5_HUMAN	-0.0225889	-0.0235456	0.0422007	0.000663087	0.0100169	-0.0385392	0.147001	0.0436695	0.0436274	-0.00261586	0.00219218	-0.110131	-0.118392	-0.326326	-0.622872	0.0280604	0.0358663	0.0355322	0.0287336	0.0369147	0.0364207	0.0307061	0.034762	0.0414389	0.0378022	0.0401893	0.0417484	0.0308232	0.0463213	0.0527234
ACOT2_HUMAN	-0.0001	0.132175	-0.0001	-0.0001	0.00886642	-0.0001	-0.0001	0.200603	-0.0001	-0.0001	-0.214444	-0.0001	-0.0001	-0.622484	-0.0001	-0.0001	0.371223	-0.0001	-0.0001	0.3517	-0.0001	-0.0001	0.376453	-0.0001	-0.0001	0.375606	-0.0001	-0.0001	0.422205	-0.0001
NT5D3_HUMAN	-0.0239787	0.24533	0.0771006	0.0220079	-0.00283724	0.0503102	0.0285103	0.0508435	0.00202004	0.00290057	-0.0998446	0.042157	-0.0681322	-0.622374	-0.572628	0.0711745	0.0718332	0.0817154	0.0483137	0.05284	0.0840393	0.0507093	0.0602269	0.0769965	0.0459421	0.0782643	0.108035	0.054629	0.0694458	0.098154
SPP2B_HUMAN	0.025543	0.382702	0.369113	-0.0386408	-0.0387312	-0.174217	-0.0594691	-0.103808	-0.622327	-0.0862301	-0.0163191	-0.401589	-0.227348	-0.0718373	-0.17649	0.143149	0.222907	0.285057	0.146543	0.211403	0.25887	0.154549	0.216673	0.300843	0.152684	0.202056	0.267617	0.165021	0.235046	0.264743
TMA7_HUMAN	-0.0183491	-0.0719433	0.0827617	0.0545824	0.0121756	-0.198668	0.0407116	0.038836	-0.0374301	0.0279	0.0135872	-0.0244463	-0.145194	-0.257853	-0.621306	0.119368	0.171513	0.149653	0.110815	0.172977	0.165144	0.112731	0.168009	0.152788	0.111258	0.166835	0.163557	0.120637	0.192472	0.179958
CAC1F_HUMAN	0.0631638	-0.0001	0.15097	-0.285072	-0.0001	-0.620971	0.073279	-0.0001	-0.0273669	0.180854	-0.0001	0.249117	0.0245179	-0.0001	0.0485121	0.153238	-0.0001	0.248741	0.170569	-0.0001	0.339054	0.17885	-0.0001	0.2621	0.169651	-0.0001	0.318924	0.159437	-0.0001	0.26816
FGFR2_HUMAN	0.130105	-0.0001	-0.0001	-0.620968	-0.0001	-0.0001	0.207017	-0.0001	-0.0001	0.244613	-0.0001	-0.0001	0.361582	-0.0001	-0.0001	0.232692	-0.0001	-0.0001	0.320148	-0.0001	-0.0001	0.251179	-0.0001	-0.0001	0.264325	-0.0001	-0.0001	0.287507	-0.0001	-0.0001
CLPX_HUMAN	0.0120662	-0.0271428	0.00935381	0.00484036	0.00668011	-0.00218178	-0.0054584	0.00851732	0.00350121	-0.00692902	-0.0352459	-0.0433074	-0.130128	-0.534219	-0.620144	0.0335935	0.0260568	0.0264898	0.0194892	0.0227513	0.0296772	0.021326	0.0239226	0.027201	0.0211535	0.033317	0.0519286	0.0266327	0.0402782	0.0474461
TRIM4_HUMAN	-0.0343169	-0.132326	-0.046155	-0.017836	-0.122152	-0.0584053	-0.136562	-0.0492021	-0.0977791	-0.272211	-0.154372	-0.166489	-0.327197	-0.147559	-0.620044	0.216895	0.266583	0.151982	0.179122	0.265046	0.14497	0.173646	0.240104	0.144191	0.198005	0.249786	0.15092	0.206839	0.25377	0.170931
TM9S1_HUMAN	-0.0307346	-0.0417495	0.0265516	0.0162015	0.0726691	0.00351337	-0.0155468	-0.0419445	-0.0128752	-0.0863052	0.00820314	-0.112563	-0.459669	-0.214593	-0.619934	0.100696	0.0963035	0.115334	0.100043	0.0988731	0.129471	0.100788	0.0868754	0.113919	0.0937293	0.0892677	0.135969	0.103768	0.0968275	0.140218
PGFRB_HUMAN	0.0715216	0.0394476	0.0242717	-0.0345711	0.0356055	0.220814	-0.0103919	-0.0137302	0.00669043	0.0607181	0.13068	0.261927	0.230139	0.374675	0.619898	0.0813657	0.0622942	0.0712569	0.0628706	0.0562975	0.0852139	0.0602196	0.0590105	0.0670405	0.0768714	0.0672026	0.103296	0.0824511	0.0738745	0.0923491
AF17_HUMAN	0.000428839	0.299462	-0.0481175	-0.0669204	0.227323	0.0748857	-0.0560489	-0.257716	-0.0687534	0.0550357	0.619719	0.0867153	0.0912274	0.231166	-0.122117	0.14334	0.41632	0.233955	0.143329	0.413912	0.239442	0.140186	0.424727	0.243547	0.135949	0.427814	0.352917	0.144453	0.444057	0.276988
SCOT1_HUMAN	0.111832	0.255868	0.0512178	0.0472598	0.0171428	0.0273718	0.0113408	0.213549	-0.00250171	0.00459399	-0.115378	-0.0526273	-0.0226977	-0.619645	-0.524542	0.0403235	0.0444283	0.0387007	0.0341436	0.0348848	0.0398064	0.0265463	0.0454269	0.0396445	0.0246947	0.047648	0.0448343	0.0258253	0.0447934	0.0476341
BORG2_HUMAN	0.116722	0.0266465	0.00527522	-0.10275	-0.10199	-0.204062	0.158341	-0.113905	-0.0944517	-0.0733246	-0.0132948	-0.0948481	-0.0507813	-0.35278	-0.619011	0.257984	0.147586	0.132134	0.215065	0.147228	0.150256	0.21586	0.152002	0.143345	0.199609	0.13627	0.161457	0.197263	0.182881	0.162422
RTCA_HUMAN	0.17397	-0.378643	-0.118026	0.0583826	0.00960297	-0.496518	0.0752274	0.222374	-0.221721	0.0319817	-0.0952039	0.269489	0.0499717	-0.181577	-0.61901	0.275009	0.268691	0.278973	0.268447	0.261433	0.440031	0.226029	0.24582	0.28099	0.205617	0.273681	0.292256	0.198717	0.280391	0.310284
GCM2_HUMAN	-0.0001	-0.0001	0.086355	-0.0001	-0.0001	-0.246562	-0.0001	-0.0001	0.272594	-0.0001	-0.0001	-0.0840171	-0.0001	-0.0001	0.618036	-0.0001	-0.0001	0.410395	-0.0001	-0.0001	0.506135	-0.0001	-0.0001	0.44318	-0.0001	-0.0001	0.503398	-0.0001	-0.0001	0.50108
VAT1_HUMAN	0.00740241	-0.0417292	0.00226449	-0.0202129	-0.0357803	-0.0414363	0.0207904	0.00446109	-0.0243229	-0.0624962	-0.0416632	-0.249896	-0.382678	-0.3057	-0.617657	0.0430228	0.0644088	0.0639403	0.0502315	0.0582388	0.0618467	0.0493183	0.0548235	0.0564089	0.0471902	0.060833	0.0786033	0.0600736	0.0659173	0.0727372
RD23B_HUMAN	-0.022753	-0.0726975	0.0406801	-0.0449416	-0.130556	-0.278699	0.0143157	0.0745948	0.0493894	-0.103258	-0.116194	-0.0922853	0.136288	-0.31506	-0.617425	0.0543623	0.0661414	0.0717474	0.0615175	0.0725208	0.0854944	0.0553938	0.0705256	0.0783921	0.0559845	0.0703275	0.0750988	0.0659883	0.079546	0.0857093
TAGL2_HUMAN	0.00350323	-0.0730754	0.0186602	-0.014497	0.011817	-0.0709372	0.0274345	0.0355142	-0.0155897	-0.0225287	-0.015576	-0.12295	-0.120918	-0.251712	-0.616936	0.0308038	0.042888	0.0439237	0.0313851	0.0408481	0.061041	0.0364333	0.0465144	0.0455219	0.0350281	0.0431296	0.064524	0.0413816	0.0513871	0.0597278
AIDA_HUMAN	-0.0619601	-0.0679112	-0.0784564	-0.0216261	0.0985046	-0.0367808	0.0383286	0.0449765	-0.0177783	0.124518	0.0856897	0.0337713	0.100588	-0.184869	-0.616692	0.0842127	0.100187	0.149288	0.0745735	0.129266	0.121148	0.0928888	0.105644	0.121413	0.0807093	0.109963	0.140234	0.0787636	0.118947	0.149467
SC6A6_HUMAN	-0.187549	0.00567656	0.14388	-0.154501	-0.00424381	0.128354	0.241184	-0.616136	-0.16212	-0.0492724	-0.133664	-0.110127	0.00761792	-0.0750706	-0.431107	0.124305	0.165223	0.174848	0.131765	0.167459	0.192852	0.126897	0.172673	0.174132	0.144814	0.179061	0.204557	0.130974	0.174948	0.181916
PRPK_HUMAN	0.00867953	0.148715	0.171989	0.0922219	-0.0774796	0.109	0.0369208	0.0299834	0.523936	-0.0155893	0.174945	-0.235525	-0.238737	0.156069	-0.615894	0.296386	0.264872	0.317819	0.310681	0.253262	0.362161	0.280181	0.253898	0.363916	0.284875	0.272695	100	0.335214	0.270929	0.385057
SCPB_MYCGA	-0.0001	0.182068	0.0839194	-0.0001	0.0183652	-0.0179661	-0.0001	0.287508	-0.0324697	-0.0001	-0.0532588	-0.109572	-0.0001	-0.615784	-0.466024	-0.0001	0.313547	0.296152	-0.0001	0.292938	0.293369	-0.0001	0.337556	0.291888	-0.0001	0.324394	0.300104	-0.0001	0.364144	0.36363
PIAS4_HUMAN	-0.0824353	-0.0001	-0.0001	-0.172902	-0.0001	-0.0001	0.0871084	-0.0001	-0.0001	-0.615395	-0.0001	-0.0001	-0.552244	-0.0001	-0.0001	0.277782	-0.0001	-0.0001	0.313277	-0.0001	-0.0001	0.264444	-0.0001	-0.0001	0.313267	-0.0001	-0.0001	0.357071	-0.0001	-0.0001
HEM6_HUMAN	0.0309525	0.0848669	0.0440413	0.0261082	0.120194	0.165416	0.0469666	0.0612663	0.0912049	0.0335029	0.0707314	-0.024232	-0.0841528	-0.322413	-0.614919	0.0724178	0.0775625	0.0732621	0.0577583	0.0760244	0.0972461	0.0509604	0.0754697	0.0781959	0.0510463	0.0757254	0.0754814	0.0601737	0.0825572	0.101184
ZN440_HUMAN	-0.0001	-0.614808	-0.0001	-0.0001	0.00228403	-0.0001	-0.0001	-0.0174804	-0.0001	-0.0001	0.259055	-0.0001	-0.0001	0.081284	-0.0001	-0.0001	0.403935	-0.0001	-0.0001	0.326299	-0.0001	-0.0001	0.359786	-0.0001	-0.0001	0.358479	-0.0001	-0.0001	0.333057	-0.0001
CS043_HUMAN	-0.0177989	0.00930475	-0.0178649	-0.0102505	0.0159066	-0.0925983	0.0164118	0.00834929	-0.0126295	-0.0187404	0.00696076	-0.134529	-0.0785359	-0.140745	-0.613838	0.0442872	0.0605159	0.0615072	0.050339	0.0584298	0.0640455	0.0452805	0.0563132	0.0578388	0.0394696	0.058513	0.0712208	0.0426125	0.0746293	0.0800046
CX7A2_HUMAN	0.0284194	-0.0761044	-0.0112058	-0.0141157	0.00135746	0.00552961	-0.051263	-0.0580696	-0.0554664	-0.0487523	-0.0616949	-0.110793	-0.15709	-0.375695	-0.61369	0.0657957	0.0916848	0.105345	0.0644372	0.0808306	0.109073	0.0661358	0.083664	0.102882	0.0660656	0.0869422	0.115274	0.0759308	0.100041	0.125479
PSD10_HUMAN	-0.225007	-0.0001	0.0661246	-0.184045	-0.0001	-0.00857044	-0.217054	-0.0001	0.0819587	-0.61369	-0.0001	-0.00790919	-0.043418	-0.0001	-0.22761	0.467641	-0.0001	0.210931	0.460442	-0.0001	0.272996	0.47071	-0.0001	0.231424	0.434133	-0.0001	0.258225	0.475581	-0.0001	0.233786
TRUB2_HUMAN	-0.0223775	-0.0676943	-0.0190689	0.0124341	0.00466027	-0.0170707	-0.00875297	-0.00908662	-0.0141653	-0.0255516	-0.0192346	-0.0236833	-0.105757	-0.323138	-0.613148	0.0397488	0.064079	0.0528203	0.0393252	0.0581982	0.0672466	0.0427309	0.0531248	0.0541893	0.0436253	0.0633092	0.0728414	0.0464378	0.0787247	0.0721606
CA043_HUMAN	0.112213	0.222767	0.369238	0.0872515	0.0134139	-0.153879	0.0731475	-0.0129844	0.000656844	0.151323	0.0912911	-0.302578	0.240735	0.228664	-0.612528	0.11282	0.218161	0.467437	0.110109	0.202256	0.472625	0.112248	0.20022	0.469951	0.121953	0.209939	100.001	0.124316	0.214074	0.428299
PCYXL_HUMAN	0.175628	0.167436	0.177462	0.0332221	0.118287	0.0465927	0.171618	0.124242	-0.215333	0.0487479	-0.0179672	0.0931346	-0.310872	0.124331	-0.612279	0.228091	0.141221	0.157611	0.206543	0.130282	0.16953	0.21313	0.130015	0.173118	0.188662	0.131717	0.176077	0.226083	0.147108	0.19032
ELL2_HUMAN	-0.0001	0.127184	-0.0335941	-0.0001	-0.153986	0.000546016	-0.0001	0.120903	0.109499	-0.0001	-0.00126476	0.179196	-0.0001	0.124212	0.612237	-0.0001	0.494333	0.618983	-0.0001	0.530338	0.617858	-0.0001	0.524371	0.618055	-0.0001	0.530378	0.621096	-0.0001	0.520167	0.602462
MAP1B_HUMAN	0.0558684	-0.141856	0.166549	0.168221	0.210704	0.0897942	-0.0901325	-0.174998	-0.285036	-0.180601	0.0633065	0.612221	0.265195	0.276404	0.455726	0.025223	0.0290165	0.0213364	0.0222309	0.0270637	0.0279688	0.0244498	0.0291771	0.0257112	0.0235308	0.0243568	0.0308754	0.024497	0.0270392	0.0283057
RIMB1_HUMAN	0.0982056	-0.0001	-0.0001	-0.0558911	-0.0001	-0.0001	-0.0647204	-0.0001	-0.0001	-0.15716	-0.0001	-0.0001	-0.612066	-0.0001	-0.0001	0.404699	-0.0001	-0.0001	0.403995	-0.0001	-0.0001	0.402936	-0.0001	-0.0001	0.400155	-0.0001	-0.0001	0.403148	-0.0001	-0.0001
AATM_HUMAN	0.124739	0.0374174	0.124065	0.0498525	0.116362	0.0540518	0.0491299	0.159498	0.0305163	0.00568188	0.0555931	-0.0245311	-0.0377858	-0.408754	-0.611041	0.0333754	0.0417021	0.0393572	0.0300473	0.039335	0.0357741	0.0277372	0.0371959	0.034764	0.0222628	0.0371408	0.0317566	0.0210709	0.0359991	0.0433676
FJX1_HUMAN	-0.141305	-0.103029	-0.0689398	0.128948	-0.0939824	-0.0377999	0.210286	-0.110272	-0.0235494	-0.0287657	-0.174653	0.0320053	-0.13758	0.0755985	-0.610967	0.283436	0.225261	0.266618	0.260708	0.221859	0.260868	0.279023	0.223985	0.268639	0.271798	0.242644	100	0.27604	0.244852	0.348955
RUSD4_HUMAN	0.00192195	-0.075513	-0.0270674	0.00718962	-0.0306865	0.0212325	-0.0319403	-0.00767051	-0.0399337	-0.0584403	-0.0427396	-0.0356139	-0.234901	-0.51165	-0.61065	0.0398759	0.0653902	0.0617243	0.0391882	0.0544752	0.0704066	0.0429859	0.05269	0.0611917	0.0434867	0.0540463	0.0667945	0.0505578	0.0727838	0.0880782
UBXN7_HUMAN	-0.00101255	0.223655	-0.0001	-0.100785	-0.0145613	-0.0001	-0.0200559	-0.193076	-0.0001	0.146322	-0.609897	-0.0001	0.0120577	0.116847	-0.0001	0.261697	0.498545	-0.0001	0.267553	0.500177	-0.0001	0.265014	0.506372	-0.0001	0.280794	0.476619	-0.0001	0.282459	0.501358	-0.0001
GATA_HUMAN	0.120796	0.178498	0.0255513	0.0391278	0.0145348	0.0159511	0.00539283	0.0930575	-0.0134158	-0.0180391	-0.115044	-0.0478945	0.00336527	-0.609725	-0.486438	0.0568529	0.0573716	0.0607638	0.0410726	0.046128	0.061088	0.0369774	0.0583524	0.0615501	0.0387346	0.0636743	0.0697084	0.044414	0.0648815	0.0825322
PKHH1_HUMAN	-0.0001	-0.0001	0.0186588	-0.0001	-0.0001	-0.155411	-0.0001	-0.0001	-0.103795	-0.0001	-0.0001	-0.0386342	-0.0001	-0.0001	-0.60945	-0.0001	-0.0001	0.369833	-0.0001	-0.0001	0.325707	-0.0001	-0.0001	0.348391	-0.0001	-0.0001	0.302781	-0.0001	-0.0001	0.380131
TSN14_HUMAN	-0.00641217	-0.0303534	0.009513	-0.0368762	-0.0196963	-0.0125563	-0.0969823	-0.0720371	-0.224309	-0.193782	-0.26384	-0.285084	-0.377662	-0.491376	-0.609405	0.16286	0.146365	0.153441	0.161302	0.122995	0.174197	0.153267	0.129842	0.161144	0.159398	0.159163	0.163698	0.170149	0.157073	0.170397
MNMG_MYCPU	-0.0001	0.204	-0.0001	-0.0001	0.0390695	-0.0001	-0.0001	0.0991877	-0.0001	-0.0001	0.0662611	-0.0001	-0.0001	-0.608805	-0.0001	-0.0001	0.286907	-0.0001	-0.0001	0.261865	-0.0001	-0.0001	0.263333	-0.0001	-0.0001	0.252543	-0.0001	-0.0001	0.308854	-0.0001
PLPL8_HUMAN	0.0680574	0.0099426	-0.0321032	0.0113144	0.00803642	0.00984422	0.063217	-0.0312938	-0.0102195	0.064122	-0.0920238	0.0486686	0.608436	-0.0680155	-0.0793874	0.292823	0.121713	0.0958383	0.307734	0.129595	0.0975486	0.266265	0.140873	0.0908128	0.293255	0.137004	0.108497	0.323954	0.141879	0.106431
NFIP1_HUMAN	0.0666935	-0.060377	0.419487	0.00604122	0.168614	0.00400787	0.260673	0.100018	0.306828	0.313863	0.275575	0.290523	0.502381	0.608184	0.0597595	0.140441	0.165865	0.149792	0.146461	0.173462	0.140891	0.166859	0.167753	0.142527	0.161762	0.164871	0.156177	0.157797	0.174283	0.158495
RM13_HUMAN	0.0110317	-0.0310247	0.00494138	0.013107	-0.00950566	-0.00780198	-0.0076671	-0.00943178	-0.0281015	-0.0155551	-0.0124687	0.0298497	-0.0677124	-0.32791	-0.607903	0.040073	0.0454857	0.0531508	0.0352542	0.0422123	0.056113	0.0356052	0.0437409	0.0559041	0.0352201	0.0438684	0.0638257	0.0368699	0.0540573	0.0759789
BRCA1_HUMAN	-0.0133681	-0.0756287	0.0599017	-0.0466169	-0.00428247	-0.0145885	0.000251248	-0.0929516	0.0694351	0.000965145	-0.0165542	-0.44659	-0.159227	-0.145419	-0.607424	0.114761	0.236879	0.240834	0.126004	0.226989	100	0.128118	0.214058	0.236872	0.113889	0.207993	0.290143	0.128476	0.231541	0.283854
UCHL3_HUMAN	0.607413	0.285513	0.0885527	-0.0776395	0.00976978	0.0541156	-0.0339261	0.00519902	0.0173637	0.152136	0.050612	-0.0403749	-0.107052	-0.459525	-0.292737	0.256576	0.248184	0.156905	0.199458	0.245633	0.190033	0.199929	0.230571	0.161429	0.210855	0.22823	0.169691	0.240811	0.269811	0.185176
PDE9A_HUMAN	-0.0001	-0.0001	-0.607027	-0.0001	-0.0001	0.0394618	-0.0001	-0.0001	-0.215792	-0.0001	-0.0001	-0.0975768	-0.0001	-0.0001	0.052241	-0.0001	-0.0001	0.420218	-0.0001	-0.0001	100	-0.0001	-0.0001	0.382297	-0.0001	-0.0001	0.440585	-0.0001	-0.0001	0.38784
ZN202_HUMAN	0.255225	-0.155484	-0.106165	0.0904498	0.241453	0.0781421	0.184771	0.0845269	-0.0950353	0.0245675	-0.024289	0.176203	-0.0150667	-0.606572	-0.0710398	0.294486	0.377042	0.267171	0.2555	0.397554	0.286852	0.279525	0.325727	0.3058	0.271267	0.420412	0.332539	0.26279	0.402093	0.268473
RHBT3_HUMAN	-0.141492	-0.147007	-0.213465	-0.137499	-0.311846	-0.0316787	-0.491918	-0.255956	-0.0712711	-0.0146336	-0.434062	-0.118818	0.352628	0.0442301	-0.604755	0.405293	0.239825	0.175405	0.377945	0.272752	0.183819	0.385525	0.264716	0.169818	0.372732	0.266495	0.194733	0.398118	0.270976	0.200366
RT28_HUMAN	0.00360413	-0.105174	-0.0171426	0.0070349	-0.00189093	0.033014	0.0457767	0.0391014	-0.0114825	-0.037495	-0.0428447	-0.0256499	-0.0677466	-0.35394	-0.604471	0.0501332	0.0557394	0.0554484	0.0487849	0.0499197	0.066606	0.0506239	0.055189	0.0535457	0.0503421	0.0554959	0.0593169	0.0556222	0.0609288	0.0723172
MAP9_HUMAN	-0.0001	-0.072598	0.243342	-0.0001	-0.0975696	-0.603941	-0.0001	-0.181679	-0.0712713	-0.0001	-0.164964	0.42819	-0.0001	0.43571	0.204251	-0.0001	0.483612	0.446536	-0.0001	0.448399	100.001	-0.0001	0.476962	0.48048	-0.0001	0.444024	0.422334	-0.0001	0.429824	0.377827
P5CS_HUMAN	0.0386368	-0.0120523	0.0138907	0.00552676	0.00427281	0.026472	0.0106961	0.0357837	0.00102362	-0.0141027	-0.0260503	-0.00430926	-0.0703829	-0.603928	-0.479559	0.0238203	0.0216322	0.0227955	0.0153744	0.0172684	0.025412	0.0147126	0.0221006	0.0207297	0.0170357	0.0218495	0.0204685	0.0163098	0.0273368	0.0373105
ATPD_HUMAN	-0.0320226	-0.0214294	-0.0345249	-0.0425527	-0.139923	0.0115517	0.0158102	0.0475963	-0.0183463	-0.0370981	0.00459294	-0.050641	-0.0489509	-0.077134	-0.603902	0.0706308	0.10611	0.100117	0.0709904	0.101451	0.114823	0.063653	0.101514	0.124257	0.0604592	0.105893	0.112348	0.0601709	0.104242	0.119591
ENPP2_HUMAN	0.0615467	-0.0648146	0.108428	0.174992	0.0273558	-0.0783453	-0.343335	0.0082174	-0.372279	-0.281491	-0.13095	-0.11018	-0.205722	-0.325494	-0.603492	0.147659	0.137251	0.232724	0.165698	0.145375	0.230728	0.157553	0.135119	0.253303	0.146649	0.141772	0.273849	0.145074	0.149854	0.257718
NDKA_HUMAN	-0.00697039	-0.0001	0.0591885	-0.000926669	-0.0001	-0.0908915	0.0778225	-0.0001	-0.0103886	0.0935132	-0.0001	-0.119507	0.00684095	-0.0001	-0.603423	0.154221	-0.0001	0.312881	0.15088	-0.0001	100	0.162721	-0.0001	0.344711	0.148344	-0.0001	0.322638	0.166478	-0.0001	0.419322
RBBP9_HUMAN	-0.0001	0.0797354	-0.176254	-0.0001	-0.0586066	0.602541	-0.0001	0.0903998	0.0161514	-0.0001	-0.208927	0.0997085	-0.0001	0.514538	-0.114164	-0.0001	0.425559	0.513054	-0.0001	0.426556	100.001	-0.0001	0.422226	0.534574	-0.0001	0.423316	0.532494	-0.0001	0.428327	0.439474
RBM42_HUMAN	0.0192996	0.0663823	-0.150822	-0.0195992	-0.0767855	0.0624104	0.0557434	0.0579387	0.0987577	0.0573742	-0.0612383	-0.0369481	-0.0279633	-0.147233	-0.602529	0.0849775	0.0915538	0.0977355	0.0800244	0.0933758	0.0870477	0.0888479	0.0957887	0.100219	0.0945512	0.099323	0.0910568	0.0846067	0.0967543	0.114954
AHNK2_HUMAN	0.00597275	-0.0001	0.170383	-0.0148561	-0.0001	0.445528	-0.0209327	-0.0001	-0.602102	0.154538	-0.0001	-0.0206749	0.188463	-0.0001	-0.345464	0.241994	-0.0001	0.435205	0.26692	-0.0001	0.471888	0.278951	-0.0001	0.469909	0.262312	-0.0001	0.411122	0.317069	-0.0001	0.4556
NEU1B_HUMAN	-0.0651595	-0.0001	-0.0001	0.152558	-0.0001	-0.0001	0.601108	-0.0001	-0.0001	-0.224522	-0.0001	-0.0001	-0.500049	-0.0001	-0.0001	0.337138	-0.0001	-0.0001	0.258026	-0.0001	-0.0001	0.277151	-0.0001	-0.0001	0.275462	-0.0001	-0.0001	0.303203	-0.0001	-0.0001
CT202_HUMAN	0.0600529	0.0812709	-0.0603386	-0.565173	0.0725345	-0.0500813	0.600732	0.0148502	-0.0364844	-0.182299	-0.0996463	0.0393249	-0.185343	-0.0138545	0.150916	0.25985	0.328892	0.222821	0.283117	0.328374	0.220389	0.27525	0.314534	0.249698	0.258185	0.328031	0.227427	0.287398	0.355437	0.22757
NU1M_HUMAN	0.0556502	0.191912	0.111946	0.00529462	0.00282062	0.119254	-0.0959062	-0.0776216	-0.123021	0.0822852	0.0127695	0.114127	-0.0472641	-0.0940179	-0.600464	0.103711	0.138014	0.141642	0.0987418	0.127491	0.151232	0.102956	0.129145	0.157491	0.107642	0.130311	0.159427	0.100149	0.140887	0.167624
MPRA_HUMAN	-0.0001	-0.0001	-0.185312	-0.0001	-0.0001	-0.0727628	-0.0001	-0.0001	0.106438	-0.0001	-0.0001	0.19632	-0.0001	-0.0001	0.600355	-0.0001	-0.0001	0.395354	-0.0001	-0.0001	0.37411	-0.0001	-0.0001	0.38709	-0.0001	-0.0001	0.406996	-0.0001	-0.0001	0.474997
DMAC2_HUMAN	-0.165798	0.145153	0.0464701	0.0450766	0.0455566	0.102238	0.0631784	0.0631755	0.146319	0.319668	0.154236	0.225928	0.388189	0.502575	0.59991	0.0937046	0.0890732	0.0900754	0.0764199	0.0838701	0.0947179	0.0727128	0.0891483	0.105925	0.0829712	0.0939078	0.108458	0.0863736	0.104726	0.111771
AT2B2_HUMAN	-0.0693764	-0.121057	-0.0405483	-0.00836831	0.0385535	0.189368	-0.0378771	0.138132	0.0756218	-0.00297518	-0.0701019	-0.599127	-0.00516147	0.474395	0.357723	0.101561	0.163755	0.166355	0.109675	0.158525	0.152044	0.111736	0.163571	0.159402	0.104933	0.165773	0.208701	0.105457	0.162584	0.168548
RENR_HUMAN	0.0244713	0.0181438	0.084767	0.00471529	0.112153	-0.0552474	-0.0819242	-0.198563	-0.133716	-0.0931743	-0.127914	-0.104033	-0.319977	-0.145358	-0.59844	0.0581643	0.110249	0.11997	0.0577336	0.120735	0.126325	0.0611875	0.116358	0.114402	0.0656919	0.105256	0.110101	0.0719686	0.105689	0.11268
NSE1_HUMAN	0.0614618	-0.0559668	0.0637486	0.0476479	-0.00515708	0.598247	-0.0472681	-0.0913605	-0.047049	-0.0441034	0.0140829	0.230468	-0.0152777	0.0771115	0.0886178	0.105403	0.150451	0.213784	0.0868438	0.158502	0.278177	0.0941609	0.165003	0.188938	0.0926484	0.149942	0.234645	0.0865528	0.157777	0.223333
VGF_HUMAN	0.0946098	-0.106833	-0.0177437	-0.0658165	-0.0304353	-0.164687	-0.0356869	0.00780917	0.0241932	0.00318987	0.00498926	0.100551	0.171207	-0.0754109	-0.598095	0.0513431	0.0642542	0.0662025	0.0497203	0.0627243	0.0786236	0.0508242	0.0626992	0.0855948	0.0503553	0.0661794	0.0880061	0.0564144	0.0734807	0.0993067
GOLP3_HUMAN	-0.136444	0.177587	0.158132	0.278232	0.191738	0.207605	0.360815	0.280768	0.0789431	0.233547	0.194403	0.0120958	0.183191	0.597948	0.255251	0.159737	0.133764	0.163418	0.163339	0.132963	0.199992	0.156576	0.137485	0.15788	0.15449	0.142955	0.17585	0.159996	0.145898	0.190851
R3GEF_HUMAN	-0.0191533	-0.263539	-0.0070178	0.0243176	0.597927	0.233969	-0.027379	0.0802495	0.0803474	0.192139	-0.223909	-0.134128	0.0682442	0.0139072	0.456277	0.305817	0.410705	0.436578	0.271446	0.386488	100	0.238953	0.325932	0.424041	0.305275	0.350961	0.4221	0.268942	0.318559	0.449234
MPPB_HUMAN	0.0739254	0.107924	0.0200576	0.117542	0.0230729	0.0475706	0.0393011	0.0974028	0.0111768	-0.00395967	0.0149411	-0.0297174	-0.0396627	-0.427022	-0.597715	0.0494715	0.0482211	0.0408263	0.0478822	0.0385476	0.046286	0.037293	0.0481249	0.0490814	0.0361245	0.0548171	0.0503033	0.0361004	0.0500414	0.0542239
THIL_HUMAN	0.0748375	0.209274	0.0404741	0.0506889	0.0200383	0.0410485	0.0193189	0.0886752	0.0180137	0.00931645	-0.0278578	-0.024863	-0.029289	-0.586284	-0.597684	0.0356088	0.041353	0.0321741	0.0304394	0.0324949	0.0361937	0.0256429	0.0337046	0.0317102	0.0234312	0.0402376	0.0322778	0.0243933	0.0385791	0.0409158
RPAB3_HUMAN	0.012536	0.0625252	-0.072595	-0.0140845	-0.0361988	0.0872197	0.0290746	-0.0122827	-0.0291727	0.0206235	-0.0869514	-0.0727115	-0.0496383	-0.219699	-0.597427	0.0593077	0.0822378	0.0972014	0.0690912	0.0761516	0.107778	0.0575435	0.0850756	0.0983097	0.0576868	0.0873117	0.101224	0.0588932	0.103516	0.122214
DJB14_HUMAN	-0.330704	0.0915407	-0.0439546	0.09809	0.051664	0.0801173	-0.028892	-0.130522	-0.0519327	-0.138498	0.416939	0.0370849	0.237915	-0.0896137	-0.597255	0.33056	0.20125	0.241571	0.29797	0.195351	0.244478	0.291557	0.200937	0.239266	0.289492	0.244268	0.241873	0.312157	0.231468	0.271904
AF10_HUMAN	-0.0508945	0.596982	-0.019382	-0.0401772	0.0763684	-0.0405142	-0.0694079	-0.0800268	-0.00898793	0.154605	0.0770272	0.0882661	-0.00909483	-0.121561	-0.0728515	0.120421	0.324734	0.148457	0.145503	0.282364	0.144287	0.129267	0.312591	0.149081	0.122027	0.272145	0.164349	0.116371	0.319393	0.139887
COX6C_HUMAN	0.0147895	-0.0391936	0.00058419	0.0110795	0.00266614	-0.00404032	-0.0215932	0.00689052	-0.0153791	-0.0208646	-0.030452	-0.116432	-0.117484	-0.320987	-0.596981	0.0776912	0.0826095	0.0990783	0.0689152	0.0751169	0.105413	0.0657231	0.0770447	0.100974	0.0703789	0.0825472	0.135648	0.0768836	0.0927319	0.126104
SH3L2_HUMAN	-0.0108368	0.139025	-0.0125773	-0.0124229	0.154554	-0.596974	0.0397679	0.113961	-0.0363608	0.0976769	0.180541	-0.0248506	0.00703532	0.264929	-0.315645	0.123571	0.149626	0.239513	0.124337	0.150833	0.352643	0.128301	0.149941	0.246809	0.124771	0.157143	0.241896	0.128938	0.163655	0.267877
ACD10_HUMAN	0.121302	-0.051738	0.0601507	-0.00367289	0.0778383	0.296841	-0.0946017	0.167443	0.0658429	-0.00292351	-0.00990095	0.131741	-0.165567	-0.503687	-0.596877	0.163238	0.127577	0.167364	0.113825	0.115569	0.188817	0.122407	0.122418	0.168506	0.111604	0.124718	0.197937	0.135803	0.130161	0.208162
ES1_HUMAN	0.059362	-0.0880705	0.058361	0.0453465	0.0415573	0.0218112	0.0623471	0.166595	0.0308455	0.0125336	0.0673432	-0.108769	-0.0524451	-0.469278	-0.596534	0.0599143	0.0708034	0.0583028	0.0535815	0.0562954	0.0679031	0.0500409	0.066332	0.0590931	0.0399051	0.0657123	0.0652479	0.0447471	0.0674844	0.0676288
GLSK_HUMAN	0.0793511	0.155054	0.041524	0.0393358	0.0283143	0.0499311	0.00172838	0.128674	0.00786781	0.00360684	0.112617	-0.0269547	-0.0355096	-0.497326	-0.596181	0.0317953	0.0367907	0.0359278	0.0240615	0.028385	0.0347305	0.0175745	0.0344305	0.0334651	0.0192328	0.038488	0.0366103	0.0211675	0.0428484	0.04296
H31_HUMAN	0.00646414	0.110052	0.0584512	-0.0159025	-0.0759958	0.595598	-0.139649	-0.0306076	0.0676763	0.0834731	1.17332e-05	0.0141536	0.0584368	0.144875	-0.195643	0.125974	0.150437	0.176481	0.117051	0.140797	0.210474	0.115036	0.136286	0.193409	0.112268	0.137722	0.202872	0.113227	0.140533	0.197579
NEXN_HUMAN	-0.0001	-0.0001	-0.177073	-0.0001	-0.0001	-0.106617	-0.0001	-0.0001	0.455263	-0.0001	-0.0001	0.06654	-0.0001	-0.0001	0.595568	-0.0001	-0.0001	0.440369	-0.0001	-0.0001	0.541085	-0.0001	-0.0001	100.001	-0.0001	-0.0001	0.484299	-0.0001	-0.0001	0.505186
PKHH3_HUMAN	-0.0001	-0.0001	-0.0762268	-0.0001	-0.0001	-0.0431344	-0.0001	-0.0001	0.0595062	-0.0001	-0.0001	0.0354471	-0.0001	-0.0001	0.59546	-0.0001	-0.0001	0.319783	-0.0001	-0.0001	100	-0.0001	-0.0001	0.330093	-0.0001	-0.0001	0.317344	-0.0001	-0.0001	0.410938
SQSTM_HUMAN	-0.0669829	0.0323169	-0.0392701	-0.340024	-0.0310627	-0.0145513	0.594973	0.364822	0.349799	0.0818049	0.130013	-0.366977	0.183248	0.175304	0.21603	0.134315	0.186774	0.23441	0.13424	0.19876	0.239076	0.142849	0.203368	0.23559	0.141626	0.207402	0.314981	0.121755	0.206642	0.265305
CH082_HUMAN	0.127397	0.184977	0.0609172	0.0761311	0.0910629	0.110417	0.0771707	0.14411	0.0114212	-0.0141516	-0.0685682	-0.0609323	-0.142977	-0.422786	-0.594834	0.0791812	0.0837028	0.0763865	0.0648725	0.0754739	0.0873595	0.0619862	0.0737675	0.0740029	0.0588794	0.0808226	0.0825689	0.0630102	0.0776489	0.0887883
AGRB3_HUMAN	-0.0001	-0.0001	0.128164	-0.0001	-0.0001	0.594819	-0.0001	-0.0001	-0.25007	-0.0001	-0.0001	0.183862	-0.0001	-0.0001	0.561357	-0.0001	-0.0001	0.44672	-0.0001	-0.0001	0.508861	-0.0001	-0.0001	0.460613	-0.0001	-0.0001	0.498225	-0.0001	-0.0001	0.508776
CNDD3_HUMAN	-0.0503351	-0.520349	-0.000148205	-0.0915289	0.12781	-0.0496784	0.0332395	0.165821	-0.117382	0.0273329	-0.594799	-0.18533	-0.0432591	0.166739	-0.541035	0.124926	0.390025	0.225837	0.120305	0.322214	0.257607	0.129893	0.320573	0.240699	0.129507	0.402334	0.225696	0.130664	0.391855	0.244444
FXR2_HUMAN	0.0777948	0.0117724	0.0225541	-0.0613843	-0.0208176	-0.0144025	-0.0637677	-0.0474882	-0.0778028	-0.0512355	-0.0197518	0.299432	0.0436696	-0.0292845	0.594758	0.0499351	0.048954	0.0576908	0.0391376	0.0402758	0.0615295	0.0438389	0.0434801	0.0588898	0.041429	0.0402188	0.0670799	0.035806	0.0452016	0.0602796
NUSAP_HUMAN	0.0159862	-0.0407404	-0.0216033	0.0303603	-0.0276331	-0.058009	-0.0448345	-0.0687844	-0.0501721	0.00551767	0.0166591	-0.0509296	-0.074818	-0.0585243	-0.594708	0.0767557	0.0868256	0.0738694	0.0669154	0.0758996	0.0849041	0.0572133	0.0773088	0.071414	0.0709647	0.0782923	0.0792007	0.069527	0.0756033	0.0878524
PDIP2_HUMAN	0.0382605	-0.015289	0.00588773	0.025883	0.0239422	0.0187287	0.0114732	0.0286958	0.0112664	0.0110736	-0.018519	-0.0190109	-0.069474	-0.449506	-0.594677	0.0470175	0.0469721	0.0457616	0.0321285	0.0423287	0.0561134	0.0329535	0.0424794	0.0442529	0.0332461	0.0473278	0.0477937	0.0408544	0.0500733	0.0732581
MCATL_HUMAN	-0.0127205	-0.0325883	-0.036761	0.012013	-0.0226309	-0.0353851	0.0222245	-0.0326188	0.0188363	-0.0318029	-0.0960603	-0.065068	-0.0865317	-0.190444	-0.59466	0.0476015	0.0706879	0.0795245	0.0499574	0.0731812	0.0850651	0.0512428	0.072389	0.0826277	0.0489432	0.0843558	0.0916503	0.0568647	0.0827072	0.112123
UB2R1_HUMAN	0.2514	-0.0001	-0.0001	-0.0544923	-0.0001	-0.0001	0.350709	-0.0001	-0.0001	-0.594438	-0.0001	-0.0001	-0.133733	-0.0001	-0.0001	0.291421	-0.0001	-0.0001	0.263168	-0.0001	-0.0001	0.297448	-0.0001	-0.0001	0.332381	-0.0001	-0.0001	0.307106	-0.0001	-0.0001
AP2S1_HUMAN	0.0261976	-0.00641993	-0.00874323	0.0799428	0.000136827	-0.045244	0.00307505	-0.0184618	-0.00879184	-0.049763	0.00949816	0.0280856	-0.11619	-0.047357	-0.594059	0.0879118	0.0859087	0.0977685	0.084208	0.0861497	0.102461	0.0678087	0.0760836	0.0835155	0.0691189	0.0898365	0.112637	0.0767138	0.0893203	0.121713
RM33_HUMAN	0.0376891	-0.105451	0.0451762	-0.00144946	-0.00945213	-0.0230339	-0.0320127	-0.00631132	-0.0284081	-0.0273198	0.00312157	-0.0203365	-0.0859322	-0.202278	-0.593448	0.0747127	0.088201	0.0966551	0.0642253	0.0790313	0.0992197	0.0662434	0.0801773	0.0982821	0.0644274	0.0838666	0.101706	0.0720924	0.0913924	0.113739
COQ4_HUMAN	-0.0524231	0.0247304	-0.0303254	0.0641225	-0.0130358	-0.101711	0.141843	0.0415853	0.161269	0.0349441	-0.0866211	-0.0173697	-0.139094	-0.571435	0.592991	0.292042	0.220798	0.207943	0.268935	0.233438	0.358001	0.279872	0.211462	0.197325	0.239337	0.239744	0.211305	0.263649	0.253955	0.347826
SRSF4_HUMAN	0.0201759	0.0220787	-0.0291146	0.0151385	-0.0419295	0.0111509	-0.0160366	-0.100588	-0.211994	-0.0399586	0.10142	0.128702	0.0175751	0.0963836	0.59255	0.0486968	0.0864603	0.0903394	0.0453876	0.078445	0.0848245	0.0379409	0.0774164	0.0834987	0.0439924	0.0747039	0.106401	0.0383404	0.0695812	0.0858656
TLCD1_HUMAN	-0.0466051	0.179023	-0.155723	0.00596553	-0.0415053	0.00767315	0.330109	0.0299897	0.0266996	0.592488	0.169437	0.229922	0.0214867	0.140531	0.41835	0.191994	0.278582	0.477378	0.211756	0.287146	0.431885	0.223875	0.28219	0.462457	0.245882	0.280439	0.450137	0.22589	0.288369	0.467944
SYIM_HUMAN	0.104897	0.279917	0.0419487	0.0391496	0.0200682	0.0659052	0.0283324	0.165848	0.0347038	0.00821262	-0.0613907	-0.00704108	-0.0425688	-0.591574	-0.503082	0.0313858	0.0308176	0.0322077	0.0257044	0.0248009	0.0307774	0.0219472	0.0317683	0.0281877	0.0222437	0.0343853	0.026825	0.028578	0.0342893	0.0341181
CUL2_HUMAN	-0.214178	-0.057229	0.0784047	0.276528	-0.0197511	0.591204	0.0119671	0.0337083	-0.0406996	-0.0280649	-0.0474732	-0.0708376	0.0533768	-0.0981857	-0.261436	0.216515	0.100136	0.159797	0.209776	0.0983839	0.229873	0.212841	0.100897	0.157041	0.211668	0.099861	0.179216	0.219985	0.107115	0.192092
MCM4_HUMAN	-0.00298414	-0.0226491	0.170369	-0.000512642	-0.00687072	-0.173438	0.0486247	0.0130594	-0.0221718	0.0167961	-0.0156818	-0.166114	-0.098751	-0.205715	-0.591166	0.0320782	0.0337478	0.0583041	0.0362263	0.0338943	0.0592187	0.0315675	0.0343283	0.0493939	0.0334952	0.0332312	0.0587962	0.033762	0.0410739	0.0675056
CK096_HUMAN	-0.0107331	0.186073	-0.0340997	0.0252695	0.0233882	-0.109103	0.35778	0.336327	-0.0704701	-0.104029	-0.590362	-0.00537329	-0.248746	-0.0129818	-0.272267	0.209612	0.380741	0.286804	0.184686	0.333197	0.294011	0.215941	0.373052	0.360978	0.239156	0.381537	0.306601	0.232325	0.424284	0.308873
SERF2_HUMAN	-0.022412	-0.268413	0.0434608	-0.0355021	0.0818159	-0.590217	0.040122	-0.0630501	-0.148258	-0.130447	-0.113911	-0.00881969	-0.189684	-0.238322	-0.297991	0.130125	0.180041	0.222949	0.124994	0.166525	0.283908	0.11677	0.173549	0.248955	0.119603	0.170394	0.223925	0.118753	0.160196	0.240333
ATPF2_HUMAN	0.0923772	-0.0389801	0.0358077	0.0342959	0.00377321	0.0687069	0.0759696	0.148015	0.0251894	0.0166245	0.0193669	0.012774	-0.0602195	-0.387572	-0.590095	0.0765957	0.0747344	0.0681973	0.0612123	0.0739032	0.0746408	0.0668106	0.0679784	0.0735423	0.0701125	0.0542674	0.0699809	0.0652172	0.066857	0.0764836
NUBP2_HUMAN	0.140025	-0.0195891	-0.107462	0.103786	-0.0438791	0.248156	0.122048	0.0651486	0.114654	-0.155077	0.589707	-0.120624	-0.0548105	-0.156572	-0.372661	0.317704	0.359394	0.309	0.267392	0.41106	0.348164	0.296759	0.426359	0.302112	0.32007	0.430166	100	0.268621	0.385015	0.34335
SETB1_HUMAN	-0.100804	0.0677127	-0.231812	-0.0694352	0.348545	0.00712997	0.0819595	-0.118553	-0.0675526	0.107135	0.0185314	-0.589497	-0.225996	0.339869	0.577849	0.147989	0.179656	0.258946	0.131436	0.186241	0.267202	0.14155	0.162849	0.233016	0.14906	0.163181	0.426836	0.147574	0.208245	0.280883
PGES2_HUMAN	0.077721	0.136543	0.0909074	0.0570769	0.0358662	0.0860381	0.0280327	0.0654407	0.0254768	0.0161869	-0.0193195	-0.141317	-0.0426978	-0.345	-0.58949	0.0464448	0.0518981	0.0520502	0.0331902	0.0432119	0.0529887	0.0326056	0.043942	0.0458258	0.028418	0.0490937	0.0595903	0.0345731	0.0475479	0.0569277
RT07_HUMAN	-0.00594583	-0.0343216	0.00377043	-0.0123242	0.0101489	0.0265647	0.0211305	0.0207091	-0.0126893	-0.00991567	-0.0545194	0.0171961	-0.0462071	-0.33576	-0.589455	0.0306008	0.0440023	0.0470196	0.0291871	0.0414627	0.0507488	0.0281319	0.0450147	0.0468536	0.0358461	0.0540181	0.0557018	0.0376961	0.0571639	0.0639575
RN216_HUMAN	-0.0001	0.589366	-0.0001	-0.0001	0.0880351	-0.0001	-0.0001	-0.000308459	-0.0001	-0.0001	-0.108768	-0.0001	-0.0001	0.01402	-0.0001	-0.0001	0.418308	-0.0001	-0.0001	0.338633	-0.0001	-0.0001	0.315108	-0.0001	-0.0001	0.323148	-0.0001	-0.0001	0.332943	-0.0001
ASH1L_HUMAN	-0.0001	-0.423593	-0.0001	-0.0001	-0.0828914	-0.0001	-0.0001	-0.263483	-0.0001	-0.0001	0.0939253	-0.0001	-0.0001	-0.588873	-0.0001	-0.0001	0.40331	-0.0001	-0.0001	0.366226	-0.0001	-0.0001	0.37219	-0.0001	-0.0001	0.369507	-0.0001	-0.0001	0.42267	-0.0001
TUSC3_HUMAN	-0.00328904	0.0296295	-0.00708555	0.00895394	0.0278248	0.012021	0.0296706	-0.0179259	-0.0061185	-0.015771	-0.020191	0.0236122	0.00102442	0.00966283	-0.588429	0.0490984	0.0553712	0.0635424	0.0449364	0.0540996	0.0681158	0.0489894	0.0534298	0.0610181	0.049744	0.0531313	0.070138	0.0567341	0.056222	0.0808408
TIRR_HUMAN	-0.0444274	-0.0194788	-0.0409319	0.0366921	0.00105231	-0.0286262	-0.00801397	0.00212962	0.0157144	-0.027263	-0.0328649	-0.098181	-0.0645081	-0.134297	-0.587761	0.214689	0.105597	0.197803	0.192034	0.112564	0.206617	0.189432	0.111349	0.195685	0.189623	0.107495	0.265189	0.201631	0.129706	0.252952
NDUB2_HUMAN	0.141805	-0.0316496	0.0775551	0.00350914	0.272398	0.23598	0.524084	0.579682	0.228874	0.2195	0.123527	0.15816	0.108048	0.355403	-0.58764	0.196754	0.228424	0.145702	0.153694	0.250877	0.175261	0.182065	0.264429	0.16474	0.166011	0.222501	0.162437	0.152799	0.25024	0.174174
NDUV2_HUMAN	-0.00137833	-0.0509471	0.00580833	0.00896302	-0.0626931	-0.057469	-0.0313624	-0.0179353	-0.0417146	-0.0374493	-0.22763	-0.178624	-0.129727	-0.483601	-0.587595	0.0373599	0.05648	0.0548797	0.0421275	0.0682136	0.0563647	0.0386406	0.0654421	0.0608679	0.0405081	0.0731117	0.0679249	0.0468974	0.0659459	0.0699608
GGCT_HUMAN	-0.0001	-0.587457	0.148718	-0.0001	-0.0881373	-0.216395	-0.0001	0.245584	-0.0967094	-0.0001	0.0370995	-0.0347598	-0.0001	0.0541437	-0.271451	-0.0001	0.435014	0.149965	-0.0001	0.34456	0.161492	-0.0001	0.368676	0.153187	-0.0001	0.356634	0.151252	-0.0001	0.334725	0.172707
NSF1C_HUMAN	-0.0001	-0.390915	-0.587181	-0.0001	-0.22885	-0.377003	-0.0001	0.0668124	0.0247345	-0.0001	0.0489478	0.0603168	-0.0001	-0.0891199	-0.116565	-0.0001	0.330535	0.49312	-0.0001	0.305211	0.456649	-0.0001	0.275045	100	-0.0001	0.313571	0.413805	-0.0001	0.324388	0.419021
RL35A_HUMAN	0.0216024	0.107173	0.0502515	-0.167427	-0.0154406	-0.0488466	-0.0332437	-0.0566885	-0.0695448	-0.0458208	0.0165426	0.100082	0.0357766	0.0827343	0.586976	0.0463881	0.0679994	0.0769195	0.0570163	0.0617287	0.082435	0.0504376	0.0594156	0.0713673	0.0511054	0.061821	0.0775879	0.0452397	0.068221	0.091429
IFT81_HUMAN	-0.0551367	0.111747	-0.0321802	-0.0338235	-0.101518	-0.0152445	0.0394161	-0.0410561	0.125063	-0.0379132	0.0209235	-0.0345915	-0.130011	-0.266851	-0.586543	0.196583	0.293902	0.257971	0.171529	0.288498	0.341868	0.174132	0.301847	0.305308	0.176866	0.276829	0.253153	0.184858	0.325953	0.29241
MCM6_HUMAN	0.0296509	-0.0396315	0.0382794	0.017949	-0.0143235	-0.156448	0.0849853	0.0358537	0.0303323	-0.0126904	0.0126158	-0.0859553	-0.0799644	-0.241736	-0.58637	0.0333889	0.0323371	0.0378797	0.0345382	0.0384616	0.0500142	0.0296185	0.0354634	0.0444888	0.0332982	0.033746	0.0449731	0.0287354	0.040643	0.0540431
ACAD8_HUMAN	-0.00687013	0.0311618	0.000550722	0.105096	0.0700898	0.0532151	0.0545632	0.0452889	-0.00691696	-0.0348301	0.0055469	-0.0475765	-0.0363962	-0.526125	-0.58634	0.094162	0.0694478	0.0909092	0.0752853	0.079103	0.089732	0.0704366	0.082218	0.0941864	0.0683258	0.0768454	0.0923085	0.0704487	0.0893692	0.109483
COR1C_HUMAN	0.0139885	-0.151757	-0.0235673	-0.0242016	-0.0223372	0.000881754	0.0357908	0.00364364	-0.0168855	-0.0544226	-0.026341	-0.0825732	-0.0515239	-0.169975	-0.586256	0.0331877	0.0446334	0.044815	0.0257702	0.0410692	0.0391172	0.0326311	0.0343252	0.0371184	0.0335469	0.0338216	0.0463057	0.0369624	0.0390003	0.0536094
MAOM_HUMAN	0.107785	0.00526321	0.0376955	0.0207017	0.0174569	0.116328	0.0248595	0.151162	0.0372822	0.00228573	-0.00655987	-0.0119196	-0.0354531	-0.406126	-0.586133	0.0394054	0.0357664	0.0318484	0.0281563	0.028187	0.0416065	0.0286219	0.0389688	0.0364461	0.0260406	0.0391353	0.0327499	0.0295069	0.0393012	0.0431586
PP6R3_HUMAN	-0.0768486	-0.080418	-0.0781263	0.0845578	-0.0412808	-0.0370803	0.0429602	0.055216	-0.00865141	-0.0319258	0.109	-0.150259	-0.0364554	-0.276655	-0.585914	0.11591	0.141477	0.121648	0.0954485	0.141714	0.125313	0.098427	0.138232	0.11076	0.102609	0.142567	0.150761	0.10237	0.176854	0.130374
ERAL1_HUMAN	-0.0338904	-0.0832217	-0.00770799	0.0161107	0.0193699	0.0030796	0.00484649	0.0188352	-0.00222774	-0.00994971	-0.000331663	-0.0225721	-0.0528678	-0.31402	-0.585834	0.0419629	0.0390127	0.0361933	0.0283555	0.0358085	0.041324	0.0293968	0.0375477	0.0369167	0.0289098	0.0451949	0.0485157	0.0359187	0.0548078	0.0587743
CABP1_HUMAN	-0.0001	-0.0421866	-0.0001	-0.0001	0.133198	-0.0001	-0.0001	-0.178223	-0.0001	-0.0001	0.188514	-0.0001	-0.0001	0.585742	-0.0001	-0.0001	0.300687	-0.0001	-0.0001	0.315958	-0.0001	-0.0001	0.356044	-0.0001	-0.0001	0.337749	-0.0001	-0.0001	0.382491	-0.0001
FA60A_HUMAN	0.208486	-0.0102457	-0.0749722	0.0583939	0.0281541	0.126684	-0.107706	-0.0186634	-0.232311	-0.204692	-0.0129738	0.155341	-0.0420139	-0.139088	-0.585728	0.217945	0.124032	0.159509	0.159868	0.121746	0.18896	0.167701	0.13056	0.174397	0.181611	0.11859	0.181414	0.185448	0.14045	0.202862
GTR1_HUMAN	-0.0257564	0.144286	-0.0169037	-0.0631765	0.104279	0.00651485	0.142463	0.289699	0.185126	0.0546571	0.0268482	0.000301472	0.00658809	0.131486	0.58569	0.0659275	0.0729429	0.0737369	0.0477202	0.0676895	0.0689045	0.0531995	0.0736247	0.0868398	0.0485441	0.0624509	0.0687425	0.0433869	0.0644367	0.0845161
F136A_HUMAN	0.136264	0.220513	0.104023	0.253672	0.127297	0.205627	0.106087	0.305728	0.233259	0.154322	0.0510543	-0.200664	0.146815	-0.359983	-0.585628	0.0729745	0.087664	0.104396	0.0666637	0.0852191	0.122947	0.0625576	0.0862621	0.111	0.062317	0.0862627	0.110008	0.0649457	0.0881485	0.112988
RL28_MYCGA	-0.0001	-0.0001	-0.0175399	-0.0001	-0.0001	0.135282	-0.0001	-0.0001	-0.0311341	-0.0001	-0.0001	0.140428	-0.0001	-0.0001	0.584962	-0.0001	-0.0001	0.400747	-0.0001	-0.0001	100	-0.0001	-0.0001	0.391548	-0.0001	-0.0001	0.407173	-0.0001	-0.0001	0.433535
MON2_HUMAN	0.124687	0.227226	0.124482	0.18561	0.177782	0.00475768	0.218521	0.124118	-0.0686031	-0.0685642	0.0153185	0.00312244	0.05683	0.212175	-0.584586	0.237556	0.275012	0.291036	0.250065	0.282626	0.295771	0.260302	0.24643	0.27988	0.252539	0.231933	100	0.28981	0.270605	0.347748
SCRT1_HUMAN	-0.284997	0.126073	-0.136354	-0.509609	-0.198919	-0.0585871	0.584466	0.0172739	-0.0337099	-0.530428	-0.313894	-0.0265489	-0.0763526	-0.000760792	0.0722442	0.27398	0.225016	0.168228	0.287202	0.228616	0.166379	0.256205	0.243734	0.185174	0.259528	0.235396	0.190139	0.216762	0.258723	0.192928
THA10_HUMAN	0.00910305	-0.0001	-0.0001	0.583832	-0.0001	-0.0001	0.245704	-0.0001	-0.0001	-0.176407	-0.0001	-0.0001	0.0789946	-0.0001	-0.0001	0.260099	-0.0001	-0.0001	0.267391	-0.0001	-0.0001	0.271121	-0.0001	-0.0001	0.255092	-0.0001	-0.0001	0.226242	-0.0001	-0.0001
PP1R8_HUMAN	0.0684103	0.122645	0.0199527	-0.0250578	-0.0758821	-0.012901	-0.016738	0.0227131	0.0109023	-0.0491211	0.0294528	-0.123649	-0.032473	-0.239475	-0.583464	0.0781409	0.0951975	0.0691499	0.0692736	0.0992099	0.0843466	0.0698641	0.0886757	0.0721137	0.0845256	0.092167	0.0879642	0.0664352	0.105371	0.0946847
TTC13_HUMAN	-0.0491485	-0.220337	-0.0515815	0.0487113	0.129132	-0.0389808	-0.0588922	0.0463481	0.00107864	-0.0171877	-0.189335	0.0793247	-0.0400401	-0.230421	-0.583299	0.127279	0.26337	0.145923	0.126045	0.241466	0.162422	0.127445	0.251937	0.15931	0.120185	0.262009	0.14641	0.119947	0.257767	0.175687
DAZP1_HUMAN	0.0837469	0.107611	0.0492325	0.0050912	0.0144432	0.110428	-0.0207342	0.0148613	-0.0145681	0.00723106	-0.00706254	-0.0208351	-0.00564082	0.0248943	-0.5832	0.0417963	0.0564035	0.052222	0.0290749	0.0522167	0.0664171	0.0362419	0.0502138	0.0494909	0.0351827	0.0591743	0.0554665	0.0329498	0.0500024	0.0676805
SGPP2_HUMAN	0.00988801	-0.583154	-0.0158871	0.0343911	-0.277943	-0.0038662	-0.0866889	-0.506323	-0.2499	-0.117989	-0.220881	-0.055084	-0.10229	0.079155	-0.193391	0.187537	0.253901	0.153708	0.204967	0.233582	0.151244	0.191565	0.228679	0.173856	0.202049	0.240857	0.167812	0.194121	0.217355	0.170045
BUD13_HUMAN	-0.0246373	-0.000212005	-0.0118341	-0.0286502	0.00920982	-0.0303698	-0.0449683	-0.0195993	-0.0323827	0.0120014	-0.00309306	0.0600994	0.0427855	0.14171	0.583101	0.0546805	0.0580576	0.0496557	0.0436219	0.053308	0.0563751	0.0453652	0.0492949	0.0547982	0.0460652	0.0521073	0.0594409	0.0462121	0.0550735	0.066775
SYFA_MYCCT	0.0494731	-0.0001	0.0683446	0.0372354	-0.0001	0.0907754	0.0515739	-0.0001	-0.0108701	-0.0506939	-0.0001	-0.00489526	-0.172573	-0.0001	-0.582953	0.245104	-0.0001	0.222643	0.173671	-0.0001	0.234573	0.180209	-0.0001	0.227222	0.181831	-0.0001	0.310536	0.197137	-0.0001	0.278991
TSSC1_HUMAN	-0.114333	-0.035047	0.066645	-0.0453932	0.494764	-0.109242	0.58294	-0.095572	-0.311923	0.252173	0.123217	0.165737	-0.240918	0.385611	0.286557	0.229404	0.182897	0.326035	0.224433	0.199874	100	0.257968	0.187976	0.374917	0.267056	0.203847	0.363445	0.317823	0.192609	0.40073
ZBT44_HUMAN	-0.0001	0.558812	-0.0001	-0.0001	-0.31823	-0.0001	-0.0001	0.17612	-0.0001	-0.0001	-0.45575	-0.0001	-0.0001	-0.582263	-0.0001	-0.0001	0.46502	-0.0001	-0.0001	0.499504	-0.0001	-0.0001	0.505398	-0.0001	-0.0001	0.495003	-0.0001	-0.0001	0.491918	-0.0001
CHID1_HUMAN	-0.0501805	-0.0001	-0.0748768	0.175819	-0.0001	-0.0638507	0.135358	-0.0001	0.0193952	-0.290757	-0.0001	0.0544305	-0.0769117	-0.0001	-0.582035	0.268439	-0.0001	0.389426	0.273203	-0.0001	100	0.29017	-0.0001	0.365437	0.296035	-0.0001	0.36138	0.251812	-0.0001	0.430655
ERG24_HUMAN	-0.10079	0.0399757	-0.0743594	0.108776	-0.0221576	0.0816945	0.135167	-0.0177027	-0.0080614	-0.0063803	0.133048	0.143292	0.099774	0.581864	0.287953	0.143539	0.117016	0.178584	0.121519	0.128936	0.203385	0.128407	0.121083	0.175193	0.118476	0.120767	0.199366	0.128944	0.127956	0.219535
UBIP1_HUMAN	-0.0001	0.0176067	0.0690714	-0.0001	-0.0830614	0.287546	-0.0001	-0.237982	-0.38374	-0.0001	0.0601863	0.286044	-0.0001	-0.0449811	-0.581575	-0.0001	0.246994	0.182615	-0.0001	0.195752	0.244706	-0.0001	0.204094	0.208897	-0.0001	0.216752	0.232571	-0.0001	0.21638	0.217783
CSDE1_HUMAN	0.00362175	-0.104225	0.00958882	-0.0152525	-0.00534667	-0.0237808	0.00576463	-0.00949273	-0.0321911	-0.0987185	-0.0861931	-0.0884468	-0.319395	-0.366	-0.581455	0.0258243	0.0376043	0.0362214	0.0268304	0.033137	0.0419538	0.0276207	0.0299245	0.0398702	0.0323598	0.0402351	0.0464824	0.0333841	0.0425234	0.0478096
AAR2_HUMAN	-0.0001	-0.0001	-0.29428	-0.0001	-0.0001	0.0390505	-0.0001	-0.0001	-0.581395	-0.0001	-0.0001	0.0766313	-0.0001	-0.0001	0.1074	-0.0001	-0.0001	0.418003	-0.0001	-0.0001	0.392008	-0.0001	-0.0001	0.488506	-0.0001	-0.0001	0.385919	-0.0001	-0.0001	0.396044
RF1_MYCMO	-0.0001	-0.0001	0.0423788	-0.0001	-0.0001	-0.0167524	-0.0001	-0.0001	0.00885094	-0.0001	-0.0001	-0.438435	-0.0001	-0.0001	0.581114	-0.0001	-0.0001	0.276147	-0.0001	-0.0001	0.282493	-0.0001	-0.0001	0.292442	-0.0001	-0.0001	100	-0.0001	-0.0001	0.334507
Y095_MYCPN	-0.0001	-0.0001	-0.177625	-0.0001	-0.0001	0.0759357	-0.0001	-0.0001	-0.0188602	-0.0001	-0.0001	-0.0224015	-0.0001	-0.0001	0.581049	-0.0001	-0.0001	0.408026	-0.0001	-0.0001	0.385664	-0.0001	-0.0001	0.382687	-0.0001	-0.0001	0.389762	-0.0001	-0.0001	0.460046
MYPC1_HUMAN	-0.0001	-0.0001	0.0892868	-0.0001	-0.0001	-0.0171493	-0.0001	-0.0001	0.281781	-0.0001	-0.0001	0.0488622	-0.0001	-0.0001	0.580214	-0.0001	-0.0001	0.40152	-0.0001	-0.0001	0.512189	-0.0001	-0.0001	0.467139	-0.0001	-0.0001	0.415446	-0.0001	-0.0001	0.477397
FKB11_HUMAN	-0.0001	-0.108412	0.020833	-0.0001	-0.0210505	-0.140904	-0.0001	0.15445	0.194036	-0.0001	0.275635	-0.0304611	-0.0001	0.579384	0.397848	-0.0001	0.455037	0.404338	-0.0001	0.434403	0.464674	-0.0001	0.453581	0.433469	-0.0001	0.415844	0.400684	-0.0001	0.475373	0.448872
RM10_HUMAN	0.0415483	0.0910354	0.0227221	-0.00100323	-0.0126036	0.0373291	-0.00636284	-0.000665546	-0.00887058	-0.0113958	-0.041017	0.0522637	-0.0567183	-0.349915	-0.579151	0.0577076	0.0591076	0.0602695	0.0409997	0.0505734	0.0717634	0.0391161	0.0549809	0.0656646	0.0438014	0.059672	0.0758885	0.0428185	0.0640603	0.0873228
ACBP_HUMAN	0.0565465	-0.372763	0.184276	-0.0475377	-0.102919	-0.305534	-0.0416547	-0.0673828	0.0141059	-0.150526	-0.0201032	-0.159733	0.10468	0.0216327	-0.578942	0.0911467	0.148177	0.113174	0.0998255	0.163837	0.132914	0.104499	0.140828	0.119336	0.0946468	0.146095	0.126984	0.100265	0.146819	0.117093
SNPC3_HUMAN	-0.0055638	-0.0001	0.176116	0.0336974	-0.0001	-0.578806	0.111576	-0.0001	-0.224752	0.012242	-0.0001	-0.301679	-0.130072	-0.0001	-0.354036	0.178885	-0.0001	0.333646	0.182473	-0.0001	0.3987	0.211626	-0.0001	0.349139	0.190308	-0.0001	0.358154	0.195063	-0.0001	0.369442
MGP_HUMAN	-0.0001	0.070613	-0.0001	-0.0001	-0.0383442	-0.0001	-0.0001	-0.163422	-0.0001	-0.0001	-0.578796	-0.0001	-0.0001	-0.110574	-0.0001	-0.0001	0.525069	-0.0001	-0.0001	0.514403	-0.0001	-0.0001	0.466539	-0.0001	-0.0001	0.474581	-0.0001	-0.0001	0.414067	-0.0001
STRA6_HUMAN	-0.0528396	0.1699	-0.108221	0.162316	0.0941338	0.415368	0.0734456	0.278273	0.062688	-0.0709363	-0.134615	-0.00587091	-0.103406	-0.578211	-0.560512	0.284505	0.218515	0.505685	0.282025	0.213468	100.001	0.2764	0.215482	0.489647	0.27726	0.216627	0.513424	0.276169	0.211083	0.486117
GRP2_HUMAN	-0.0001	-0.0001	0.050481	-0.0001	-0.0001	0.57791	-0.0001	-0.0001	-0.0543951	-0.0001	-0.0001	-0.0251155	-0.0001	-0.0001	0.269244	-0.0001	-0.0001	0.537463	-0.0001	-0.0001	100.001	-0.0001	-0.0001	0.519629	-0.0001	-0.0001	0.479842	-0.0001	-0.0001	0.489137
ENOA_HUMAN	0.0175467	-0.121964	0.201699	-0.0139856	0.0836839	-0.101547	0.1853	0.127495	-0.0105226	-0.0499329	-0.0115511	-0.043222	-0.154608	-0.144022	-0.577331	0.0308733	0.0519715	0.0501402	0.0308689	0.0444438	0.0539253	0.0331423	0.0443123	0.0461657	0.0288222	0.0381485	0.0533435	0.0292868	0.0406392	0.0511016
TAGL3_HUMAN	-0.0112647	-0.0880194	0.0483651	-0.0376822	0.0251368	-0.0551854	0.00504525	-0.0173526	-0.0566601	-0.0489664	-0.0219839	-0.252831	-0.148203	-0.180756	-0.577195	0.0374415	0.0503946	0.0634657	0.0459509	0.0476156	0.0751566	0.0433911	0.0522016	0.0725873	0.0422085	0.0513418	0.0832135	0.0483249	0.0533378	0.0778087
CPNS1_HUMAN	-0.00390403	-0.145713	-0.0661781	-0.125877	0.0845763	-0.11212	-0.0551758	-0.1403	-0.0106234	-0.576846	0.0368224	-0.0243761	-0.252655	-0.20928	-0.15998	0.219437	0.22811	0.324565	0.224182	0.222134	100	0.205783	0.216643	0.361602	0.251341	0.200699	0.320929	0.262756	0.251177	0.358593
SF01_HUMAN	0.0205401	0.0272151	-0.00943608	-0.0180781	-0.00239726	0.0150645	-0.0261854	-0.00297447	-0.0087362	-0.000201464	-0.0168622	-0.0219804	0.0027882	-0.109762	-0.57635	0.0368711	0.0394353	0.0360318	0.0305762	0.0350394	0.0419917	0.035874	0.0347973	0.0404579	0.0318333	0.0326505	0.0418956	0.0361941	0.0389226	0.0502937
DD19B_HUMAN	-0.10247	0.117527	0.0600494	0.00643465	0.0839378	0.0828633	0.223121	0.136832	-0.0781105	-0.113346	0.00300548	0.161731	-0.0700293	-0.556456	-0.576236	0.359336	0.375449	0.240246	0.330961	0.366631	0.265623	0.293717	0.322244	0.280827	0.276379	0.305069	0.331141	0.266796	0.371143	0.264029
F71E2_HUMAN	-0.0001	-0.11435	-0.0001	-0.0001	0.0148155	-0.0001	-0.0001	0.194232	-0.0001	-0.0001	-0.0418334	-0.0001	-0.0001	0.574912	-0.0001	-0.0001	0.476325	-0.0001	-0.0001	0.438195	-0.0001	-0.0001	0.479186	-0.0001	-0.0001	0.483348	-0.0001	-0.0001	0.433281	-0.0001
T120A_HUMAN	-0.574717	-0.0622115	-0.0099012	-0.214718	0.0406389	-0.12666	0.00792559	0.169124	-0.0186188	-0.0119316	0.138052	0.209512	0.00903303	-0.167997	0.409721	0.115966	0.172999	0.150358	0.104319	0.165264	0.186733	0.113459	0.175768	0.153652	0.109293	0.164989	0.168441	0.106034	0.176043	0.172524
XPO4_HUMAN	-0.0286487	0.00170901	-0.0801877	0.229622	0.0973958	0.00903395	0.0302724	0.116099	-0.129757	-0.0806191	0.0380613	-0.112048	-0.181883	-0.118445	-0.574693	0.184458	0.133754	0.154627	0.179592	0.145086	0.15564	0.175993	0.149911	0.168479	0.182743	0.165647	0.178512	0.198478	0.155473	0.173668
LARP7_HUMAN	-0.0191206	-0.0115932	0.00145875	0.0211974	0.0470284	-0.00138078	-0.00706816	-0.00527569	-0.0769898	-0.0132161	0.037422	0.18051	0.0288698	0.143237	0.574402	0.0413158	0.0536932	0.0512525	0.0427383	0.0491136	0.0537289	0.0415423	0.0548554	0.05775	0.037615	0.060273	0.0772215	0.0475566	0.0612635	0.0639707
NPHP4_HUMAN	-0.0001	-0.0001	-0.257662	-0.0001	-0.0001	-0.106833	-0.0001	-0.0001	0.0124278	-0.0001	-0.0001	-0.0258833	-0.0001	-0.0001	0.574343	-0.0001	-0.0001	0.213952	-0.0001	-0.0001	0.223028	-0.0001	-0.0001	0.215556	-0.0001	-0.0001	0.232213	-0.0001	-0.0001	0.244721
GRK6_HUMAN	-0.0001	-0.0966476	-0.0001	-0.0001	-0.0674374	-0.0001	-0.0001	0.133031	-0.0001	-0.0001	-0.0335865	-0.0001	-0.0001	0.574131	-0.0001	-0.0001	0.281197	-0.0001	-0.0001	0.273136	-0.0001	-0.0001	0.30879	-0.0001	-0.0001	0.262291	-0.0001	-0.0001	0.324027	-0.0001
TX13A_HUMAN	-0.0272245	-0.0492105	-0.00448363	-0.29573	0.0212538	-0.534096	0.211526	0.096911	0.119794	0.112658	-0.165017	-0.573923	0.00568008	-0.215704	-0.216587	0.149484	0.188643	0.238715	0.148821	0.201339	0.266013	0.141831	0.206153	0.262569	0.1457	0.212196	0.248955	0.130134	0.196423	0.242536
HDHD3_HUMAN	-0.0001	0.323036	-0.0144878	-0.0001	0.0433378	-0.573789	-0.0001	0.0456519	0.0370664	-0.0001	-0.0145922	-0.00419242	-0.0001	-0.251986	-0.482778	-0.0001	0.195453	0.23595	-0.0001	0.174767	0.337187	-0.0001	0.179852	0.242858	-0.0001	0.161844	0.231086	-0.0001	0.212985	0.259066
PDK1_HUMAN	0.100588	0.0413982	0.0165793	0.0107931	0.0103252	0.15412	0.0368838	0.120636	0.0143896	0.086839	0.049536	0.0625843	-0.0124479	-0.257814	-0.573575	0.0929222	0.0789355	0.0695275	0.0664311	0.0678456	0.0860846	0.0671286	0.0789299	0.0776655	0.0703185	0.0756024	0.0817063	0.0705169	0.0867153	0.0952679
NCOR1_HUMAN	0.0366343	-0.543392	-0.135967	-0.0527278	-0.012474	-0.0722825	-0.401077	-0.103173	0.573465	-0.139458	-0.131266	-0.187338	0.0396713	-0.139135	-0.125122	0.115316	0.265178	0.322661	0.119123	0.241786	0.305647	0.138299	0.23694	0.324324	0.116202	0.235375	0.369831	0.129164	0.262322	0.283891
BORC7_HUMAN	-0.573462	-0.205914	-0.0001	-0.0293231	0.0669457	-0.0001	-0.139731	0.0807316	-0.0001	0.0767907	-0.117418	-0.0001	0.325466	0.198444	-0.0001	0.332531	0.293092	-0.0001	0.269403	0.287505	-0.0001	0.308142	0.266014	-0.0001	0.267522	0.280151	-0.0001	0.32674	0.338114	-0.0001
DHTK1_HUMAN	0.104624	0.00104454	0.0227069	0.0282255	0.029073	0.108438	0.0116367	0.0706168	0.0284793	-0.00274002	-0.0550473	-0.0116389	-0.0499568	-0.466746	-0.573301	0.0387887	0.0476205	0.0333213	0.0306543	0.0482089	0.0523875	0.0243589	0.0458066	0.037634	0.0239868	0.0470647	0.0371172	0.027078	0.0457541	0.0467388
RM30_HUMAN	0.013091	-0.0306977	0.0113388	-0.0530258	-0.0232447	-0.0353726	0.0381586	0.0204521	-0.00053724	-0.0169602	-0.0291835	-0.00724133	0.00115834	-0.573063	-0.066329	0.0588904	0.0890308	0.094687	0.0599099	0.0917468	0.101969	0.0593212	0.0891276	0.0955876	0.063582	0.10387	0.108944	0.0670995	0.110533	0.129784
PRR36_HUMAN	-0.113863	0.110843	0.492966	-0.0598472	-0.488641	-0.0859653	0.178776	-0.396537	0.572987	-0.0214637	0.2593	-0.125807	-0.564265	-0.142848	-0.309944	0.314012	0.347083	0.314636	0.322051	0.314129	0.340546	0.349889	0.315252	0.34221	0.276611	0.332201	0.313014	0.339753	0.324611	0.342534
EFTS_HUMAN	0.104966	0.140297	0.0455267	0.0583139	0.0384016	0.0249327	0.0595015	0.154891	0.0498356	-0.00232656	-0.0308432	-0.108001	-0.119772	-0.5729	-0.563069	0.0423412	0.0543072	0.0465092	0.0311327	0.0448174	0.0466176	0.0356732	0.0492036	0.0474882	0.0257928	0.0539085	0.0561776	0.0312301	0.0579781	0.0656108
PIGO_HUMAN	-0.00126304	-0.198493	-0.055069	0.0291431	-0.0811161	0.0170303	0.0244961	-0.144432	-0.0836335	-0.304765	-0.136979	-0.336636	-0.444274	-0.307364	-0.572753	0.0819813	0.149855	0.109547	0.0822315	0.139115	0.120785	0.079839	0.143468	0.105456	0.0905302	0.141359	0.111489	0.086814	0.153021	0.113505
FA58A_HUMAN	-0.215172	-0.106736	0.0309004	0.134078	-0.0584246	0.0305331	0.0291239	0.0229866	0.0461712	0.105781	0.0014808	-0.173054	-0.0696193	-0.0317386	-0.57235	0.1456	0.196204	0.235909	0.133918	0.182584	0.236699	0.134048	0.190082	0.263416	0.148669	0.195484	0.232034	0.133645	0.203962	0.24862
ITA6_HUMAN	-0.0001	-0.0001	-0.10419	-0.0001	-0.0001	-0.222477	-0.0001	-0.0001	-0.00921873	-0.0001	-0.0001	0.000443176	-0.0001	-0.0001	-0.571998	-0.0001	-0.0001	0.340706	-0.0001	-0.0001	100	-0.0001	-0.0001	0.351196	-0.0001	-0.0001	0.338494	-0.0001	-0.0001	0.434596
COX7R_HUMAN	0.0290333	0.0200888	-0.00452366	-0.0297313	-0.0335813	-0.000764358	-0.0167848	-0.02862	-0.0242017	-0.0990986	-0.20895	-0.180609	-0.147505	-0.571626	-0.470403	0.0559307	0.0539875	0.0620923	0.0479147	0.0481283	0.0663156	0.0442219	0.0492811	0.0586877	0.0575943	0.0624257	0.0859824	0.0587118	0.0636905	0.0886041
B3GN5_HUMAN	-0.0001	0.397773	-0.0001	-0.0001	0.571555	-0.0001	-0.0001	0.159567	-0.0001	-0.0001	-0.0954033	-0.0001	-0.0001	0.022031	-0.0001	-0.0001	0.410657	-0.0001	-0.0001	0.436697	-0.0001	-0.0001	0.399998	-0.0001	-0.0001	0.377273	-0.0001	-0.0001	0.412451	-0.0001
ELOC_HUMAN	0.0778746	0.0594878	0.00238423	0.0176475	0.0236667	-0.0603044	0.0505226	0.011653	-0.0318679	-0.0278207	-0.0223816	-0.0376219	-0.112716	-0.112371	-0.571388	0.0799417	0.136672	0.132636	0.0689171	0.130048	0.155531	0.0734568	0.1245	0.139969	0.0710064	0.12685	0.141146	0.0775065	0.13529	0.162448
HPDL_HUMAN	0.0217959	0.0947823	0.071982	0.0452908	0.106005	0.195642	0.0692482	0.331243	-0.04656	0.0251909	0.0499447	-0.0156985	-0.0202335	-0.41262	-0.570572	0.0507186	0.0498238	0.0414177	0.0467177	0.0467375	0.0501271	0.0377625	0.0534212	0.052419	0.039536	0.0464779	0.0403149	0.0416145	0.0501581	0.0494665
CLCB_HUMAN	0.0520551	-0.0791682	-0.0179456	-0.0659444	0.0214493	-0.138932	0.1124	0.067555	-0.0693717	0.0295108	-0.0218973	-0.078486	-0.0155595	-0.187226	-0.570324	0.167927	0.122535	0.117785	0.138986	0.12685	0.115315	0.133046	0.13336	0.112598	0.129909	0.120605	0.131076	0.138876	0.130005	0.119795
ITIH2_HUMAN	0.0402849	-0.026417	0.0141329	0.0831502	0.0754563	-0.123404	-0.0315485	0.00564528	-0.0950084	-0.00045898	-0.142237	-0.0116345	0.0126795	0.05805	0.570297	0.123857	0.0969575	0.101165	0.111032	0.0930395	0.117379	0.114684	0.100963	0.110692	0.102799	0.10414	0.10979	0.108844	0.103814	0.126021
PYC_HUMAN	0.0492112	-0.0156849	0.0076238	0.0307674	0.010006	0.0552103	-0.000697869	0.0884097	0.0138391	-0.00124585	-0.00147898	-0.029211	-0.0937698	-0.368017	-0.570164	0.0260407	0.0261693	0.0214459	0.0201723	0.0191729	0.0263297	0.0144175	0.0286989	0.0235676	0.0148953	0.026971	0.0281449	0.0225112	0.0355964	0.0351916
PPCEL_HUMAN	0.148403	-0.00152263	0.0489956	-0.00704756	-0.00183311	0.0121651	0.019653	0.0145625	-0.0503691	-0.0073073	-0.0290843	-0.0990193	-0.0636506	-0.401859	-0.57002	0.0673426	0.0643604	0.0687607	0.047774	0.0555644	0.0707213	0.0514363	0.0567007	0.0676008	0.0462179	0.0615345	0.0767337	0.0542964	0.0632315	0.0833693
CHSS2_HUMAN	0.126658	-0.0001	-0.0001	0.19024	-0.0001	-0.0001	0.146712	-0.0001	-0.0001	-0.569882	-0.0001	-0.0001	0.243849	-0.0001	-0.0001	0.267406	-0.0001	-0.0001	0.285412	-0.0001	-0.0001	0.287899	-0.0001	-0.0001	0.307335	-0.0001	-0.0001	0.297592	-0.0001	-0.0001
AMPO_HUMAN	-0.0001	-0.226233	-0.0001	-0.0001	0.569801	-0.0001	-0.0001	0.314701	-0.0001	-0.0001	0.136894	-0.0001	-0.0001	0.0227774	-0.0001	-0.0001	0.322445	-0.0001	-0.0001	0.376282	-0.0001	-0.0001	0.341002	-0.0001	-0.0001	0.298166	-0.0001	-0.0001	0.282226	-0.0001
ABHDB_HUMAN	0.0985445	-0.0338713	0.0924717	0.0666871	0.0184032	0.0626673	0.0726707	0.0916832	0.0120743	-0.0112888	0.00954289	-0.097601	-0.0697778	-0.305388	-0.569741	0.100379	0.0914025	0.100659	0.0838376	0.0837126	0.106857	0.0769872	0.0907008	0.100774	0.0725907	0.0906378	0.116216	0.0805871	0.100511	0.11031
RNF41_HUMAN	-0.0001	-0.0001	0.284654	-0.0001	-0.0001	-0.157381	-0.0001	-0.0001	-0.34935	-0.0001	-0.0001	0.569715	-0.0001	-0.0001	0.120735	-0.0001	-0.0001	0.323697	-0.0001	-0.0001	0.308894	-0.0001	-0.0001	0.311966	-0.0001	-0.0001	0.335685	-0.0001	-0.0001	0.298138
PLS3_HUMAN	0.211173	-0.000518826	0.569488	0.221763	-0.236548	-0.246159	-0.102704	-0.0296868	0.0850336	-0.150804	0.102981	0.252102	-0.0966913	-0.00276969	-0.180772	0.132175	0.175179	0.401557	0.137146	0.192445	100	0.143128	0.197267	0.353297	0.13278	0.181642	0.396651	0.138958	0.188585	0.408726
SNX18_HUMAN	0.0499683	-0.0706231	-0.0171501	0.0210691	-0.0113032	0.0351153	-0.022311	0.0229148	-0.0106969	0.00449921	-0.0529806	-0.104487	-0.0777948	-0.248021	-0.569473	0.0876942	0.0860717	0.082833	0.0763087	0.0835069	0.0975645	0.0877968	0.0863161	0.0832936	0.0782913	0.0866394	0.0972352	0.0873075	0.102265	0.102679
SYC_MYCMO	-0.0001	-0.00563348	-0.0001	-0.0001	-0.0149547	-0.0001	-0.0001	0.0249454	-0.0001	-0.0001	-0.0506628	-0.0001	-0.0001	-0.569169	-0.0001	-0.0001	0.221708	-0.0001	-0.0001	0.216629	-0.0001	-0.0001	0.219543	-0.0001	-0.0001	0.235952	-0.0001	-0.0001	0.267303	-0.0001
MED14_HUMAN	0.0125386	-0.0001	-0.0001	0.56909	-0.0001	-0.0001	-0.010844	-0.0001	-0.0001	-0.389638	-0.0001	-0.0001	-0.0245471	-0.0001	-0.0001	0.412438	-0.0001	-0.0001	0.382824	-0.0001	-0.0001	0.338617	-0.0001	-0.0001	0.358545	-0.0001	-0.0001	0.300609	-0.0001	-0.0001
PDE12_HUMAN	-0.0478323	0.190196	-0.09055	0.0120012	0.0424316	0.0106529	0.0129623	0.100693	0.0885542	0.00927425	0.0106479	0.179643	-0.0650138	-0.569059	-0.0407433	0.108341	0.113867	0.164386	0.0833996	0.0990211	0.179631	0.0846311	0.114417	0.168588	0.0826125	0.10669	0.16145	0.0829953	0.128375	0.18729
ANR26_HUMAN	0.568414	-0.0001	-0.0001	-0.0295083	-0.0001	-0.0001	-0.320586	-0.0001	-0.0001	0.0177613	-0.0001	-0.0001	0.0352325	-0.0001	-0.0001	0.321647	-0.0001	-0.0001	0.245598	-0.0001	-0.0001	0.299994	-0.0001	-0.0001	0.238477	-0.0001	-0.0001	0.276912	-0.0001	-0.0001
MXRA7_HUMAN	0.0212227	0.0510773	0.0983628	0.0474301	0.0837307	-0.0269822	0.100314	0.175365	0.215831	0.175819	0.134759	0.178365	0.174311	0.426351	0.567823	0.0528953	0.0740515	0.0697612	0.0452014	0.0745298	0.073889	0.0471223	0.0744803	0.0763753	0.0544716	0.0766041	0.0795397	0.0489751	0.0742957	0.0757673
CHSTE_HUMAN	-0.0317256	-0.00747359	0.111928	-0.0890351	-0.00348987	0.0781268	0.0802927	0.0330401	-0.207967	-0.0761373	0.00731426	0.0320839	-0.0616772	-0.105988	-0.567544	0.135014	0.131435	0.230185	0.132158	0.146569	0.237842	0.132721	0.13067	0.221884	0.134821	0.124608	0.330137	0.136476	0.135298	0.239062
GPM6B_HUMAN	-0.0112641	-0.0405548	0.0200798	-0.0420714	-0.026815	-0.0493912	-0.00522477	-0.0661399	-0.0163174	0.0203618	-0.000600874	-0.119205	-0.145471	-0.110587	0.567424	0.0947707	0.0929687	0.125022	0.0841231	0.0823672	0.144834	0.0900719	0.0851962	0.126081	0.0959165	0.0868144	0.13875	0.0913153	0.103404	0.160978
RM14_HUMAN	-0.0307899	-0.0915305	0.0053269	0.00546346	0.0111136	0.00484956	0.0147368	0.0292439	0.0137622	-0.0248438	-0.0156966	-0.0433669	-0.0728287	-0.365799	-0.566936	0.0453733	0.0743381	0.0730877	0.042048	0.0744674	0.082433	0.0426591	0.0719681	0.0760881	0.0417851	0.0736805	0.0828569	0.0468122	0.0796397	0.102468
PCDH1_HUMAN	-0.274224	0.368715	-0.13242	-0.130724	0.542788	0.0449494	0.113251	0.200589	0.0433801	-0.178519	-0.0296822	0.4272	0.497064	0.566913	-0.0309362	0.194871	0.353689	0.214067	0.20095	0.376615	0.258083	0.215727	0.390424	0.205538	0.194117	0.292026	0.340852	0.183545	0.390882	0.218944
CDC6_HUMAN	0.286646	-0.502798	-0.242229	0.0417493	-0.0829434	-0.177748	-0.0104789	0.140362	0.0650428	-0.284951	-0.515885	-0.214515	-0.138013	-0.171838	0.566889	0.162341	0.241818	0.237332	0.136394	0.215789	0.265938	0.160145	0.222986	0.255525	0.14674	0.205689	0.261299	0.156024	0.20392	0.287156
CALX_HUMAN	0.0600181	0.125632	0.0910169	0.00104674	0.014118	-0.110404	0.0289912	0.0220449	0.0787363	0.0905276	-0.00613851	0.0213458	0.201202	0.301659	0.566859	0.0281977	0.037211	0.0576932	0.0312342	0.0285135	0.0617799	0.0313359	0.027859	0.0578982	0.0320882	0.0293275	0.0556129	0.0336913	0.0341153	0.0557325
GOT1B_HUMAN	0.0520883	0.139564	0.0490043	0.0591273	0.0137932	0.417636	-0.0352499	0.0292901	-0.0285605	0.0715267	0.0421978	0.263371	-0.224039	-0.0834314	-0.566714	0.127025	0.142902	0.158838	0.110411	0.143082	0.169066	0.121768	0.157192	0.161775	0.122246	0.158918	0.183194	0.121698	0.159701	0.16005
UBP28_HUMAN	0.300718	-0.0001	-0.0957249	-0.365981	-0.0001	-0.0504627	0.0497588	-0.0001	-0.121989	-0.566549	-0.0001	-0.0480853	0.204112	-0.0001	0.0487606	0.218086	-0.0001	0.360997	0.195179	-0.0001	100	0.207344	-0.0001	0.349012	0.206148	-0.0001	0.343962	0.215591	-0.0001	0.355527
NLRC3_HUMAN	-0.0001	-0.0151997	-0.0001	-0.0001	-0.0818267	-0.0001	-0.0001	-0.0480663	-0.0001	-0.0001	-0.0271262	-0.0001	-0.0001	-0.565835	-0.0001	-0.0001	0.294061	-0.0001	-0.0001	0.286227	-0.0001	-0.0001	0.28933	-0.0001	-0.0001	0.279894	-0.0001	-0.0001	0.338656	-0.0001
VRK1_HUMAN	0.0858268	0.070908	0.00596544	0.021454	-0.00439104	0.106399	-0.00524854	0.0119276	0.0283658	0.030952	0.00821791	0.0351944	0.00794528	-0.0488587	-0.565815	0.0400373	0.0344713	0.0403182	0.0281753	0.0293339	0.0531149	0.0256299	0.0280288	0.0441063	0.0258635	0.0286061	0.0466369	0.0254859	0.0374135	0.0535904
GUF1_HUMAN	-0.0396833	0.0968958	0.0540595	0.0302202	0.0173812	0.0901864	0.0207525	0.0450918	0.034955	-0.00187794	-0.0205583	-0.0415677	-0.0304768	-0.420555	-0.56581	0.0732169	0.0712315	0.0680447	0.0596036	0.0531073	0.0804732	0.0500833	0.0608687	0.0714838	0.0495811	0.0659223	0.0766906	0.0535031	0.0723428	0.0840513
LIMC1_HUMAN	-0.0874571	-0.0972389	-0.0578092	-0.0461205	-0.00367318	-0.125517	-0.01163	-0.00967407	0.0488027	-0.00549797	0.0285196	0.0978582	0.202839	0.247519	0.565428	0.0505956	0.04955	0.0473157	0.0461182	0.0319383	0.0559336	0.0394573	0.0321675	0.0570401	0.0356776	0.0371393	0.0700211	0.0504621	0.0419706	0.0617122
MTLD_MYCPN	-0.0001	0.565073	-0.0001	-0.0001	0.0743278	-0.0001	-0.0001	-0.12889	-0.0001	-0.0001	-0.284296	-0.0001	-0.0001	-0.0209646	-0.0001	-0.0001	0.354749	-0.0001	-0.0001	0.293881	-0.0001	-0.0001	0.321601	-0.0001	-0.0001	0.345993	-0.0001	-0.0001	0.351026	-0.0001
SPTB1_HUMAN	-0.56506	-0.0001	-0.0001	-0.236511	-0.0001	-0.0001	-0.124866	-0.0001	-0.0001	-0.219354	-0.0001	-0.0001	-0.116483	-0.0001	-0.0001	0.340732	-0.0001	-0.0001	0.302092	-0.0001	-0.0001	0.313838	-0.0001	-0.0001	0.317854	-0.0001	-0.0001	0.272262	-0.0001	-0.0001
OZF_HUMAN	-0.0001	-0.127617	-0.0001	-0.0001	0.210454	-0.0001	-0.0001	0.314197	-0.0001	-0.0001	0.344102	-0.0001	-0.0001	0.564815	-0.0001	-0.0001	0.33127	-0.0001	-0.0001	0.325324	-0.0001	-0.0001	0.402449	-0.0001	-0.0001	0.401136	-0.0001	-0.0001	0.376332	-0.0001
CP2D7_HUMAN	0.564565	-0.0001	-0.0001	0.40591	-0.0001	-0.0001	-0.500336	-0.0001	-0.0001	0.191227	-0.0001	-0.0001	0.103912	-0.0001	-0.0001	0.326054	-0.0001	-0.0001	0.310587	-0.0001	-0.0001	0.326811	-0.0001	-0.0001	0.279623	-0.0001	-0.0001	0.257828	-0.0001	-0.0001
HOP2_HUMAN	0.287713	-0.0318648	-0.564289	0.160775	0.0228944	-0.0345515	-0.158016	0.00641674	0.204134	0.103726	0.0698154	-0.0927177	-0.165541	-0.315649	-0.271048	0.313291	0.241179	0.188327	0.275891	0.234559	0.198564	0.297227	0.233653	0.198944	0.279741	0.259628	0.269144	0.278467	0.298918	0.214663
GRB2_HUMAN	0.0495797	-0.151748	0.000774476	-0.0411848	-0.0219888	-0.0430271	-0.0340672	-0.0164233	-0.0538522	-0.0463307	0.00441984	-0.0522137	-0.0068503	-0.232958	-0.563619	0.065781	0.109294	0.0937624	0.0636227	0.114295	0.107155	0.0750669	0.102336	0.0944581	0.0590968	0.102391	0.0917	0.0735214	0.10817	0.106681
SYV_MYCMO	0.000623263	-0.0001	-0.0688438	0.15724	-0.0001	0.019604	-0.146858	-0.0001	-0.0806848	0.0404794	-0.0001	0.0372604	0.563423	-0.0001	0.372768	0.229765	-0.0001	0.371214	0.255169	-0.0001	0.367475	0.245362	-0.0001	100	0.259189	-0.0001	0.364694	0.291253	-0.0001	0.435536
MARK1_HUMAN	-0.335012	-0.0293743	-0.400783	-1.0179e-05	0.0383831	-0.201793	0.563064	-0.0056014	0.52672	0.119532	-0.0184175	0.16094	-0.280007	0.00322713	0.0359006	0.14211	0.134835	0.190363	0.124455	0.129961	0.196398	0.144054	0.122062	0.204866	0.139484	0.128517	0.211564	0.130148	0.135569	0.211794
FETA_HUMAN	0.0693344	0.0343564	-0.0529606	-0.0799057	0.0459206	-0.391395	-0.351093	-0.109242	-0.180667	-0.0415504	-0.488879	-0.0723237	-0.127859	-0.37945	0.56207	0.108441	0.120275	0.130784	0.0961823	0.116263	0.133829	0.106854	0.12268	0.130954	0.106303	0.138045	0.142498	0.101753	0.140708	0.143477
BCD1_HUMAN	-0.0146766	-0.0001	-0.0001	0.526331	-0.0001	-0.0001	-0.152427	-0.0001	-0.0001	-0.561989	-0.0001	-0.0001	-0.158594	-0.0001	-0.0001	0.28194	-0.0001	-0.0001	0.276617	-0.0001	-0.0001	0.241489	-0.0001	-0.0001	0.27143	-0.0001	-0.0001	0.247675	-0.0001	-0.0001
NIPS2_HUMAN	0.164215	0.106971	0.073973	0.0393935	0.0473483	0.0150031	-0.000692031	0.0780697	-0.00734528	-0.00195227	0.0415792	-0.0656844	-0.0311086	-0.561924	-0.351377	0.0793429	0.0787879	0.0806764	0.0562809	0.0659104	0.0862259	0.0526344	0.0672611	0.0831273	0.0538794	0.0794554	0.0851294	0.0559141	0.0811824	0.104234
NEC2_HUMAN	-0.0001	-0.0001	0.108085	-0.0001	-0.0001	0.394208	-0.0001	-0.0001	0.160413	-0.0001	-0.0001	0.0289372	-0.0001	-0.0001	-0.561699	-0.0001	-0.0001	0.421713	-0.0001	-0.0001	0.456863	-0.0001	-0.0001	0.425466	-0.0001	-0.0001	0.425298	-0.0001	-0.0001	0.47993
MAP12_HUMAN	-0.080251	0.376812	-0.495115	-0.00309202	0.150367	0.237176	0.561679	-0.0751381	0.13784	0.0700376	-0.169032	0.124527	-0.0719538	-0.206162	-0.351719	0.197779	0.410817	0.227424	0.1658	0.363437	0.291556	0.197831	0.36065	0.246215	0.19537	0.369151	0.299545	0.186784	0.408686	0.262524
TMED9_HUMAN	-0.00328586	0.182814	-0.016832	-0.0247391	0.0285728	-0.0253234	0.00400406	0.0215436	-0.00289287	-0.000501515	0.00057274	0.0490921	0.0545519	0.096753	0.561329	0.0596753	0.0750348	0.0918201	0.0602915	0.0703183	0.0944975	0.0596514	0.0711564	0.0900076	0.0650519	0.0734039	0.101319	0.0574913	0.0744949	0.10915
MIEN1_HUMAN	-0.0001	-0.0001	-0.561327	-0.0001	-0.0001	-0.173784	-0.0001	-0.0001	0.133353	-0.0001	-0.0001	0.0718393	-0.0001	-0.0001	-0.178432	-0.0001	-0.0001	0.503988	-0.0001	-0.0001	0.438479	-0.0001	-0.0001	0.426074	-0.0001	-0.0001	0.446101	-0.0001	-0.0001	0.527665
TSN9_HUMAN	-0.0582499	-0.0152205	-0.0001	0.0444986	0.0520205	-0.0001	0.0993139	0.173826	-0.0001	-0.0110244	0.0664454	-0.0001	-0.069921	-0.561083	-0.0001	0.197462	0.191621	-0.0001	0.184871	0.179264	-0.0001	0.167649	0.176312	-0.0001	0.166333	0.175708	-0.0001	0.184984	0.205864	-0.0001
ZFP91_HUMAN	0.0297707	0.0392558	0.0339289	0.0502628	0.560553	0.257911	0.20906	0.0200218	-0.0237594	-0.0959664	0.153063	0.457077	0.0509256	0.225212	0.426442	0.0924855	0.113543	0.109133	0.0935828	0.119508	0.115875	0.0995034	0.110731	0.107877	0.094305	0.120003	0.123956	0.0835328	0.121641	0.116855
ZN550_HUMAN	0.0883792	-0.0001	-0.0001	-0.544579	-0.0001	-0.0001	0.560499	-0.0001	-0.0001	-0.0607959	-0.0001	-0.0001	0.0173952	-0.0001	-0.0001	0.230555	-0.0001	-0.0001	0.276168	-0.0001	-0.0001	0.276889	-0.0001	-0.0001	0.225713	-0.0001	-0.0001	0.329059	-0.0001	-0.0001
RET1_HUMAN	-0.0382382	-0.0192699	0.0882638	0.00175153	-0.0286897	-0.10584	0.0498032	0.0188216	8.25253e-05	-0.0160822	-0.0164963	-0.106324	-0.259662	-0.348748	-0.559585	0.0449885	0.0582747	0.0702845	0.046882	0.0520454	0.0745218	0.0442121	0.0454042	0.0579797	0.0458407	0.0492275	0.0818769	0.0493582	0.0613059	0.070215
JUN_HUMAN	0.135251	-0.0241723	0.0962473	0.130895	0.0389648	-0.236092	-0.0929433	-0.119151	-0.458907	-0.289126	-0.0933364	-0.100065	-0.0246681	0.068046	0.558905	0.200159	0.184437	0.278672	0.212133	0.170962	0.268029	0.216708	0.169541	0.299984	0.217204	0.180786	0.345572	0.198037	0.191391	0.30355
GRIA3_HUMAN	-0.00965246	-0.0996885	-0.0558433	0.0286379	0.0790321	-0.387474	-0.160174	0.0689617	-0.240715	-0.0787883	-0.385641	-0.0622392	-0.225199	0.202157	0.557882	0.1514	0.159654	0.166971	0.136285	0.146782	0.175112	0.144963	0.157436	0.180183	0.136899	0.175124	0.178439	0.157625	0.176741	0.187045
ACO13_HUMAN	0.0771783	0.270015	0.0464143	0.132655	0.0300244	0.0112834	0.137955	0.155144	-0.00114596	-0.000206204	-0.021834	-0.0789758	-0.12106	-0.557091	-0.470008	0.102329	0.0938103	0.0862617	0.0884848	0.0743949	0.0998358	0.0866927	0.0908302	0.0951726	0.0751695	0.0803267	0.099876	0.087414	0.0984239	0.104072
TPIS_HUMAN	0.0483033	-0.0946087	0.0859687	-0.0331869	-0.00403259	-0.252414	0.0911691	0.0387039	-0.0156311	-0.0138292	-0.0346283	-0.0278395	-0.0996487	-0.227958	-0.556439	0.049303	0.0489363	0.0457	0.0365475	0.0539749	0.0616418	0.0423968	0.0423322	0.0433047	0.0347176	0.0422431	0.0476268	0.0389339	0.0466363	0.0539733
PARG_HUMAN	-0.0001	-0.0880024	-0.0001	-0.0001	0.536799	-0.0001	-0.0001	-0.15351	-0.0001	-0.0001	0.0425516	-0.0001	-0.0001	0.556343	-0.0001	-0.0001	0.270676	-0.0001	-0.0001	0.263759	-0.0001	-0.0001	0.24545	-0.0001	-0.0001	0.244618	-0.0001	-0.0001	0.288158	-0.0001
PR40A_HUMAN	0.125046	0.0324342	-0.0682329	-0.0106019	-0.0046718	0.0754736	-0.128723	-0.0721853	-0.253791	-0.205526	0.0363544	-0.0790576	-0.0169838	-0.262708	-0.556242	0.0448691	0.0568307	0.0538087	0.0414633	0.0499581	0.0633488	0.0389101	0.0507159	0.0593926	0.0382386	0.0534266	0.066123	0.0317611	0.0617952	0.0602547
BIRC7_HUMAN	0.117088	-0.0001	-0.0001	-0.00932027	-0.0001	-0.0001	-0.177795	-0.0001	-0.0001	-0.556046	-0.0001	-0.0001	0.0484852	-0.0001	-0.0001	0.338587	-0.0001	-0.0001	0.243457	-0.0001	-0.0001	0.343009	-0.0001	-0.0001	0.288361	-0.0001	-0.0001	0.244414	-0.0001	-0.0001
FBLN1_HUMAN	-0.166519	-0.0908665	0.0687956	0.0883405	0.0259859	0.30945	0.0235499	-0.042823	0.068307	-0.0742144	-0.00768129	-0.0502055	-0.229413	-0.290181	-0.555976	0.228582	0.149387	0.281465	0.232881	0.150517	0.389113	0.204803	0.139047	0.287187	0.194026	0.148876	0.280179	0.235201	0.159124	0.290173
AP2M1_HUMAN	-0.0125547	0.0715703	-0.0545392	-0.0223346	0.0374258	0.0123857	0.0438122	0.000635482	-0.00527849	-0.0734913	-0.00529473	0.00413283	-0.0877307	-0.16235	-0.555841	0.0584492	0.0511686	0.0576832	0.0422435	0.047367	0.0526862	0.0441592	0.0409324	0.0574072	0.0482542	0.0457137	0.061265	0.049591	0.0482657	0.079871
GRDN_HUMAN	-0.555715	-0.0434655	-0.066372	0.0116035	0.0138953	-0.0306429	0.210237	-0.084045	0.0243892	0.0251319	0.0213041	-0.121442	0.198499	-0.041785	0.12796	0.328434	0.280654	0.225529	0.249025	0.265017	0.267745	0.282313	0.2806	0.222841	0.242814	0.271397	0.352679	0.318675	0.26974	0.278046
TRFL_HUMAN	0.056602	0.0335465	0.445803	0.0453206	0.00112634	-0.555262	-0.342284	-0.0485332	-0.437666	0.0649792	-0.181747	-0.357378	-0.0747751	-0.0196984	-0.0769014	0.155884	0.168856	0.256637	0.142183	0.170109	0.264094	0.145928	0.171993	0.246199	0.150544	0.184531	0.278716	0.139342	0.171163	0.247939
NKTR_HUMAN	0.0269643	-0.0470058	-0.0249439	-0.0355943	-0.0032139	0.115312	-0.0247937	-0.0312105	-0.025316	0.0371803	-0.00959542	0.0449817	0.0252897	0.0945817	0.55474	0.0734716	0.0850817	0.109168	0.0508811	0.083335	0.150221	0.0502746	0.0907284	0.107535	0.0564807	0.0826804	0.12312	0.0565323	0.109549	0.14254
CC170_HUMAN	0.0866393	0.554416	0.0697796	-0.0432013	0.0604815	-0.0256215	0.165707	0.00739413	-0.115552	0.0170661	-0.0289785	0.105978	0.0286697	-0.035232	0.0896906	0.123364	0.190262	0.174345	0.115469	0.159554	0.178981	0.114147	0.147366	0.199852	0.106329	0.157354	0.18379	0.132341	0.15523	0.173904
EDF1_HUMAN	-0.00822085	-0.0412104	0.067332	-0.00260311	0.00541341	-0.187127	0.0811467	0.0126758	-0.00704607	-0.0592847	-0.0041607	-0.214666	-0.252334	-0.162389	-0.554398	0.0814957	0.0989012	0.151907	0.0748802	0.0863034	0.16025	0.078524	0.086717	0.158173	0.078012	0.0938322	0.177912	0.0890153	0.100012	0.179506
ABCA4_HUMAN	-0.0001	0.553941	-0.0001	-0.0001	-0.098945	-0.0001	-0.0001	-0.166032	-0.0001	-0.0001	-0.161001	-0.0001	-0.0001	0.113074	-0.0001	-0.0001	0.326137	-0.0001	-0.0001	0.309369	-0.0001	-0.0001	0.299356	-0.0001	-0.0001	0.302666	-0.0001	-0.0001	0.336655	-0.0001
GPTC8_HUMAN	0.00247758	-0.0476111	-0.0385228	-0.0454277	0.035847	0.0349376	0.0280336	-0.00749165	-0.136752	0.0623086	0.0552172	0.110197	0.0445802	0.133457	0.553877	0.0814547	0.0975052	0.100281	0.071797	0.0883548	0.12156	0.0624802	0.0840124	0.122528	0.06629	0.100401	0.107997	0.0705906	0.0892161	0.135277
BID_HUMAN	-0.129836	0.037634	-0.040169	0.0153284	0.146599	-0.553307	0.153065	-0.0236151	0.00220542	-0.13221	0.0935449	-0.124704	-0.115042	-0.100902	-0.176762	0.136654	0.177629	0.269118	0.129292	0.176392	0.289356	0.135832	0.162378	0.244784	0.130663	0.171247	0.380099	0.139334	0.171144	0.272531
MA7D3_HUMAN	0.0613247	-0.00424093	-0.0076049	0.0442635	0.0252811	0.00478819	-0.0867428	-0.0425676	-0.0293381	-0.0729907	-0.0309231	0.124515	-0.0484154	-0.553023	0.13659	0.175771	0.150899	0.278298	0.14941	0.150895	0.279699	0.156499	0.147984	0.346146	0.159529	0.170502	0.281281	0.170887	0.181047	0.283241
MO4L1_HUMAN	0.00225918	-0.0058932	-0.00877945	0.005575	0.0224938	0.0267733	-0.0181413	-0.0500287	-0.0649977	-0.0402602	-0.0352056	0.0087544	-0.0507312	-0.164416	-0.552951	0.0616274	0.0615005	0.0687403	0.0400636	0.0527455	0.0747009	0.0413383	0.058789	0.0751717	0.0420228	0.0553497	0.0791075	0.0430087	0.0593989	0.0960851
GABT_HUMAN	-0.225332	-0.0211819	0.0650109	0.0658397	0.0102033	0.341785	0.0574825	0.0196202	0.0130255	-0.0399217	-0.0362725	-0.0162739	-0.0144427	-0.313599	-0.552818	0.123607	0.0901844	0.178707	0.0968218	0.0924578	0.190263	0.0963794	0.0932533	0.172608	0.101264	0.0857096	0.195742	0.0946492	0.104829	0.205379
LNP1_HUMAN	-0.0001	-0.55259	-0.0001	-0.0001	0.166091	-0.0001	-0.0001	0.0325496	-0.0001	-0.0001	-0.0482932	-0.0001	-0.0001	0.0700508	-0.0001	-0.0001	0.397473	-0.0001	-0.0001	0.339939	-0.0001	-0.0001	0.306743	-0.0001	-0.0001	0.305187	-0.0001	-0.0001	0.310506	-0.0001
NR1I2_HUMAN	0.00732541	-0.0001	-0.0001	0.179704	-0.0001	-0.0001	-0.339175	-0.0001	-0.0001	-0.347895	-0.0001	-0.0001	-0.552203	-0.0001	-0.0001	0.426794	-0.0001	-0.0001	0.428769	-0.0001	-0.0001	0.431126	-0.0001	-0.0001	0.432566	-0.0001	-0.0001	0.418963	-0.0001	-0.0001
INP5K_HUMAN	0.098556	0.382591	0.0709252	0.223227	0.0282825	-0.00346827	0.030759	0.255683	0.189386	0.0599488	0.0573451	0.0267955	-0.0895237	0.0798445	-0.552063	0.264121	0.363075	0.356781	0.218122	0.323165	100	0.211159	0.337608	0.38314	0.219368	0.312016	0.375269	0.202681	0.409893	0.419142
THEM4_HUMAN	-0.0001	0.132229	-0.0001	-0.0001	0.0915925	-0.0001	-0.0001	0.0477663	-0.0001	-0.0001	-0.0648715	-0.0001	-0.0001	-0.552039	-0.0001	-0.0001	0.284536	-0.0001	-0.0001	0.281526	-0.0001	-0.0001	0.279605	-0.0001	-0.0001	0.281969	-0.0001	-0.0001	0.335783	-0.0001
SL9A1_HUMAN	0.0610758	-0.0400969	-0.0394722	0.183072	0.0476926	0.169556	-0.165028	0.00123948	-0.0365587	0.0815496	-0.0226948	0.0180379	-0.552034	-0.0415185	0.0417058	0.263947	0.17377	0.210881	0.275434	0.171536	0.223276	0.274263	0.165793	0.208731	0.253701	0.168575	0.258008	0.313669	0.165485	0.212416
CNBP_HUMAN	0.0124266	-0.0179309	0.114083	-0.0337814	0.0611158	0.066542	-0.019935	-0.0444671	-0.0994594	0.181222	0.0642536	-0.0346194	0.0202715	0.0539601	-0.551869	0.0627193	0.0791981	0.121511	0.0682328	0.0918881	0.109325	0.0707541	0.079761	0.104513	0.0715672	0.0869789	0.1192	0.0660033	0.0856816	0.117988
TGON2_HUMAN	-0.000298451	-0.107785	-0.00718653	-0.179115	-0.0738921	-0.311765	-0.251575	-0.197267	-0.23755	-0.52122	-0.21188	-0.551632	-0.53511	-0.245424	-0.478569	0.0552724	0.0795587	0.079916	0.0653244	0.0785982	0.0917797	0.0631834	0.0875033	0.0868761	0.0679519	0.084307	0.0967675	0.0639174	0.0877975	0.0883876
CH60_HUMAN	0.0724035	-0.186188	0.0480387	-0.00409558	0.0475908	0.0264024	0.00103035	0.235657	0.00776254	0.00943733	0.17088	-0.0681837	-0.0750415	-0.252403	-0.551521	0.0268806	0.0346448	0.027964	0.0240891	0.027924	0.0296774	0.020964	0.029541	0.0323356	0.0172725	0.0315931	0.0344641	0.0221158	0.0348652	0.0403528
GTPBA_HUMAN	-0.0160246	-0.00647993	0.00480182	0.00516255	-0.000773085	0.00644307	-0.00495451	0.0100539	0.00187761	0.000297712	-0.00399615	-0.0172939	-0.059585	-0.290127	-0.551373	0.0358148	0.0378176	0.0448373	0.0300174	0.036379	0.0500624	0.0288479	0.0326696	0.0434917	0.0294602	0.0351118	0.050147	0.0338333	0.0426641	0.0636136
ST7L_HUMAN	0.0109692	0.18896	-0.0187215	-0.0532832	0.000759981	0.115979	0.0719153	0.02929	-0.00341409	0.104224	0.0454377	0.125468	0.0992904	0.124701	0.551137	0.143536	0.3113	0.389378	0.148765	0.283193	0.397886	0.144442	0.306651	100	0.150347	0.278561	0.406652	0.150984	0.292143	0.474276
DOCK1_HUMAN	-0.113553	0.0216163	0.0161328	0.0161278	-0.0403015	-0.0361498	0.0369914	0.053975	0.055646	-0.0370525	-0.0154818	0.0243642	0.00901967	0.551039	-0.232693	0.271372	0.281996	0.222263	0.251104	0.281635	0.25675	0.252125	0.284312	0.21742	0.255436	0.321294	0.213054	0.25407	0.356427	0.254382
PT100_HUMAN	-0.0250057	-0.0849333	-0.000893668	-0.00442583	0.0440385	-0.0354302	-0.00948633	-0.0435462	-0.0692329	-0.194554	-0.183156	-0.255077	-0.325149	-0.349213	-0.551029	0.0964412	0.132865	0.158218	0.0893754	0.129605	0.18183	0.0917172	0.124728	0.166667	0.107834	0.138364	0.179498	0.114416	0.144725	0.198177
RB6I2_HUMAN	0.0201889	-0.550955	0.0520057	-0.0759374	-0.265525	-0.0455541	0.101199	0.3525	-0.130975	0.104061	0.16493	-0.15083	-0.0179149	0.275869	0.103543	0.126472	0.302818	0.304872	0.10766	0.273304	100	0.118661	0.264508	0.317108	0.120047	0.283867	0.325979	0.103343	0.271012	0.313971
TAF8_HUMAN	0.137778	-0.195646	-0.0001	0.365223	0.0146802	-0.0001	0.1263	0.083281	-0.0001	-0.550843	0.071519	-0.0001	-0.0841943	-0.0635737	-0.0001	0.305464	0.197261	-0.0001	0.292189	0.195598	-0.0001	0.323948	0.184331	-0.0001	0.305994	0.205969	-0.0001	0.314652	0.199513	-0.0001
MTEF3_HUMAN	0.0371573	-0.0763024	0.000639546	0.0126862	-0.00731769	0.00229409	-0.0152778	-0.0127661	-0.0582158	-0.0492766	-0.0919432	-0.074066	-0.234225	-0.497853	-0.550765	0.0468101	0.0545377	0.052809	0.040358	0.0489805	0.0536547	0.0406153	0.0537524	0.0606504	0.0454273	0.0638549	0.0746913	0.0522722	0.0659043	0.0774437
P3C2A_HUMAN	0.0115549	-0.453218	0.0526231	-0.0197533	-0.0200335	0.0355686	0.0790359	-0.0434559	-0.130925	-0.0817715	0.0713416	0.116164	0.00358914	-0.381179	-0.550656	0.129607	0.370215	0.389467	0.114479	0.296733	0.289413	0.111906	0.289161	0.310886	0.111075	0.295667	100	0.101124	0.35696	0.390754
ABHDA_HUMAN	0.143823	0.210998	0.0818844	0.0484838	0.0322368	0.0822387	0.0124514	0.151626	0.0531551	0.0261379	0.0184074	0.0157954	-0.0590286	-0.451445	-0.550543	0.0497071	0.0653031	0.0651578	0.037146	0.0522968	0.0663135	0.0335131	0.0630538	0.0633125	0.0339406	0.0605595	0.0651754	0.0397403	0.0628158	0.0701098
CG026_HUMAN	-0.0214991	0.550511	-0.0156132	-0.0743361	0.00455604	0.130926	-0.14457	-0.312195	-0.00034126	0.0794078	-0.47024	-0.00277363	-0.139016	0.0822012	-0.0202677	0.293589	0.255137	0.189693	0.277598	0.231787	0.210551	0.266871	0.258775	0.189293	0.324125	0.250733	0.201377	0.266166	0.241793	0.192744
ISL1_HUMAN	-0.0319043	-0.122952	0.0703816	0.029703	-0.00465343	-0.0665813	-0.0154992	-0.164367	-0.125227	0.0280787	-0.0728285	0.00890828	-0.126504	-0.103402	-0.550463	0.092808	0.0985646	0.102744	0.0781734	0.0924081	0.119017	0.0741507	0.0972267	0.118411	0.0761688	0.0981317	0.123891	0.0772644	0.0936297	0.119348
TYY1_HUMAN	0.0696837	-0.140916	0.139117	0.0148791	0.136172	0.0938106	-0.210223	-0.195793	-0.252471	-0.0709017	0.063236	0.550255	0.0547186	0.146552	0.136441	0.126019	0.135051	0.144722	0.121274	0.127002	0.153231	0.11992	0.141472	0.154295	0.110639	0.133665	0.163546	0.108259	0.134442	0.141321
CANT1_HUMAN	0.0182086	-0.0060442	-0.0422213	0.0296772	0.0013659	0.0386998	0.00610116	0.0664066	0.132463	0.0905975	0.0641603	0.0657098	0.10291	-0.0340857	-0.550005	0.0822405	0.0646206	0.0898894	0.0855604	0.0632639	0.0997543	0.0765655	0.0703628	0.106588	0.091558	0.0719842	0.105065	0.0917448	0.0767172	0.118847
FAKD5_HUMAN	-0.0193061	-0.00108782	0.0229105	0.0529805	0.0308444	0.135756	0.0862022	0.0538873	-0.000791238	-0.0945009	-0.00216573	-0.0497675	-0.151482	-0.524603	-0.549855	0.0657312	0.069567	0.0694067	0.0612893	0.0650685	0.0865967	0.0697949	0.0665385	0.0683668	0.0643406	0.0594537	0.0746312	0.0623126	0.0746827	0.0841615
GPT_HUMAN	-0.0184677	0.0947864	0.0172609	-0.0164288	0.0182726	0.0368029	0.0338453	0.0367393	0.0215	0.0474464	0.100176	0.0941191	0.020596	0.302589	0.549806	0.0714242	0.116489	0.106336	0.0635994	0.110915	0.116168	0.0647792	0.109047	0.108151	0.0613415	0.116952	0.125051	0.0636726	0.124164	0.132783
MB12A_HUMAN	-0.00151834	-0.203547	0.100851	-0.0989278	-0.0173654	-0.504511	0.177475	-0.233486	-0.041564	0.185613	-0.388914	0.221733	-0.172745	0.0210935	-0.549791	0.152033	0.178997	0.55083	0.142522	0.175649	0.546335	0.152245	0.189534	0.475654	0.151725	0.197	0.525567	0.162649	0.179978	0.504379
FACE2_HUMAN	-0.0001	-0.233147	-0.0501401	-0.0001	0.0375573	-0.102997	-0.0001	0.173902	-0.159598	-0.0001	-0.54946	-0.454317	-0.0001	-0.400901	-0.500941	-0.0001	0.246307	0.242327	-0.0001	0.250691	0.238891	-0.0001	0.276096	0.255454	-0.0001	0.248077	0.257272	-0.0001	0.276973	0.251223
ACOD_HUMAN	0.0554304	-0.00185323	0.0565655	-0.0908497	0.0102617	-0.0794092	0.0483981	-0.0548406	0.0346725	0.164256	0.185907	0.424383	0.549203	0.112216	-0.0134004	0.0613617	0.0724151	0.0787635	0.0609084	0.087968	0.0886845	0.0545107	0.0737661	0.082708	0.0619794	0.0797517	0.110978	0.0617992	0.0915014	0.103643
RT11_HUMAN	0.00371186	-0.08858	0.0338728	-0.020279	-0.00700734	-0.0258642	0.00629179	0.0120688	-0.0447017	0.0117738	-0.00547142	-0.0369203	-0.000998373	-0.333197	-0.549024	0.0519411	0.063795	0.0680766	0.0447826	0.0565697	0.0728314	0.0490475	0.0575336	0.0705575	0.0454697	0.0633133	0.0769649	0.0516351	0.071491	0.0914437
MUTA_HUMAN	0.0652808	0.109689	0.0186205	0.0498638	0.0206339	0.02581	0.0345817	0.191473	0.0316525	0.00814504	0.0486418	0.00256539	-0.0146993	-0.549015	-0.295202	0.040762	0.0422856	0.0345182	0.029381	0.0345298	0.0403875	0.0274459	0.0472796	0.0369653	0.0265131	0.0461309	0.0377203	0.0271728	0.0473697	0.0549084
RADI_HUMAN	0.0458746	-0.0492851	-0.0235518	-0.0558368	-0.0627297	-0.0921838	-0.0607943	-0.0434041	-0.105921	-0.0995846	-0.0841301	-0.232053	-0.086359	-0.250318	-0.548721	0.0436156	0.0484705	0.0559396	0.0379648	0.0514461	0.0540974	0.0442633	0.0463979	0.0593579	0.0414582	0.0519726	0.0702969	0.0415875	0.0529022	0.0600391
ASF1A_HUMAN	0.0522213	-0.0682726	0.00366499	0.000944106	-0.000157603	-0.0665554	-0.119233	-0.0995975	0.0028716	-0.00283528	-0.0770247	-0.0249009	-0.0959487	-0.0726389	-0.548567	0.0934023	0.142392	0.118546	0.0817535	0.133476	0.146941	0.0940312	0.133969	0.127308	0.0864511	0.127732	0.126257	0.0983012	0.132753	0.144221
MAAI_HUMAN	0.00263206	0.131813	0.0958135	-0.00190036	0.0157147	-0.0648911	-0.0464984	0.0524084	0.0194596	0.0481091	0.00870334	-0.0516277	-0.260672	-0.548055	-0.396753	0.13192	0.127157	0.15559	0.118714	0.122194	0.18547	0.113712	0.114141	0.152309	0.123627	0.122005	0.17086	0.141296	0.136649	0.173325
TRI35_HUMAN	-0.0001	0.547863	-0.0001	-0.0001	0.0806473	-0.0001	-0.0001	-0.0940928	-0.0001	-0.0001	-0.166185	-0.0001	-0.0001	-0.189016	-0.0001	-0.0001	0.396376	-0.0001	-0.0001	0.32799	-0.0001	-0.0001	0.326391	-0.0001	-0.0001	0.388378	-0.0001	-0.0001	0.352266	-0.0001
KLHL7_HUMAN	0.0174552	-0.117185	-0.0338404	-0.0233043	-0.0313034	0.00672651	-0.0354068	-0.118895	-0.0179936	-0.0264044	-0.0119406	-0.0500478	-0.0702194	-0.2598	-0.547771	0.0775725	0.0880546	0.0901784	0.0683969	0.0819375	0.0997756	0.073789	0.0956775	0.0906281	0.0714943	0.0800597	0.099999	0.0784099	0.103185	0.119485
CH10_HUMAN	0.0686243	-0.174727	0.0407445	0.0372694	0.0360897	0.049783	0.0141616	0.145949	0.00781223	0.0136942	0.110367	-0.0766542	-0.0177137	-0.414327	-0.547763	0.0545466	0.0605271	0.0528083	0.0406139	0.055825	0.0625059	0.0444486	0.0597316	0.0521665	0.0426913	0.0598286	0.0596526	0.0407058	0.0663533	0.073359
PHP14_HUMAN	-0.124529	-0.118712	-0.0382943	-0.117553	-0.111912	-0.151613	-0.0440589	-0.360799	-0.0741103	-0.121053	-0.0918763	-0.117892	-0.129614	0.159971	-0.547744	0.146834	0.191045	0.145092	0.164184	0.173293	0.157515	0.145472	0.176992	0.1502	0.156755	0.169732	0.153314	0.162879	0.190643	0.161215
NDUAC_HUMAN	0.0228216	-0.016974	0.0191347	0.000842603	0.0254063	0.00438743	-0.0249583	-0.0600319	-0.0432897	-0.034351	-0.0562249	-0.120359	-0.20741	-0.340384	-0.547586	0.0467957	0.0573539	0.0506574	0.0497286	0.0587623	0.0611268	0.0416572	0.0647747	0.0525821	0.0466296	0.0641521	0.0731757	0.0573189	0.0719478	0.0705593
LMTK3_HUMAN	-0.0001	-0.0001	-0.0508363	-0.0001	-0.0001	0.0195251	-0.0001	-0.0001	0.547396	-0.0001	-0.0001	0.313304	-0.0001	-0.0001	0.208993	-0.0001	-0.0001	0.377373	-0.0001	-0.0001	0.303065	-0.0001	-0.0001	0.375832	-0.0001	-0.0001	0.363988	-0.0001	-0.0001	0.3284
SCAF8_HUMAN	0.0734593	-0.0142147	-0.22228	-0.0305893	-0.0527917	-0.0333509	-0.0100026	-0.0909513	0.0870724	0.0368404	-0.224905	-0.0142357	0.169595	-0.326229	-0.547164	0.254969	0.352816	0.197191	0.202939	0.327691	0.179835	0.215108	0.335673	0.238359	0.205585	0.331486	0.193571	0.219161	0.308697	0.212718
KDM2A_HUMAN	-0.00283302	-0.0095036	-0.0179507	-0.00866221	-0.00480985	0.0689377	-0.0188339	-0.0118893	0.00452031	0.0244077	-0.00112415	-0.0400378	-0.0786426	-0.109881	-0.547086	0.0224039	0.0345571	0.0316664	0.0203218	0.0319654	0.0337599	0.0223874	0.0331308	0.0357845	0.0228399	0.0274006	0.0372165	0.0267593	0.0467092	0.0532227
REPI1_HUMAN	-0.0671101	-0.189248	-0.0262919	-0.00209221	0.0654299	0.00274223	-0.023474	-0.0615704	0.0646764	0.0262071	0.187634	0.195729	0.0392198	0.215476	0.546884	0.0790332	0.0993883	0.126394	0.0820378	0.0885337	0.141304	0.0792133	0.105234	0.131844	0.0666738	0.0913446	0.139078	0.0663631	0.0939475	0.132107
MSMO1_HUMAN	0.0604783	0.204567	0.143554	-0.0116802	0.0703543	0.0701841	-0.0450661	-0.0874324	-0.0469168	0.191651	0.21073	0.5462	0.494302	0.404245	0.397684	0.0682038	0.078683	0.103676	0.0714503	0.077884	0.113661	0.0744815	0.0826241	0.0981797	0.0801627	0.0867378	0.126415	0.0855686	0.0982773	0.130237
SMIM7_HUMAN	-0.0236849	0.316619	0.121863	0.0949341	0.00212708	-0.255536	0.07616	0.169213	0.228646	0.389856	0.172048	0.397549	0.519527	0.539493	0.546147	0.116823	0.177828	0.158774	0.126221	0.173431	0.17254	0.121618	0.173278	0.165118	0.130844	0.170812	0.164397	0.124315	0.16801	0.157251
UBFD1_HUMAN	-0.117265	0.172363	-0.0001	-0.0968504	-0.0946146	-0.0001	0.545946	0.140899	-0.0001	-0.234163	-0.00553971	-0.0001	-0.00368614	-0.285049	-0.0001	0.236416	0.322338	-0.0001	0.263321	0.307907	-0.0001	0.281276	0.312169	-0.0001	0.283894	0.303432	-0.0001	0.269241	0.40186	-0.0001
FSCN1_HUMAN	0.00956298	0.019066	0.000881279	-0.0477997	0.012554	-0.0621785	0.0514914	0.00773928	-0.0418621	-0.085393	-0.0430586	-0.331586	-0.287571	-0.315402	-0.545867	0.0226812	0.0283728	0.0318503	0.0323501	0.028953	0.0491405	0.0292642	0.0324764	0.0364742	0.0274506	0.0329076	0.0432583	0.029915	0.0323081	0.0422703
HBA_HUMAN	0.00862249	0.0661259	0.0415563	0.0184442	0.0445177	0.034744	-0.0266385	0.0685954	-0.0869775	0.0902288	0.021892	0.0109496	0.0299972	0.117607	0.545799	0.0647245	0.102426	0.0968507	0.0724026	0.110587	0.0992087	0.0712182	0.0883821	0.104792	0.0702173	0.0887155	0.0933219	0.0774819	0.0914624	0.109515
BPHL_HUMAN	0.0281631	0.0122391	0.0592113	0.174128	0.0514955	0.0753453	0.0886394	0.182754	0.0171723	0.0477425	0.0838036	-0.0621031	-0.105968	-0.510323	-0.545783	0.0800072	0.0982272	0.0725259	0.0751663	0.0897381	0.0788813	0.0669952	0.0952183	0.0704691	0.0641125	0.0879264	0.0750908	0.0612585	0.100597	0.0901684
G45IP_HUMAN	0.0371813	-0.0574848	0.000898873	0.0237909	-0.00413689	-0.0487722	-0.0237405	-0.0182631	-0.040641	-0.035055	-0.0311991	-0.0231406	-0.0439478	-0.241573	-0.545777	0.0374293	0.0437984	0.0458434	0.0350669	0.0418343	0.0491329	0.0366395	0.0421664	0.0485544	0.0384061	0.0390198	0.0502471	0.0360193	0.0486581	0.0635022
ERG7_HUMAN	0.0776262	0.305819	0.113461	0.0996246	0.138712	0.27365	0.0996441	0.0917031	0.0952595	0.083693	0.193416	0.49685	0.545746	0.41218	0.151174	0.0467178	0.0502521	0.0469984	0.036263	0.0469819	0.0557943	0.0413181	0.0461081	0.0532421	0.0383952	0.0468239	0.0511256	0.0425392	0.0551305	0.0573647
ZEB2_HUMAN	-0.0001	-0.369161	-0.172772	-0.0001	0.00772419	-0.0400587	-0.0001	-0.0911205	-0.0924372	-0.0001	-0.0649108	0.0285714	-0.0001	-0.0872334	-0.545619	-0.0001	0.229758	0.149014	-0.0001	0.205586	0.1597	-0.0001	0.222014	0.158261	-0.0001	0.236646	0.148265	-0.0001	0.207641	0.163834
MIP18_HUMAN	-0.0996068	-0.0001	-0.0525189	-0.0556513	-0.0001	0.00358412	0.100336	-0.0001	0.0531847	-0.12569	-0.0001	-0.0725141	-0.545471	-0.0001	-0.0740968	0.222088	-0.0001	0.258256	0.221856	-0.0001	0.283082	0.242656	-0.0001	0.262062	0.284454	-0.0001	100	0.297357	-0.0001	0.258887
ZDH17_HUMAN	-0.0551412	-0.0715303	-0.0297936	-0.147914	-0.0242397	0.0241238	0.0671334	0.0341696	-0.00395271	-0.203997	-0.0527482	-0.123146	-0.248999	-0.173545	-0.545278	0.118918	0.107495	0.147844	0.121661	0.101624	0.149564	0.119005	0.0982029	0.143175	0.12499	0.106452	0.16	0.123354	0.112185	0.173596
LACB2_HUMAN	-0.0001	-0.00558207	-0.0001	-0.0001	-0.22527	-0.0001	-0.0001	0.171637	-0.0001	-0.0001	0.253726	-0.0001	-0.0001	-0.545153	-0.0001	-0.0001	0.35228	-0.0001	-0.0001	0.39203	-0.0001	-0.0001	0.365091	-0.0001	-0.0001	0.384294	-0.0001	-0.0001	0.421676	-0.0001
PTMS_HUMAN	0.0150014	-0.0650585	0.324976	-0.0138236	-0.0468461	-0.545129	0.133047	0.0412407	-0.0882513	-0.0482427	0.0209407	-0.0355836	-0.170562	-0.0573657	-0.257032	0.0740181	0.0865613	0.120846	0.067416	0.0839858	0.136945	0.0676293	0.0882373	0.115327	0.067197	0.089352	0.128391	0.0687781	0.0872961	0.12746
GLSL_HUMAN	0.131696	0.344889	0.18184	0.0791917	-0.013183	-0.0427347	0.0681259	0.0203516	0.0648739	0.0278654	-0.141033	-0.0548648	0.0116022	-0.544647	-0.197235	0.366451	0.360957	0.344564	0.276175	0.298898	100	0.273153	0.301109	0.349632	0.276588	0.320093	0.318496	0.293655	0.393856	0.385249
KMT2B_HUMAN	-0.119427	-0.524428	0.0331469	-0.418808	-0.200294	0.190549	0.237702	0.088091	-0.0178215	0.291699	-0.0446778	0.0357676	0.00246482	0.0559558	-0.544516	0.174765	0.461866	0.263127	0.163095	0.48685	0.355477	0.158778	0.452206	0.261205	0.165204	0.489003	0.270372	0.163285	0.454126	0.292351
SUCA_HUMAN	0.0483086	-0.0604753	0.0380506	0.0556661	0.0583418	0.0277511	0.0485542	0.159555	0.0196233	-0.0166015	0.0391297	-0.0641375	-0.0616904	-0.535859	-0.543699	0.0602477	0.0659182	0.0517311	0.0449382	0.054356	0.0543077	0.0448327	0.0619052	0.0527492	0.0415206	0.0585193	0.0592338	0.0417831	0.0693675	0.0702414
SRCN1_HUMAN	-0.0469688	-0.543353	0.0851583	-0.0275002	0.26242	-0.108543	-0.043147	0.387147	-0.212481	-0.0135838	0.0970562	-0.0642761	-0.0329363	-0.0641937	0.137055	0.111231	0.194116	0.207476	0.0905097	0.17585	0.203814	0.0857448	0.179412	0.201179	0.0923652	0.188398	0.219726	0.0900418	0.187677	0.215194
CAC1H_HUMAN	-0.0001	-0.0001	0.0868697	-0.0001	-0.0001	-0.499994	-0.0001	-0.0001	-0.453105	-0.0001	-0.0001	-0.542935	-0.0001	-0.0001	-0.0355435	-0.0001	-0.0001	0.464314	-0.0001	-0.0001	0.44958	-0.0001	-0.0001	0.435482	-0.0001	-0.0001	0.423336	-0.0001	-0.0001	0.38293
DERM_HUMAN	-0.0165497	0.0170183	0.0742583	-0.00897505	0.011117	-0.0978132	0.0231614	0.0247077	-0.130966	-0.0502112	-0.171027	0.0104854	-0.0845594	-0.441947	-0.542823	0.145397	0.195589	0.170176	0.126156	0.192908	0.171824	0.126878	0.194722	0.189943	0.12154	0.206681	0.183261	0.124751	0.228997	0.202007
ARC_HUMAN	-0.0001	-0.160241	-0.0001	-0.0001	-0.0261104	-0.0001	-0.0001	-0.293015	-0.0001	-0.0001	0.154417	-0.0001	-0.0001	0.54255	-0.0001	-0.0001	0.281769	-0.0001	-0.0001	0.291467	-0.0001	-0.0001	0.31341	-0.0001	-0.0001	0.280251	-0.0001	-0.0001	0.355871	-0.0001
LAP4A_HUMAN	0.240412	0.142217	0.182646	0.00187443	0.00581947	0.187221	-0.0125477	-0.0165944	0.039389	0.143981	0.167976	0.27211	0.197011	-0.0780921	-0.542477	0.15516	0.170894	0.169419	0.120561	0.14599	0.183578	0.127665	0.147859	0.168478	0.139815	0.156271	0.197838	0.145194	0.153275	0.201728
MTR1L_HUMAN	-0.0106076	0.0669012	-0.0606732	-0.107121	-0.0437339	0.0650639	0.0282428	0.0245266	0.126842	-0.0223082	-0.01748	-0.00027558	0.0117881	0.0423124	0.542237	0.0550863	0.0967241	0.100094	0.0684287	0.0856736	0.0933081	0.0620926	0.0768261	0.0932812	0.0554384	0.0815728	0.0885987	0.0628807	0.0832535	0.104808
FAKD3_HUMAN	-0.0532384	0.0828899	0.0123348	0.0159676	0.0143771	-0.00544537	-0.0463592	0.0666909	-0.0217742	-0.112497	-0.112844	-0.00543723	-0.0919592	-0.540486	-0.542193	0.121619	0.180472	0.219125	0.119919	0.171878	0.2646	0.115103	0.177281	0.220729	0.117941	0.175939	0.224257	0.117447	0.206851	0.268879
SYK_MYCGE	0.17019	-0.257013	0.0254969	0.14924	-0.542105	0.186195	-0.0292324	0.293433	0.0327904	-0.0576521	-0.205383	-0.0287797	-0.0438808	-0.331812	-0.131605	0.284652	0.497606	0.193614	0.282217	0.452227	0.228852	0.283091	0.438742	0.193056	0.261234	0.402883	0.232449	0.257785	0.484413	0.193549
KAT5_HUMAN	0.165997	0.0368092	0.0541066	-0.0332518	0.0355744	0.0117442	-0.0324178	0.0975006	-0.0913889	0.0500651	-0.0278431	0.345377	0.00776217	-0.0435776	0.54164	0.12698	0.16574	0.207733	0.118627	0.169001	0.182153	0.12237	0.168911	0.189122	0.116142	0.170077	0.321264	0.114544	0.184401	0.238509
PREX2_HUMAN	-0.0001	-0.345042	-0.0001	-0.0001	-0.541181	-0.0001	-0.0001	0.122244	-0.0001	-0.0001	-0.313647	-0.0001	-0.0001	0.206381	-0.0001	-0.0001	0.38689	-0.0001	-0.0001	0.424613	-0.0001	-0.0001	0.339189	-0.0001	-0.0001	0.390157	-0.0001	-0.0001	0.36007	-0.0001
MARK3_HUMAN	-0.129013	-0.0001	-0.0028622	0.0342587	-0.0001	-0.103231	-0.540932	-0.0001	0.0701055	0.520265	-0.0001	0.0758737	-0.259161	-0.0001	-0.0619905	0.432954	-0.0001	0.390779	0.412727	-0.0001	0.331687	0.401945	-0.0001	0.374383	0.439745	-0.0001	0.323032	0.37003	-0.0001	0.323213
BSPH1_HUMAN	-0.0001	-0.0001	-0.000753391	-0.0001	-0.0001	0.0359915	-0.0001	-0.0001	0.141304	-0.0001	-0.0001	0.402155	-0.0001	-0.0001	0.54081	-0.0001	-0.0001	0.440519	-0.0001	-0.0001	0.45531	-0.0001	-0.0001	0.460875	-0.0001	-0.0001	100.001	-0.0001	-0.0001	0.445194
NIPA2_HUMAN	-0.0001	-0.0001	0.14926	-0.0001	-0.0001	-0.0227864	-0.0001	-0.0001	0.0377349	-0.0001	-0.0001	-0.291396	-0.0001	-0.0001	0.540751	-0.0001	-0.0001	0.342768	-0.0001	-0.0001	100	-0.0001	-0.0001	0.344868	-0.0001	-0.0001	0.407185	-0.0001	-0.0001	0.423341
IF3_MYCFE	-0.0001	-0.0001	-0.00767797	-0.0001	-0.0001	-0.102283	-0.0001	-0.0001	0.0245035	-0.0001	-0.0001	0.00165497	-0.0001	-0.0001	0.540719	-0.0001	-0.0001	0.311522	-0.0001	-0.0001	100	-0.0001	-0.0001	0.308457	-0.0001	-0.0001	0.322787	-0.0001	-0.0001	0.3861
KCNQ2_HUMAN	-0.0370207	-0.0001	-0.0001	-0.336639	-0.0001	-0.0001	-0.0832838	-0.0001	-0.0001	-0.189744	-0.0001	-0.0001	-0.540711	-0.0001	-0.0001	0.431562	-0.0001	-0.0001	0.441887	-0.0001	-0.0001	0.446578	-0.0001	-0.0001	0.44692	-0.0001	-0.0001	0.419394	-0.0001	-0.0001
SP3_HUMAN	0.00809587	0.0186788	-0.004014	-0.00982728	0.0706095	0.235854	-0.0471602	-0.0573364	-0.00689001	-0.055259	-0.0924584	0.540535	0.220797	0.0220113	-0.0403579	0.0859806	0.0930694	0.0973788	0.0863037	0.0891044	0.119864	0.0817188	0.0959847	0.094691	0.0892285	0.0956256	0.126825	0.0911345	0.0884836	0.115164
ALDOC_HUMAN	0.00748691	-0.0617861	0.0322122	-0.0216762	0.00729208	-0.00568469	0.0551996	0.0211263	-0.0242634	-0.00603927	-0.0317606	-0.0261939	-0.00319293	-0.135067	-0.540505	0.0779407	0.0977458	0.0840547	0.0660942	0.0995719	0.0980886	0.0756083	0.0900343	0.0846356	0.0684514	0.0899948	0.0849424	0.0754979	0.0982557	0.0999013
NGRN_HUMAN	0.00206514	-0.117544	-0.01496	-0.0213504	0.0753386	-0.0946022	0.0300031	0.0380237	-0.0255106	-0.0122531	-0.0203192	-0.00441333	-0.0311995	-0.385361	-0.540357	0.0515845	0.0620031	0.0623874	0.0482094	0.0651305	0.0712255	0.0490767	0.062168	0.0641405	0.0512965	0.0605585	0.0749584	0.0563598	0.0786756	0.0893224
COX7C_HUMAN	0.00646435	-0.0403241	-0.00839069	-0.0102411	-0.00619743	-0.0682868	0.017022	-0.00423017	-0.0117843	-0.0305304	-0.0401795	-0.0692219	-0.136619	-0.271098	-0.540334	0.0638085	0.077212	0.0937919	0.0645701	0.0759218	0.104403	0.0623369	0.0737733	0.0978139	0.0637328	0.076152	0.10402	0.0757834	0.093929	0.117592
KLH22_HUMAN	-0.0001	-0.0001	0.0718616	-0.0001	-0.0001	0.245158	-0.0001	-0.0001	-0.199642	-0.0001	-0.0001	0.540312	-0.0001	-0.0001	0.163481	-0.0001	-0.0001	0.332209	-0.0001	-0.0001	0.354186	-0.0001	-0.0001	0.336969	-0.0001	-0.0001	0.387267	-0.0001	-0.0001	0.327291
MASU1_HUMAN	0.0305817	0.0437608	0.0723773	-0.265404	0.0288079	0.0213835	0.0475093	0.0559514	-0.0441542	-0.138093	0.0195513	-0.0128517	0.176943	-0.540229	-0.386701	0.216585	0.119236	0.134596	0.18625	0.110461	0.145673	0.204052	0.111102	0.134305	0.186392	0.118113	0.150309	0.203362	0.13983	0.177214
APOA1_HUMAN	-0.0001	0.329466	-0.0880458	-0.0001	0.0509952	-0.366761	-0.0001	-0.0321911	-0.14736	-0.0001	-0.131017	0.315801	-0.0001	-0.182768	0.540017	-0.0001	0.225987	0.205659	-0.0001	0.227801	0.205032	-0.0001	0.216601	0.195702	-0.0001	0.206066	0.211935	-0.0001	0.217153	0.19336
PRKDC_HUMAN	0.0596059	0.158579	0.019726	-0.00407411	0.0614308	0.23983	-0.0173965	0.00553156	0.0168664	0.0341307	-0.00361181	0.0767769	0.0506096	-0.0334821	-0.539972	0.0178323	0.0182802	0.0178924	0.0121882	0.0167329	0.0253363	0.0181902	0.011061	0.0220877	0.0181241	0.0112447	0.0234999	0.01516	0.0150044	0.0264865
OXSM_HUMAN	0.0514136	0.298769	0.058688	0.0245008	0.0166531	0.310057	-0.0257429	0.0387113	-0.0240678	0.0142576	-0.00701462	0.00722236	-0.0657483	-0.539534	-0.464196	0.132407	0.172472	0.15639	0.116006	0.148648	0.194784	0.114227	0.147627	0.148437	0.117682	0.145709	0.165608	0.127143	0.177689	0.191941
MYH9_HUMAN	-0.0458686	-0.248461	-0.149412	-0.186021	-0.00231119	-0.182381	0.00211201	-0.0642265	0.0877206	-0.0376643	0.11954	0.00886952	0.13393	0.135046	0.539408	0.0242485	0.0294419	0.0378029	0.021882	0.0206525	0.0378928	0.014716	0.0302586	0.0367564	0.0186002	0.0263193	0.0359577	0.0220538	0.0304854	0.0323086
AMRP_HUMAN	0.265264	-0.0001	0.00426401	0.128198	-0.0001	-0.124173	0.539033	-0.0001	-0.113833	-0.018266	-0.0001	-0.0825615	-0.126098	-0.0001	-0.273375	0.345762	-0.0001	0.275037	0.298634	-0.0001	0.361717	0.321796	-0.0001	0.278315	0.257008	-0.0001	0.270921	0.311612	-0.0001	0.320062
DHX8_HUMAN	-0.0114372	-0.0418556	-0.0270502	-0.00787525	-0.0168061	0.049982	-0.0324357	-0.0105073	-0.0180709	0.00790661	-0.00903709	0.0201796	-0.0126571	-0.00812011	-0.538631	0.0357041	0.0429634	0.0511087	0.0321816	0.0465287	0.0494674	0.0307169	0.0328815	0.0402722	0.0313267	0.0344917	0.0495178	0.02951	0.0318324	0.0522562
LRIG3_HUMAN	-0.00181438	-0.0001	-0.00361776	0.0816383	-0.0001	0.0566975	0.126038	-0.0001	0.067174	0.0110701	-0.0001	-0.201419	-0.126618	-0.0001	-0.538038	0.345531	-0.0001	0.368557	0.246156	-0.0001	0.371511	0.265739	-0.0001	0.374048	0.239571	-0.0001	0.395121	0.254519	-0.0001	0.449787
MBTP1_HUMAN	-0.120488	0.052421	0.0450031	0.127573	-0.0552833	0.0348927	-0.00119907	0.124503	0.0452914	0.10441	0.343247	-0.00161922	0.124757	0.53782	-0.168645	0.162692	0.293144	0.17063	0.150417	0.296621	0.18113	0.161142	0.33816	0.174241	0.14972	0.350188	0.196337	0.164945	0.377664	0.18234
K2C5_HUMAN	-0.00910752	0.248265	-0.0001	-0.268994	0.0841554	-0.0001	-0.0045832	0.138719	-0.0001	0.149766	-0.221703	-0.0001	0.537441	-0.0282971	-0.0001	0.209448	0.293057	-0.0001	0.200401	0.239944	-0.0001	0.163526	0.240743	-0.0001	0.188464	0.269641	-0.0001	0.187488	0.264977	-0.0001
CXAR_HUMAN	-0.00614193	-0.0222884	0.0255803	-0.0506429	-0.00956524	-0.0186847	-0.0636282	-0.0257795	-0.0357686	-0.045865	-0.0518936	-0.0861675	-0.086168	-0.263146	-0.537431	0.0569391	0.0570659	0.0636683	0.0532382	0.0623809	0.0612379	0.0593979	0.0575227	0.0653695	0.0632943	0.0636114	0.0801782	0.0620544	0.0803567	0.0911537
JUPI1_HUMAN	-0.136992	-0.537345	0.0494286	0.0284093	-0.102906	-0.236037	-0.0641824	-0.00712361	-0.025994	-0.338356	-0.0962155	-0.138284	-0.254052	-0.195211	-0.284844	0.116195	0.11896	0.108119	0.103922	0.0913318	0.112859	0.102774	0.102069	0.108915	0.100639	0.108313	0.103756	0.105156	0.113473	0.111179
CBR4_HUMAN	-0.0459288	0.0575472	0.176466	0.0662532	-0.006149	-0.174357	-0.0814294	-0.0165052	-0.00465809	-0.141985	-0.0114969	0.171292	-0.144299	-0.537016	-0.230311	0.116531	0.10993	0.206394	0.138715	0.138942	0.20833	0.14811	0.101076	0.194558	0.128441	0.115074	0.346046	0.126005	0.135967	0.221978
SPG21_HUMAN	-0.302622	0.0695464	-0.0920678	-0.0155435	0.209711	0.236869	0.27818	-0.15318	0.287584	0.0158704	0.146715	0.014831	-0.536612	0.338431	-0.0960377	0.192075	0.289606	0.220826	0.221155	0.351248	0.230859	0.222007	0.345919	0.215533	0.22764	0.308926	0.23291	0.22048	0.345674	0.228886
TM223_HUMAN	-0.00409245	-0.0312471	-0.0927993	-0.0460751	0.00942743	-0.536232	-0.079934	-0.0707515	0.0237041	0.0220915	0.0582268	0.15679	0.0434187	-0.0945811	0.0644739	0.116515	0.169799	0.268343	0.111126	0.170435	0.397589	0.106328	0.169474	0.267128	0.0958208	0.173663	0.293121	0.0979543	0.179503	0.292747
GDE_HUMAN	-0.0534893	-0.252727	0.102718	0.0696563	-0.523361	-0.0810299	-0.00159457	-0.0770183	-0.0895437	-0.0465725	0.0575087	-0.0253527	-0.13844	-0.536186	-0.0338102	0.150577	0.403026	0.386242	0.152232	0.40038	0.398247	0.155931	0.317388	0.379411	0.15606	0.32122	0.374349	0.155406	0.379827	0.502379
CP045_HUMAN	-0.0001	-0.117722	-0.0001	-0.0001	0.207676	-0.0001	-0.0001	0.25829	-0.0001	-0.0001	0.459374	-0.0001	-0.0001	0.535533	-0.0001	-0.0001	0.362638	-0.0001	-0.0001	0.373991	-0.0001	-0.0001	0.381682	-0.0001	-0.0001	0.419644	-0.0001	-0.0001	0.436861	-0.0001
CSPG4_HUMAN	-0.0001	-0.0001	0.0828362	-0.0001	-0.0001	-0.0495102	-0.0001	-0.0001	-0.05855	-0.0001	-0.0001	-0.184841	-0.0001	-0.0001	-0.535495	-0.0001	-0.0001	0.384945	-0.0001	-0.0001	0.373728	-0.0001	-0.0001	0.378002	-0.0001	-0.0001	0.388346	-0.0001	-0.0001	0.452971
MSH3_HUMAN	-0.0001	-0.0001	0.110375	-0.0001	-0.0001	0.0345593	-0.0001	-0.0001	-0.281824	-0.0001	-0.0001	0.0443497	-0.0001	-0.0001	0.535247	-0.0001	-0.0001	0.443394	-0.0001	-0.0001	0.477334	-0.0001	-0.0001	100.001	-0.0001	-0.0001	0.480778	-0.0001	-0.0001	0.485371
BORG4_HUMAN	0.535203	-0.0001	-0.0001	-0.014215	-0.0001	-0.0001	0.024116	-0.0001	-0.0001	0.114325	-0.0001	-0.0001	0.0103976	-0.0001	-0.0001	0.197335	-0.0001	-0.0001	0.162606	-0.0001	-0.0001	0.168044	-0.0001	-0.0001	0.199424	-0.0001	-0.0001	0.186074	-0.0001	-0.0001
DNPH1_HUMAN	-0.112698	-0.0558734	0.0601736	-0.0319872	-0.0603138	-0.534971	0.110942	0.0935008	-0.0133342	-0.104446	0.017781	0.0226239	-0.099183	-0.171855	-0.260877	0.13565	0.139692	0.171246	0.130021	0.124867	0.327132	0.139768	0.129191	0.17313	0.139618	0.126478	0.179192	0.131396	0.144074	0.219432
TADBP_HUMAN	0.0514606	-0.00152122	-0.0160094	0.00261101	-0.0168563	0.0398419	-0.0429705	-0.00483709	0.0333914	0.042	-0.0360644	-0.0945189	0.0173953	-0.0050908	-0.534276	0.0438571	0.0510725	0.0464502	0.0480407	0.0537605	0.0530316	0.0417777	0.0457708	0.051706	0.0437145	0.0528413	0.0695264	0.0419607	0.0608464	0.0658236
CCD13_HUMAN	-0.0001	0.0274301	0.142437	-0.0001	0.0775858	0.0117825	-0.0001	0.0227191	-0.111284	-0.0001	0.0362068	0.30113	-0.0001	0.0314415	-0.534215	-0.0001	0.182519	0.396836	-0.0001	0.185785	0.404364	-0.0001	0.182652	0.402939	-0.0001	0.189833	0.457587	-0.0001	0.184135	0.462147
DCPS_HUMAN	-0.00102981	-0.0953055	0.0382629	-0.0231506	-0.0290008	-0.0927921	0.180529	-0.0961335	0.132132	-0.0339847	-0.0355869	-0.0896872	0.0818481	-0.534162	-0.272501	0.300718	0.280832	0.166066	0.283407	0.305534	0.183336	0.314227	0.310079	0.163021	0.281508	0.277749	0.184223	0.342088	0.351643	0.185054
QOR_HUMAN	0.176317	0.0804213	0.0359763	0.0287247	-0.0344921	0.033446	0.00350347	0.0565811	0.0150467	-0.00346306	-0.0578889	-0.106349	-0.176339	-0.533698	-0.312328	0.0614231	0.0771066	0.0627424	0.0441317	0.0650075	0.0651085	0.0502834	0.0639801	0.0663149	0.0438023	0.0724377	0.0810135	0.0565016	0.0763689	0.08608
TFB2M_HUMAN	-0.0395153	0.0629109	0.0227913	0.0346189	0.0208487	0.0591861	0.0311365	0.0692714	0.0342082	-0.00542824	-0.029458	-0.0123144	-0.0313253	-0.462798	-0.533518	0.047572	0.0611435	0.0505635	0.0336041	0.0515275	0.0592882	0.0325612	0.0534983	0.0506698	0.0309007	0.0584922	0.0582356	0.0307929	0.0670194	0.0753109
ELFN1_HUMAN	-0.0001	0.038784	-0.0001	-0.0001	-0.23268	-0.0001	-0.0001	-0.160593	-0.0001	-0.0001	-0.46454	-0.0001	-0.0001	-0.533502	-0.0001	-0.0001	0.364046	-0.0001	-0.0001	0.425235	-0.0001	-0.0001	0.383575	-0.0001	-0.0001	0.427839	-0.0001	-0.0001	0.432982	-0.0001
RM39_HUMAN	0.0130992	-0.0501317	-0.0105245	-0.00512123	-0.00101466	-0.00673166	-0.00749015	-0.00139857	-0.0266236	-0.003183	-0.00636428	8.12365e-05	-0.0441617	-0.328798	-0.5335	0.0270922	0.0357636	0.0362741	0.0237003	0.0399318	0.0366661	0.0259345	0.0345215	0.0357743	0.024687	0.0458925	0.0448864	0.0273544	0.044175	0.0554732
U2D2L_HUMAN	-0.0001	-0.0001	-0.0889474	-0.0001	-0.0001	0.0108982	-0.0001	-0.0001	-0.0448215	-0.0001	-0.0001	0.0329579	-0.0001	-0.0001	-0.533497	-0.0001	-0.0001	0.281003	-0.0001	-0.0001	0.265479	-0.0001	-0.0001	0.269223	-0.0001	-0.0001	100	-0.0001	-0.0001	0.360315
DDX20_HUMAN	-0.0815673	-0.0154716	0.0032508	-0.114199	-0.0189188	0.132356	0.0503919	-0.0458585	-0.0393001	-0.0822258	-0.00992138	-0.451692	-0.114658	0.00551685	0.533375	0.101854	0.11048	0.188549	0.101309	0.117756	0.209035	0.100386	0.118678	0.189439	0.102336	0.125422	0.222831	0.102585	0.117983	0.196484
ENOPH_HUMAN	-0.0725764	-0.126821	-0.00107238	-0.0255479	0.0717655	0.532723	-0.0446486	0.0278179	0.143094	0.182975	0.179626	-0.0212706	-0.194443	-0.14873	-0.135664	0.329965	0.25561	0.217187	0.250107	0.245983	0.337187	0.266256	0.251938	0.239025	0.278593	0.255576	0.217818	0.280595	0.281755	0.232889
TRAP1_HUMAN	0.0501236	0.206439	0.113223	0.0394994	0.0277494	0.0127902	0.0101896	0.209145	0.0308468	0.00412434	0.0316627	0.0372194	-0.0424302	-0.532587	-0.518054	0.0261172	0.0331893	0.0308978	0.0188137	0.0284645	0.0286868	0.0152709	0.0335786	0.0271906	0.0201309	0.0321124	0.0338614	0.020003	0.0352491	0.0316681
FEN1_HUMAN	0.0368621	-0.0310506	0.0335521	0.00334015	0.0205193	-0.00422813	0.0220584	0.0113402	-0.00502938	0.00217957	0.00428658	-0.0180216	-0.133663	-0.0926663	-0.532554	0.0427301	0.0472081	0.0491669	0.0304581	0.0414586	0.0596142	0.0320419	0.03816	0.0472513	0.030649	0.0413451	0.0501969	0.0419073	0.0496247	0.0716151
RT02_HUMAN	0.0679328	-0.0289733	0.0383343	7.12977e-05	0.00831789	0.0458116	-0.0111531	-0.00758739	-0.0394407	-0.0206991	-0.0401303	0.0275334	-0.0643895	-0.407656	-0.532492	0.0461869	0.0445432	0.0561784	0.035759	0.0450521	0.0624651	0.0336991	0.042997	0.0593867	0.0403695	0.0549651	0.0787818	0.0444187	0.0618563	0.0840618
SRBP1_HUMAN	-0.0150818	-0.328759	-0.0971992	-0.0487029	-0.186398	-0.133707	-0.0594269	-0.0097662	-0.123702	-0.107653	-0.0652298	0.126739	0.0156157	0.532399	-0.219576	0.190278	0.396999	0.244048	0.173931	0.316942	0.258129	0.185357	0.31591	0.254926	0.176588	0.296475	0.341416	0.17335	0.351432	0.276864
ATN1_HUMAN	0.0931726	-0.0001	-0.0411122	-0.191861	-0.0001	-0.532203	0.0768548	-0.0001	0.0882983	0.0579827	-0.0001	-0.125029	0.0928089	-0.0001	0.437658	0.24601	-0.0001	0.304726	0.291726	-0.0001	0.371724	0.241062	-0.0001	0.330284	0.262173	-0.0001	0.347022	0.245868	-0.0001	0.382861
UGGG1_HUMAN	0.0181676	0.183702	0.083934	0.346594	0.17417	0.12135	0.532178	0.0468024	0.0367922	0.061659	0.0683029	-0.0816923	0.053163	0.075359	-0.303211	0.0947684	0.103307	0.0928454	0.082856	0.103216	0.105604	0.0926651	0.0874487	0.112296	0.0872612	0.0994931	0.0987434	0.0697694	0.103254	0.107119
ACON_HUMAN	0.0937875	-0.180357	0.0320391	0.0426857	0.0143738	0.0530578	0.043762	0.154016	0.0200975	0.00475546	0.0143426	-0.0254135	-0.0269766	-0.531937	-0.43881	0.0290977	0.0370592	0.0252581	0.0213834	0.0278626	0.0269551	0.0243041	0.0385622	0.0239827	0.0229976	0.0333845	0.0257492	0.0228726	0.0340249	0.0314872
TM7S3_HUMAN	0.249225	0.165039	-0.117418	-0.0890208	-0.0580372	0.279898	0.188095	-0.0117402	-0.0658365	-0.281548	-0.0897064	0.00993711	-0.130376	-0.254857	-0.531747	0.198577	0.359676	0.281282	0.201248	0.356303	0.322159	0.227086	0.344468	0.273332	0.227926	0.37043	100	0.213011	0.383912	0.347736
HINT2_HUMAN	0.130924	-0.234086	0.0741004	0.0863257	0.0367642	-0.0758602	0.0303162	0.222517	0.00228063	0.00450364	0.141819	-0.0657166	-0.0125661	-0.315918	-0.531712	0.0621375	0.0817302	0.0701349	0.0514184	0.0745174	0.0708905	0.0463622	0.0878605	0.0759961	0.0468822	0.0820706	0.0825743	0.0433144	0.0849757	0.0860381
ISCA1_HUMAN	0.00630767	0.0797095	0.0772942	0.187504	0.0464519	0.0337966	0.0619623	0.129716	0.034307	-0.0224286	0.0065804	-0.0857888	-0.131808	-0.45505	-0.531005	0.0678457	0.0749962	0.0705731	0.0590337	0.0603451	0.0694446	0.0492115	0.067974	0.0715713	0.0494586	0.064873	0.0811309	0.0518684	0.0716389	0.0871023
DBLOH_HUMAN	0.0566705	0.294101	0.188435	0.111621	0.235735	0.240375	0.252432	0.402027	0.240018	0.296505	0.0161877	-0.164303	0.0857489	-0.1981	-0.530788	0.0584855	0.0672146	0.0655326	0.0457846	0.066723	0.0773728	0.0523164	0.0673095	0.063894	0.0568117	0.0647824	0.0656837	0.0483335	0.0718532	0.0742814
MIC10_HUMAN	-0.0688471	0.0683195	-0.0513262	0.0417978	-0.013118	0.0814927	0.0179243	0.0883632	0.0186571	0.161066	-0.15873	-0.207663	-0.0402092	0.0458236	-0.530199	0.137986	0.126833	0.117585	0.127398	0.123175	0.130653	0.12597	0.127025	0.123758	0.130233	0.128906	0.136922	0.120707	0.14501	0.140914
LGR5_HUMAN	-0.0001	-0.0001	0.0275002	-0.0001	-0.0001	-0.0963066	-0.0001	-0.0001	-0.131273	-0.0001	-0.0001	0.529332	-0.0001	-0.0001	0.259649	-0.0001	-0.0001	0.397796	-0.0001	-0.0001	0.521348	-0.0001	-0.0001	0.398625	-0.0001	-0.0001	0.465177	-0.0001	-0.0001	0.417071
FKBP2_HUMAN	0.259771	0.135671	0.24449	0.265065	0.137772	-0.117042	0.188143	0.115436	-0.208589	0.197324	0.0724609	-0.020815	-0.0233642	-0.075809	-0.529142	0.127904	0.178482	0.208567	0.120556	0.163046	0.220425	0.119463	0.167933	0.21503	0.118971	0.163827	0.197433	0.112811	0.186554	0.211035
HINT1_HUMAN	0.0101484	-0.0981797	0.343776	-0.0175695	0.0159086	-0.0838168	0.0321686	0.18648	0.0507362	-0.0976144	-0.051021	-0.30699	-0.177755	-0.218543	-0.528911	0.0664472	0.110392	0.112835	0.0747607	0.113104	0.126282	0.078382	0.113789	0.123869	0.0774603	0.118603	0.131419	0.0751611	0.108926	0.115326
TOP3A_HUMAN	0.0648021	0.121526	-0.0308752	0.0420242	0.0718291	0.0483354	0.0610546	0.0525297	-0.0374268	-0.0493058	0.0126418	0.0254677	-0.0700531	-0.195944	-0.5288	0.115426	0.166708	0.113171	0.114292	0.159428	0.113025	0.113458	0.170344	0.0995719	0.112193	0.162424	0.119011	0.114572	0.177901	0.13014
CPT1A_HUMAN	-0.0233944	0.0599951	-0.017376	0.0890331	0.104819	-0.0654826	0.0449373	0.0744441	0.0648155	0.0426874	0.144542	0.138416	0.381527	0.528746	0.465711	0.172995	0.106258	0.14086	0.179874	0.105585	0.142313	0.192709	0.105505	0.149528	0.168938	0.116339	0.169781	0.206614	0.126311	0.160163
OSBL9_HUMAN	0.0366089	-0.207723	0.171742	0.029658	-0.216335	0.0617273	-0.112305	-0.10227	-0.39667	-0.0222842	-0.0625564	-0.0416138	-0.201637	-0.36558	-0.528715	0.163185	0.235329	0.231566	0.181906	0.278285	0.228429	0.165072	0.227493	0.259468	0.152808	0.246096	0.233707	0.19449	0.222041	0.259641
TAD2B_HUMAN	0.232975	-0.0001	-0.0373299	-0.00113624	-0.0001	-0.119764	0.0666405	-0.0001	-0.0970166	0.184799	-0.0001	0.203166	0.105862	-0.0001	0.528669	0.365695	-0.0001	0.339388	0.294217	-0.0001	100	0.316557	-0.0001	0.381513	0.324415	-0.0001	0.385252	0.348674	-0.0001	0.42379
RT23_HUMAN	0.0184311	-0.132082	0.0124561	0.00791309	-0.00498845	-0.0245625	-0.0137706	-0.0142371	-0.0377938	-0.0129436	0.00122546	0.0185176	-0.0782819	-0.180149	-0.528544	0.0340992	0.0450675	0.0477219	0.0326042	0.0366843	0.0521845	0.0321904	0.0366899	0.0503976	0.0308611	0.0461788	0.0613099	0.0389399	0.0509445	0.0741491
TIAR_HUMAN	0.00260184	0.0404475	-0.000962403	-0.00772426	0.00458602	0.0568333	0.0249306	0.00020327	-0.029923	0.0172027	-0.079501	-0.0177658	-0.0501089	-0.146344	-0.528181	0.0668118	0.0654779	0.0564456	0.0465405	0.0513677	0.0704221	0.0459574	0.0513474	0.053055	0.053315	0.0574211	0.0589194	0.0507081	0.0603981	0.0691379
LIMD2_HUMAN	0.0741765	0.0140244	0.0557474	0.0825809	-0.0324142	-0.244504	0.0412301	-0.0484595	-0.0469571	-0.119038	0.0117445	-0.392495	-0.040956	-0.472274	-0.527814	0.241986	0.181095	0.23247	0.247152	0.180349	0.228641	0.240387	0.179401	0.233323	0.2721	0.190165	0.366674	0.257084	0.215251	0.264786
DDX5_HUMAN	0.0146492	-0.0330116	0.0118143	0.0253127	0.00386575	0.00463789	-0.0338593	-0.0504155	-0.0492667	0.00772696	-0.0298392	-0.0316029	-0.16784	-0.217107	-0.527593	0.020804	0.0227543	0.0358713	0.0272615	0.0215583	0.0341419	0.021884	0.030026	0.0449792	0.0258436	0.02273	0.046592	0.0256056	0.0327581	0.0524254
ALDH2_HUMAN	0.101939	0.114452	0.0225399	0.0492648	0.0298515	0.0300104	0.014044	0.206985	0.022495	-0.00309943	0.0952957	-0.0109521	-0.0498669	-0.527469	-0.476626	0.0326992	0.0325162	0.0277755	0.0284177	0.0284128	0.0302351	0.0247005	0.0369218	0.0317645	0.019805	0.0390505	0.0314875	0.0227724	0.0376575	0.0374907
RIR2_HUMAN	-0.0210367	-0.0457079	0.0567761	0.00695755	-0.0480955	-0.141773	0.0668405	0.0396745	-0.0449408	-0.333294	-0.132041	-0.162651	-0.499879	-0.483456	-0.527105	0.122465	0.133652	0.127064	0.128252	0.13863	0.133459	0.13253	0.149059	0.123523	0.143284	0.138618	0.139681	0.158401	0.172155	0.142698
EZRI_HUMAN	0.00380601	-0.0703228	-0.0390168	-0.0426075	-0.0683719	-0.161496	-0.10344	-0.125164	-0.0938872	-0.147793	-0.116013	-0.337452	-0.119956	-0.280253	-0.526273	0.0422033	0.0393749	0.0567673	0.0318517	0.0437916	0.0559862	0.0341794	0.0445575	0.0533552	0.0381569	0.0424008	0.0620268	0.0359383	0.0442482	0.0558745
ZBED4_HUMAN	-0.0001	-0.0001	0.108267	-0.0001	-0.0001	-0.526199	-0.0001	-0.0001	-0.147642	-0.0001	-0.0001	-0.181247	-0.0001	-0.0001	-0.190978	-0.0001	-0.0001	0.265105	-0.0001	-0.0001	0.295121	-0.0001	-0.0001	0.338639	-0.0001	-0.0001	0.262165	-0.0001	-0.0001	0.328584
MTA70_HUMAN	-0.00541505	-0.0616931	-0.0834869	-0.0401566	-0.046248	-0.0376293	-0.107519	-0.0383811	-0.0272498	0.100952	-0.011948	0.0397931	-0.0522763	-0.116055	-0.526017	0.171408	0.131851	0.218053	0.192983	0.133973	0.214599	0.1995	0.12836	0.229521	0.186831	0.132932	0.215074	0.192369	0.137597	0.234846
WDR87_HUMAN	-0.154294	0.0636699	0.0141749	0.0795062	-0.0351466	0.0304092	0.100285	0.186948	0.0977138	-0.0112933	0.151523	0.00340465	-0.111757	-0.525998	-0.233206	0.177037	0.30169	0.157081	0.143796	0.325715	0.163961	0.156006	0.322495	0.189165	0.142908	0.342087	0.290113	0.151351	0.40133	0.212303
NPS3A_HUMAN	0.189308	0.216048	0.0771123	0.0562609	0.0161131	-0.0202582	-0.0414587	0.165686	0.0132531	0.0552553	-0.0451291	0.0360361	-0.00831882	-0.525917	-0.419575	0.0720355	0.0966524	0.0830237	0.0673902	0.0863812	0.10128	0.0582155	0.0956975	0.0889879	0.0595271	0.101702	0.0959921	0.0551275	0.100603	0.0895101
DEN6A_HUMAN	-0.00912461	-0.0470064	0.169455	0.0525475	0.00393081	-0.198098	-0.173799	-0.298754	-0.16022	0.0635948	0.108212	0.218365	-0.00576053	0.525708	0.432999	0.268396	0.274485	0.270949	0.282578	0.266404	0.384883	0.267531	0.322913	0.3044	0.273137	0.277775	0.289469	0.236574	0.355102	0.303646
KTAP2_HUMAN	0.0487155	0.277675	0.111862	0.0304803	-0.00545318	-0.0519274	-0.0698775	-0.0717958	-0.0362749	-0.000217657	0.0341151	0.111506	0.0959543	0.205101	0.525672	0.11245	0.146814	0.147473	0.112275	0.131753	0.168613	0.1096	0.136643	0.151752	0.106181	0.137499	0.158421	0.108445	0.147212	0.171967
ARGI2_HUMAN	0.072029	0.421485	0.019335	0.0770456	-0.000811302	-0.0226694	-0.00292273	-0.0390594	-0.138252	-0.0857462	-0.227791	-0.0660272	-0.0805478	-0.156501	-0.525587	0.145126	0.213207	0.214007	0.131204	0.201065	0.237686	0.120625	0.206649	0.237028	0.135407	0.205942	0.224406	0.143397	0.242437	0.270365
GRP75_HUMAN	0.0685387	0.235454	0.215672	0.00932482	0.0991733	0.0715761	0.00569604	0.173995	0.0395605	0.0280016	0.0029685	0.0862061	0.00583613	-0.376739	-0.525341	0.0266425	0.033985	0.0327779	0.0226648	0.0379002	0.0280832	0.0175498	0.0368995	0.0244061	0.0215834	0.0387422	0.0333721	0.020291	0.0357774	0.0316572
EFGM_HUMAN	0.0821206	0.0449103	0.029157	0.0500845	0.0448574	0.0658032	0.0134689	0.100269	0.0194361	0.0029506	0.00545358	-0.0290478	-0.0425906	-0.489944	-0.525231	0.0343559	0.0390091	0.0290857	0.0260111	0.0335712	0.0354775	0.0242984	0.033479	0.0311244	0.0199367	0.0388155	0.0329521	0.0264305	0.0409548	0.0399872
NEB1_HUMAN	-0.0139806	-0.00671136	0.115921	0.525175	-0.0710844	0.0124527	-0.00962987	-0.128787	-0.153057	-0.0760534	-0.0702374	0.073323	-0.0193527	0.00550861	0.49706	0.232757	0.180562	0.28119	0.292824	0.182769	0.280207	0.234233	0.185246	0.360597	0.247499	0.177961	0.284867	0.237903	0.199664	0.338925
MSRB2_HUMAN	-0.0001	-0.0001	-0.525012	-0.0001	-0.0001	-0.132321	-0.0001	-0.0001	0.275493	-0.0001	-0.0001	-0.0823669	-0.0001	-0.0001	-0.316272	-0.0001	-0.0001	0.482116	-0.0001	-0.0001	0.415752	-0.0001	-0.0001	100.001	-0.0001	-0.0001	0.410178	-0.0001	-0.0001	0.987713
FKB15_HUMAN	0.513128	-0.0001	-0.0001	0.215683	-0.0001	-0.0001	0.109637	-0.0001	-0.0001	-0.524962	-0.0001	-0.0001	-0.0865581	-0.0001	-0.0001	0.366244	-0.0001	-0.0001	0.397525	-0.0001	-0.0001	0.384854	-0.0001	-0.0001	0.378091	-0.0001	-0.0001	0.396049	-0.0001	-0.0001
TAF4B_HUMAN	-0.0001	-0.0001	0.00127309	-0.0001	-0.0001	-0.173886	-0.0001	-0.0001	-0.0720022	-0.0001	-0.0001	-0.0889083	-0.0001	-0.0001	0.524736	-0.0001	-0.0001	0.303685	-0.0001	-0.0001	0.332467	-0.0001	-0.0001	0.313135	-0.0001	-0.0001	0.32944	-0.0001	-0.0001	0.372298
ODBA_HUMAN	0.110519	0.0363668	0.0379215	0.0118542	0.0173337	0.00446991	0.0109583	0.0513295	-0.00597104	-0.0185472	-0.0991913	-0.0142716	0.0155177	-0.524678	-0.478	0.0576651	0.0667437	0.0500978	0.0491796	0.0599364	0.0466147	0.0483019	0.0629011	0.0473087	0.0451579	0.0755968	0.0573953	0.0484043	0.0702439	0.0641668
PRAF1_HUMAN	0.100439	0.21011	0.0413821	0.243189	0.0889615	0.0812255	0.128351	0.313435	0.365467	0.523995	0.309427	0.410336	0.384553	0.470228	-0.0497511	0.37242	0.170216	0.173915	0.302073	0.15992	0.20592	0.276616	0.176804	0.237202	0.359378	0.181372	0.213271	0.328938	0.195979	0.195294
NOL12_HUMAN	-0.0399153	-0.0699455	-0.0138175	0.09189	0.0149588	-0.126642	-0.0520521	-0.030123	-0.0654252	-0.0568643	0.131698	0.178865	0.00448093	0.113012	0.523863	0.138889	0.138873	0.16995	0.136512	0.144979	0.18427	0.140579	0.141411	0.169806	0.132971	0.141762	0.207102	0.141152	0.14227	0.172265
GTPB6_HUMAN	-0.0622854	-0.132953	0.0298677	0.0765858	0.026485	0.0627944	0.0362799	0.0153312	-0.00622554	0.0191556	0.0289312	-0.0390946	-0.0750024	-0.281488	-0.523706	0.079306	0.0525609	0.0515171	0.0581955	0.0462446	0.0583864	0.0564117	0.0444626	0.0541991	0.0579322	0.0536389	0.0583364	0.0611867	0.0598114	0.0707172
RT30_HUMAN	0.0209678	-0.0539301	0.0208106	0.00285032	6.28159e-06	0.0268501	-0.0268735	0.0201219	0.00199285	-0.0336977	-0.0651683	-0.00286551	-0.0406116	-0.369904	-0.52306	0.0426647	0.0517313	0.0471783	0.0298685	0.0409588	0.0470479	0.0313894	0.0421699	0.0465533	0.0358302	0.0553205	0.0545747	0.0351612	0.0540878	0.0585924
TRPM3_HUMAN	0.122962	0.0316516	-0.162749	-0.522835	-0.0853315	-0.365364	0.0386458	-0.00344535	-0.0591497	0.0966198	-0.440312	-0.398166	0.126598	-0.065524	0.204524	0.122978	0.14673	0.228505	0.144337	0.155591	0.260745	0.139964	0.161947	0.234543	0.135918	0.173539	0.270979	0.132828	0.150701	0.203396
SC5A3_HUMAN	-0.307831	-0.0228828	-0.0216694	0.0170382	0.0238511	0.0490356	-0.0951679	-0.104604	-0.103416	-0.0212501	-0.0699969	-0.259728	-0.388027	-0.228254	-0.522666	0.158055	0.145603	0.170419	0.129311	0.152964	0.17403	0.129691	0.145923	0.176179	0.128944	0.161668	0.199069	0.152481	0.161134	0.185712
TEN1_HUMAN	-0.522499	0.0772614	0.40626	-0.195639	-0.14809	0.406387	-0.18514	0.0870756	0.243681	0.163758	-0.268427	-0.315408	0.134644	-0.15804	-0.431272	0.255012	0.12318	0.293186	0.231961	0.131585	0.375482	0.247103	0.116305	0.278987	0.225293	0.137003	0.309752	0.227093	0.149014	0.273718
ACSF3_HUMAN	0.000403394	0.0295592	0.0309918	0.0368834	0.0899008	0.0896368	0.0622874	0.107865	0.00260735	-0.00855606	-0.000563919	-0.0212364	0.00892036	-0.296644	-0.522398	0.0871361	0.111543	0.0809238	0.0662764	0.103011	0.0859859	0.06231	0.104256	0.0923607	0.0674867	0.10831	0.0884894	0.0596576	0.112036	0.0981602
RNZ2_HUMAN	0.0487525	-0.0214543	0.00607963	0.0396031	0.0265823	0.0267557	0.00896787	0.0291313	0.00596386	-0.0308036	-0.00475341	-0.062504	-0.0666897	-0.442486	-0.522204	0.0474071	0.0530062	0.0433382	0.034027	0.0425429	0.0515549	0.0307563	0.0441341	0.0481556	0.0320178	0.0481749	0.05411	0.0389848	0.0531936	0.0603812
QCR6_HUMAN	0.0928917	0.171353	0.16939	0.0669053	-0.205629	-0.522127	-0.00915816	0.07211	0.348139	-0.148091	-0.0737297	-0.0608751	0.153845	-0.0891128	-0.42606	0.123284	0.181778	0.284073	0.120541	0.190203	0.292448	0.122883	0.181091	0.274361	0.133445	0.185391	0.322216	0.126153	0.173656	0.271756
ATP9B_HUMAN	-0.0001	0.0727527	0.2669	-0.0001	-0.0618384	-0.0228077	-0.0001	-0.0415393	-0.247854	-0.0001	0.0322924	0.0513573	-0.0001	0.521987	0.251446	-0.0001	0.293899	0.490672	-0.0001	0.303015	0.535348	-0.0001	0.292023	100.001	-0.0001	0.288532	0.514427	-0.0001	0.363496	0.52973
NOL3_HUMAN	0.174369	-0.0001	0.226749	-0.240077	-0.0001	-0.0993207	0.4289	-0.0001	-0.017147	0.13102	-0.0001	-0.12782	-0.143583	-0.0001	0.521762	0.215721	-0.0001	0.341855	0.190851	-0.0001	0.386384	0.209432	-0.0001	0.31833	0.194957	-0.0001	0.328594	0.189398	-0.0001	0.384282
DAB1_HUMAN	-0.0001	-0.0001	0.148403	-0.0001	-0.0001	0.144151	-0.0001	-0.0001	0.0172103	-0.0001	-0.0001	-0.0629278	-0.0001	-0.0001	-0.521649	-0.0001	-0.0001	0.346526	-0.0001	-0.0001	100	-0.0001	-0.0001	0.359669	-0.0001	-0.0001	0.331502	-0.0001	-0.0001	0.418038
RM53_HUMAN	-0.00805211	-0.104688	-0.00257084	0.0143174	0.00974475	-0.00895751	0.0235448	0.0374393	0.0164309	-0.0200603	-0.00933162	-0.0148124	-0.055737	-0.250464	-0.521633	0.0634072	0.0558971	0.0665197	0.0450584	0.0548362	0.0651588	0.0456253	0.0562166	0.0615693	0.0420423	0.0571973	0.0713357	0.0473143	0.0671075	0.0858371
DHX57_HUMAN	-0.0761956	0.214567	-0.14563	0.0902909	0.173977	-0.00910541	-0.0453285	-0.134081	0.0154181	0.210899	-0.00379835	0.11671	-0.141712	-0.00826845	-0.521604	0.16306	0.326976	0.19756	0.156524	0.302462	0.255071	0.149411	0.291425	0.178745	0.149405	0.311625	0.205217	0.157401	0.277308	0.208133
LEPA_MYCFP	-0.0001	-0.12302	-0.0601448	-0.0001	-0.13346	-0.0103476	-0.0001	0.0967216	0.029263	-0.0001	-0.0940165	-0.0771953	-0.0001	-0.336982	-0.521433	-0.0001	0.388044	0.435503	-0.0001	0.364522	0.40736	-0.0001	0.396955	0.40277	-0.0001	0.352368	0.405395	-0.0001	0.384648	0.462338
KAD5_HUMAN	-0.0752709	-0.0001	-0.0001	0.339654	-0.0001	-0.0001	-0.18388	-0.0001	-0.0001	-0.521426	-0.0001	-0.0001	-0.187177	-0.0001	-0.0001	0.336523	-0.0001	-0.0001	0.371208	-0.0001	-0.0001	0.293825	-0.0001	-0.0001	0.337563	-0.0001	-0.0001	0.322017	-0.0001	-0.0001
ZN143_HUMAN	-0.0201677	-0.0001	-0.219563	-0.0636358	-0.0001	-0.00386431	-0.00441789	-0.0001	0.0161773	0.166887	-0.0001	-0.0700804	-0.058691	-0.0001	0.521253	0.217783	-0.0001	0.445589	0.214467	-0.0001	0.4152	0.217458	-0.0001	100	0.24237	-0.0001	0.446987	0.229967	-0.0001	0.499958
DHC24_HUMAN	0.026486	0.120491	0.0942385	-0.023841	0.0633257	0.0607044	-0.0267216	-0.0215477	-0.0305307	0.112332	0.102271	0.381466	0.360365	0.134613	0.521004	0.0478473	0.0497702	0.0709345	0.0550417	0.0486627	0.0680844	0.0507378	0.0502058	0.0659825	0.0630369	0.0521287	0.0864334	0.0595108	0.0569384	0.0809415
F13A_HUMAN	-0.17303	0.113351	-0.0001	0.0562462	-0.0170962	-0.0001	-0.190856	0.0599317	-0.0001	0.128561	0.0299593	-0.0001	-0.520931	-0.0531922	-0.0001	0.390536	0.181644	-0.0001	0.380978	0.182556	-0.0001	0.324648	0.173647	-0.0001	0.339386	0.17449	-0.0001	0.357341	0.175496	-0.0001
FA32A_HUMAN	-0.0196682	-0.066828	0.0115196	-0.00458811	0.0520531	-0.361085	-0.0279776	-0.034913	-0.0495144	-0.018718	0.00368829	-0.0050215	-0.0505753	-0.194272	-0.52085	0.0701949	0.0845553	0.100984	0.0659469	0.095515	0.119788	0.0694069	0.0871574	0.10052	0.0698447	0.0843992	0.129563	0.0754869	0.114657	0.143045
INT10_HUMAN	-0.0436989	0.00264716	-0.0264435	-0.0164634	0.0720805	0.17907	-0.52044	0.019803	-0.102197	-0.122098	-0.0776536	0.00654305	-0.0912274	-0.0291879	-0.114178	0.196231	0.0892069	0.101438	0.157843	0.0954993	0.117308	0.165563	0.0824119	0.11185	0.149456	0.0895424	0.120754	0.185476	0.0990764	0.119626
MCL1_HUMAN	0.0271285	0.0646269	0.0331825	0.0891509	-0.219079	0.0263677	0.210579	-0.209613	0.262468	-0.053625	-0.520323	0.0383731	-0.0378995	0.00967741	0.218879	0.231757	0.353147	0.190075	0.240998	0.366231	0.194252	0.291612	0.374303	0.20316	0.244909	0.409144	0.220271	0.239303	0.351179	0.200725
CHD7_HUMAN	-0.0368442	-0.0575994	-0.0325298	-0.0155198	-0.00845337	0.0752187	-0.0268157	-0.00503053	0.00182681	-0.00795159	-0.0342047	-0.0251056	-0.0541182	-0.15134	-0.520259	0.0306618	0.0223861	0.0318142	0.0209863	0.0201355	0.0366296	0.0269282	0.0208025	0.0315814	0.0240631	0.0259475	0.0323864	0.0242463	0.027732	0.0444339
T2EA_HUMAN	0.0220578	-0.0914488	0.0171113	-0.0112717	-0.0388324	0.0764284	-0.0560971	-0.0377644	-0.301104	0.0501775	0.0375495	0.0315364	0.0105322	-0.115109	-0.520178	0.178768	0.292036	0.269928	0.166834	0.280842	0.31155	0.174672	0.274769	0.334231	0.174043	0.273662	100	0.170295	0.285951	0.370226
FZD6_HUMAN	-0.354706	-0.0001	-0.442028	-0.226706	-0.0001	-0.310874	-0.103121	-0.0001	0.519545	0.232198	-0.0001	-0.413921	-0.110201	-0.0001	-0.135428	0.337883	-0.0001	0.528278	0.308505	-0.0001	0.516117	0.316099	-0.0001	0.493394	0.321058	-0.0001	0.485114	0.285399	-0.0001	0.472554
UT14A_HUMAN	-0.0423998	0.00214223	-0.0311771	-0.0223719	-0.0216386	0.00192095	-0.00765639	0.00800513	0.0332055	0.102505	0.0439039	-0.00384491	0.0782311	0.137898	0.519447	0.0292706	0.0339255	0.0328548	0.0287507	0.0322383	0.0328153	0.0279054	0.033067	0.0296678	0.0311267	0.0356988	0.0308821	0.0269091	0.0366872	0.0448583
ACTN4_HUMAN	-0.00331629	-0.0766621	-0.0331413	-0.0354489	-0.0605689	0.00332122	-0.0148364	-0.0408474	-0.0602016	-0.112202	-0.0617007	-0.307942	-0.0627424	-0.187688	-0.519311	0.0557885	0.0584254	0.0485219	0.0408861	0.0520382	0.0517143	0.0411878	0.0477543	0.0477963	0.0476636	0.0525843	0.0660096	0.0512926	0.0578509	0.061294
BRK1_HUMAN	0.0881139	-0.0501496	0.143714	0.337374	-0.0228125	-0.519275	0.0611869	-0.103854	-0.193817	0.266186	0.0377385	-0.0338401	-0.156075	0.0742169	0.0420812	0.225219	0.244787	0.235692	0.285519	0.247503	0.351517	0.219747	0.267568	0.261631	0.269823	0.276894	0.237848	0.233505	0.257968	0.242111
HDHD5_HUMAN	0.0768774	0.232139	0.0264732	0.0276296	0.0575023	0.0627477	0.0400635	0.162836	0.0567943	0.00853112	-0.0559616	0.00364073	-0.026248	-0.519103	-0.492262	0.0434344	0.0506943	0.0409011	0.0330232	0.0400508	0.0479593	0.0304024	0.0479274	0.0473228	0.0335311	0.0427557	0.041798	0.0342871	0.0464796	0.0561291
P53_HUMAN	-0.0001	0.518831	-0.0231079	-0.0001	-0.197176	-0.0494161	-0.0001	-0.336103	-0.125338	-0.0001	0.13031	-0.0279383	-0.0001	-0.270722	0.294677	-0.0001	0.259504	0.260155	-0.0001	0.239669	0.320724	-0.0001	0.248475	0.261244	-0.0001	0.23163	0.267042	-0.0001	0.27778	0.275942
E2AK3_HUMAN	0.363743	0.265899	-0.0001	-0.031414	0.213573	-0.0001	-0.0900922	0.0443675	-0.0001	0.0263442	-0.233711	-0.0001	-0.217885	-0.51882	-0.0001	0.311031	0.435906	-0.0001	0.263025	0.430113	-0.0001	0.280877	0.437435	-0.0001	0.304651	0.431529	-0.0001	0.286125	0.41817	-0.0001
COPG2_HUMAN	-0.100429	0.159195	-0.0573031	-0.173487	-0.0803366	-0.115091	0.518807	0.0071043	-0.222696	-0.114814	-0.0202179	-0.0193647	-0.0583377	0.0679063	0.16266	0.174348	0.240278	0.334118	0.173815	0.220981	100	0.201237	0.23412	0.35624	0.179036	0.223441	0.323364	0.165185	0.232697	0.343881
NDC80_HUMAN	0.150765	-0.0001	-0.0902753	0.0693254	-0.0001	-0.229635	0.021018	-0.0001	-0.0717596	-0.0183656	-0.0001	-0.518392	0.0914823	-0.0001	-0.00890291	0.206539	-0.0001	0.337984	0.180527	-0.0001	0.317247	0.174085	-0.0001	0.288163	0.175855	-0.0001	0.315184	0.180738	-0.0001	0.325993
B3A2_HUMAN	-0.0957648	-0.102733	-0.0286723	-0.023234	0.0221925	-0.00946698	-0.0409995	-0.289644	-0.311438	-0.518294	-0.211984	-0.308872	-0.40369	-0.192027	-0.429293	0.0702421	0.107819	0.100347	0.0716481	0.104201	0.113064	0.0704119	0.120107	0.115069	0.0837893	0.117858	0.116686	0.0799097	0.116488	0.125871
SP110_HUMAN	-0.0001	-0.0001	-0.0660146	-0.0001	-0.0001	0.0487733	-0.0001	-0.0001	0.0248113	-0.0001	-0.0001	-0.0830133	-0.0001	-0.0001	-0.517938	-0.0001	-0.0001	0.40475	-0.0001	-0.0001	0.404613	-0.0001	-0.0001	100	-0.0001	-0.0001	0.406877	-0.0001	-0.0001	0.477614
KAT2A_HUMAN	0.0564536	-0.21701	-0.0362759	0.0190867	-0.0106237	0.13229	0.019797	0.517816	-0.0252644	-0.0664166	-0.105497	0.397209	-0.0352192	-0.157744	-0.0988892	0.163245	0.187397	0.180672	0.126412	0.177628	0.215708	0.126594	0.192892	0.171452	0.135494	0.197737	0.22015	0.128713	0.192247	0.239162
MIDUO_HUMAN	-0.0261226	0.1075	0.0556028	0.0245794	-0.0242306	0.115457	0.0189629	0.103363	-0.0908176	-0.0128384	-0.051607	0.0617604	-0.0572948	-0.517563	-0.231869	0.11682	0.220786	0.190709	0.0898056	0.255857	0.212467	0.0970954	0.252321	0.188044	0.0854108	0.185866	0.227679	0.0944445	0.223982	0.224557
SNAB_HUMAN	0.313363	-0.0218107	-0.0394556	-0.0451096	0.0572972	-0.413518	-0.05065	-0.0154482	-0.205413	-0.0521152	-0.0129379	-0.0853365	0.0182899	-0.194152	-0.51725	0.132101	0.151929	0.171684	0.104628	0.137572	0.264587	0.0971616	0.14029	0.192589	0.103249	0.140851	0.173669	0.111493	0.160478	0.234128
AGRL1_HUMAN	-0.080783	-0.0616679	-0.0100952	-0.22731	0.00332064	0.0548702	0.204054	-0.0693464	0.0841551	-0.0359467	-0.094774	-0.157919	-0.0335656	-0.10559	-0.517099	0.193824	0.159828	0.224015	0.197041	0.152848	0.260204	0.191286	0.158422	0.23	0.193425	0.163113	0.231917	0.173439	0.174919	0.31625
NDUF7_HUMAN	0.1053	0.0669426	-0.020718	0.0370749	-0.0289969	-0.0520183	0.0341752	0.110603	0.14162	0.0363122	-0.0902115	0.0625325	-0.0776644	-0.516694	-0.440716	0.0956082	0.128649	0.213391	0.0992891	0.121442	0.268114	0.108618	0.131342	0.212678	0.0916398	0.131066	0.227431	0.0955606	0.139368	0.216686
S12A7_HUMAN	-0.0001	-0.0001	0.0634593	-0.0001	-0.0001	0.0114939	-0.0001	-0.0001	-0.0505926	-0.0001	-0.0001	-0.201346	-0.0001	-0.0001	-0.516507	-0.0001	-0.0001	0.421699	-0.0001	-0.0001	0.398852	-0.0001	-0.0001	0.402915	-0.0001	-0.0001	0.42161	-0.0001	-0.0001	0.47222
CLUS_HUMAN	0.000619261	-0.028548	0.0214351	0.0189694	0.0731998	0.0401862	0.0956437	0.0283977	0.112157	-0.061674	-0.19898	-0.338796	-0.516089	-0.408615	-0.27757	0.119861	0.130054	0.190908	0.109683	0.127849	0.205406	0.120212	0.125779	0.212125	0.115946	0.148127	0.248471	0.137557	0.172794	0.221286
A4_HUMAN	0.00742944	-0.00289191	0.00980425	0.00122499	0.048538	0.0418341	0.0793638	0.122734	0.0230526	0.0137883	0.0453976	0.0565299	0.0238968	0.00998535	-0.515922	0.0328229	0.0447969	0.0657776	0.0301173	0.0455481	0.0685626	0.0362721	0.0533656	0.0544889	0.0284456	0.0467545	0.0663264	0.0284862	0.046811	0.0708074
HSDL2_HUMAN	-0.055631	0.0531427	0.0378059	0.0383934	-0.0436067	0.0469046	0.0705419	0.0798111	0.0412474	-0.0557281	-0.0131047	-0.0507262	-0.0745451	-0.515753	-0.477816	0.0850088	0.0823032	0.0702862	0.062661	0.0706899	0.0821359	0.069443	0.0682813	0.0690616	0.0661687	0.0625812	0.0704939	0.0718338	0.0732807	0.0868953
CAF17_HUMAN	-0.0430261	0.108748	0.0518336	0.174613	0.0171835	0.0406377	0.0502876	0.0933495	0.00722287	0.0137688	0.0254008	-0.0101682	-0.243514	-0.515434	-0.337885	0.110701	0.0980566	0.0755888	0.086741	0.0880948	0.076492	0.0881342	0.0906091	0.0760334	0.0792994	0.0875545	0.0843538	0.0935823	0.103418	0.0901264
F214B_HUMAN	-0.0001	-0.0001	-0.0265165	-0.0001	-0.0001	-0.190278	-0.0001	-0.0001	0.139784	-0.0001	-0.0001	0.271915	-0.0001	-0.0001	-0.515416	-0.0001	-0.0001	0.438533	-0.0001	-0.0001	0.43483	-0.0001	-0.0001	0.451176	-0.0001	-0.0001	100	-0.0001	-0.0001	0.441997
SG11A_HUMAN	-0.0001	-0.0001	0.20102	-0.0001	-0.0001	0.308222	-0.0001	-0.0001	0.504964	-0.0001	-0.0001	-0.515236	-0.0001	-0.0001	0.0842149	-0.0001	-0.0001	0.320014	-0.0001	-0.0001	0.352688	-0.0001	-0.0001	0.375829	-0.0001	-0.0001	100	-0.0001	-0.0001	0.32462
TBX2_HUMAN	-0.022276	-0.141849	-0.179718	0.0333356	-0.0364517	-0.0846544	0.0089935	-0.00803975	0.383353	0.0386745	0.0228425	-0.255385	0.031264	0.0471916	-0.515054	0.0911168	0.164313	0.528753	0.0996639	0.170027	0.478064	0.0908471	0.15654	0.49456	0.0946359	0.156116	0.470469	0.0914754	0.165633	0.500401
ERRFI_HUMAN	0.0898251	-0.0001	-0.0001	-0.515038	-0.0001	-0.0001	-0.0846987	-0.0001	-0.0001	0.427667	-0.0001	-0.0001	0.00793895	-0.0001	-0.0001	0.246126	-0.0001	-0.0001	0.314844	-0.0001	-0.0001	0.246999	-0.0001	-0.0001	0.289595	-0.0001	-0.0001	0.231625	-0.0001	-0.0001
RPOM_HUMAN	-0.00121752	-0.0712653	0.000690479	-0.00125237	0.0112906	0.0532049	0.00579472	0.00619121	-0.00694258	-0.0849818	-0.0521451	-0.069907	-0.0791694	-0.440549	-0.514578	0.0187087	0.0279295	0.0263147	0.0174077	0.0232306	0.0304309	0.0204435	0.0229584	0.0247297	0.0285694	0.0255773	0.0362086	0.0247474	0.0355762	0.0390266
NUDC1_HUMAN	-0.012785	-0.0528654	0.0156084	0.0109065	-0.0509967	-0.0238173	0.103316	0.0189434	0.00452328	-0.0163477	-0.0177713	0.0206471	-0.109516	-0.260006	-0.514321	0.0993894	0.0934098	0.122574	0.0968423	0.0894641	0.147543	0.106291	0.0816581	0.115323	0.094265	0.0840109	0.12228	0.105867	0.0919883	0.14008
IDH3A_HUMAN	0.0119618	-0.0775728	0.00981219	0.0734195	0.0483174	0.0321378	0.0422275	0.0850831	0.00165504	0.0108733	0.0469737	-0.0274861	-0.030486	-0.255391	-0.514204	0.0460075	0.0485506	0.0379259	0.0375269	0.0450751	0.0492537	0.0329079	0.0457728	0.043339	0.0301583	0.0475545	0.0440399	0.0372124	0.0431183	0.0558461
TDRD1_HUMAN	-0.0001	-0.00936478	-0.0001	-0.0001	0.00714074	-0.0001	-0.0001	0.00601573	-0.0001	-0.0001	0.00215429	-0.0001	-0.0001	-0.513546	-0.0001	-0.0001	0.38337	-0.0001	-0.0001	0.348251	-0.0001	-0.0001	0.351761	-0.0001	-0.0001	0.389961	-0.0001	-0.0001	0.429625	-0.0001
PROX1_HUMAN	0.00487297	0.0239315	-0.0218679	-0.0584536	-0.00456265	0.0649079	-3.23642e-06	-0.00470542	-0.0147347	0.000339444	-0.00723815	-0.0150824	-0.0858845	-0.0830044	-0.513337	0.0488525	0.041785	0.0398114	0.0490956	0.0382846	0.0448633	0.0327638	0.0319876	0.0462235	0.0357583	0.039843	0.0515162	0.0426307	0.0427038	0.0530837
TCOF_HUMAN	-0.0392649	-0.201005	-0.100239	0.0459945	0.0822802	-0.069939	0.00626741	-0.0690022	-0.257953	-0.0885598	0.0495191	0.279335	0.0997817	0.128887	0.513085	0.0262655	0.0370401	0.0548638	0.0228565	0.0410321	0.0473577	0.022367	0.0383859	0.0463082	0.0257092	0.0466278	0.0577852	0.0271566	0.046176	0.053255
FDFT_HUMAN	0.0368486	0.350214	0.139452	0.0524511	0.130781	0.283455	0.116483	-0.0134082	-0.00341503	0.123293	0.240701	0.51308	0.510086	0.428473	-0.13178	0.0414298	0.048652	0.0494976	0.0327571	0.0443246	0.0559265	0.0315392	0.0373906	0.0422342	0.0333513	0.0444224	0.0538516	0.0377664	0.0437041	0.0590859
PROF1_HUMAN	0.00987278	-0.0846423	0.0456333	-0.0214575	-0.00503873	-0.0740858	0.0752886	0.00696193	-0.0275923	-0.0229626	-0.00451787	-0.105957	-0.271006	-0.231022	-0.51256	0.0343414	0.0496396	0.0505358	0.0372476	0.043716	0.0607684	0.0384614	0.0450342	0.0533977	0.0369566	0.041805	0.0656527	0.047855	0.0509041	0.0622815
PCOC1_HUMAN	0.0385848	-0.0001	-0.174816	0.0565246	-0.0001	0.142643	0.192445	-0.0001	0.0215906	-0.048228	-0.0001	0.135573	-0.234832	-0.0001	-0.512005	0.190813	-0.0001	0.381123	0.223584	-0.0001	100	0.231707	-0.0001	0.328673	0.188142	-0.0001	0.351454	0.217861	-0.0001	0.408922
RT36_HUMAN	-0.0169092	-0.124014	0.00307753	0.00866915	0.032597	-0.159034	-0.0274378	0.00774509	-0.034371	-0.0206573	-0.0162736	0.00854851	-0.0700945	-0.511971	-0.145076	0.0769074	0.093499	0.108724	0.0704087	0.0928599	0.125631	0.0677003	0.0974889	0.114974	0.0691988	0.103368	0.144324	0.0763832	0.114061	0.149465
LUM_HUMAN	-0.0001	-0.0001	-0.0224778	-0.0001	-0.0001	-0.511954	-0.0001	-0.0001	-0.131272	-0.0001	-0.0001	0.119879	-0.0001	-0.0001	-0.241362	-0.0001	-0.0001	0.227514	-0.0001	-0.0001	0.267036	-0.0001	-0.0001	0.236971	-0.0001	-0.0001	0.317773	-0.0001	-0.0001	0.23757
GRHPR_HUMAN	-0.0686943	-0.00829714	0.0291924	0.0458924	0.0273163	0.0984999	0.056985	0.121363	-0.0280072	0.0186499	0.0590851	-0.0683201	-0.0968937	-0.261445	-0.51184	0.0704667	0.0979013	0.0860051	0.062499	0.0948507	0.100746	0.0661244	0.0910117	0.0850038	0.0582893	0.088826	0.10044	0.0708444	0.107119	0.115741
RHOA_HUMAN	0.10108	0.215941	-0.121492	-0.0180693	0.268322	-0.373827	-0.000212063	0.0601766	-0.0354971	-0.130195	0.221404	-0.22097	-0.0567523	0.0832962	-0.511576	0.10293	0.17286	0.141475	0.107696	0.163076	0.164624	0.0917208	0.17128	0.125009	0.106568	0.164951	0.141936	0.102451	0.174972	0.142971
BRWD3_HUMAN	-0.246409	0.0200598	0.100888	-0.03949	-0.109732	-0.0250691	0.0865331	0.0934924	-0.236056	0.0407687	-0.00963492	-0.234598	-0.0149981	0.511038	-0.0678287	0.215613	0.278997	0.326978	0.159701	0.295081	100	0.192491	0.286909	0.36712	0.205373	0.287338	0.353832	0.16832	0.35574	0.348339
[truncated: 5,408 more rows]

## Sheet: A Rep0
Protein	TRT1	CTL1	TRT4	CTL4	TRT7	CTL7	TRT10	CTL10	TRT13	CTL13	TRT1_Err	CTL1_Err	TRT4_Err	CTL4_Err	TRT7_Err	CTL7_Err	TRT10_Err	CTL10_Err	TRT13_Err	CTL13_Err
[truncated: 3,884 more rows]

[truncated: 17 more sheets: A Rep1, A Rep2, A Rep3, A Rep4, A Rep5, B Rep0, B Rep1, B Rep2, B Rep3, B Rep4, B Rep5, C Rep0, C Rep1, C Rep2, C Rep3, C Rep4, C Rep5]
