# Supplementary material for: Multiomic Analysis Reveals Disruption of Cholesterol Homeostasis by Cannabidiol in Human Cell Lines
Source: Mol Cell Proteomics. 2022 Jun 24;21(10):100262. doi: 10.1016/j.mcpro.2022.100262 (PMC9525918; doi:10.1016/j.mcpro.2022.100262)
Supplement: supp-7 [file mmc7.xlsx]

## Sheet: merged_cuffdiff
unique_id	log2(fold_change)_3H	q_value_3H	log2(fold_change)_6H	q_value_6H	log2(fold_change)_12H	q_value_12H	log2(fold_change)_24H	q_value_24H
A1BG_chr19:58858171-58874214	-0.0631437	0.997568	0.249265	0.687716	0.0494791	0.973534	0.261912	0.399061
A1BG-AS1_chr19:58858171-58874214	0.127512	0.969415	0.127121	0.910325	-0.0492246	0.973197	0.04941	0.918297
A1CF_chr10:52559168-52645435	-0.315795	1	-0.170846	1	0.0325189	1	0.34845	1
A2M_chr12:9217772-9268558	inf	1	-0.261425	1	-2.02762	1	0.431141	1
A2M-AS1_chr12:9217772-9268558	0.342206	1	0.00674095	1	0.238639	1	-0.913304	1
A2ML1_chr12:8975149-9029381	-0.14588	1	-0.345112	1	-0.0575111	1	0.0820068	1
A2MP1_chr12:9381128-9386803	-inf	1	-inf	1	inf	1	-inf	1
A3GALT2_chr1:33772366-33786699	-0.962443	1	0.722451	1	0.478499	1	0.17515	1
A4GALT_chr22:43088126-43116876	0.899459	1	0.634108	1	0.153568	1	0.736451	0.0127742
A4GNT_chr3:137842559-137851229	0.796711	1	0.0248085	1	0.150899	1	-0.392256	1
AA06_chr17:31340105-32483825	0	1	0	1	0	1	0	1
AAAS_chr12:53701239-53715412	0.0444001	0.953567	0.0182642	0.977654	-0.118388	0.281589	-0.187446	0.0102771
AACS_chr12:125549924-125627871	-0.0873362	0.740574	0.0676736	0.731895	0.490235	0.00115022	0.540715	0.000361247
AACSP1_chr5:178191863-178203277	-0.00411747	0.997568	0.228983	0.0850051	0.00915789	0.984794	-0.0419643	0.783805
AADAC_chr3:151347319-151645963	0	1	inf	1	0	1	0	1
AADACL2_chr3:151347319-151645963	0	1	0	1	0	1	0	1
AADACL2-AS1_chr3:151347319-151645963	1.8273	1	-0.99525	1	-0.188895	1	1.30509	1
AADACL3_chr1:12776117-12788726	0	1	0	1	0	1	0	1
AADACL4_chr1:12704565-12727097	0	1	0	1	0	1	0	1
AADACP1_chr3:151347319-151645963	0	1	0	1	0	1	0	1
AADAT_chr4:170981372-171011538	-0.0176617	0.997568	-0.0566774	0.808194	-0.0884168	0.505438	-0.084304	0.338238
AAED1_chr9:99403532-99417599	0.0431277	0.98142	0.134251	0.4696	0.0802649	0.694897	0.353659	0.000361247
AAGAB_chr15:67493012-67819641	0.0130882	0.997568	0.0627087	0.819968	-0.0593772	0.780301	-0.112505	0.266313
AAK1_chr2:69685126-69870977	-0.23111	0.0329535	0.0358429	0.91868	0.0479259	0.799175	0.171653	0.0246252
AAMDC_chr11:77532207-77583398	0.0286146	0.996437	0.0855333	0.678103	-0.0101181	0.981646	-0.0250899	0.847316
AAMP_chr2:219128851-219134932	0.0356775	0.975113	-0.0513112	0.830074	-0.0959563	0.423234	-0.17779	0.0134553
AANAT_chr17:74449432-74466199	-0.664719	0.363953	0.00358803	0.997983	0.253489	0.674198	0.0733515	0.865714
AAR2_chr20:34824338-34844863	0.0261378	0.995466	-0.0312818	0.938784	-0.0911755	0.471302	-0.16254	0.0297624
AARD_chr8:117950463-117956239	0.282938	1	0.0286399	1	0.595421	1	0.179923	1
AARS_chr16:70286296-70323412	0.19197	0.0929962	0.262245	0.00209444	0.356276	0.00115022	0.516193	0.000361247
AARS2_chr6:44266462-44281063	0.0517529	0.929008	-0.0319089	0.936661	-0.0730543	0.607822	-0.267285	0.000361247
AARSD1_chr17:41102542-41132545	0.058958	0.892798	-0.00779909	0.994417	-0.0295429	0.90769	-0.0463138	0.639512
AASDH_chr4:57204450-57253674	0.0194614	0.997568	-0.012036	0.991965	0.0848473	0.568004	-0.0327226	0.76995
AASDHPPT_chr11:105921824-105969419	-0.0532616	0.916741	0.0165694	0.980865	-0.00981759	0.977549	-0.16386	0.0287525
AASS_chr7:121713597-121784344	-0.300085	0.242886	-0.169399	0.540948	-0.0833283	0.825442	0.0866009	0.671617
AATBC_chr21:45225638-45232448	-0.237742	1	-0.338242	1	0.438989	1	-0.327228	1
AATF_chr17:35306174-35414171	0.0862362	0.720722	-0.216474	0.0141123	-0.0610594	0.68783	-0.024834	0.813708
AATK_chr17:79008946-79156964	0.0620995	0.988614	0.115016	0.799324	0.00578657	0.994387	-0.0442305	0.83659
AATK-AS1_chr17:79008946-79156964	0.403662	1	-0.151769	1	0.159543	1	-0.823561	1
ABALON_chr20:30252260-30311212	0.00435955	0.997568	-0.0895055	0.847716	-0.194987	0.392854	-0.201128	0.222059
ABAT_chr16:8768443-8878432	-0.0433412	0.966213	-0.0422665	0.900762	-0.219001	0.0327137	-0.260403	0.00096247
ABCA1_chr9:107543283-107690527	-0.253678	0.0677084	-0.0840932	0.695859	0.233289	0.0189462	0.224074	0.0042723
ABCA10_chr17:67144147-67323323	-0.377067	0.456516	0.242189	0.524651	0.427226	0.173839	-0.388361	0.292005
ABCA11P_chr4:419223-492960	0.0251603	0.997568	0.0428974	0.977051	0.0827124	0.883421	-0.207973	0.30124
ABCA12_chr2:215674952-216003151	-0.197456	0.0893868	-0.446915	0.00209444	-0.668664	0.00115022	-1.61169	0.000361247
ABCA13_chr7:48211056-48687091	0.0740948	1	-0.162959	1	-0.191305	1	-0.141341	1
ABCA17P_chr16:2390922-2476700	0.123163	1	-0.110554	1	-0.208772	1	0.60273	1
ABCA2_chr9:139901685-139931234	-0.058085	0.910342	-0.221916	0.0239909	0	1	0.0733883	0.404777
ABCA3_chr16:2325878-2390747	-0.0714949	0.811153	-0.170587	0.0767845	-0.0677935	0.633191	0.107173	0.17486
ABCA4_chr1:94458393-94586705	0.037395	1	-0.462972	1	0.431611	1	-1.03331	1
ABCA5_chr17:67144147-67323323	-0.290943	0.545471	0.0798758	0.896781	0.0118857	0.988459	0.0474261	0.843862
ABCA6_chr17:67074846-67138015	0	1	0	1	0	1	0	1
ABCA7_chr19:1040101-1065570	-0.124519	0.797227	0.0808948	0.787692	0.255261	0.067915	0.207588	0.0528596
ABCA8_chr17:66863427-66951533	-inf	1	0.9983	1	1.19115	1	1.05091	1
ABCA9_chr17:66970772-67057136	-0.528485	1	-0.221663	1	0.0118927	1	0.138803	1
ABCA9-AS1_chr17:66970772-67057136	0	1	0	1	0	1	0	1
ABCB1_chr7:87133178-87461613	-0.0835316	0.988614	0.164321	0.71088	0.239209	0.602047	0.479462	0.132374
ABCB10_chr1:229652328-229694442	-0.0711641	0.83314	0.0895346	0.571589	-0.000921275	0.996834	-0.138065	0.0801808
ABCB11_chr2:169779448-169887833	-inf	1	0	1	inf	1	0	1
ABCB4_chr7:87031360-87105019	-0.00605302	1	-0.35147	1	1.99958	1	1.78201	0.000361247
ABCB5_chr7:20655244-20796637	-0.0153147	0.997568	-0.262396	0.505625	0.0425074	0.964818	0.342457	0.158676
ABCB6_chr2:220074487-220083712	0.0254551	0.996437	0.102841	0.4677	0.0647664	0.668607	-0.0621098	0.487552
ABCB7_chrX:74273006-74376175	0.0261363	0.996437	0.0105784	0.994113	0.150916	0.161621	0.218313	0.00250196
ABCB8_chr7:150725508-150744869	0.0209975	0.997568	-0.0368427	0.926414	0.0716194	0.660545	-0.00690604	0.956105
ABCB9_chr12:123405497-123451056	0.0752231	0.888606	-0.0849639	0.708108	-0.110227	0.471302	0.243115	0.00468811
ABCC1_chr16:16043433-16236930	-0.0170813	0.997568	0.0878936	0.558167	0.158149	0.0940719	0.180011	0.0137905
ABCC10_chr6:43395291-43424370	-0.0293117	0.996437	0.102098	0.554954	-0.0241045	0.943295	0.0143711	0.919531
ABCC11_chr16:48200821-48269088	0.468475	1	-0.00457176	1	-0.154208	1	-0.366039	1
ABCC12_chr16:48116883-48180681	0	1	-inf	1	0.106035	1	0	1
ABCC13_chr21:15646119-15673692	0.557534	1	0.276715	1	0.719625	1	0.0824865	1
ABCC2_chr10:101542354-101611949	-0.273947	0.245169	-0.358437	0.00929589	0.263049	0.108995	0.092911	0.576447
ABCC3_chr17:48712217-48769063	0.0423749	1	0.158697	1	0.0631175	1	0.0209623	1
ABCC4_chr13:95672082-95953700	-0.0400187	0.972812	-0.0360561	0.923125	0.139013	0.206306	0.16758	0.0318715
ABCC5_chr3:183637723-183735727	-0.0877427	0.802211	-0.138287	0.322791	-0.0312662	0.915009	-0.139291	0.123009
ABCC5-AS1_chr3:183637723-183735727	inf	1	0.109866	1	inf	1	1.50198	1
ABCC6_chr16:16243421-16317328	0.285418	1	0.545496	0.646426	-0.188298	1	-0.200046	0.747531
ABCC6P1_chr16:18582569-18609607	1.70163	1	-0.145851	1	-2.53825	1	0.00938746	1
ABCC6P2_chr16:14916288-14918559	0.414884	1	0.0996041	1	0.403421	1	-0.100882	1
ABCC8_chr11:17414431-17498392	-0.0801488	0.8779	-0.191927	0.169474	0.130901	0.374645	0.246705	0.00610629
ABCC9_chr12:21950323-22089628	-0.259267	0.21291	-0.0668854	0.853095	0.162823	0.405061	-0.160031	0.264354
ABCD1_chrX:152990322-153010216	0.0768788	0.871274	-0.154139	0.313258	-0.392143	0.00115022	-0.44267	0.000361247
ABCD2_chr12:39945021-40013843	0.0351145	0.98142	0.179486	0.0901235	0.36873	0.00115022	0.421417	0.000361247
ABCD3_chr1:94883932-94984219	0.00361418	0.997568	0.0107729	0.994113	0.0164114	0.964643	-0.0427737	0.679243
ABCD4_chr14:74751979-74769767	-0.00584193	0.997568	0.0159336	0.986291	0.103537	0.424786	-0.079192	0.374507
ABCE1_chr4:145915726-146050676	-0.00224395	0.997568	0.00506658	0.996518	0.0766268	0.56773	0.00555122	0.95987
ABCF1_chr6_ssto_hap7:1871447-1891586	0.0636762	0.85396	-0.138423	0.205272	-0.0229091	0.927978	-0.159922	0.0281916
ABCF2_chr7:150904922-150924460	0.0503868	0.942886	-0.0492479	0.855739	-0.0387486	0.867872	0.0138839	0.911542
ABCF3_chr3:183903862-183911795	0.0381947	0.972856	-0.0222685	0.969116	0.0214298	0.940436	-0.0641621	0.473453
ABCG1_chr21:43619798-43717354	-0.099734	0.728857	-0.0713216	0.756015	0.0128689	0.973975	0.169043	0.0318715
ABCG2_chr4:89011415-89152474	-inf	1	-0.413022	1	-0.106168	1	inf	1
ABCG4_chr11:119019749-119033374	0.0649928	0.98142	0.246572	0.201362	0.461857	0.00115022	0.915117	0.000361247
ABCG5_chr2:44039610-44065958	0.276138	1	0.0515985	1	-0.42744	1	-1.0375	1
ABCG8_chr2:44066102-44105605	-1.11697	1	-0.801054	1	0.224175	1	1.77415	1
ABHD1_chr2:27346656-27357542	0.199	0.997568	0.110845	0.994417	0.159049	0.968097	-0.160931	0.876286
ABHD10_chr3:111697722-111712215	0.0601154	0.89371	0.0927613	0.560706	0.00316726	0.994387	0.0224248	0.844306
ABHD11_chr7:73150424-73153197	0.00826242	0.997568	-0.0444643	0.911542	-0.0433424	0.871419	0.0803386	0.489094
ABHD11-AS1_chr7:73149398-73150330	1.72558	1	-inf	1	inf	1	-0.214623	1
ABHD12_chr20:25228705-25371618	0.0501422	0.997568	0.00267384	0.997983	-0.0777233	0.888585	0.0497884	0.844306
ABHD12B_chr14:51338877-51371688	-0.411666	1	-0.898894	1	-0.752667	1	0.0390135	1
ABHD13_chr13:108870762-108886603	-0.0926126	0.769033	0.0221635	0.977051	0.224697	0.0345855	0.0501006	0.670828
ABHD14A_chr3:52009041-52023218	0.0275845	0.997568	0.150822	0.813245	0.00852199	0.994387	-0.285943	0.271351
ABHD14A-ACY1_chr3:52009041-52023218	-0.960172	0.88601	-0.227442	0.940738	-0.235969	0.906207	-0.518224	0.708333
ABHD14B_chr3:52002525-52008646	0.0749259	0.859513	0.226391	0.0299802	0.196656	0.0599197	0.421934	0.000361247
ABHD15_chr17:27887688-27894042	-0.0540845	0.978247	-0.223719	0.101096	0.12657	0.470635	0.181493	0.0919769
ABHD16A_chr6_ssto_hap7:2985531-3001955	-0.0374475	0.979904	-0.115906	0.417759	-0.0659898	0.702662	-0.178645	0.0280476
ABHD16B_chr20:62492565-62494341	0.211293	0.450992	0.29971	0.0283967	0.13685	0.540854	0.0318131	0.882076
ABHD17A_chr19:1876974-1885518	0.0776809	0.813333	0.105266	0.493173	-0.00412783	0.992985	0.0531414	0.588729
ABHD17B_chr9:74477367-74526148	-0.0932485	0.726858	-0.0455613	0.886307	-0.187938	0.0681219	-0.33495	0.000361247
ABHD17C_chr15:80987651-81047962	-0.108285	0.637439	-0.0329523	0.940654	-0.068206	0.676262	-0.00566995	0.962666
ABHD2_chr15:89631380-89745591	-0.0609409	0.869016	0.115771	0.348038	0.021775	0.934499	-0.0294312	0.775405
ABHD3_chr18:19230857-19284766	-0.119615	0.709627	-0.0840561	0.731185	-0.0239438	0.951489	-0.0823372	0.511673
ABHD4_chr14:23067146-23081265	-0.129651	0.735392	-0.221216	0.105945	-0.317709	0.0141454	-0.0498491	0.73201
ABHD5_chr3:43732374-43764217	-0.00215892	0.997709	0.0694089	0.783965	0.281274	0.00598189	0.171641	0.0828074
ABHD6_chr3:58223258-58280461	0.0264895	0.997568	0.163411	0.278676	0.142823	0.307026	0.378089	0.000361247
ABHD8_chr19:17402939-17414282	0.116496	0.637439	0.0410401	0.913043	0.0475338	0.828817	-0.0276329	0.826197
ABI1_chr10:26986594-27150016	-0.0594924	0.934332	-0.0171005	0.987999	-0.0877402	0.599172	-0.0910273	0.360808
ABI2_chr2:204192961-204296896	-0.0491256	0.92958	0.0769198	0.62265	0.0882026	0.469529	0.128962	0.0910993
ABI3_chr17:47283595-47300587	1.65776	1	-0.125273	1	1.22186	1	-1.04036	1
ABI3BP_chr3:100468178-100712334	-0.346411	1	0.0385257	1	-0.685205	0.00212086	-1.06754	0.000361247
ABL1_chr9:133589267-133763062	0.045191	0.950373	-0.0184067	0.977051	-0.0876619	0.481692	-0.0625738	0.474171
ABL2_chr1:179068461-179198819	-0.148571	0.324895	0.0271209	0.954745	0.0991553	0.406243	0.213297	0.00200908
ABLIM1_chr10:116190868-116444414	-0.0386712	0.962745	-0.0514773	0.816281	-0.0901035	0.438011	-0.0485931	0.59733
ABLIM2_chr4:7967036-8160559	0.115463	0.771407	0.21983	0.133357	0.105387	0.594821	0.205422	0.0766386
ABLIM3_chr5:148521045-148640001	-0.30381	1	0.0488553	1	0.247264	1	0.679863	0.000361247
ABO_chr9:136130562-136150630	0.113853	1	-inf	1	-inf	1	-inf	1
ABR_chr17:906757-1090616	-0.00525296	0.997568	-0.102748	0.466975	-0.12503	0.239403	-0.179281	0.0168586
ABRA_chr8:107771710-107782472	0.0227496	1	1.17604	1	-1.28495	1	-0.08338	1
ABRACL_chr6:139349818-139364439	0.0121506	0.997568	0.0364556	0.936318	-0.0825758	0.61357	-0.0635321	0.593445
ABT1_chr6:26597170-26600277	0.0167722	0.997568	0.0277628	0.956015	-0.0602393	0.721039	-0.19319	0.0100816
ABTB1_chr3:127391780-127399769	0.0581606	0.95157	-0.00127546	0.997983	-0.0476475	0.848627	0.121917	0.191852
ABTB2_chr11:34172533-34379555	0.0745176	0.832901	0.0638754	0.770461	-0.00218102	0.994926	-0.0237273	0.838256
ACAA1_chr3:38080695-38178733	0.103531	0.708615	-0.0350519	0.938056	-0.126013	0.328038	-0.130952	0.15145
ACAA2_chr18:47309873-47340251	0.0718165	0.827565	-0.0377515	0.908136	-0.0582006	0.717858	-0.013685	0.908552
ACACA_chr17:35441926-35766902	-0.0553667	0.89271	-0.0406945	0.87655	0.215997	0.00744082	0.255972	0.000361247
ACACB_chr12:109577201-109706030	-0.0075399	0.997568	-0.10243	0.568711	-0.0162972	0.967834	0.206976	0.00842633
ACAD10_chr12:112123856-112194911	0.0325939	0.98548	-0.0187914	0.979236	-0.10789	0.386377	-0.171708	0.0216693
ACAD11_chr3:132276981-132593050	0.0732252	0.986963	0.0457737	0.977551	0.230727	0.388039	0.397569	0.00804639
ACAD8_chr11:134123433-134135746	-0.00873043	0.997568	0.0303776	0.946471	-0.0401421	0.856583	-0.13429	0.102469
ACAD9_chr3:128598332-128631957	0.143411	0.364949	0.0790228	0.651318	0.0669323	0.664028	0.0793634	0.36572
ACADL_chr2:211052715-211090215	1.33325	1	0.0308869	1	-0.811783	1	-1.56383	1
ACADM_chr1:76190031-76229363	-0.0369919	0.977878	0.00637553	0.996235	0.0258658	0.927695	-0.18619	0.0136115
ACADS_chr12:121163540-121177811	0.1463	0.588147	0.22681	0.0939763	0.169415	0.212966	0.190681	0.0593231
ACADSB_chr10:124768428-124817806	-0.0862778	0.756301	-0.184154	0.0828017	-0.176144	0.089934	-0.471691	0.000361247
ACADVL_chr17:7093209-7128586	0.0869712	0.808216	0.0313404	0.956243	0.208717	0.0661628	0.277307	0.00176118
ACAN_chr15:89346673-89418585	1.23643	1	0	1	-0.53188	1	-0.31533	1
ACAP1_chr17:7239847-7254793	2.54885	1	-0.0392182	1	-0.181323	1	0.476846	1
ACAP2_chr3:194995464-195163817	-0.19231	0.117444	0.053041	0.824429	0.172427	0.077019	0.220513	0.00225789
ACAP3_chr1:1227763-1243269	0.0360504	0.977574	-0.125495	0.298937	-0.118494	0.29536	-0.252858	0.000669338
ACAT1_chr11:107992257-108018891	0.0151438	0.997568	0.00724704	0.994637	0.0857463	0.484797	0.14423	0.0520962
ACAT2_chr6:160181290-160210735	-0.00837036	0.997568	0.165024	0.646426	0.617692	0.00115022	0.905685	0.000361247
ACBD3_chr1:226332379-226374423	0.00553452	0.997568	0.0348393	0.921478	0.0963072	0.427789	0.0994919	0.223817
ACBD4_chr17:43209966-43221543	-0.00714925	0.997568	0.0580597	0.891112	0.164755	0.281151	0.23053	0.0212285
ACBD5_chr10:27484142-27531068	-0.0835355	0.761072	-0.0653948	0.740265	0.0331333	0.892541	-0.0848431	0.328573
ACBD6_chr1:180257351-180472022	0.115427	0.535767	-0.00423873	0.996791	-0.0504148	0.772956	0.104427	0.18864
ACBD7_chr10:15117473-15130775	-0.0797741	0.879367	-0.0511072	0.898269	-0.0329074	0.922553	0.0853756	0.476212
ACCS_chr11:44087728-44105569	1.05771	1	0.519456	1	-0.32064	1	0.798237	1
ACCSL_chr11:44069530-44081527	0.110066	1	-0.567647	1	0.615032	1	1.1722	1
ACD_chr16:67679029-67694718	0.0172034	0.997568	0.0659484	0.836274	0.00535273	0.993209	0.00623578	0.971198
ACE_chr17:61554421-61575741	-0.0142764	0.997568	-0.0120461	0.994417	-0.0162316	0.973055	0.0785112	0.513429
ACE2_chrX:15579155-15620192	0.203793	1	-0.396305	1	0.472932	1	-0.227245	1
ACER1_chr19:6306509-6333640	0	1	-inf	1	0	1	-inf	1
ACER2_chr9:19408924-19452500	-0.140939	0.600155	-0.255845	0.0519895	-0.165525	0.276056	-0.227354	0.0585845
ACER3_chr11:76571916-76737841	-0.12159	0.512472	0.0166061	0.984064	0.0428292	0.844212	0.167494	0.0286219
ACHE_chr7:100487614-100493754	0.655362	1	0.36634	1	0.450449	1	0.82162	0.00149733
ACIN1_chr14:23527773-23569665	-0.0424659	0.974637	-0.267444	0.00668101	-0.0500936	0.804841	-0.51818	0.000361247
ACKR1_chr1:159173802-159176290	-0.387837	0.0660502	-0.525859	0.00209444	-0.123175	0.648249	-0.156149	0.32407
ACKR2_chr3:42850963-42908775	-0.148585	0.923677	-0.00384539	0.997776	-0.398105	0.164013	0.0752941	0.80929
ACKR3_chr2:237478379-237490994	0	1	inf	1	inf	1	0	1
ACKR4_chr3:132276981-132593050	0.0862394	0.997568	-0.0972664	1	-0.0572316	1	0.67788	0.689093
ACLY_chr17:40023169-40075275	-0.0269615	0.989516	-0.0431043	0.861807	0.200562	0.0141454	0.171229	0.0174798
ACMSD_chr2:135596185-135676176	-0.122748	1	-0.112135	1	0.481172	1	-0.180991	1
ACO1_chr9:32384600-32450832	-0.0274097	0.996437	-0.0458145	0.874054	0.0047755	0.991621	0.0705499	0.445225
ACO2_chr22:41865128-41940610	0.0693633	0.957606	-0.0489865	0.938784	-0.104431	0.653794	0.00434032	0.981059
ACOT1_chr14:73945188-74025651	0.198202	0.934332	0.141804	0.905613	0.186326	0.78919	0.180834	0.568543
ACOT11_chr1:55013806-55100417	-0.00523779	0.997568	-0.096524	0.799	-0.34123	0.0793188	-0.506536	0.00096247
ACOT12_chr5:80243511-81047072	inf	1	0	1	-0.889172	1	-inf	1
ACOT13_chr6:24667262-24719403	0.0412926	0.997568	0.0493093	0.971993	-0.0190343	0.981398	-0.0535052	0.818204
ACOT2_chr14:74034323-74042362	0.0569048	0.950794	0.0672694	0.813732	-0.117774	0.44427	-0.0452057	0.752242
ACOT4_chr14:74058409-74062470	0.330931	0.300842	0.504187	0.00532534	-0.241462	0.284502	0.0584742	0.826493
ACOT6_chr14:74083547-74086592	1.16757	1	2.0053	1	1.00645	1	-0.108442	1
ACOT7_chr1:6324331-6453826	0.0855512	0.723704	-0.00157373	0.997776	-0.0502367	0.768434	-0.16039	0.0287525
ACOT8_chr20:44462469-44486048	0.109826	0.818535	-0.0646716	0.874565	0.071847	0.781102	0.0342174	0.840664
ACOT9_chrX:23721776-23761407	0.00833377	0.997568	-0.0458399	0.879434	-0.0642871	0.702662	0.0939626	0.292005
ACOX1_chr17:73937588-74002080	-0.10198	0.74028	0.0411203	0.924826	-0.0624009	0.758388	-0.0421418	0.73977
ACOX2_chr3:58490862-58522929	0.398328	1	inf	1	-0.530194	1	-inf	1
ACOX3_chr4:8368008-8442452	-0.037325	0.98548	-0.0289336	0.963029	0.0450872	0.85699	0.144267	0.128384
ACOXL_chr2:111490149-111875799	-0.0664522	1	-0.706965	1	0.465206	1	-0.153593	1
ACP1_chr2:264868-278282	0.0219284	0.997568	0.0248898	0.961612	-0.0713252	0.621979	-0.0599558	0.512413
ACP2_chr11:47260852-47290584	-0.0675697	0.891987	-0.0860188	0.681963	-0.173912	0.162318	-0.324978	0.000361247
ACP5_chr19:11685474-11689801	1.10603	1	0.401697	1	-0.417407	1	0.255177	1
ACP6_chr1:147119167-147142634	-0.0128549	0.997568	-0.168098	0.223258	-0.180741	0.125905	-0.0793105	0.448813
ACPP_chr3:132036210-132087146	-0.538381	1	-0.180523	1	-0.305005	1	0.878911	1
ACPT_chr19:51293671-51298481	0.0655422	1	1.35024	1	-0.174157	1	0.128239	1
ACR_chr22:51176651-51183727	0	1	-1.37145	1	-0.69454	1	1.07517	1
ACRBP_chr12:6747241-6756580	-0.0900302	0.958717	0.0684919	0.936661	-0.0225174	0.974073	0.0524066	0.818736
ACRC_chrX:70430034-70948962	-0.673282	0.979936	-0.360811	0.980865	0.110457	0.989693	-0.760935	0.731599
ACRV1_chr11:125495030-125550793	-0.299368	0.997568	-0.177833	0.994417	-0.0905859	0.993209	-0.805297	0.741847
ACSBG1_chr15:78463186-78527049	0.10915	1	-0.28136	1	0.871403	1	0.314618	1
ACSBG2_chr19:6135643-6193114	-0.106195	0.942665	-0.0208102	0.994417	-0.124068	0.746054	0.226274	0.322342
ACSF2_chr17:48503518-48552206	0.0508535	1	-0.679582	1	-1.21682	1	0.462391	0.263052
ACSF3_chr16:89160216-89222254	0.0746297	0.860996	0.0702394	0.75889	-0.0100024	0.980414	-0.00545391	0.966397
ACSL1_chr4:185676748-185747268	-0.0276854	0.989784	-0.0567402	0.785999	0.224229	0.00300343	0.446634	0.000361247
ACSL3_chr2:223725731-223808119	-0.11895	0.499573	0.0115091	0.990981	0.338302	0.00115022	0.436014	0.000361247
ACSL4_chrX:108884563-108976621	-0.16959	0.204603	0.0323323	0.932235	0.401692	0.00115022	0.397849	0.000361247
ACSL5_chr10:114133915-114188138	-0.726656	1	-0.515206	1	-0.781392	1	0.0614091	1
ACSL6_chr5:131285666-131347761	0.0612501	0.977574	0.00682232	0.996791	0.0913051	0.759651	0.247306	0.0698786
ACSM1_chr16:20634558-20702578	-inf	1	-0.479137	1	0	1	-2.60055	1
ACSM2A_chr16:20462782-20498991	0.180208	1	-0.479941	1	0.519762	1	-1.06225	1
ACSM2B_chr16:20548082-20587695	0	1	0	1	0	1	0	1
ACSM3_chr16:20775311-20860990	0.25922	1	0.137626	1	0.380988	1	0.229256	1
ACSM4_chr12:7456927-7480969	-0.0250267	0.997568	0.0184511	0.994417	0.535309	0.024735	0.252536	0.286181
ACSM5_chr16:20420855-20452281	0	1	0	1	0	1	0	1
ACSM6_chr10:96953956-96988686	-inf	1	inf	1	0	1	0	1
ACSS1_chr20:24986865-25038818	0.0467564	0.958387	0.0960694	0.584172	0.10247	0.433607	0.183791	0.015064
ACSS2_chr20:33462765-33515769	-0.0752301	0.849483	0.302143	0.00209444	1.14955	0.00115022	1.49924	0.000361247
ACSS3_chr12:81471808-81649582	0.960092	1	-0.469423	1	0.390377	1	0.0891017	1
ACTA1_chr1:229566992-229569843	-0.430638	0.52698	-0.286917	0.644706	-0.365908	0.380138	-0.0461028	0.91877
ACTA2_chr10:90692440-90775542	0.109574	0.98142	-0.386982	0.543502	0.0274568	0.9915	0.32614	0.608574
ACTA2-AS1_chr10:90692440-90775542	-0.599933	1	-0.887085	1	-0.0364264	1	-0.807561	1
ACTB_chr7:5566778-5570232	-0.0264603	0.992063	-0.114766	0.327332	-0.234246	0.00300343	-0.179788	0.0165261
ACTBL2_chr5:56775842-56778636	0	1	0	1	0	1	0	1
ACTC1_chr15:35047284-35105124	-3.21574	1	-0.68827	1	-1.15329	1	-1.10313	1
ACTG1_chr17:79476996-79479892	0.00700339	0.997568	-0.123323	0.258867	-0.0954804	0.393278	0	1
ACTG1P17_chr15:83394649-83408532	0.076638	0.988086	0.153805	0.814801	0.632942	0.00871045	0.275895	0.236488
ACTG1P20_chr1:27648635-27662891	0.174899	0.98548	-0.160814	0.948969	0.116766	0.942545	0.00171248	0.998043
ACTG1P4_chr1:104068577-104122156	-0.332208	1	-1.5717	1	-0.777234	1	0.24674	1
ACTG2_chr2:74120092-74146780	-0.377245	0.620789	0.0176231	0.997144	-0.428675	1	0.384291	1
ACTL10_chr20:32244892-32262264	0.0585342	0.997568	0.259783	0.792251	0.154518	0.9018	0.0866078	0.889211
ACTL6A_chr3:179280667-179306193	0.0338389	0.97869	-0.00388595	0.996791	-0.0731955	0.591398	-0.143142	0.0575868
ACTL6B_chr7:100240725-100254084	0.0907398	0.723317	-0.0343108	0.928843	-0.0509045	0.777183	-0.15341	0.0501219
ACTL7A_chr9:111624507-111626035	0.0593707	1	-0.74793	1	0	1	inf	1
ACTL7B_chr9:111616868-111618275	-1.56315	1	inf	1	inf	1	-inf	1
ACTL8_chr1:18081807-18153558	-0.0475665	0.996437	0.208329	0.460168	-0.152444	0.614805	-0.830079	0.00123231
ACTL9_chr19:8807746-8809180	0	1	0	1	0	1	0	1
ACTN1_chr14:69340839-69446083	0.102894	0.592278	-0.0665759	0.716306	0.0134417	0.968943	0.0983565	0.217197
ACTN1-AS1_chr14:69446398-69454180	-inf	1	-inf	1	2.00655	1	1.6617	1
ACTN2_chr1:236849753-236927927	0.0584509	0.953168	-0.0349646	0.950905	0.314621	0.0038155	0.466094	0.000361247
ACTN3_chr11:66313865-66330800	0.0139398	1	-0.264141	1	-0.144577	1	-0.257385	1
ACTN4_chr19:39138266-39235114	0.0656156	0.860996	-0.130131	0.285779	-0.0563915	0.73306	-0.127349	0.110702
ACTR10_chr14:58666832-58702353	0.0250231	0.996437	0.0764791	0.655871	0.00682067	0.985652	-0.0397657	0.689731
ACTR1A_chr10:104238985-104262512	0.0292641	0.98548	-0.041371	0.875854	-0.125151	0.224666	-0.0885321	0.282097
ACTR1B_chr2:98272401-98280561	0.0712054	0.83091	0.0569608	0.800705	0.007104	0.984794	-0.0958309	0.241006
ACTR2_chr2:65454828-65498390	-0.020913	0.997568	0.013244	0.988769	-0.0295508	0.900589	-0.0683549	0.418117
ACTR3_chr2:114588759-114719129	-0.0391707	0.964148	-0.045868	0.851967	-0.0881488	0.468743	-0.118111	0.129852
ACTR3B_chr7:152456833-152552464	-0.0200624	0.997568	-0.0555519	0.821053	-0.0348137	0.883514	0.0290191	0.793934
ACTR3BP2_chr2:92129158-92130496	0	1	-0.240285	1	0	1	0	1
ACTR3BP5_chr10:38989726-38991371	0	1	inf	1	-inf	1	0	1
ACTR3C_chr7:149944300-150035245	-0.272403	0.997568	-0.336283	0.990722	0.0903499	0.993938	-0.579218	0.871642
ACTR5_chr20:37377096-37401089	-0.098082	0.714231	-0.0347962	0.935576	0.0519536	0.79218	0.0802883	0.405869
ACTR6_chr12:100593864-100618202	0.0155005	0.997568	-0.0463013	0.865781	-0.0252908	0.927978	-0.116776	0.158115
ACTR8_chr3:53901093-53916229	-0.01162	0.997568	-0.0848115	0.62265	-0.0668858	0.686921	-0.0904474	0.317821
ACTRT1_chrX:127184940-127186382	0	1	0	1	0	1	0	1
ACTRT2_chr1:2938045-2939467	0	1	0	1	0	1	0	1
ACTRT3_chr3:169484710-169487683	0.0440625	0.995466	-0.11932	0.676276	-0.22004	0.294229	-0.402162	0.0344214
ACVR1_chr2:158592957-158732374	0.0831764	0.771997	0.0771207	0.676997	0.213074	0.0205483	0.269114	0.000361247
ACVR1B_chr12:52345450-52390863	-0.0125023	0.997568	-0.0278634	0.947791	-0.113263	0.316339	-0.192292	0.0067007
ACVR1C_chr2:158383278-158485399	-0.692254	1	0.886834	1	0.512015	1	1.19309	1
ACVR2A_chr2:148602085-149271044	-0.140432	0.899572	-0.0990567	0.900669	-0.105578	0.829639	-0.213264	0.326375
ACVR2B_chr3:38492517-38534633	-0.237484	0.0527752	-0.0479155	0.875854	-0.00852097	0.984049	0.0115288	0.929719
ACVR2B-AS1_chr3:38492517-38534633	-0.073601	0.997568	0.0564992	0.986856	-0.166904	0.823077	-0.0371842	0.924095
ACVRL1_chr12:52301201-52317145	-0.00877719	0.997568	-0.121896	0.563294	-0.00702012	0.989065	0.0715745	0.555307
ACY1_chr3:52009041-52023218	0.144396	0.617899	0.14594	0.499142	0.118569	0.454031	0.128326	0.290075
ACY3_chr11:67410025-67418130	0	1	-inf	1	-0.348924	1	inf	1
ACYP1_chr14:75519927-75536186	0.0967777	0.770124	0.0453527	0.911179	0.151179	0.24437	0.439291	0.000361247
ACYP2_chr2:54342409-54532435	0.00613106	0.997568	0.077276	0.836452	-0.152732	0.470983	-0.0712404	0.710177
ADA_chr20:43248162-43280376	0.186204	0.590909	0.112424	0.698874	0.312497	0.024735	0.629223	0.000361247
ADAD1_chr4:123300120-123350947	0	1	0	1	0	1	0	1
ADAD2_chr16:84224722-84230772	inf	1	-inf	1	inf	1	-0.559071	1
ADAL_chr15:43619973-43646753	0.0641432	0.979936	0.0435696	0.968642	-0.0340883	0.956402	-0.0295492	0.888875
ADAM10_chr15:58887402-59042177	-0.142318	0.35897	-0.0454811	0.863425	0.00246536	0.994868	-0.146883	0.0498709
ADAM11_chr17:42836567-42859214	0.0495025	0.954723	-0.063699	0.791258	0.208588	0.0319192	0.203203	0.00748058
ADAM12_chr10:127700953-128077127	-0.0930929	0.780959	0.184242	0.129665	0.382641	0.00115022	0.0879521	0.430867
ADAM15_chr1:155006281-155042029	0.0198903	0.997568	-0.126571	0.315815	-0.0787851	0.573734	0.163894	0.0284909
ADAM17_chr2:9629410-9695917	-0.0241093	0.996437	-0.00720955	0.995138	0.0897712	0.483272	0.119134	0.126678
ADAM18_chr8:39442086-39587583	0	1	0	1	0	1	0	1
ADAM19_chr5:156904311-157002831	0.0337568	0.986963	0.0806704	0.698085	-0.116585	0.388493	0.120029	0.188268
ADAM1A_chr12:112336866-112339706	-0.233187	0.17541	0.0272235	0.974249	0.0430727	0.894026	-0.50743	0.000361247
ADAM2_chr8:39601254-39695808	0	1	0	1	0	1	0	1
ADAM20_chr14:70989077-71001732	-0.181878	1	0.222705	1	-1.60421	1	0.370491	1
ADAM20P1_chr14:70935595-70950473	0.182074	1	-0.609594	1	0.592594	1	-0.582366	1
ADAM21_chr14:70918873-70926622	-0.395437	1	0.306533	1	-0.530258	1	-0.338901	1
ADAM21P1_chr14:70712469-70714518	-1.55446	1	-0.432601	1	1.42726	1	-0.127551	1
ADAM22_chr7:87563565-87832204	-0.0769228	0.860996	0.00351132	0.997161	0.176194	0.115353	0.0964054	0.314677
ADAM23_chr2:207308367-207485854	-0.100031	0.6596	-0.0904383	0.56826	-0.00235571	0.994868	0.182656	0.0147538
ADAM28_chr8:24151552-24406131	0.786908	1	-1.24292	1	-0.388887	1	-0.633083	1
ADAM29_chr4:175839508-175899331	-3.83259	1	0.615221	1	-0.701591	1	-0.293898	1
ADAM30_chr1:120436155-120439147	0	1	0	1	0	1	0	1
ADAM32_chr8:38965049-39142436	0.0529477	0.996122	-0.126066	0.761439	0.51018	0.00457549	0.143723	0.45663
ADAM33_chr20:3648619-3662778	0.399729	1	0.184991	1	0.472277	1	-0.275532	0.239251
ADAM3A_chr8:39308563-39380508	0.420751	1	0.536095	1	0.399124	1	2.21784	1
ADAM5_chr8:39172181-39260375	0	1	0	1	0	1	0	1
ADAM6_chr14:106435817-106438358	0	1	0	1	0	1	0	1
ADAM7_chr8:24151552-24406131	0	1	-inf	1	0	1	inf	1
ADAM8_chr10:135075919-135090407	-0.236738	1	-0.646416	1	-0.471609	1	-0.97882	1
ADAM9_chr8:38854504-38962779	-0.0325065	0.98142	0.00135567	0.997776	0.100199	0.402528	-0.0305274	0.771201
ADAMDEC1_chr8:24151552-24406131	inf	1	0	1	0	1	-inf	1
ADAMTS1_chr21:28208605-28217728	-0.0936438	0.749361	-0.155375	0.220862	-0.116596	0.376768	-0.0748025	0.449703
ADAMTS10_chr19:8645123-8675620	-0.035489	0.996437	0.0408011	0.942259	0.44116	0.00115022	0.273013	0.00295115
ADAMTS12_chr5:33527286-33892124	-inf	1	-1.92521	1	0.137051	1	-1.06885	1
ADAMTS13_chr9:136228324-136324525	0.0422176	0.997568	0.0130115	0.997563	0.303169	0.774943	0.106484	0.845202
ADAMTS14_chr10:72432558-72522195	0.0631556	0.908858	0.00298409	0.997213	-0.0936194	0.542807	-0.0253166	0.843973
ADAMTS15_chr11:130318868-130346539	-0.32542	1	-0.132412	1	-0.186497	1	0.322395	1
ADAMTS16_chr5:5140442-5320412	0.102652	1	-0.792385	1	-0.73715	1	-0.893921	1
ADAMTS17_chr15:100511642-100882183	-0.103976	0.637439	0.0976048	0.528831	0.0288623	0.914266	0.0154669	0.896426
ADAMTS18_chr16:77316024-77469011	0.473105	1	-1.28135	1	1.02009	1	0.0199616	1
ADAMTS19_chr5:128795251-129074376	-0.0399503	0.969415	-0.100094	0.498641	-0.0101761	0.977566	-0.265833	0.000361247
ADAMTS19-AS1_chr5:128795251-129074376	0.0518664	0.997568	-0.185249	0.923729	-0.0912686	0.963881	-0.0130087	0.982738
ADAMTS2_chr5:178537851-178772431	0.105462	0.917109	-0.159116	0.5725	0.15093	0.510048	0.361421	0.00176118
ADAMTS20_chr12:43748011-43945724	-0.244058	1	-0.31495	0.202661	-0.33638	0.0965935	-0.664742	0.000361247
ADAMTS3_chr4:73146685-73434516	-0.0685944	0.865176	-0.0203221	0.977051	0.083767	0.564493	0.119552	0.170861
ADAMTS4_chr1:161159537-161168845	-0.137028	0.417804	-0.255468	0.00532534	-0.192768	0.0372152	-0.0987386	0.229988
ADAMTS5_chr21:28290230-28339439	-0.467723	1	-0.432508	1	-0.179749	1	-0.185615	1
ADAMTS6_chr5:64444562-64777704	-0.164497	1	-2.06558	1	0.0982923	1	0.0965202	1
ADAMTS7_chr15:79051544-79103773	0.159158	0.452891	0.0936278	0.669044	0.320378	0.00115022	0.649437	0.000361247
ADAMTS7P1_chr15:82632349-83195272	-0.122013	1	-0.665874	1	0.740454	1	2.03711	1
ADAMTS8_chr11:130274817-130298539	-0.175869	1	0.198004	0.739757	-0.413094	0.147846	-0.615365	0.00225789
ADAMTS9_chr3:64501330-64997143	-0.112128	0.537052	-0.345287	0.00209444	-0.446946	0.00115022	-0.568013	0.000361247
ADAMTS9-AS1_chr3:64501330-64997143	-0.110956	0.997568	-0.394064	0.793348	-0.25327	0.861962	-0.661621	0.225926
ADAMTS9-AS2_chr3:64501330-64997143	-0.0920296	0.997568	-0.316078	0.97162	-0.0784077	0.987617	0.159907	0.86859
ADAMTSL1_chr9:18474078-18910947	-0.244989	0.849483	-0.185572	0.737535	-0.367951	0.30907	-0.358319	0.168509
ADAMTSL2_chr9:136397285-136440641	0.0893178	0.926727	-0.329964	0.0239909	-0.683287	0.00115022	-0.879151	0.000361247
ADAMTSL3_chr15:84322837-84708593	-inf	1	1.01029	1	inf	1	-3.24252	1
ADAMTSL4_chr1:150521844-150552214	-0.421973	1	0.0824488	1	0.49167	1	0.160608	1
ADAMTSL4-AS1_chr1:150521844-150552214	-0.201131	0.997568	-0.187145	0.994417	0.00984184	0.996392	0.239148	0.929719
ADAMTSL5_chr19:1505016-1513188	-0.326141	1	0.247322	1	0.21083	1	0.315157	1
ADAP1_chr7:937536-995043	0.133088	0.728857	0.285943	0.0160751	0.149268	0.344982	0.170944	0.120722
ADAP2_chr17:29248753-29286211	-0.436228	1	0.847825	1	0.126838	1	0.909746	1
ADAR_chr1:154554533-154600456	-0.0199088	0.997568	-0.0380435	0.898199	-0.0673235	0.621979	-0.13629	0.0673136
ADARB1_chr21:46494492-46646478	-0.0122541	0.997568	-0.0160364	0.990422	0.0462009	0.859173	0.102542	0.303832
ADARB2_chr10:1223252-1779670	-0.270177	1	-0.0104909	1	0.0924128	1	0.314342	1
ADARB2-AS1_chr10:1223252-1779670	-inf	1	-1.15251	1	-1.0659	1	0.578465	1
ADAT1_chr16:75632246-75657221	0.0621706	0.886193	-0.0136534	0.990598	-0.0394043	0.86011	-0.0939125	0.279714
ADAT2_chr6:143743968-143771841	-0.099908	0.705986	0.0939147	0.583591	0.102346	0.456533	0.222627	0.0042723
ADAT3_chr19:1905370-1926012	-0.0852791	0.997568	0.125963	0.93584	-0.100436	0.927978	-0.350103	0.406372
ADCK1_chr14:78266425-78400297	-0.0210072	0.997568	0.0318237	0.953575	0.0698908	0.698916	0.266774	0.00200908
ADCK2_chr7:140372952-140394908	0.0519625	0.944486	0.111325	0.460168	0.0027161	0.994861	0.119703	0.149501
ADCK3_chr1:227127937-227175246	0.0785136	0.774343	0.0198445	0.974486	0.0638285	0.664672	0.174972	0.0161914
ADCK4_chr19:41197433-41222790	0.0967856	0.743481	0.160983	0.230681	0.0866854	0.572819	0.136779	0.118981
ADCK5_chr8:145597703-145634733	0.179045	0.986437	0.0789293	0.985532	0.289686	0.75092	0.141093	0.817368
ADCY1_chr7:45613738-45762714	-0.0333725	0.997568	0.00695874	0.996791	-0.181824	0.377667	0.0780638	0.598678
ADCY10_chr1:167778624-167883464	-0.0439315	1	-0.343984	1	-1.00679	1	0.334997	1
ADCY10P1_chr6:41040706-41108573	-0.158498	0.997568	-0.433882	0.86686	0.0730443	0.980755	-0.450304	0.489513
ADCY2_chr5:7396342-7830194	-0.302914	1	0.279229	1	0.526666	1	1.06468	1
ADCY3_chr2:25013135-25142055	-0.0258291	0.997568	-0.00770357	0.996266	0.0900031	0.677984	0.0817945	0.502591
ADCY4_chr14:24787554-24804277	-1.57735	1	-0.644738	1	0.985402	1	0.439827	1
ADCY5_chr3:123001142-123167392	-0.0815455	0.957715	0.0555349	0.945433	0.360763	0.0300639	0.719595	0.000361247
ADCY6_chr12:49159973-49182879	-0.13564	0.444671	0.00193392	0.997563	0.0974785	0.450271	0.0815607	0.343997
ADCY7_chr16:50300450-50352045	-0.0428001	0.961597	-0.0283517	0.95017	0.0613556	0.697256	0.00116886	0.991305
ADCY8_chr8:131792546-132052835	-0.227274	0.719542	-0.322513	0.327248	-0.728679	1	-0.798618	1
ADCY9_chr16:4012649-4166186	-0.133556	0.425644	0.0118988	0.991649	0.0583544	0.716952	0.107394	0.183223
ADCYAP1_chr18:904943-912173	-2.27377	1	0.0709641	1	0.634652	1	2.18317	1
ADCYAP1R1_chr7:31092075-31151093	-0.0554128	0.901663	-0.0167077	0.980384	-0.0680347	0.64303	-0.160537	0.0297624
ADD1_chr4:2845583-2931802	-0.0011802	0.998629	-0.0670205	0.707736	-0.11626	0.274924	-0.298357	0.000361247
ADD2_chr2:70889215-70995375	0.0551062	0.908354	-0.0243477	0.960739	-0.0694969	0.621985	0.0209264	0.847835
ADD3_chr10:111705316-111895323	-0.00616062	0.997568	0.0435426	0.880431	0.136134	0.214133	0.339006	0.000361247
ADD3-AS1_chr10:111705316-111895323	-0.665341	1	0.42119	1	-0.636373	1	0.365742	1
ADGB_chr6:146920135-147136597	-1.31362	1	inf	1	-inf	1	-inf	1
ADGRA1_chr10:134901507-134945179	0.091056	1	0.0935669	0.911179	0.414976	0.0767676	0.448699	0.00649729
ADGRA1-AS1_chr10:134898752-134900201	-inf	1	-inf	1	-inf	1	-inf	1
ADGRA2_chr8:37654400-37707431	0.0136159	0.997568	0.0900233	0.597351	0.061422	0.71591	0.110255	0.194218
ADGRA3_chr4:22388996-22517677	-0.0248237	0.99566	-0.02091	0.970394	0.0133969	0.967834	-0.0614153	0.476899
ADGRB1_chr8:143545376-143626368	0.112285	0.667006	0.136487	0.343726	0.269042	0.00671267	0.273483	0.000361247
ADGRB2_chr1:32192705-32229664	0.00794693	0.997568	0.141068	0.324769	0.324771	0.00115022	0.49886	0.000361247
ADGRB3_chr6:69345631-70099403	-0.100162	0.658514	-0.115158	0.378885	-0.0579983	0.735499	-0.210172	0.00405478
ADGRD1_chr12:131438451-131626008	-0.141442	0.837182	-0.00474113	0.9973	-0.0676076	0.85699	-0.281611	0.0487343
ADGRE1_chr19:6887559-6940464	0	1	-inf	1	inf	1	-inf	1
ADGRE2_chr19:14800851-14889353	-0.386432	1	-0.00192765	1	0.63255	1	0.445825	1
ADGRE3_chr19:14729928-14785730	0	1	0	1	inf	1	inf	1
ADGRE4P_chr19:6952510-6990857	-0.828393	1	-0.374213	1	1.25476	1	-0.177186	1
ADGRE5_chr19:14491955-14519537	0.0187103	0.997568	0.073413	0.771062	0.300211	0.00212086	0.521157	0.000361247
ADGRF1_chr6:46965439-47010099	-0.0742661	1	-0.917284	1	-0.582448	1	-0.00663803	1
ADGRF2_chr6:47624325-47665533	0.0148806	1	0.216021	1	-0.132123	1	0.371133	1
ADGRF3_chr2:26531040-26618759	0.078875	0.997568	-0.22723	0.990981	0.0249589	0.995904	-0.253646	0.917234
ADGRF4_chr6:47666288-47689757	-inf	1	-inf	1	0	1	-inf	1
ADGRF5_chr6:46820241-46922675	1.70651	1	0.641729	1	2.02768	1	-2.10404	1
ADGRG1_chr16:57653604-57698951	-0.033749	0.99358	0.00419022	0.997144	-0.225393	0.0671652	0.191053	0.0543838
ADGRG2_chrX:19007424-19140755	-0.0408872	1	-0.65259	1	0.942025	1	-0.452592	1
ADGRG3_chr16:57702156-57723290	-1.5593	1	-inf	1	0	1	0	1
ADGRG4_chrX:135383121-135499047	-0.589751	1	1.28199	1	-0.0344874	1	0	1
ADGRG5_chr16:57576332-57611100	-0.422989	1	-0.197159	1	0.216592	1	-0.18398	0.515765
ADGRG6_chr6:142623055-142767403	-0.168056	0.465243	-0.152905	0.375759	-0.133322	0.388039	0.199541	0.0461753
ADGRG7_chr3:100328432-100414325	0	1	0	1	0	1	inf	1
ADGRL1_chr19:14247963-14316997	-0.0471591	0.945259	0.0101456	0.993771	-0.011064	0.974073	-0.0312145	0.769208
ADGRL2_chr1:82165454-82458422	-0.116043	0.488169	-0.0801873	0.606395	0.0232693	0.929413	-0.128182	0.0901284
ADGRL3_chr4:62362838-63027483	-0.0684485	0.887187	-0.0436971	0.906526	-0.15107	0.198021	-0.0752645	0.463445
ADGRL3-AS1_chr4:62362838-63027483	0.569435	0.997568	-1.12318	1	0.0113228	1	0.174293	1
ADGRL4_chr1:79355448-79472495	0	1	0	1	-inf	1	0	1
ADGRV1_chr5:89854616-90460033	0.172557	1	-0.564158	1	-0.3454	1	0.612592	1
ADH1A_chr4:100010007-100222513	-0.575246	1	0.319413	1	-1.80137	1	-0.391233	1
ADH1B_chr4:100227543-100242599	0	1	0	1	-inf	1	0	1
ADH1C_chr4:100257648-100274202	0	1	0	1	0	1	0	1
ADH4_chr4:100010007-100222513	0.721355	1	0.199574	1	-0.691661	1	0.427601	1
ADH5_chr4:99992129-100009939	-0.0301133	0.984846	0.0169517	0.979647	-0.108201	0.328894	-0.209448	0.00340581
ADH6_chr4:100010007-100222513	-0.0360024	0.997568	-0.242918	0.877344	0.149607	0.912889	-0.0909376	0.889932
ADH7_chr4:100333417-100356667	0	1	0	1	0	1	0	1
ADHFE1_chr8:67344717-67381044	-0.372232	0.63998	-0.0695257	0.977051	0.180894	0.74968	-0.378722	0.10915
ADI1_chr2:3501689-3523350	0.0559289	0.899572	-0.0031897	0.997144	-0.0984607	0.409921	-0.342078	0.000361247
ADIG_chr20:37209837-37217106	-0.794673	1	-0.911142	1	0	1	0.560403	1
ADIPOQ_chr3:186560462-186576252	-0.713422	1	0.413719	1	0.357071	1	0.174738	1
ADIPOQ-AS1_chr3:186560462-186576252	0.0268797	1	-0.048371	1	0.32622	1	0.0312097	1
ADIPOR1_chr1:202909952-202927700	-0.0116119	0.997568	0.0662251	0.722117	-0.0509307	0.760143	-0.0794658	0.337015
ADIPOR2_chr12:1800246-1897845	-0.115428	0.513945	0.0222245	0.96936	0.0841909	0.513451	-0.0126384	0.912358
ADIRF_chr10:88728187-88769960	-inf	1	inf	1	0	1	inf	1
ADK_chr10:75910942-76469061	0.054323	0.919957	-0.0222263	0.969371	0.0706602	0.622603	0.111809	0.159094
ADM_chr11:10326526-10328949	-0.2269	0.030735	-0.432743	0.00209444	-0.580162	0.00115022	-0.90675	0.000361247
ADM2_chr22:50919984-50924866	0.52712	0.00639262	0.864941	0.00209444	0.744632	0.00115022	0.71856	0.000361247
ADM5_chr19:50191941-50194247	0.0196265	0.997568	-0.155013	0.757998	-0.0480838	0.951985	-0.481351	0.0557623
ADNP_chr20:49505454-49575060	-0.0505182	0.932094	-0.149149	0.186173	-0.12149	0.281468	-0.179569	0.0202818
ADNP-AS1_chr20:49505454-49575060	0.168241	0.997568	-0.0220596	0.997983	0.0799659	0.992302	-0.0604471	0.979871
ADNP2_chr18:77866914-77898228	-0.00521145	0.997568	-0.0383526	0.909729	-0.0062242	0.987219	0.105932	0.198272
ADO_chr10:64564515-64568239	-0.01634	0.997568	0.0917365	0.55018	-0.0561813	0.733517	0.0116666	0.917647
ADORA1_chr1:203096835-203136533	0.0777924	0.850787	0.132999	0.362653	0.0682579	0.707952	-0.0181377	0.892359
ADORA2A_chr22:24666784-24890783	0.354959	0.98548	-0.111122	0.994417	-0.241041	0.919519	-0.799601	0.147035
ADORA2A-AS1_chr22:24666784-24890783	-0.273547	0.997568	-0.24692	0.986133	-0.14012	0.980654	-0.171795	0.91246
ADORA2B_chr17:15848230-15879210	0.0254308	0.997568	-0.0633495	0.851967	0.00979651	0.984496	-0.141049	0.208694
ADORA3_chr1:112025969-112106625	1.75054	1	-0.652838	1	0	1	1.17919	1
ADPGK_chr15:73043707-73090540	-0.0783508	0.806071	-0.0992806	0.524718	-0.156	0.135087	-0.250038	0.000669338
ADPGK-AS1_chr15:73043707-73090540	-0.202079	0.997568	-0.17601	0.990722	-0.364168	1	-0.332222	0.799496
ADPRH_chr3:119298279-119308792	0.0343929	0.98548	-0.00891377	0.994417	-0.085125	0.577489	-0.117944	0.208351
ADPRHL1_chr13:114076254-114107839	-0.159459	0.72864	-0.180728	0.468899	-0.244411	0.228013	-0.728558	0.000361247
ADPRHL2_chr1:36554452-36559533	0.00537225	0.997568	0.0188251	0.977051	-0.0288608	0.912705	-0.153783	0.0479336
ADPRM_chr17:10600926-10614875	-0.0283274	0.997568	0.0175284	0.98883	0.226513	0.0499339	0.550224	0.000361247
ADRA1A_chr8:26605666-26722922	-0.142225	0.902949	0.252488	0.45868	0.111993	0.830723	0.529403	0.00225789
ADRA1B_chr5:159343739-159400017	0	1	-inf	1	-inf	1	0	1
ADRA1D_chr20:4201277-4229659	1.04517	1	-0.175582	1	0.164997	1	0.00775267	1
ADRA2A_chr10:112836789-112840662	-0.0309095	0.996058	-0.0205559	0.979893	-0.358917	0.00115022	0.0407472	0.784676
ADRA2B_chr2:96778622-96781984	0.247988	1	-0.0940985	1	-0.129463	1	-0.426313	1
ADRA2C_chr4:3768295-3770253	0.00352863	0.998621	0.293417	0.143747	0.202974	0.323468	0.801763	0.000361247
ADRB1_chr10:115803805-115806667	-inf	1	-inf	1	-inf	1	1.24784	1
ADRB2_chr5:148206155-148208197	1.1834	1	-1.00476	1	0.315937	1	-0.0288625	1
ADRB3_chr8:37820513-37824184	-inf	1	0.73177	1	-inf	1	-inf	1
ADRBK1_chr11:67033904-67054029	0.0625597	0.864338	-0.00139096	0.997776	-0.0248444	0.923779	0.0177815	0.874449
ADRBK2_chr22:25960860-26125258	-0.0646874	0.854007	0.0371054	0.904182	0.138484	0.166251	0.169737	0.0188833
ADRM1_chr20:60877951-60883918	0.104016	0.605863	0.0410461	0.884923	0.0120814	0.973975	-0.0444788	0.646367
ADSL_chr22:40742503-40762575	0.0284966	0.986963	-0.0500252	0.831729	-0.0182668	0.951768	0.0367736	0.709131
ADSS_chr1:244571793-244615436	-0.0464497	0.948912	0.0183993	0.977051	0.10487	0.36739	0.200598	0.0042723
ADSSL1_chr14:105190533-105213647	-0.146718	0.8962	-0.113303	0.847492	0.474684	0.0379965	0.223557	0.32937
ADTRP_chr6:11713887-11779280	-inf	1	0	1	0	1	-inf	1
AEBP1_chr7:44143959-44154164	0.0535469	0.93175	-0.0765328	0.679883	0.229669	0.00871045	0.317497	0.000361247
AEBP2_chr12:19592607-19675173	-0.0316063	0.987067	0.0252066	0.967664	0.164072	0.117282	0.104485	0.228335
AEN_chr15:89164526-89175512	0.00869172	0.997568	0.126845	0.298858	0.182807	0.0529012	0.0612867	0.494078
AES_chr19:3052907-3062964	0.0665382	0.830114	0.0314065	0.930767	0.0184136	0.948971	0.0108684	0.925394
AFAP1_chr4:7755816-7942023	-0.0148536	0.997568	-0.0455185	0.862371	0.00574731	0.988459	-0.0793883	0.342405
AFAP1-AS1_chr4:7755816-7942023	0.29861	1	0.290182	1	0.196477	1	0.225714	1
AFAP1L1_chr5:148651400-148721367	-0.0358666	0.997568	0.120788	0.832525	0.529376	0.0038155	0.421476	0.0117309
AFAP1L2_chr10:116054582-116164537	0.0361448	0.997568	-0.232604	0.219547	-0.614662	0.00115022	-0.305678	0.0131132
AFF1_chr4:87856153-88062206	-0.134271	0.413802	-0.106121	0.421048	-0.131025	0.198988	-0.161267	0.0258999
AFF2_chrX:147582138-148082193	-0.100935	0.719775	-0.0118613	0.993619	-0.0498359	0.815404	0.00734603	0.954034
AFF3_chr2:100163715-100759037	-0.0105993	0.997568	-0.198954	0.0731629	-0.106229	0.427145	0.0601001	0.519448
AFF4_chr5:132211070-132299354	-0.108056	0.563964	-0.00682721	0.995274	0.0305847	0.896862	0.0109381	0.924098
AFG3L1P_chr16:90036182-90067195	-0.00805805	0.997568	-0.0249876	0.98739	0.177569	0.414768	0.0600695	0.73606
AFG3L2_chr18:12307667-12377275	0.0895915	0.841463	-0.0157952	0.991649	0.0820713	0.68705	0.117932	0.244448
AFM_chr4:74347461-74369718	-0.518708	1	-0.0328072	1	-1.06264	1	-0.0862788	1
AFMID_chr17:76183397-76203782	0.0422873	0.976124	-0.0327547	0.946835	0.0205092	0.951768	0.0654031	0.51887
AFP_chr4:74301935-74321502	0.566798	1	-0.620342	1	-1.92996	1	-0.728445	1
AFTPH_chr2:64751438-64820138	-0.0720539	0.834841	-0.0486556	0.847215	0.075937	0.59729	-0.0592258	0.52567
AGA_chr4:178351928-178363657	-0.0252209	0.997568	-0.127471	0.358405	-0.202333	0.042958	-0.101038	0.278534
AGAP1_chr2:236402732-237040444	-0.0222373	0.997568	-0.0366434	0.917728	-0.0537921	0.777635	0.0859974	0.309111
AGAP1-IT1_chr2:236402732-237040444	-0.153323	0.997568	-0.0754779	0.997213	-0.16293	0.989143	-0.0678357	0.9839
AGAP11_chr10:88728187-88769960	0.215758	0.703005	-0.127782	0.824429	0.233591	0.486061	0.35246	0.0750987
AGAP2_chr12:58118075-58135944	0.0523324	0.997568	-0.206683	0.802195	0.0960537	0.911149	-0.000395648	0.998859
AGAP2-AS1_chr12:58118075-58135944	0.0179584	0.997568	0.0684838	0.771062	-0.0547295	0.790391	0.020496	0.875722
AGAP3_chr7:150782917-150841523	0.0051186	0.997568	0.0145499	0.98739	0.0749742	0.594821	0.115422	0.1505
AGAP4_chr10:46321039-46349325	0.0223575	0.997568	0.115618	0.593149	0.14819	0.379656	-0.0763423	0.607886
AGAP5_chr10:75434032-75457554	-0.176228	0.610534	0.256182	0.113189	0.281312	0.0868832	0.0795963	0.630651
AGAP6_chr10:51748077-51770259	-0.0952478	0.808636	0.0670732	0.826131	0.244764	0.0419804	0.222854	0.0308648
AGAP7P_chr10:51371378-51734610	-0.0903849	0.997568	0.202247	0.995456	0.137823	0.991548	0.194648	0.956972
AGAP9_chr10:48215723-48237508	0	1	0	1	0	1	0	1
AGBL1_chr15:86685241-87572283	0.810654	1	-0.650932	1	0.731872	1	-1.90372	1
AGBL1-AS1_chr15:86685241-87572283	0	1	0	1	0	1	0	1
AGBL2_chr11:47681142-47736928	-0.719907	1	-0.0601565	1	-0.0443464	1	-0.243413	1
AGBL3_chr7:134671258-134855578	0.219004	0.997568	0.0260543	0.997213	0.383641	0.832525	0.105606	0.906666
AGBL4_chr1:48998526-50489626	-0.169271	1	0.750904	1	-0.107749	1	0.351897	1
AGBL4-IT1_chr1:48998526-50489626	0.333692	1	inf	1	0	1	0	1
AGBL5_chr2:27274490-27294567	0.0450183	0.98033	0.0359683	0.954341	0.0320521	0.927978	0.00599013	0.968856
AGBL5-AS1_chr2:27272550-27273132	0.123676	1	0.900306	0.543502	0.751014	0.586203	0.638822	0.351519
AGER_chr6_ssto_hap7:3496472-3499827	-0.409345	0.0252941	-0.333522	0.0333914	0.182959	0.328672	-0.212769	0.115851
AGFG1_chr2:228336847-228425938	-0.0825205	0.759185	0.029823	0.945433	0.0165485	0.958151	-0.0185281	0.870533
AGFG2_chr7:100136833-100165843	0.0825889	0.843351	0.144952	0.352405	-0.0195313	0.963881	-0.191561	0.0675541
AGGF1_chr5:76326209-76361058	-0.0556384	0.905671	-0.10871	0.421943	-0.00385317	0.993258	-0.205225	0.00509817
AGK_chr7:141251077-141354209	0.0368017	0.977208	0.00703501	0.995297	-0.0787722	0.573195	-0.101222	0.212681
AGL_chr1:100315639-100389579	-0.142805	0.355863	-0.107283	0.430155	-0.0277609	0.912892	-0.069258	0.419712
AGMAT_chr1:15853307-15911605	0.140049	0.971567	0.15769	0.868727	-0.0228445	0.986689	-0.0318413	0.944295
AGMO_chr7:15239942-15601640	-0.211956	1	0.0270741	1	0.6292	1	0.350548	1
AGO1_chr1:36348809-36389899	-0.0533114	0.91974	-0.0125217	0.990422	-0.0766547	0.573228	-0.169198	0.0210821
AGO2_chr8:141541263-141645646	-0.0441362	0.957402	0.0634809	0.762404	0.0854117	0.53319	0.259733	0.000361247
AGO3_chr1:36396682-36522063	-0.114717	0.628572	-0.116834	0.442001	-0.0682552	0.69118	0.0187086	0.888263
AGO4_chr1:36273827-36323490	-0.0713646	0.844431	0.0136818	0.990465	0.0462966	0.828817	0.0732586	0.429548
AGPAT1_chr6_ssto_hap7:3468303-3493616	-0.0266336	0.997568	0.0650344	0.792141	-0.0976617	0.505113	-0.185508	0.0327252
AGPAT2_chr9:139567594-139581911	0.15617	0.461471	0.124908	0.469543	0.0316085	0.917959	0.220022	0.0100816
AGPAT3_chr21:45285115-45407475	-0.0419507	0.961597	0.0485762	0.839529	-0.0714676	0.613821	-0.265902	0.000361247
AGPAT4_chr6:161551056-161695107	-0.0741882	0.811006	0.0220018	0.97162	0.0923775	0.460256	0.129195	0.0951046
AGPAT4-IT1_chr6:161551056-161695107	-0.0534936	0.997568	0.0560708	0.996791	0.00243521	0.998582	0.461288	0.666339
AGPAT5_chr8:6565877-6619021	-0.0527615	0.910342	0.0433559	0.863259	0.126008	0.222291	0.0286069	0.781324
AGPAT6_chr8:41386724-41482520	-0.0144628	0.997568	-0.0157404	0.987693	-0.0434139	0.846807	-0.0196644	0.877382
AGPAT9_chr4:84457066-84527027	0.394878	1	-0.0945108	1	1.55544	1	2.095	1
AGPS_chr2:178257470-178408564	-0.0904053	0.697769	-0.0198998	0.974641	-0.0154138	0.963881	-0.0959212	0.233866
AGR2_chr7:16832263-16844738	3.36035	1	inf	1	1.31913	1	-inf	1
AGR3_chr7:16899029-16921613	0	1	0	1	0	1	0	1
AGRN_chr1:955502-991499	-0.443043	0.0959235	-0.196534	0.589578	0.0754404	0.880135	-0.025441	0.924095
AGRP_chr16:67516473-67517716	-0.118618	1	0.179539	1	-0.131245	1	-0.0977624	1
AGT_chr1:230838271-230850336	0.673497	1	-0.264209	1	-0.294888	1	0.318617	1
AGTPBP1_chr9:88161453-88356944	0.00573982	0.997568	0.058383	0.791479	0.200914	0.0214997	0.155682	0.0386883
AGTR1_chr3:148415657-148460790	-0.0622938	0.885309	0.115963	0.412962	0.0211702	0.94623	-0.23844	0.00149733
AGTR2_chrX:115301957-115306225	-0.502816	1	-0.901562	1	-1.84221	1	-1.16496	1
AGTRAP_chr1:11796141-11810828	0.127882	0.563021	0.291963	0.00209444	0.251439	0.00871045	0.436744	0.000361247
AGXT_chr2:241808161-241818536	0.536775	1	-inf	1	inf	1	0	1
AGXT2_chr5:34998205-35048240	inf	1	0	1	0	1	0	1
AHCTF1_chr1:247002401-247094726	-0.116657	0.513945	-0.032636	0.930767	0.092037	0.455178	0.0107289	0.929235
AHCTF1P1_chr2:162355577-162364413	0.037178	1	-0.0719348	1	0.231173	1	0.0704146	1
AHCY_chr20:32868070-32899608	0.0703523	0.811006	0.0118704	0.990722	-0.0188297	0.947239	0.133441	0.0754039
AHCYL1_chr1:110527386-110566364	-0.000192097	0.999647	0.028019	0.944834	-0.0230154	0.93015	0.1017	0.195547
AHCYL2_chr7:128864854-129070052	-0.0820167	0.826182	-0.0564416	0.839529	0.0567129	0.774402	0.176471	0.0417769
AHDC1_chr1:27860755-27930005	-0.0430709	0.961849	-0.0605545	0.783965	0.00958227	0.979133	-0.0601554	0.510053
AHI1_chr6:135605109-135818903	0.0361943	0.978385	-0.124319	0.361489	0.100774	0.449158	0.162276	0.0394542
AHNAK_chr11:62201013-62314332	-0.0261918	0.997568	-0.0511347	0.875854	0.034777	0.90769	0.243167	0.0361594
AHNAK2_chr14:105403590-105444694	-0.019219	0.997568	-0.0172387	0.987466	-0.031377	0.917959	-0.151506	0.0876511
AHR_chr7:17338275-17385775	-0.0934871	0.7582	0.0468892	0.88931	0.216879	0.0391341	0.289609	0.00096247
AHRR_chr5:271735-438405	0.0196404	0.997568	0.0254444	0.982751	0.197262	0.224666	0.378462	0.000669338
AHSA1_chr14:77924372-77935815	0.10434	0.590634	-0.00353753	0.996988	-0.0713044	0.598711	-0.175051	0.0155414
AHSA2_chr2:61404554-61697849	-0.0998077	0.98548	-0.0443445	0.989296	0.252523	0.592664	0.140924	0.652203
AHSG_chr3:186330849-186339107	3.00739	1	-1.22458	1	0.322546	1	-0.803818	1
AHSP_chr16:31539202-31540124	-inf	1	-inf	1	0	1	-2.14513	1
AICDA_chr12:8754761-8765442	0.0481232	1	-0.408704	1	0.299922	1	-0.220113	0.539999
AIDA_chr1:222841354-222885864	-0.00907264	0.997568	0.0229882	0.967769	-0.00375066	0.993209	-0.0037673	0.972535
AIF1_chr6_ssto_hap7:2913800-2915605	0	1	-inf	1	0	1	inf	1
AIF1L_chr9:133971862-133998539	0.0487019	0.974637	0.0558359	0.868989	-0.127956	0.375375	0.0784465	0.464923
AIFM1_chrX:129263337-129299861	0.0265493	0.994844	-0.120819	0.347035	0.0156016	0.964167	0.142965	0.0609804
AIFM2_chr10:71812356-71892690	0.189958	0.950779	0.431516	0.389011	0.257402	0.646438	0.155483	0.664038
AIFM3_chr22:21319417-21335649	0.577223	1	-0.592111	1	0.0985611	1	-0.556752	1
AIG1_chr6:143380499-143661480	-0.0126284	0.997568	-0.0225885	0.977026	0.0340644	0.907196	0.00938572	0.942049
AIM1_chr6:106959729-107018324	-0.247813	1	-0.0738717	1	0.146658	1	0.195903	1
AIM1L_chr1:26648349-26680621	-1.21291	1	-2.29505	1	-0.257593	1	0.847525	1
AIM2_chr1:159032274-159046647	-0.0451883	1	-1.09451	1	0.0784945	1	-0.201297	1
AIMP1_chr4:106965473-107270381	0.00870907	0.997568	-0.0174474	0.985252	0.0719742	0.69385	0.0344159	0.782339
AIMP2_chr7:6048881-6098860	0.0190033	0.997568	0.0228858	0.994417	-0.03112	0.975833	0.0832973	0.808376
AIP_chr11:67250499-67258579	0.127093	0.465243	-0.0731356	0.687327	-0.00440857	0.991621	0.0830945	0.326539
AIPL1_chr17:6327056-6338519	0.148487	0.876773	-0.0527453	0.974249	-0.0312919	0.973975	0.096458	0.738963
AIRE_chr21:45705720-45718102	-0.319913	1	-0.258207	1	0.738171	1	0.937722	1
AIRN_chr6:160390130-160527583	0.0753362	1	0.222117	1	0.229083	1	0.418705	1
AJAP1_chr1:4715104-4843851	0.110467	0.735381	0.0284611	0.96936	-0.136749	0.345293	0.17546	0.0705188
AJUBA_chr14:23440382-23451851	-0.432979	0.400766	0.0192768	0.994417	0.228977	0.474975	0.229099	0.395611
AK1_chr9:130628758-130640022	0.104568	0.614019	0.0257806	0.960064	-0.0993394	0.425331	-0.128949	0.105512
AK2_chr1:33473540-33502512	0.00430908	0.997568	0.0126636	0.990422	-0.0155139	0.962883	-0.106348	0.185619
AK3_chr9:4709556-4742043	0.055998	0.901308	0.114784	0.375745	0.165536	0.0778072	0.154612	0.0375352
AK4_chr1:65613231-65697828	-0.185162	0.17541	-0.301177	0.00209444	-0.432029	0.00115022	-0.840781	0.000361247
AK5_chr1:77747661-78025654	0.0635369	0.873332	-0.0427337	0.885689	-0.123568	0.28565	0.0590752	0.533645
AK6_chr5:68647552-68710630	-0.142521	0.874335	-0.0291292	0.990422	0.11445	0.775575	0.0513421	0.842104
AK7_chr14:96858447-96955764	-0.29194	0.425644	-0.102832	0.83296	0.417773	0.0105758	0.707154	0.000361247
AK8_chr9:135600964-135754198	-0.0983995	0.986856	-0.31218	0.402795	0.122616	0.83763	0.0990748	0.737818
AK9_chr6:109814058-110012415	-0.081685	0.869567	-0.191404	0.173517	-0.0489155	0.851164	-0.0802001	0.482803
AKAP1_chr17:55162552-55198710	0.0273961	0.989278	-0.00769444	0.994417	0.0892872	0.447763	0.109596	0.156266
AKAP10_chr17:19807764-19881169	0.0471536	0.951464	0.0428949	0.888643	0.0624616	0.711034	-0.0919659	0.297242
AKAP11_chr13:42846288-42897403	-0.162633	0.239489	0.0278483	0.952939	0.0774144	0.574359	-0.0646027	0.462886
AKAP12_chr6:151561133-151679694	0.0294608	0.98548	-0.0697985	0.678362	0.0213857	0.934471	0.0756766	0.362433
AKAP13_chr15:85923826-86292589	-0.131651	0.44174	-0.0982167	0.507221	-0.0276095	0.915217	0.10569	0.18798
AKAP14_chrX:119029935-119054679	0.370614	1	0.731923	1	-inf	1	-0.395837	1
AKAP17A_chrY:1660485-1711974	0	1	0	1	0	1	0	1
AKAP2_chr9:112403067-112934791	-0.0050167	0.997568	-0.146569	0.452732	-0.0133259	0.980234	-0.0555158	0.701039
AKAP3_chr12:4724673-4758213	-0.0977841	1	-0.331734	0.291018	-0.384434	0.153203	-0.290978	0.172983
AKAP4_chrX:49955410-49965664	0.347353	1	0.111402	1	-0.298879	1	-0.273513	1
AKAP5_chr14:64319682-65007086	0.1652	0.997568	0.00948981	0.997983	-0.0270994	0.993889	-0.115734	0.914383
AKAP6_chr14:32798478-33302268	-0.0647033	0.862633	0.0401074	0.895422	-0.0211664	0.941257	0.0483558	0.602978
AKAP7_chr6:131456825-131604675	-0.111738	0.885918	-0.124852	0.734804	0.0437117	0.938107	-0.0230186	0.932171
AKAP8_chr19:15464331-15490612	0.00568195	0.997568	-0.0467964	0.861329	0.00593982	0.988185	-0.0320768	0.769312
AKAP8L_chr19:15490858-15529932	0.0646832	0.863611	-0.036291	0.911875	0.124465	0.256056	0.20032	0.00488892
AKAP9_chr7:91570188-91739987	-0.0995252	0.637439	-0.0688076	0.70857	-0.0606543	0.708419	-0.0268823	0.804782
AKIP1_chr11:8932700-8954553	0.0546542	0.944934	0.113204	0.497261	-0.0275341	0.929413	0.0498441	0.66569
AKIRIN1_chr1:39456915-39471737	0.0247037	0.996437	0.00759606	0.994417	-0.022553	0.939148	-0.0293224	0.787358
AKIRIN2_chr6:88384577-88411985	-0.122722	0.492699	-0.0778795	0.649227	-0.0937512	0.457262	-0.130263	0.0925102
AKNA_chr9:117096432-117156685	0.365826	0.00639262	0.221668	0.0514329	0.35028	0.00115022	1.44007	0.000361247
AKNAD1_chr1:109358519-109401146	0.0396195	0.997568	0.138455	0.783965	-0.296675	0.333117	0.186411	0.462886
AKR1A1_chr1:46016454-46035723	0.108597	0.561515	0.105612	0.445949	0.0772337	0.563967	0.18104	0.0147538
AKR1B1_chr7:134127106-134143888	0.0696852	0.819648	-0.005818	0.996235	-0.108254	0.322524	-0.161782	0.0273168
AKR1B10_chr7:134212343-134226166	0.362064	1	-0.0193991	1	-0.00853616	1	-0.0252399	1
AKR1B15_chr7:134233848-134264592	-0.0189107	1	-inf	1	-inf	1	0.695209	1
AKR1C1_chr10:5005453-5020158	-0.130112	0.85725	0.0202122	0.993094	0.278355	0.227982	0.131058	0.540772
AKR1C2_chr10:5029967-5060225	0.345889	0.492699	-0.0679864	0.943596	0.355376	0.224666	0.338494	0.145254
AKR1C3_chr10:5090957-5149878	0.119029	0.633112	0.314433	0.00209444	0.237198	0.0331747	0.511667	0.000361247
AKR1C4_chr10:5238797-5260910	-0.756404	1	-0.177059	1	1.29459	1	0.433843	1
AKR1C6P_chr10:4913858-4958465	0.422147	1	0.145344	1	-0.600752	1	-0.12124	1
AKR1C8P_chr10:5196654-5227150	0	1	inf	1	0	1	inf	1
AKR1D1_chr7:137761177-137803050	0.0372027	1	-0.230216	1	0.0615482	1	-0.325387	1
AKR1E2_chr10:4868368-4890251	0.0716007	0.894963	-0.106407	0.572278	-0.0777163	0.680145	-0.10894	0.325316
AKR7A2_chr1:19629201-19638640	0.0405969	0.969415	0.0472441	0.860783	-0.143932	0.189823	-0.167728	0.0313108
AKR7A2P1_chr1:113454469-113498975	0.164561	0.997568	0.217874	0.995297	0.236596	0.983543	0.575394	0.886446
AKR7A3_chr1:19609056-19615280	0.183582	0.651047	0.104	0.805698	0.0612839	0.892301	0.321164	0.0636656
AKR7L_chr1:19592475-19600568	-0.289477	0.266687	-0.207248	0.430266	0.157058	0.573195	-0.359521	0.0477051
AKT1_chr14:105235686-105262080	0.0834456	0.732547	-0.0192029	0.977051	-0.0225746	0.932676	-0.0509959	0.577967
AKT1S1_chr19:50372289-50392007	0.00716396	0.997568	-0.0558832	0.862803	-0.134857	0.347086	-0.205049	0.0348369
AKT2_chr19:40736223-40791302	0.00929013	0.997568	0.0144476	0.989296	-0.0498046	0.782599	-0.023293	0.838529
AKT3_chr1:243419306-244006886	-0.0157572	0.997568	-0.0254821	0.974952	0.101733	0.510683	0.282489	0.000669338
AKTIP_chr16:53468350-53537216	-0.0414198	0.997568	0.0438004	0.977051	0.0212088	0.980755	-0.0582301	0.815813
ALAD_chr9:116148591-116163618	-0.0647076	0.872801	-0.146854	0.20653	-0.0732316	0.621979	-0.263972	0.000669338
ALAS1_chr3:52232098-52248343	-0.636918	0.00639262	-0.891708	0.00209444	-1.00202	0.00115022	-0.98419	0.000361247
ALAS2_chrX:55035487-55057497	-1.91621	1	0.741041	1	1.41197	1	-0.295908	1
ALB_chr4:74269971-74287129	-1.25533	1	-0.139979	1	0.586235	1	0.486829	0.156831
ALCAM_chr3:105085556-105295757	-0.0968373	0.64504	-0.0282294	0.946584	0.200234	0.0210532	0.326222	0.000361247
ALDH16A1_chr19:49956472-49974305	0.144995	0.488743	0.233119	0.035163	0.0249044	0.943152	-0.318005	0.000669338
ALDH18A1_chr10:97365685-97416567	0.0707073	0.811153	-0.0101028	0.992545	-0.0216172	0.934198	2.18617e-05	0.9996
ALDH1A1_chr9:75515577-75568233	0	1	inf	1	0	1	0	1
ALDH1A2_chr15:58245621-58358121	0.59893	1	-2.01528	1	0.13302	1	0.961665	1
ALDH1A3_chr15:101419896-101456830	0.244296	0.112486	0.23821	0.0453527	0.210872	0.0731472	0.300709	0.000361247
ALDH1B1_chr9:38392660-38398662	-0.00359147	0.997568	0.0332445	0.92907	0.16014	0.105756	0.155333	0.0395771
ALDH1L1_chr3:125822403-125929011	0.264843	1	0.0246258	1	0.0615665	1	0.485939	0.0407286
ALDH1L1-AS1_chr3:125822403-125929011	-2.17377	1	-0.545678	1	-0.524076	1	-0.196399	1
ALDH1L1-AS2_chr3:125822403-125929011	0.0654316	1	1.83665	1	-0.619605	1	1.23081	1
ALDH1L2_chr12:105413561-105478341	0.0245537	0.996437	0.148098	0.166091	0.203378	0.0151918	0.281989	0.000361247
ALDH2_chr12:112204690-112247789	0.129843	0.446284	0.064596	0.75019	0.0479409	0.787209	0.0756001	0.375781
ALDH3A1_chr17:19641297-19651746	0.310816	0.637439	0.0707198	0.964066	-0.498453	0.0710124	-0.47046	0.049987
ALDH3A2_chr17:19552063-19580908	-0.00623145	0.997568	-0.0552215	0.816281	-0.171201	0.0825992	-0.122567	0.123115
ALDH3B1_chr11:67776016-67796749	0.0643726	0.915089	0.0722145	0.766199	0.400488	0.00115022	0.721835	0.000361247
ALDH3B2_chr11:67429632-67448685	0.731224	1	-0.21484	1	-1.68901	1	-0.982568	1
ALDH4A1_chr1:19197923-19229293	0.0465534	0.958824	0.076201	0.706678	0.0671283	0.68926	0.060221	0.548176
ALDH5A1_chr6:24495196-24537435	-0.0104507	0.997568	0.0249165	0.96743	-0.0786752	0.594447	0.0113514	0.926153
ALDH6A1_chr14:74486058-74551196	0.0112218	0.997568	-0.0288454	0.961082	-0.113091	0.408697	-0.128691	0.164631
ALDH7A1_chr5:125877532-125931082	-0.0132669	0.997568	0.0237889	0.965271	-0.072875	0.59307	-0.138362	0.0645123
ALDH8A1_chr6:135238527-135271260	-0.328555	0.693506	-0.0263304	0.994417	0.221318	0.609317	0.485102	0.0363031
ALDH9A1_chr1:165631448-165667900	-0.0316328	0.98548	0.0229806	0.968642	-0.0527898	0.761532	-0.122711	0.127962
ALDOA_chr16:30064410-30081741	0.0829217	0.728654	-0.0510161	0.816363	-0.110076	0.302453	-0.398674	0.000361247
ALDOB_chr9:104182841-104198062	-1.32807	1	-0.241639	1	-0.421066	1	0.157475	1
ALDOC_chr17:26900132-26903951	-0.0331308	0.983985	-0.228662	0.00806212	-0.155547	0.11632	-0.300559	0.000361247
ALG1_chr16:5121809-5147821	-0.000689492	0.999187	0.030046	0.972854	0.0447941	0.898596	0.00636024	0.968571
ALG10_chr12:34175215-34181236	-0.110952	0.727544	0.142935	0.385659	0.0201186	0.963959	-0.108378	0.386579
ALG10B_chr12:38710556-38723528	-0.112616	0.64502	0.13394	0.330147	0.0972663	0.518608	0.0448691	0.690363
ALG11_chr13:52586522-52607736	-0.175838	0.811153	0.0453979	0.978997	0.090049	0.877745	-0.129007	0.601714
ALG12_chr22:50296853-50312106	0.0226171	0.997568	0.0251874	0.968642	-0.00172676	0.995904	-0.0138171	0.914028
ALG13_chrX:110924345-111003875	-0.0192901	0.997568	0.0199083	0.978967	0.139556	0.231638	0.0315788	0.781255
ALG14_chr1:95448278-95538507	0.0403605	0.977319	0.0762162	0.73288	-0.0954769	0.541256	-0.282985	0.00149733
ALG1L_chr3:125635443-125655887	0.36	0.74028	0.282157	0.61413	0.332472	0.481928	0.428856	0.115742
ALG1L2_chr3:129800673-129830276	0.105722	0.993437	0.191316	0.821246	0.48988	0.301881	0.449987	0.186376
ALG1L9P_chr11:71498556-71524905	-0.0322418	0.997568	0.242908	0.587647	0.0448353	0.957203	0.0841007	0.743791
ALG2_chr9:101978706-101984246	-0.0274987	0.996437	0.0224067	0.974952	-0.0171424	0.963959	-0.164808	0.040122
ALG3_chr3:183948316-183967313	-0.0508641	0.951464	0.118265	0.43071	0.149265	0.203545	0.348419	0.000361247
ALG5_chr13:37523907-37573504	-0.12219	0.547737	-0.0617172	0.800279	-0.0202693	0.950888	-0.0463809	0.679733
ALG6_chr1:63833260-63904233	-0.186152	0.242953	0.0158672	0.989296	0.0242587	0.938649	-0.197036	0.0252217
ALG8_chr11:77726760-77850699	-0.101667	0.871923	0.0462336	0.946584	-0.0262876	0.958387	-0.0965649	0.521489
ALG9_chr11:111652918-111742305	-0.0514538	0.929008	0.094909	0.530797	0.00304535	0.994387	0.070575	0.424544
ALK_chr2:29415639-30144477	-0.0359386	0.9762	-0.0439651	0.863962	-0.220907	0.0135845	-0.434393	0.000361247
ALKBH1_chr14:78138748-78174356	-0.0751879	0.838392	0.0641527	0.78959	-0.0934748	0.515366	-0.0563091	0.593096
ALKBH2_chr12:109525992-109531293	0.0254036	0.996437	-0.0801937	0.663359	-0.0166691	0.962563	0.0158039	0.896154
ALKBH3_chr11:43902356-43942494	0.0525787	0.940744	-0.00495203	0.996791	-0.0203214	0.951704	0.00732405	0.953866
ALKBH3-AS1_chr11:43902356-43942494	-0.108793	1	-0.123739	1	-0.443733	1	0.567159	1
ALKBH4_chr7:102073976-102105321	0.0621971	0.977319	0.0380591	0.976276	-0.137897	0.597814	-0.269151	0.0742924
ALKBH5_chr17:18086866-18113267	-0.0606505	0.873847	-0.0335549	0.923125	-0.108473	0.33044	-0.169855	0.0192076
ALKBH6_chr19:36500017-36505145	0.175426	0.486911	0.0811645	0.777277	0.0671849	0.797245	-0.153638	0.278406
ALKBH7_chr19:6372443-6375261	0.12181	0.614019	0.133548	0.382393	0.0788753	0.643033	0.209777	0.00989839
ALKBH8_chr11:107373452-107436461	-0.0217327	0.997568	-0.0868639	0.605969	0.0329287	0.893188	-0.0475114	0.636837
ALLC_chr2:3705785-3750260	-0.0947267	0.957652	-0.113809	0.835837	0.413813	0.0345855	0.569005	0.00096247
ALMS1_chr2:73612885-73837046	-0.195629	0.0893868	-0.0961519	0.522063	0.00386679	0.993209	-0.0340926	0.738498
ALMS1-IT1_chr2:73612885-73837046	0.365226	0.991611	0.0156352	0.997983	0.304471	0.938107	0.987098	0.350497
ALMS1P_chr2:73872045-73912694	-0.320749	1	-0.83533	1	0.199086	1	0.318464	1
ALOX12_chr17:6888441-6915653	-0.00548039	0.998347	0.34572	0.426921	-0.0170302	0.985892	0.411822	0.138693
ALOX12-AS1_chr17:6888441-6915653	0.0721566	0.997568	0.292638	0.667997	-0.225456	0.664378	0.146194	0.705888
ALOX12B_chr17:7975953-7991021	-0.0943193	0.938281	0.235052	0.226374	-0.136929	0.574775	-0.230006	0.116611
ALOX12P2_chr17:6756894-6803668	0.732524	1	0.225906	1	0.0772676	1	0.363246	1
ALOX15_chr17:4534213-4544960	-0.0364837	1	-0.356585	1	-0.0764691	1	0.315249	1
ALOX15B_chr17:7942357-7952451	1.63317	1	-0.0036418	1	-1.52227	1	0.62235	1
ALOX15P1_chr17:6561037-6564701	-0.256805	1	-1.70826	1	-0.0914102	1	0.95044	1
ALOX5_chr10:45869623-45948569	0.338772	1	-0.372145	1	0.965102	1	0.430403	1
ALOX5AP_chr13:31287614-31338565	0.0162384	1	inf	1	0.92343	1	-inf	1
ALOXE3_chr17:7999217-8022234	0.114323	1	0.462985	1	-0.0419145	1	0.64184	0.00383237
ALPI_chr2:233320821-233325455	-inf	1	0	1	0	1	0	1
ALPK1_chr4:113218498-113363764	-0.138876	1	-0.150541	1	-0.756171	1	0.00601916	1
ALPK2_chr18:56148481-56296189	1.63455	1	0.424516	1	-0.836086	1	0.625842	1
ALPK3_chr15:85359910-85416713	0.105019	1	-0.0261115	1	0.110562	1	-0.247879	1
ALPL_chr1:21835857-21904905	-0.0144501	0.997568	0.0580029	0.831655	-0.00366941	0.99387	0.132628	0.126383
ALPP_chr2:233243243-233247599	-0.00384681	1	0.0584412	1	-0.527738	1	-0.534462	1
ALPPL2_chr2:233271551-233275424	-inf	1	-inf	1	0	1	0	1
ALS2_chr2:202564985-202645895	0.0793683	0.841463	0.12212	0.456759	0.152871	0.195393	0.0901829	0.339502
ALS2CL_chr3:46710484-46735194	-0.381448	1	0.350288	1	0.992874	1	1.058	0.000361247
ALS2CR11_chr2:202352143-202483905	-0.207266	1	-0.289889	1	0.228858	1	-0.724784	1
ALS2CR12_chr2:202152993-202222121	0.135908	0.961597	-0.476947	0.208682	0.567316	0.0445226	-0.556083	0.0276017
ALX1_chr12:85674035-85695561	inf	1	0	1	inf	1	0.258604	1
ALX3_chr1:110602996-110613322	-0.0586354	0.938362	0.163509	0.229525	0.118794	0.392598	0.254621	0.00468811
ALX4_chr11:44282277-44331716	-0.743717	1	0.113939	1	0.92861	1	0.685585	1
ALYREF_chr17:79845710-79858409	0.0867374	0.804904	-0.00113274	0.997983	-0.209338	0.0647887	-0.393749	0.000361247
AMACR_chr5:33987090-34124633	0.140244	0.792105	0.0875407	0.891112	-0.144695	0.650893	0.019884	0.93974
AMBN_chr4:71457974-71473004	-2.65077	1	0.878146	1	-1.08791	1	0.310842	1
AMBP_chr9:116822407-116840752	0.732815	1	0.520579	1	-0.0943043	1	0.36701	1
AMBRA1_chr11:46417961-46615619	-0.0177047	0.997568	-0.0353802	0.91868	-0.0395286	0.852084	-0.08825	0.29887
AMD1_chr6:110931180-111216915	-0.111408	0.627738	0.0341376	0.941782	0.101261	0.483992	-0.0211602	0.880026
AMDHD1_chr12:96337070-96362370	-0.0515749	1	0.189349	0.852514	0.00847157	0.99475	-0.148902	0.708325
AMDHD2_chr16:2570362-2581409	0.206734	0.388761	0.187551	0.291314	0.0739941	0.783912	0.136654	0.255018
AMELX_chrX:11155662-11683821	inf	1	0.470525	1	0	1	inf	1
AMELY_chrY:6733958-6742068	0	1	inf	1	0	1	0	1
AMER1_chrX:63404996-63425624	-0.0953298	0.697818	-0.0834407	0.618643	0.0080505	0.983913	-0.0546043	0.561648
AMER2_chr13:25735816-25746421	0.439492	1	-0.0207495	1	0.135978	1	-0.44255	1
AMER3_chr2:131513076-131525707	0.0237376	0.997568	-0.0240225	0.970777	-0.0982426	0.464096	-0.29423	0.000361247
AMFR_chr16:56395363-56459450	0.0761421	0.801895	0.162774	0.122624	0.18057	0.0526206	0.256831	0.000361247
AMH_chr19:2249112-2252072	-0.219175	0.180789	-0.37961	0.00209444	0.123213	0.402371	-0.2728	0.00200908
AMHR2_chr12:53817638-53825318	-0.6427	1	0.0777788	1	0.0558244	1	0.488266	1
AMICA1_chr11:118064441-118095809	0	1	-inf	1	0	1	-inf	1
AMIGO1_chr1:110049445-110052336	0.00933755	0.997568	0.0971251	0.656068	0.250512	0.02591	0.408576	0.000361247
AMIGO2_chr12:47469489-47630446	0	1	-inf	1	0	1	0	1
AMIGO3_chr3:49726949-49761407	-0.225014	0.883473	-0.476141	0.275495	-0.547805	0.1383	-0.938011	0.00318377
AMMECR1_chrX:109437413-109699562	-0.116078	0.547737	-0.0356304	0.919181	-0.0782681	0.574578	-0.358725	0.000361247
AMMECR1L_chr2:128619206-128643514	-0.0698809	0.829022	-0.0608888	0.772588	-0.079167	0.559762	-0.193233	0.00879557
AMN_chr14:103388992-103397179	-0.862259	0.176581	0.579	0.22146	0.656516	0.0319192	1.4268	0.000361247
AMN1_chr12:31824070-31882108	0.028531	0.996437	0.0153063	0.990422	0.109617	0.427145	0.488047	0.000361247
AMOT_chrX:112018104-112084043	-0.167808	0.241004	-0.185844	0.05742	-0.144638	0.150481	0.00992625	0.933775
AMOTL1_chr11:94501507-94609918	-0.0378195	0.97002	-0.0399511	0.889644	-0.0172835	0.952829	0.0502542	0.582275
AMOTL2_chr3:134074186-134094259	0.0724506	0.85427	-0.431033	0.00209444	-0.473278	0.00115022	-0.492508	0.000361247
AMPD1_chr1:115215719-115238239	-0.143894	1	-0.272178	1	-0.272881	1	-0.317594	1
AMPD2_chr1:110162434-110174677	0.023661	0.996437	-0.0164922	0.980865	0.0406038	0.832525	0.172414	0.0173245
AMPD3_chr11:10471867-10529126	-0.0721097	0.951374	-0.215245	0.181578	-0.523489	0.00115022	-0.748098	0.000361247
AMPH_chr7:38423296-38671167	-inf	1	0.259133	1	2.58151	1	-0.544852	1
AMT_chr3:49454210-49466757	0.0403588	0.997568	0.108436	0.736814	0.025814	0.962563	-0.367656	0.00383237
AMTN_chr4:71384288-71398460	0	1	0	1	0	1	0	1
AMY1A,AMY1B,AMY1C_chr1:104292278-104301311	0	1	0	1	0	1	0	1
AMY1B_chr1:104292278-104301311	0	1	0	1	0	1	0	1
AMY1C_chr1:104292278-104301311	0	1	0	1	0	1	0	1
AMY2A_chr1:104159953-104168402	0	1	inf	1	inf	1	0	1
AMY2B_chr1:104068577-104122156	-0.359414	0.85159	-0.0752525	0.982798	0.39489	0.495521	0.253671	0.483133
AMZ1_chr7:2719155-2755070	-0.0500371	1	0.67474	1	-0.162118	1	-0.137881	1
AMZ2_chr17:66244144-66253305	0.0683096	0.837182	-0.0241553	0.961612	-0.05257	0.757169	-0.0616612	0.489451
AMZ2P1_chr17:62962667-62971703	0.0016801	0.998347	0.0746313	0.71847	-0.0445317	0.834102	0.00239719	0.985338
ANAPC1_chr2:112525213-112641741	-0.0483313	0.937334	-0.025682	0.957849	0.0124695	0.972316	-0.0219072	0.841661
ANAPC10_chr4:145915726-146050676	0.0534333	0.997568	0.0115915	0.9973	0.10704	0.939165	0.0417011	0.942049
ANAPC11_chr17:79845710-79858409	0.110713	0.886805	0.0789744	0.86644	-0.0122929	0.984794	-0.0076121	0.967568
ANAPC13_chr3:134196545-134293855	-0.0132421	0.997568	-0.004462	0.997144	-0.00574443	0.991621	-0.0479889	0.715846
ANAPC15_chr11:71709957-71823822	0.0284764	0.997568	-0.108164	0.961612	-0.136132	0.903784	-0.273584	0.571562
ANAPC16_chr10:73855789-73995618	0.0570961	0.943079	0.0477489	0.897676	-0.058249	0.795062	-0.000379737	0.997298
ANAPC1P1_chr2:87042459-87122165	0.429597	1	0.431026	1	-0.0133505	1	0.350096	1
ANAPC2_chr9:140069235-140084822	0.0390444	0.996437	-0.0676895	0.871646	-0.0141779	0.981398	-0.129778	0.326757
ANAPC4_chr4:25378847-25420120	-0.0921474	0.730294	-0.0233086	0.97162	0.0472891	0.814998	-0.122613	0.143418
ANAPC5_chr12:121746047-121792012	-0.0125219	0.997568	-0.0482962	0.833593	0.0201049	0.94239	-0.0804835	0.332281
ANAPC7_chr12:110810704-110841535	-0.0205822	0.997568	-0.0787321	0.639072	-0.0720699	0.613632	-0.210895	0.00405478
ANG_chr14:21152335-21168761	-0.358214	0.677706	-0.287935	0.755871	-0.25276	0.665939	-0.00949938	0.982738
ANGEL1_chr14:77253585-77279283	-0.0457945	0.95157	-0.00308697	0.997161	0.0275237	0.917959	0.223721	0.00250196
ANGEL2_chr1:213165523-213189217	-0.0270415	0.995466	0.000681442	0.998211	-0.0811534	0.559195	-0.309612	0.000361247
ANGPT1_chr8:108261709-108510254	-0.249728	0.166621	-0.720942	0.00209444	-0.709335	0.00115022	-1.07669	0.000361247
ANGPT2_chr8:6264112-6565730	-0.138339	0.731463	-0.136632	0.59502	0.0175137	0.975009	-0.17456	0.156078
ANGPT4_chr20:853296-896960	0.97037	1	0.751597	1	-inf	1	2.17581	1
ANGPTL1_chr1:178694281-178890977	-inf	1	-inf	1	0	1	0	1
ANGPTL2_chr9:129677052-129985445	-0.127762	0.507333	-0.497288	0.00209444	-0.424143	0.00115022	-0.362586	0.000361247
ANGPTL3_chr1:62920396-63154039	-0.927395	1	-0.266347	1	1.21159	1	0.873676	1
ANGPTL4_chr19:8429010-8439259	0.73988	1	-0.496662	1	-0.314471	1	-0.501008	0.271613
ANGPTL5_chr11:101761404-101871796	-inf	1	-1.25366	1	inf	1	1.22955	1
ANGPTL6_chr19:10196794-10213425	-0.429399	0.731361	-0.130784	0.970537	-0.561674	0.294515	0.282506	0.313673
ANGPTL7_chr1:11166587-11322608	0.157387	1	0.786074	1	0.461947	1	0.125078	1
ANHX_chr12:133794897-133812422	0	1	0	1	0	1	0	1
ANK1_chr8:41510743-41754280	0.0294891	0.996437	-0.0573584	0.839019	-0.0913416	0.552257	-0.0791915	0.423423
ANK2_chr4:113739238-114304896	-0.0652309	0.860996	-0.0805329	0.626118	-0.00490391	0.991304	-0.22928	0.00200908
ANK3_chr10:61786055-62493284	-0.0895961	0.72623	-0.0617563	0.764508	-0.0599219	0.702662	-0.205659	0.00630297
ANKAR_chr2:190540710-190611376	-0.0600067	0.983985	0.301152	0.132703	0.384574	0.0300639	0.159783	0.395914
ANKDD1A_chr15:65204100-65251041	-0.0600786	0.951464	-0.0390862	0.944958	0.122766	0.427145	0.0746256	0.51789
ANKDD1B_chr5:74907300-74967671	-0.131097	0.703685	-0.289582	0.017125	-0.547671	0.00115022	-0.96789	0.000361247
ANKEF1_chr20:10004459-10288066	0.0891812	0.997568	-0.0475562	0.994417	0.119448	0.929497	-0.027684	0.955847
ANKFN1_chr17:54230835-54560007	-inf	1	-0.123634	1	-0.308332	1	inf	1
ANKFY1_chr17:4066664-4167274	-0.0816303	0.756426	-0.0288322	0.946898	-0.0675986	0.643914	-0.257992	0.000361247
ANKH_chr5:14704908-14871887	-0.0340526	0.983985	0.0206349	0.977051	0.0398935	0.857576	0.107557	0.212071
ANKHD1_chr5:139781398-139929163	-0.0120729	0.997568	-0.0146645	0.991965	0.0791817	0.719777	0.0906788	0.464366
ANKHD1-EIF4EBP3_chr5:139781398-139929163	-0.352174	0.552072	-0.318186	0.482744	0.119314	0.819792	-0.20871	0.392483
ANKIB1_chr7:91875547-92030698	-0.0700544	0.829022	-0.0106042	0.991965	0.0271579	0.912453	-0.0482117	0.599933
ANKK1_chr11:113258512-113271140	-0.359957	1	-0.043744	1	0.250669	1	0.163727	0.589745
ANKLE1_chr19:17392453-17398455	-0.0431685	0.962368	-0.137369	0.257866	-0.0409375	0.845779	-0.091508	0.290225
ANKLE2_chr12:133302252-133338474	0.0242597	0.996437	-0.0122426	0.990722	0.0313573	0.892541	0.0027119	0.982679
ANKMY1_chr2:241418838-241503431	0.0134208	0.997568	-0.0463875	0.9556	0.265941	0.110843	0.130503	0.401652
ANKMY2_chr7:16639400-16685442	0.148083	0.45132	0.192367	0.107056	0.144969	0.23101	0.219808	0.00468811
ANKRA2_chr5:72848024-72861511	0.0203877	0.997568	0.0287156	0.959666	0.0630469	0.723447	0.148073	0.0752135
ANKRD1_chr10:92671856-92681032	-inf	1	1.40767	1	1.56349	1	-1.72279	1
ANKRD10_chr13:111530886-111567454	-0.185566	0.241398	-0.0892063	0.647565	-0.036245	0.894855	0.0394443	0.739271
ANKRD11_chr16:89334028-89556969	0.0774927	0.875102	0.0416293	0.927966	0.176951	0.163064	0.0793537	0.485019
ANKRD12_chr18:9136750-9285983	-0.169884	0.242953	-0.158274	0.178786	-0.0471781	0.819792	0.0216579	0.853934
ANKRD13A_chr12:110437234-110477235	-0.027376	0.99358	-0.042436	0.884923	-0.0152799	0.964739	-0.0980232	0.24793
ANKRD13B_chr17:27920526-27948441	0.0139709	0.997568	-0.0521181	0.83147	-0.0068143	0.985692	0.0343939	0.745465
ANKRD13C_chr1:70724684-70820417	-0.120506	0.543132	-0.0555419	0.824429	0.0912367	0.513544	-0.0464286	0.641318
ANKRD13D_chr11:67056761-67069955	0.0585992	0.907012	0.0589556	0.806839	0.193548	0.0426166	0.329978	0.000361247
ANKRD16_chr10:5903688-5979558	0.0949827	0.987067	0.108818	0.930767	-0.0702603	0.940436	0.0307737	0.938505
ANKRD17_chr4:73940501-74124502	-0.102768	0.604123	-0.0530302	0.816281	0.0204129	0.94239	-0.0550483	0.544935
ANKRD18A_chr9:38571360-38620360	0.580324	1	-0.7288	1	0.0678704	1	-0.335763	0.178002
ANKRD18B_chr9:33524410-33573001	0.15697	0.594092	-0.0961182	0.689163	-0.210461	0.189117	0.179728	0.180598
ANKRD18DP_chr3:197784403-197807542	0.916453	1	-0.102401	1	-1.04619	1	-0.835115	1
ANKRD19P_chr9:95571892-95600739	-0.398361	0.200295	-0.0915888	0.905378	0.296579	0.301881	-0.216805	0.356796
ANKRD2_chr10:99332197-99343641	-0.581346	1	-0.425301	1	-inf	1	-1.56804	1
ANKRD20A1,ANKRD20A3_chr9:67926760-67970293	-2.0323	1	-0.0702461	1	-0.801435	1	-0.300512	1
ANKRD20A11P_chr21:15316095-15352765	-0.706287	1	0.0663311	0.990236	-0.020328	0.993209	-0.00517709	0.979538
ANKRD20A12P_chr1:142697420-142713605	-0.12059	0.807521	-0.225071	0.179824	-0.00365376	0.994861	-0.00830999	0.967848
ANKRD20A19P_chr13:24481422-24523454	-0.708363	1	-0.20198	1	-0.0849445	1	-0.846206	1
ANKRD20A2,ANKRD20A3_chr9:43089971-43133544	0	1	-inf	1	-1.30889	1	-inf	1
ANKRD20A3_chr9:67926760-67970293	0	1	0	1	-inf	1	-inf	1
ANKRD20A4_chr9:69381980-69425109	0.325846	1	-0.17899	1	0.0110211	1	-0.263	1
ANKRD20A5P_chr18:14179095-14227049	-0.303295	1	-0.455886	1	0.404487	1	-0.463052	1
ANKRD20A8P_chr2:95421070-95522820	-0.688005	1	-0.032451	1	0.317596	1	-0.0401034	1
ANKRD20A9P_chr13:19408542-19446109	-0.132093	0.503031	-0.0160574	0.98739	0.108851	0.404216	-0.0390196	0.717044
ANKRD22_chr10:90562486-90611732	0.321481	1	0.538161	1	-0.318602	1	2.18208	1
ANKRD23_chr2:97503650-97509758	-0.00567792	0.997568	-0.0182864	0.988769	-0.0218587	0.957697	-0.0903102	0.463
ANKRD24_chr19:4183350-4224811	0.210344	0.714543	-0.134103	0.779603	0.390071	0.038447	0.00780771	0.976425
ANKRD26_chr10:27293044-27389427	-0.0293792	0.991896	-0.108538	0.466923	0.0624961	0.72108	-0.0823098	0.355518
ANKRD26P1_chr16:46503248-46603009	-0.713476	1	2.50343	1	-0.144284	1	-0.2687	1
ANKRD26P3_chr13:19836939-19919113	0.185193	1	-0.118634	1	-0.0980539	1	-0.167772	1
ANKRD27_chr19:33087906-33166102	-0.0281905	0.995466	0.0426162	0.891859	0.144698	0.183834	0.200512	0.00766459
ANKRD28_chr3:15708743-15901053	-0.0590524	0.903591	0.0304354	0.946584	0.0374827	0.867369	0.127593	0.117151
ANKRD29_chr18:21178889-21242849	-0.150019	1	-0.799408	0.0160751	0.00208225	0.996392	-0.43861	0.0270363
ANKRD30A_chr10:37414784-37521495	0.377863	1	inf	1	inf	1	inf	1
ANKRD30B_chr18:14748238-14852737	-inf	1	-inf	1	1.18232	1	0	1
ANKRD30BL_chr2:132905163-133015542	-0.118598	1	0.66871	1	1.40176	1	-0.285578	1
ANKRD30BP2_chr21:14410486-14490571	0.398286	1	-0.00723843	1	-0.197382	1	0.0746702	1
ANKRD30BP3_chr10:45650109-45681489	-1.49246	1	0	1	inf	1	inf	1
ANKRD31_chr5:74364121-74532703	0.0250136	0.997568	0.0484913	0.954354	-0.290192	0.157521	-0.267084	0.140065
ANKRD32_chr5:93954390-94031573	-0.0537756	0.929008	-0.0459575	0.865496	-0.0598015	0.730198	-0.277652	0.000361247
ANKRD33_chr12:52281792-52285505	-inf	1	0	1	0	1	inf	1
ANKRD33B_chr5:10564434-10657928	-0.0227187	0.997568	0.0151859	0.990722	0.0124338	0.97732	0.42034	0.000361247
ANKRD34A_chr1:144146810-146467744	0	1	0	1	0.404551	0.880585	0	1
ANKRD34B_chr5:79852573-79866304	1.13531	1	-0.713532	1	2.02037	1	0.917158	1
ANKRD34C_chr15:79484048-79590581	inf	1	1.45724	1	-inf	1	inf	1
ANKRD34C-AS1_chr15:79484048-79590581	0	1	0	1	0	1	0	1
ANKRD35_chr1:144146810-146467744	0	1	0	1	-1.2519	1	0	1
ANKRD36_chr2:97779232-97930257	0.0365236	0.992452	-0.15907	0.346026	0.135626	0.402528	0.0897145	0.446089
ANKRD36B_chr2:98121260-98206428	0.0218979	0.997568	0.00270528	0.997601	0.188986	0.188071	0.326356	0.000669338
ANKRD36BP1_chr1:168214818-168216668	-0.130135	0.561515	-0.294579	0.00532534	0.00225355	0.995499	-0.230084	0.0122522
ANKRD36BP2_chr2:89065418-89106109	-0.189681	0.923677	-0.517942	0.253568	0.245966	0.62582	0.0492434	0.896426
ANKRD36C_chr2:96515295-96658068	-0.0923134	0.829022	-0.0789698	0.7633	0.146703	0.344833	0.099866	0.369554
ANKRD37_chr4:186317839-186347139	0.0366876	0.997568	-0.00331888	0.998042	0.215214	0.712082	0.0894391	0.840609
ANKRD39_chr2:97513723-97523756	0.258366	0.0425996	0.239658	0.0223714	0.0870283	0.589176	-0.034309	0.795617
ANKRD40_chr17:48770550-48785270	-0.0293069	0.986437	0.0160838	0.983006	-0.0223423	0.933245	-0.0790888	0.346116
ANKRD42_chr11:82904780-82967141	-0.138365	0.590634	0.0196944	0.984064	-0.0951658	0.592985	-0.276347	0.00383237
ANKRD44_chr2:197851385-198175521	-0.124411	0.582518	0.0897987	0.615802	0.0578752	0.761251	0.0999961	0.288416
ANKRD44-IT1_chr2:197851385-198175521	0.0686463	1	-0.47486	1	1.75805	1	0.380142	1
ANKRD45_chr1:173577474-173639001	-0.0256889	1	-0.0168938	1	0.158742	1	0.408518	1
ANKRD46_chr8:101521979-101572014	-0.0607815	0.889201	0.0291472	0.946574	-0.0196748	0.948107	-0.141725	0.0666519
ANKRD49_chr11:94227152-94232744	-0.00437779	0.997568	-0.0816127	0.653828	-0.133288	0.253964	-0.315807	0.000361247
ANKRD50_chr4:125585203-125633887	-0.20777	0.0565145	-0.13513	0.246719	0.0548451	0.744081	0.00319114	0.978774
ANKRD52_chr12:56623819-56652143	-0.137416	0.35897	-0.0831986	0.58911	-0.0882239	0.46991	-0.19606	0.00630297
ANKRD53_chr2:71205574-71212629	0.483184	0.311027	-0.0302169	0.994113	0.00477434	0.995904	-0.623787	0.0147538
ANKRD54_chr22:38226861-38240378	-0.0354386	0.98142	0.00921296	0.994417	-0.0300742	0.911149	-0.0628301	0.518283
ANKRD55_chr5:55395506-55529186	0.581361	1	-0.58733	1	0.572027	1	0.578649	1
ANKRD6_chr6:90142896-90529513	-0.0886501	0.977319	-0.243769	0.520583	-0.315801	0.294229	-0.660337	0.000669338
ANKRD60_chr20:56791181-56803709	0.188278	1	-0.216306	1	-0.0414344	1	0.164466	1
ANKRD61_chr7:6048881-6098860	0.017989	0.997568	-0.0860534	0.996266	0.060646	0.993209	0.134371	0.898029
ANKRD62_chr18:12093847-12129748	-0.313473	1	-0.431168	1	-0.164908	1	-0.219277	0.424869
ANKRD62P1-PARP4P3_chr22:17134598-17156430	-1.39691	1	-0.247409	1	0.618657	1	-1.93666	1
ANKRD63_chr15:40573644-40574787	0.433277	1	0.677412	0.585634	-0.427524	0.782506	1.77007	0.0212285
ANKRD65_chr1:1353799-1356824	0.180979	1	-0.37334	1	0.394183	1	0.119343	0.804536
ANKRD66_chr6:46714653-46726954	0	1	0	1	0	1	0	1
ANKRD7_chr7:117864711-117882784	0.0816436	0.987067	0.413007	0.135114	0.165666	0.722362	0.121038	0.714809
ANKRD9_chr14:102973197-102976128	0.359649	0.0881626	0.209731	0.241738	0.313426	0.0345855	0.486089	0.000361247
ANKS1A_chr6:34857037-35059190	-0.0138048	0.997568	-0.0635501	0.755999	-0.0932028	0.457509	-0.059774	0.503057
ANKS1B_chr12:99039077-100378432	-0.257058	0.558472	-0.159375	0.716153	-0.055885	0.923779	-0.196599	0.303725
ANKS3_chr16:4746510-4799397	0.0545995	0.952083	-0.00200432	0.997776	0.0721306	0.708755	0.0878967	0.411454
ANKS4B_chr16:21245015-21263750	0.143194	1	0.0993469	1	0.168228	1	-0.0879749	1
ANKS6_chr9:101494290-101558794	0.0215585	0.997568	-0.0353145	0.935527	0.0670167	0.697538	0.155406	0.0511579
ANKUB1_chr3:149478889-149510610	0	1	inf	1	-1.66971	1	0	1
ANKZF1_chr2:220094478-220110151	0.029307	0.996437	0.0253792	0.96936	0.12982	0.311196	0.0643452	0.518145
ANLN_chr7:36363758-36493401	-0.0467769	0.950779	-0.0862709	0.596622	-0.0267622	0.919519	0.0543022	0.578576
ANO1_chr11:69924407-70035652	0.135591	1	-0.146591	1	-0.064973	1	-0.13457	1
ANO1-AS2_chr11:69918539-69921454	0	1	0	1	0	1	0	1
ANO10_chr3:43407817-43663560	0.210087	0.208985	0.139309	0.382393	0.166556	0.194269	0.446785	0.000361247
ANO2_chr12:5671816-6055398	0	1	-inf	1	-inf	1	-inf	1
ANO3_chr11:26353677-26684836	-0.195651	0.437857	-0.178462	0.31333	-0.513869	0.00115022	-0.76503	0.000361247
ANO4_chr12:101188373-101522419	-0.118342	1	0.456487	1	0.42886	1	0.823548	1
ANO5_chr11:22214721-22304913	-0.128577	0.495557	0.0332555	0.935632	0.287829	0.00115022	0.239465	0.00096247
ANO6_chr12:45566816-45834187	-0.0717998	0.812773	-0.077532	0.637784	-0.0203648	0.943295	-0.00174119	0.987645
ANO7_chr2:242127923-242164791	0.033939	0.997568	0.230296	0.151782	-0.0562207	0.870466	-0.0516181	0.77041
ANO8_chr19:17420336-17445638	-0.0367201	0.997568	-0.154267	0.546491	-0.193986	0.286186	-0.144441	0.281689
ANO9_chr11:417929-442011	-0.276457	1	1.29606	1	-1.36049	1	-0.0692358	1
ANOS1_chrX:8496914-8700227	-0.0383797	0.989784	-0.239029	0.0634696	-0.120509	0.460414	0.204322	0.0392155
ANP32A_chr15:69070874-69113261	-0.0017788	0.997709	-0.0517883	0.816206	-0.116965	0.269614	-0.29506	0.000361247
ANP32A-IT1_chr15:69070874-69113261	-0.155564	0.997568	-0.0697815	0.971056	0.103345	0.985652	0.13119	0.933889
ANP32AP1_chr15:35529526-35530264	-1.7969	1	0.929747	1	0.634688	1	-0.129769	1
ANP32B_chr9:100745488-100778224	0.0558248	0.895327	-0.0858256	0.563679	-0.0257403	0.916747	-0.0292894	0.78336
ANP32C_chr4:164445449-165304407	-0.379964	1	0.483993	1	1.4548	1	-0.82825	1
ANP32D_chr12:48866447-48866843	0.612162	0.44174	-0.571343	0.255579	-0.115319	0.913735	-0.598506	0.157511
ANP32E_chr1:150190716-150208504	-0.0567622	0.891261	-0.0123659	0.990465	0.0172757	0.951985	-0.226875	0.000669338
ANPEP_chr15:90328125-90358072	0.16463	0.569864	0.258798	0.0530196	0.250572	0.048971	0.29707	0.00295115
ANTXR1_chr2:69240275-69476459	-0.0462528	0.951464	-0.0320403	0.936359	-0.033078	0.892541	-0.0841927	0.327993
ANTXR2_chr4:80822770-80994626	-0.0777343	0.87073	-0.0800857	0.743718	-0.0175081	0.96753	-0.102113	0.3385
ANTXRL_chr10:47658232-47701443	0	1	inf	1	0	1	0	1
ANTXRLP1_chr10:47590260-47640844	-0.925321	1	-0.238212	1	-0.407372	1	-0.452821	0.340151
ANXA1_chr9:75766646-75785310	inf	1	0	1	0	1	inf	1
ANXA10_chr4:169013687-169108893	0	1	inf	1	0	1	0	1
ANXA11_chr10:81914879-81965433	0.116532	0.544794	0.079179	0.648917	0.106825	0.36739	0.308802	0.000361247
ANXA13_chr8:124693033-124749647	0.609061	1	0.0679746	1	0.667717	1	0	1
ANXA2_chr15:60639349-60690185	0.0706284	0.807236	-0.0527944	0.807259	-0.062132	0.657223	-0.00887821	0.939617
ANXA2P1_chr4:154074269-154260474	0	1	-0.340569	0.9891	-0.358612	0.973975	-0.0305413	0.9839
ANXA2P2_chr9:33624222-33625532	-0.335386	0.766756	-0.0657494	0.980384	0.344292	0.564791	0.240397	0.576002
ANXA2P3_chr10:66585284-66586634	0.652509	1	-0.356776	1	0.525085	1	-0.765477	1
ANXA2R_chr5:43014830-43093660	-1.24027	1	0.461705	1	inf	1	1.39951	1
ANXA3_chr4:79472741-79531605	inf	1	0.344126	1	inf	1	2.05008	1
ANXA4_chr2:69969126-70053596	0.0914553	0.859513	0.0636067	0.856855	0.241315	0.0519598	0.34311	0.000361247
ANXA5_chr4:122589151-122618147	0.0248626	0.996437	0.0455244	0.859552	-0.0385369	0.84624	0.0556143	0.537975
ANXA6_chr5:150480266-150537443	0.0998354	0.620789	-0.0271282	0.946471	-0.0358305	0.856093	-0.0615447	0.488457
ANXA7_chr10:75135188-75173841	0.0728151	0.812773	0.085362	0.589196	0.0957664	0.435176	0.233139	0.000361247
ANXA8_chr10:48255203-48271368	0	1	0	1	0	1	0	1
ANXA8L1_chr10:47746849-47763040	-inf	1	0	1	-inf	1	0	1
ANXA9_chr1:150954498-150968114	-0.060111	0.969415	-0.0733448	0.819968	-0.156846	0.381371	0.0462018	0.786422
AOAH_chr7:36552548-36764154	-0.331402	0.453649	0.25453	0.463168	0.380377	0.173839	0.904964	0.000361247
AOAH-IT1_chr7:36552548-36764154	inf	1	0	1	0	1	0	1
AOC1_chr7:150549564-150558379	-1.03871	1	-1.15733	1	0.96254	1	-0.564382	1
AOC2_chr17:40996608-41002724	-0.250496	0.492699	-0.0196182	0.994417	-0.00417277	0.99587	-0.211391	0.309471
AOC3_chr17:41003200-41010147	-0.323325	0.651047	-0.916834	1	-0.626452	1	-0.249506	1
AOC4P_chr17:41019161-41021234	0.00555486	1	-0.927058	1	-0.450425	1	1.12492	1
AOX1_chr2:201450730-201536217	0.0465881	0.968428	0.0212669	0.978967	0.15038	0.210647	0.20582	0.0149203
AOX2P_chr2:201560445-201688569	-0.0460514	1	0.548587	1	-0.0706494	1	0.573638	1
AP1AR_chr4:113152894-113191211	-0.0949125	0.718375	-0.116404	0.417759	-0.089293	0.525486	-0.24728	0.000669338
AP1B1_chr22:29723668-29784572	0.0716742	0.811153	0.0198102	0.975593	-0.0198436	0.944239	-0.0372889	0.70849
AP1B1P1_chr22:32517963-32529456	-0.541607	1	-inf	1	-inf	1	-inf	1
AP1G1_chr16:71762904-71842976	-0.113655	0.529084	-0.0572273	0.7917	-0.0832083	0.517706	-0.249015	0.000361247
AP1G2_chr14:23980968-24048009	0.00221694	0.999187	-0.193215	0.936434	0.126667	0.940491	-0.158189	0.791532
AP1M1_chr19:16308664-16346156	0.0196598	0.997568	-0.0384808	0.898269	-0.11659	0.281211	-0.14362	0.0584788
AP1M2_chr19:10683346-10697991	0.563642	1	0.113762	1	0.975142	1	0.154316	1
AP1S1_chr7:100797685-100804557	0.0227365	0.997568	0.0111802	0.991965	-0.114579	0.306738	-0.0523746	0.573581
AP1S2_chrX:15843928-15873137	-0.0423857	0.96227	0.0343953	0.925126	-0.102114	0.396125	-0.186239	0.0127742
AP1S3_chr2:224620046-224702319	-0.0722643	0.909382	0.0138169	0.992545	-0.0385547	0.907296	0.180685	0.134859
AP2A1_chr19:50270179-50316567	0.0417347	0.98548	0.00139208	0.997983	-0.0905554	0.644192	0.0191058	0.896681
AP2A2_chr11:925808-1012245	-0.00207106	0.9976	-0.0607231	0.7633	-0.0314798	0.893188	-0.0126652	0.910018
AP2B1_chr17:33914281-34053436	-0.0237079	0.996437	-0.0594818	0.757751	-0.147079	0.123089	-0.247192	0.000361247
AP2M1_chr3:183892633-183901879	0.05724	0.880528	-0.0496965	0.827485	-0.0404421	0.828817	-0.0734211	0.384616
AP2S1_chr19:47341414-47354252	0.0697007	0.863242	0.0258555	0.964594	-0.0955935	0.488974	-0.0337587	0.769822
AP3B1_chr5:77298149-77590579	-0.0656189	0.860996	-0.15101	0.169474	-0.0995226	0.408775	-0.0555347	0.546461
AP3B2_chr15:83211950-83378660	0.00611823	0.997568	-0.144154	0.227533	-0.0417408	0.834524	-0.0607021	0.511295
AP3D1_chr19:2100986-2151556	0.0449157	0.950779	-0.0755923	0.640541	-0.00344389	0.993435	0.0161395	0.883434
AP3M1_chr10:75880014-75910826	-0.0587376	0.889655	-0.0797407	0.626679	-0.129886	0.210647	-0.190272	0.00710835
AP3M2_chr8:42010463-42028701	0.0349803	0.977319	0.111127	0.387949	0.133307	0.185021	0.136575	0.0725766
AP3S1_chr5:115177618-115249778	0.0379802	0.97578	-0.0423342	0.88371	-0.075755	0.596132	-0.041069	0.680311
AP3S2_chr15:90373830-90456222	0.134709	0.873847	-0.104699	0.858754	-0.151548	0.779676	0.0849563	0.741553
AP4B1_chr1:114355233-114447746	-0.0505868	0.947532	0.0273512	0.959998	-0.025327	0.932367	-0.138622	0.105207
AP4B1-AS1_chr1:114355233-114447746	-0.0699879	0.997568	-0.0897147	0.984064	0.260492	0.797086	0.184261	0.69436
AP4E1_chr15:51200868-51298097	-0.0776827	0.808101	0.0172277	0.983324	0.03535	0.883421	-0.164042	0.0435979
AP4M1_chr7:99690350-99723128	0.0262096	0.997568	0.180954	0.965953	-0.0530865	0.985626	-0.0366709	0.966127
AP4S1_chr14:31363004-31565656	0.0402074	0.997568	0.0423972	0.984064	-0.0779014	0.90769	-0.276758	0.261169
AP5B1_chr11:65541368-65548062	-0.111238	0.71061	0.0556717	0.858908	0.185375	0.114823	0.10215	0.314036
AP5M1_chr14:57669193-57756797	-0.0908744	0.955125	-0.0902297	0.875854	-0.0509245	0.928865	-0.216925	0.204288
AP5S1_chr20:3801170-3805954	0.156864	0.398271	-0.0505338	0.87655	-0.329928	0.00115022	-0.430823	0.000361247
AP5Z1_chr7:4815261-4834026	0.0565991	0.92958	0.0342296	0.940571	0.0784486	0.613632	-0.0933586	0.325444
APAF1_chr12:99039077-100378432	-0.24383	0.0677084	-0.128091	0.412608	-0.165228	0.165798	-0.3706	0.000361247
APBA1_chr9:72042448-72287275	-0.0795062	0.830809	-0.00515046	0.996791	0.0242314	0.940436	0.235233	0.00200908
APBA2_chr15:29213839-29410516	0.0476181	0.942253	-0.00448525	0.996791	-0.0391527	0.844794	-0.15071	0.0386883
APBA3_chr19:3708334-3987432	0	1	0	1	0	1	0	1
APBB1_chr11:6416353-6440702	0.0835514	0.757788	-0.0226161	0.970103	-0.0258153	0.925429	-0.110731	0.172425
APBB1IP_chr10:26727265-26856732	0	1	0	1	0	1	inf	1
APBB2_chr4:40812043-41216635	-0.096377	0.696514	-0.0513844	0.836283	-0.196877	0.0335628	-0.148162	0.0563459
APBB3_chr5:139937852-139948689	0.08274	0.98142	-0.0421721	0.977051	-0.116763	0.729657	-0.180178	0.245687
APC_chr5:112043201-112181936	-0.196169	0.0770272	-0.142522	0.190118	7.57515e-05	0.999511	-0.178165	0.0119006
APC2_chr19:1450147-1479228	-0.0335801	0.986963	-0.00585335	0.996583	-0.0938869	0.518744	-0.297307	0.000361247
APCDD1_chr18:10454624-10488698	0.0370752	0.992063	-0.16221	0.328512	-0.384047	0.00115022	-0.521617	0.000361247
APCDD1L_chr20:57034159-57089994	0.808841	1	0.502087	1	-0.883218	1	-0.466447	1
APCDD1L-AS1_chr20:57090434-57194948	-0.773045	1	0.196915	1	1.12747	1	-0.706506	1
APCS_chr1:159557615-159558661	0	1	0	1	0	1	0	1
APEH_chr3:49711434-49720934	0.0842282	0.756426	0.0432073	0.879434	0.0202736	0.947475	0.0687345	0.433479
APELA_chr4:165798139-165818679	0.348173	1	2.77054	1	0.90693	1	-1.45593	1
APEX1_chr14:20923289-20925931	0.0305602	0.983985	-0.0483768	0.834896	-0.00787786	0.983033	0.0746475	0.369411
APEX2_chrX:55026755-55034306	0.0273778	0.996437	0.00221405	0.997392	-0.129746	0.252183	-0.253981	0.00096247
APH1A_chr1:150237798-150241609	-0.0283966	0.988086	0.100971	0.464512	-0.0284179	0.90769	-0.115182	0.14165
APH1B_chr15:63569748-63601325	-0.077368	0.876774	0.0450263	0.909972	-0.10663	0.491479	-0.0382258	0.765019
API5_chr11:43333504-43366080	-0.023978	0.996437	-0.0248697	0.96015	-0.0936157	0.433538	-0.280852	0.000361247
APIP_chr11:34903842-35017675	0.0176451	0.997568	0.0635735	0.885927	0.0573938	0.855604	0.21835	0.0619012
APITD1,APITD1-CORT_chr1:10490158-10512060	0.0394672	0.98142	-0.0695647	0.802918	-0.146489	0.28569	-0.294014	0.00225789
APITD1-CORT_chr1:10490158-10512060	0.295766	0.910494	-0.193972	0.908461	0.0647582	0.973197	-0.0425913	0.9518
APLF_chr2:68694690-68807294	0.0538876	0.97578	0.118105	0.578417	0.253155	0.0537942	0.28106	0.0126
APLN_chrX:128779235-128788933	0.103824	0.838392	-0.312191	0.00385255	-0.573778	0.00115022	-0.819545	0.000361247
APLNR_chr11:57001051-57004927	0.160259	0.864232	0.389021	0.145425	0.206783	0.575244	0.400879	1
APLP1_chr19:36359400-36370699	0.0639178	0.873353	-0.074015	0.698085	-0.127056	0.260929	-0.0454731	0.649339
APLP2_chr11:129939715-130014706	-0.0385456	0.963304	-0.147911	0.150572	-0.033539	0.873308	0.0713734	0.398172
APMAP_chr20:24943579-24973425	0.0205051	0.997568	-0.0259612	0.956347	-0.100064	0.404136	-0.0735476	0.387181
APOA1_chr11:116706468-116969131	-0.246066	1	0.693346	1	0.171906	0.985652	0.983644	0.811958
APOA1-AS_chr11:116706468-116969131	0.290458	1	-0.70638	1	1.48217	1	0.183749	1
APOA1BP_chr1:156561557-156564091	0.119441	0.515006	0.0819451	0.613222	0.0224405	0.934776	0.116552	0.137555
APOA2_chr1:161192082-161193418	0	1	0	1	-inf	1	-0.623578	1
APOA4_chr11:116691417-116694011	0	1	0	1	-inf	1	inf	1
APOA5_chr11:116660085-116663136	-1.1218	1	0.19809	1	-0.525169	1	-0.351964	1
APOB_chr2:21224300-21266945	-1.0479	1	-0.654245	1	0.0713939	1	0.629531	1
APOBEC1_chr12:7801995-7823195	0	1	0	1	0	1	0	1
APOBEC2_chr6:41020939-41032630	0.297586	0.731361	-0.118213	0.935666	0.0913514	0.929413	0.232749	0.455752
APOBEC3A_chr22:39353526-39394225	0.566865	0.587837	-0.0472251	0.994113	0.107469	0.929413	-0.0135925	0.986422
APOBEC3A_B_chr22:39353526-39394225	0	1	0	1	0	1	0	1
APOBEC3B_chr22:39353526-39394225	-0.131209	1	0.0240193	1	-0.133517	1	0.503997	1
APOBEC3B-AS1_chr22:39353526-39394225	-0.407441	0.867064	0.139167	0.970777	0.0467393	0.986158	-0.188799	0.770945
APOBEC3C_chr22:39410264-39414825	0.0544231	0.992063	0.0439426	0.970103	-0.25561	0.24995	-0.101725	0.676791
APOBEC3D_chr22:39417117-39429256	-0.284585	0.285013	0.121874	0.71535	0.138591	0.592547	0.0809102	0.669883
APOBEC3F_chr22:39436672-39451975	-0.0457873	0.997568	-0.326323	0.236582	0.0602533	0.931808	0.146035	0.548176
APOBEC3G_chr22:39473009-39483748	0.0040007	0.998621	0.192582	0.526493	0.0305753	0.963881	0.254094	0.0924523
APOBEC3H_chr22:39493228-39500072	inf	1	0	1	0.592322	1	inf	1
APOBEC4_chr1:183605181-183897685	-inf	1	-inf	1	0	1	-1.19263	1
APOBR_chr16:28505969-28510291	0.0709964	1	0.167481	1	-0.303431	1	-0.691975	1
APOC1_chr19:45417920-45422606	0.249283	0.378019	0.351566	0.035163	0.0229871	0.973975	0.471688	0.00383237
APOC1P1_chr19:45430059-45434643	-0.182811	1	0.503682	1	0.711087	0.46489	0.0779271	0.92885
APOC2_chr19:45445494-45452822	0	1	0	1	0	1	0	1
APOC3_chr11:116700623-116703787	1.14392	1	-1.61982	1	-0.574304	1	0.816845	1
APOC4_chr19:45445494-45452822	-inf	1	0.152503	1	-0.322482	1	-inf	1
APOC4-APOC2_chr19:45445494-45452822	0	1	0.88501	1	-inf	1	0	1
APOD_chr3:195295572-195311076	-inf	1	-0.750561	1	inf	1	-inf	1
APOE_chr19:45409005-45412652	0.206197	0.950779	-0.216837	0.834615	0.779586	0.0416307	0.857817	0.00295115
APOF_chr12:56754354-56756583	0.252029	1	0.858847	1	0.443899	1	0.148364	1
APOH_chr17:64208146-64225556	-inf	1	-inf	1	inf	1	0.076113	1
APOL1_chr22:36649116-36663577	0.094792	0.93362	-0.0363267	0.977051	0.200886	0.397705	0.106565	0.64849
APOL2_chr22:36622254-36636000	0.0688355	0.898045	-0.0680834	0.802195	0.0370034	0.89834	0.0791132	0.459801
APOL3_chr22:36536370-36562225	0.317938	1	-0.840856	1	inf	1	0.805059	1
APOL4_chr22:36585175-36600879	0.105241	0.793958	-0.103341	0.667997	0.118417	0.499577	0.190793	0.102534
APOL5_chr22:36113918-36125529	0.0859953	1	-2.04879	1	0	1	-inf	1
APOL6_chr22:36044423-36064456	-0.0392017	1	-0.157058	1	0.306251	1	0.256704	1
APOLD1_chr12:12878850-12944399	0.0333285	0.986203	0.0598194	0.812379	0.0950671	0.488674	0.113676	0.178089
APOM_chr6_ssto_hap7:2937601-2956785	0.0480109	0.997568	0.049751	0.996235	-0.0213855	0.994868	0.079598	0.944765
APOO_chrX:23851464-23926057	0.00613757	0.997568	0.0966444	0.583016	0.0331441	0.905721	0.112133	0.222011
APOOL_chrX:84258897-84363974	-0.121238	0.582355	-0.0165602	0.985532	0.0469226	0.821756	0.0779597	0.40178
APOOP5_chr16:59788044-59789095	0	1	-inf	1	0	1	0	1
APOPT1_chr14:104029293-104058510	0.0158012	0.997568	-0.0303656	0.953752	-0.0895816	0.554536	0.0621876	0.547616
APP_chr21:27252860-27543446	0.002484	0.997568	-0.116353	0.32159	-0.12012	0.244054	-0.117986	0.121888
APPBP2_chr17:58520509-58603601	-0.12616	0.456211	0.0304198	0.942504	0.0135508	0.97104	-0.0587064	0.509614
APPL1_chr3:57261764-57326710	-0.111347	0.591755	0.0199282	0.977051	0.0153894	0.964889	-0.0979942	0.249404
APPL2_chr12:105567074-105630008	0.0243483	0.997568	0.00877029	0.994417	0.000209262	0.999195	0.0146963	0.902371
APRT_chr16:88875876-88878342	0.125963	0.465243	0.0898566	0.567836	0.0274363	0.917879	0.120125	0.136091
APTR_chr7:77313167-77409120	0.119249	0.958225	0.046812	0.979599	0.12379	0.801897	0.143375	0.539151
APTX_chr9:32972603-33001639	-0.00535847	0.997568	0.0268261	0.960064	0.0557539	0.752852	0.0541971	0.568193
AQP1_chr7:30951414-30965131	-0.016832	0.997568	-0.0528616	0.83989	-0.394907	0.00115022	-0.9161	0.000361247
AQP10_chr1:154293591-154297801	-0.0147345	1	-0.485941	1	0.0570999	1	-0.375321	1
AQP11_chr11:77300679-77321401	-0.0824268	0.951464	-0.0337032	0.977051	0.0747341	0.849117	0.00419159	0.9839
AQP12A_chr2:241631261-241637900	0	1	0	1	0	1	0	1
AQP12B_chr2:241615834-241622317	0	1	0	1	inf	1	inf	1
AQP2_chr12:50344523-50359465	1.6444	1	-0.260134	1	0.818975	1	0.161884	1
AQP3_chr9:33441151-33447631	0.0770826	0.975738	0.0872501	0.855103	0.19164	0.397705	0.332346	0.0210821
AQP4_chr18:24432007-24765302	0.555204	1	-1.13089	1	0.0080799	1	0.0375325	1
AQP4-AS1_chr18:24432007-24765302	-0.252787	0.845122	-0.45109	0.331306	-0.136156	0.883421	0.050537	0.931774
AQP5_chr12:50344523-50359465	0.429144	0.54007	0.655683	0.0374523	0.643513	0.0345855	0.205024	0.529664
AQP6_chr12:50366619-50370922	-0.0172716	0.997568	0.678381	0.00385255	-0.0759678	0.912183	-0.286771	0.268529
AQP7_chr9:33384947-33402517	0	1	0	1	inf	1	-inf	1
AQP7P1_chr9:67270214-67289492	0.0524001	1	0.0323971	1	2.12442	1	-1.14492	1
AQP7P3_chr9:42844369-42893137	-2.39796	1	-1.47118	1	-inf	1	1.60422	1
AQP8_chr16:25228284-25240253	1.98845	1	-1.80156	1	-0.67473	1	0.685058	1
AQP9_chr15:58430407-58478110	-inf	1	inf	1	0.396198	1	-0.0314844	1
AQR_chr15:35148551-35261995	-0.0115776	0.997568	-0.0671012	0.722906	-0.0364642	0.861414	-0.189193	0.00730269
AR_chrX:66763873-66950461	-0.155108	1	-0.411498	1	0.314042	1	-1.85664	1
ARAF_chrX:47420498-47479256	0.125265	0.710329	0.114852	0.625304	0.0698054	0.781102	0.128712	0.299843
ARAP1_chr11:72396113-72463434	0.0570581	0.899572	-0.0468296	0.851967	0.0263401	0.919519	0.0463048	0.619246
ARAP2_chr4:36067619-36275837	0.195339	1	inf	1	-0.304479	1	inf	1
ARAP3_chr5:141032967-141061800	0.0124065	0.997568	0.0402664	0.891112	0.204468	0.0225114	0.21465	0.00200908
ARC_chr8:143692404-143695833	0.285897	0.00639262	0.0855863	0.631307	0.266693	0.00457549	0.201705	0.00748058
ARCN1_chr11:118443101-118473747	-0.0290418	0.986271	-0.0901645	0.528123	-0.0668804	0.621985	-0.050908	0.575794
AREG_chr4:75480590-75490485	0	1	0	1	0	1	0	1
AREL1_chr14:75127954-75179807	-0.0349354	0.977574	0.00600209	0.996235	-0.0586859	0.716061	-0.176175	0.0187293
ARF1_chr1:228270360-228286913	0.0586002	0.873087	0.0616603	0.746411	-0.0495445	0.75968	0.0122928	0.911746
ARF3_chr12:49329991-49351252	-0.0414908	0.958637	0.0165804	0.980865	-0.0957017	0.420404	-0.236076	0.00123231
ARF4_chr3:57557089-57583215	-0.0341762	0.979762	0.0823883	0.606433	-0.0387501	0.846807	-0.149386	0.0452011
ARF5_chr7:127228405-127231759	0.0523008	0.923368	0.0616744	0.755999	-0.114067	0.312273	-0.166543	0.0244833
ARF6_chr14:50359735-50363772	-0.0563875	0.898249	0.0251038	0.960609	-0.0214286	0.939261	-0.148078	0.0515097
ARFGAP1_chr20:61904136-61921142	-0.0131731	0.997568	0.00777082	0.994417	0.00495868	0.990921	-0.15587	0.0389445
ARFGAP2_chr11:46958239-47198676	0.0559094	0.932094	0.0680602	0.777631	-0.134522	0.293765	-0.211584	0.0152252
ARFGAP3_chr22:43192531-43253408	0.102646	0.648385	0.0435103	0.881425	0.155956	0.143311	0.398292	0.000361247
ARFGEF1_chr8:68109883-68255912	-0.0978037	0.645516	-0.0868116	0.563679	-0.0476556	0.785131	-0.0596339	0.49845
ARFGEF2_chr20:47538274-47653230	-0.0599268	0.884494	-0.0070949	0.995071	0.0306723	0.898596	-0.0741763	0.385265
ARFGEF3_chr6:138483052-138665800	-0.077281	1	-0.137762	0.60344	0.107365	0.709544	0.368243	0.00383237
ARFIP1_chr4:153701088-153833063	0.0447088	0.957715	0.0142687	0.990058	0.0022013	0.994926	-0.0960416	0.271286
ARFIP2_chr11:6495912-6505911	0.0682573	0.919668	-0.00278209	0.997392	-0.0175296	0.97104	-0.134471	0.181833
ARFRP1_chr20:62289162-62370460	0.122175	0.862325	0.0642986	0.924056	-0.0674674	0.880135	-0.24424	0.112931
ARG1_chr6:131894343-131949379	0.535375	1	-0.408073	1	0.213426	1	-0.991346	1
ARG2_chr14:68086578-68141602	0.0325885	0.997568	-0.0826731	0.864866	-0.258026	0.150668	-0.121434	0.397492
ARGFX_chr3:121286777-121309469	-0.0804552	0.954723	0.0507742	0.951979	0.126159	0.665209	0.0803964	0.708827
ARGFXP2_chr17:30469472-30552790	0.165055	1	-1.44005	0.831729	-0.482361	1	0.319023	1
ARGLU1_chr13:107195661-107220514	0.0521272	0.92958	-0.134051	0.271096	0.03462	0.883133	-0.00603574	0.958203
ARHGAP1_chr11:46698624-46722215	-0.0448365	0.952083	-0.0401891	0.892831	-0.150532	0.135549	-0.275332	0.000361247
ARHGAP10_chr4:148653452-148993927	-0.0743683	0.867064	-0.214945	0.0453527	-0.17967	0.107229	-0.0680685	0.530572
ARHGAP11A_chr15:32907344-32932150	-0.0608049	0.883473	-0.0508491	0.840717	0.0282072	0.916747	0.0754497	0.454928
ARHGAP11B_chr15:30918878-30931013	-0.130919	0.752778	-0.0701917	0.836604	0.0763596	0.795146	0.182394	0.203589
ARHGAP12_chr10:32094325-32217804	-0.069903	0.860996	-0.0119151	0.991965	0.166533	0.111804	-0.00852983	0.94464
ARHGAP15_chr2:143886898-144525921	-0.416957	1	-0.117194	1	0.0289385	1	-1.29265	1
ARHGAP17_chr16:24930704-25026699	-0.0307775	0.98548	-0.142096	0.204621	-0.108903	0.348799	-0.109347	0.175237
ARHGAP18_chr6:129898239-130031370	0.0795818	0.958387	-0.124326	0.700145	0.0252856	0.968118	-0.0346925	0.860027
ARHGAP19_chr10:98757794-99052430	-0.0284474	0.996437	-0.0203176	0.980194	-0.0975451	0.529089	0.0771364	0.487802
ARHGAP19-SLIT1_chr10:98757794-99052430	-0.402808	0.996437	-0.202757	0.991765	-0.0776705	0.992621	0.185806	0.955057
ARHGAP20_chr11:110447758-110583912	1.07108	1	0.720581	1	1.00275	1	1.07678	1
ARHGAP21_chr10:24872537-25012597	-0.131084	0.426999	-0.0529718	0.815409	0.0948147	0.435017	0.0130449	0.910018
ARHGAP22_chr10:49654067-49864310	0.0645303	0.93175	-0.130596	0.443181	0.220728	0.0391341	0.282431	0.000361247
ARHGAP23_chr17:36584719-36668628	0.0404508	0.962745	-0.0288274	0.945744	-0.059633	0.698165	-0.0656392	0.450249
ARHGAP24_chr4:86396283-86923823	0.358212	1	-0.271306	1	-0.545749	1	-0.589703	1
ARHGAP25_chr2:68961912-69053957	0.142443	0.923368	-0.470554	0.0965324	-0.00107516	1	-0.400011	1
ARHGAP26_chr5:142150291-142608572	-0.112314	0.57197	-0.0853019	0.604751	-0.0579874	0.732182	0.248189	0.000361247
ARHGAP26-AS1_chr5:142150291-142608572	1.0671	1	-1.38634	1	1.84238	1	-0.891926	1
ARHGAP26-IT1_chr5:142150291-142608572	-inf	1	-inf	1	-inf	1	1.92069	1
ARHGAP27_chr17_ctg5_hap1:86403-125407	0.0708065	0.996437	-0.41927	0.230515	0.386113	0.263371	0.172986	0.472102
ARHGAP28_chr18:6834431-6915712	-0.0568595	0.918768	-0.120918	0.402795	-0.0685983	0.685856	-0.0796898	0.407041
ARHGAP29_chr1:94634462-94703307	-0.0314026	0.98548	-0.102724	0.471166	-0.121096	0.27724	-0.162655	0.026766
ARHGAP30_chr1:161016731-161039760	0.575521	0.00639262	0.492287	0.00209444	0.460164	0.00212086	0.0643476	0.726961
ARHGAP31_chr3:119013219-119138323	-0.00179647	0.997815	-0.0367827	0.909958	0.0243144	0.927695	-0.0261049	0.811897
ARHGAP31-AS1_chr3:119013219-119138323	0.058699	0.997568	-0.0288041	0.997161	-0.032131	0.993509	-0.245367	0.781962
ARHGAP32_chr11:128834954-129062093	-0.0899345	0.704666	0.0423213	0.875854	0.0886533	0.491479	0.23139	0.000669338
ARHGAP33_chr19:36266416-36279724	-0.0465563	0.964148	-0.0781359	0.713832	-0.301347	0.00115022	-0.119133	0.215537
ARHGAP35_chr19:47421932-47508333	-0.0463094	0.947532	-0.0479191	0.843566	-0.00209058	0.994868	0.0253283	0.813287
ARHGAP36_chrX:130192215-130223859	-0.426887	1	0.240136	1	-0.51658	1	-0.0235989	1
ARHGAP39_chr8:145754562-145911197	-0.0452408	0.974637	0.128427	0.415931	0.0554266	0.799254	-0.0310089	0.818677
ARHGAP4_chrX:153172829-153191714	0.13362	0.604228	0.0449025	0.912868	0.145044	0.286661	-0.21532	0.0351271
ARHGAP40_chr20:37230576-37279295	-1.44983	1	-0.172069	1	0.442318	1	0.655469	1
ARHGAP42_chr11:100558406-100861656	-0.162547	0.537862	-0.113367	0.608777	-0.1341	0.456479	-0.122053	0.426735
ARHGAP44_chr17:12569206-12921381	0.00849964	0.998983	0.065772	0.994113	-0.0513016	0.984794	-0.12612	0.851789
ARHGAP5_chr14:32546494-32628934	-0.129098	0.444671	-0.0919888	0.551235	0.128347	0.226722	0.0814755	0.331296
ARHGAP5-AS1_chr14:32544624-32545905	-0.201741	0.534936	0.187987	0.358351	0.260516	0.140864	0.16786	0.310939
ARHGAP6_chrX:11155662-11683821	-0.0433422	0.96227	0.0303646	0.946141	-0.0582196	0.734222	0.146379	0.0741897
ARHGAP8_chr22:45064426-45258664	0.288028	0.739381	0.102878	0.889794	0.20959	0.584186	0.596941	0.00273514
ARHGAP9_chr12:57853917-57873633	0.296578	1	0.743149	0.0481822	-0.0826474	1	1.09426	0.00273514
ARHGDIA_chr17:79825594-79829282	0.0492576	0.926346	0.0325514	0.924017	-0.0558758	0.718825	-0.134498	0.0770672
ARHGDIB_chr12:15094949-15114562	-0.0435734	0.997568	0.29169	0.769248	0.428929	0.491706	0.651708	0.142616
ARHGDIG_chr16:330605-333003	0.13373	0.426999	0.0704089	0.71275	-0.0281782	0.910919	-0.0863283	0.311356
ARHGEF1_chr19:42387266-42411604	0.0533324	0.934332	-0.0757017	0.698748	0.0708463	0.658462	-0.113407	0.195852
ARHGEF10_chr8:1772141-1906807	-0.0183574	0.997568	-0.0644375	0.746411	0.174152	0.0619697	0.163088	0.0271884
ARHGEF10L_chr1:17866329-18024370	0.139003	0.442714	-0.0539512	0.839019	-0.160253	0.136641	0.0319963	0.774315
ARHGEF11_chr1:156904631-157015162	-0.0396132	0.967745	-0.0702744	0.691466	-0.0122867	0.97315	-0.0669912	0.446602
ARHGEF12_chr11:120207617-120360645	-0.078834	0.755333	-0.0253175	0.956015	0.111489	0.287987	0.192287	0.00822475
ARHGEF15_chr17:8213555-8225834	inf	1	-1.1829	1	inf	1	0.528198	1
ARHGEF16_chr1:3371146-3397677	-0.0900917	1	0.44511	1	0.924092	1	0.402776	0.215587
ARHGEF17_chr11:73019662-73080425	0.0537597	0.923368	0.0115159	0.991859	0.134988	0.199826	0.141409	0.0578421
ARHGEF18_chr19:7459998-7537371	0.103272	0.628518	-0.0756927	0.673872	-0.156783	0.117845	-0.280418	0.000361247
ARHGEF19_chr1:16524598-16539104	0.138054	0.492699	-0.101406	0.571589	-0.371881	0.00115022	-0.447881	0.000361247
ARHGEF2_chr1:155916629-155948336	0.0685024	0.834841	0.0858238	0.575024	0.084636	0.496777	0.421929	0.000361247
ARHGEF25_chr12:58003962-58011028	0.0599767	0.901599	-0.0855975	0.611746	-0.0301393	0.905949	-0.121383	0.127936
ARHGEF26_chr3:153742189-153975616	-0.140253	0.555662	-0.198202	0.114253	-0.0803929	0.68258	-0.0318906	0.817368
ARHGEF26-AS1_chr3:153742189-153975616	-0.295011	0.677153	-0.2113	0.708845	0.064179	0.952733	0.0118575	0.970951
ARHGEF28_chr5:72921982-73237818	-0.12123	0.488169	-0.0434606	0.863962	0.166703	0.0715507	0.043051	0.654417
ARHGEF3_chr3:56761445-57113336	-0.0564395	0.899572	-0.141427	0.201901	-0.046443	0.798757	0.0925315	0.260934
ARHGEF3-AS1_chr3:56761445-57113336	0	1	0	1	0	1	0	1
ARHGEF33_chr2:39146503-39202590	0.119516	0.780254	-0.243746	0.125005	-0.0524098	0.877176	-0.337761	0.00766459
ARHGEF34P_chr7:143883175-144077725	0	1	0	1	0	1	0	1
ARHGEF35_chr7:143883175-144077725	0	1	inf	1	0	1	-inf	1
ARHGEF37_chr5:148961134-149014527	0.199139	0.444671	-0.0523113	0.899838	-0.432657	0.00115022	-0.516234	0.000361247
ARHGEF38_chr4:106473776-106602070	-1.70127	1	-0.401606	1	0.616915	1	-0.519547	1
ARHGEF38-IT1_chr4:106473776-106602070	0	1	0	1	0	1	0	1
ARHGEF39_chr9:35658286-35665278	-0.0104492	0.997568	-0.0214438	0.977026	-0.120262	0.343633	-0.0972206	0.286181
ARHGEF4_chr2:131674223-131804826	0.189962	0.273507	0.124017	0.457381	0.310818	0.00115022	0.254793	0.00362234
ARHGEF40_chr14:21484921-21572863	0.116545	0.703702	0.0812766	0.75019	0.0643573	0.769987	-0.0107958	0.942646
ARHGEF5_chr7:143883175-144077725	0	1	0	1	0	1	0	1
ARHGEF6_chrX:135747711-135863503	0.252655	1	0.178784	1	0.188478	1	0.416473	0.0538609
ARHGEF7_chr13:111766158-111958081	-0.00557534	0.997568	-0.117077	0.365015	-0.0941519	0.447763	-0.191537	0.00748058
ARHGEF7-AS1_chr13:111766158-111958081	2.30744	0.816204	-0.368834	1	-0.755991	1	0.434269	1
ARHGEF7-AS2_chr13:111766158-111958081	0.265616	0.997568	0.449951	0.989296	0.443968	0.97104	-0.631151	0.88584
ARHGEF9_chrX:62854847-63005426	-0.0360115	0.98142	0.107318	0.480286	0.225888	0.00935193	0.309378	0.000361247
ARHGEF9-IT1_chrX:62854847-63005426	-inf	1	-inf	1	0	1	-inf	1
ARID1A_chr1:27022521-27108601	-0.107352	0.557556	-0.109145	0.380661	-0.0893752	0.450442	-0.151794	0.0389445
ARID1B_chr6:157099063-157531913	-0.0984231	0.645151	-0.0554011	0.802918	-0.058678	0.706831	-0.0539409	0.555261
ARID2_chr12:46123619-46301819	-0.106331	0.590634	-0.039077	0.897125	-0.0485083	0.782508	-0.178062	0.0137905
ARID3A_chr19:926036-972803	-0.0364954	0.994471	-0.0579527	0.869752	0.158173	0.274372	0.0987979	0.403343
ARID3B_chr15:74833517-74890472	0.0256308	0.997568	0.046006	0.884235	0.194928	0.0596418	0.138998	0.113041
ARID3C_chr9:34621454-34628011	-0.029148	1	0.0867807	1	-0.267624	1	-0.134131	0.83659
ARID4A_chr14:58765221-58840451	-0.0413914	0.964148	-0.05379	0.831779	0.107217	0.374266	-0.125259	0.123643
ARID4B_chr1:235330209-235491532	-0.109246	0.564388	-0.164791	0.113546	-0.0375429	0.858936	-0.299192	0.000361247
ARID5A_chr2:97202463-97218371	-0.148089	0.771618	0.0804701	0.858984	-0.112757	0.688992	0.229138	0.132374
ARID5B_chr10:63661012-63856707	-0.0289263	0.989784	-0.0725804	0.698029	-0.0652883	0.672957	-0.0366182	0.717762
ARIH1_chr15:72766666-72878896	-0.0310418	0.98548	0.0499453	0.837309	0.0139076	0.968118	0.115941	0.136091
ARIH2_chr3:48955220-49022971	-0.0432236	0.961597	0.00645956	0.996235	0.123818	0.267527	0.0579091	0.533645
ARIH2OS_chr3:48955220-49022971	0.569721	0.856328	0.302355	0.933857	0.307654	0.890475	0.37658	0.578597
ARL1_chr12:101786897-101801598	-0.0191949	0.997568	0.0100147	0.994113	0.00787502	0.983708	-0.00704176	0.95401
ARL10_chr5:175792501-175800503	0.0208911	0.997568	-0.00863508	0.994417	-0.0251723	0.927978	-0.0938203	0.263017
ARL11_chr13:50202434-50208008	-0.421502	1	0.331487	1	-0.0881544	1	0.0858341	1
ARL13A_chrX:100224696-100245820	0.319671	1	1.66272	1	1.23624	1	-0.868346	1
ARL13B_chr3:93698982-93774522	-0.0555546	0.929008	0.0102104	0.994417	0.0344287	0.89834	-0.173624	0.0394542
ARL14_chr3:160394947-160396235	0	1	0	1	0	1	0	1
ARL14EP_chr11:30344645-30359770	0.0452273	0.957606	-0.00942788	0.994417	0.0971608	0.446878	-0.00184349	0.987924
ARL14EPL_chr5:115387162-115394827	0	1	0	1	0	1	0	1
ARL15_chr5:53180613-53606403	-0.0406471	0.977208	-0.0366327	0.930767	-0.10221	0.462355	0.0230923	0.852076
ARL16_chr17:79648223-79650954	-0.00384536	0.997568	-0.000175919	0.99926	-0.0256113	0.927978	-0.0817349	0.361733
ARL17A_chr17_ctg5_hap1:1450905-1513884	0.698921	0.841463	0.0848267	0.94763	-0.0285494	0.983653	-0.318103	0.287332
ARL17B_chr17_ctg5_hap1:195720-462618	-0.394565	0.826182	0.0472106	0.994417	0.968238	0.339529	0.303189	0.600753
ARL2_chr11:64781584-64808044	0.132905	0.527102	0.0170014	0.986856	-0.0518659	0.806455	0.0316893	0.799434
ARL2-SNX15_chr11:64781584-64808044	-0.735917	1	1.91218	1	inf	1	-inf	1
ARL2BP_chr16:57279037-57287545	-0.0436169	0.957652	0.0434553	0.877854	0.0213562	0.942212	-0.0239839	0.833049
ARL3_chr10:104433483-104474190	0.0230446	0.997568	0.0770842	0.657632	-0.00121894	0.996025	-0.0731796	0.397362
ARL4A_chr7:12726451-12730558	-0.109393	0.71237	-0.0774512	0.753772	0.165952	0.181192	0.157749	0.118695
ARL4C_chr2:235401685-235405697	-0.0237308	0.996437	-0.174747	0.0840231	-0.122454	0.266013	-0.0134954	0.91159
ARL4D_chr17:41476352-41478504	-0.00470838	0.997568	0.0772822	0.767664	0.0647352	0.765773	0.212406	0.0307393
ARL5A_chr2:152657479-152685009	-0.126595	0.482324	-0.0677939	0.743733	-0.0161702	0.964167	-0.123117	0.130868
ARL5B_chr10:18948312-18966940	-0.140259	0.393168	-0.0866107	0.596212	-0.0700861	0.640681	-0.287385	0.000361247
ARL5C_chr17:37313146-37322414	0.973957	1	inf	1	0.184465	1	0.306965	1
ARL6_chr3:97483364-97520086	-0.130383	0.606655	0.0249489	0.977051	-0.0179377	0.967697	-0.126078	0.253693
ARL6IP1_chr16:18802990-18812857	-0.103443	0.590909	-0.0996968	0.463258	-0.262415	0.00115022	-0.316907	0.000361247
ARL6IP4_chr12:123464606-123467460	0.0924671	0.701681	-0.0355263	0.917658	0.0447942	0.814455	-0.1682	0.0256233
ARL6IP5_chr3:69134089-69155239	-0.00225167	0.9976	0.0180993	0.979599	0.00493799	0.991304	-0.0693206	0.423058
ARL6IP6_chr2:153574406-153617767	-0.116857	0.604571	-0.0257459	0.969067	0.00794542	0.984794	-0.253081	0.00123231
ARL8A_chr1:202102531-202113871	-0.00938263	0.997568	0.080899	0.627725	0.0592594	0.709524	0.0896687	0.279744
ARL8B_chr3:5163929-5222601	-0.0608993	0.891261	0.0396811	0.905273	-0.0606889	0.716494	0.0277279	0.810625
ARL9_chr4:57371374-57390058	0.119648	0.688231	0.182796	0.22295	-0.0535317	0.841509	-0.105197	0.436768
ARMC1_chr8:66514690-66546452	-0.00813132	0.997568	0.00891184	0.994417	-0.0775414	0.557253	-0.0745275	0.378257
ARMC10_chr7:102715327-102789569	-0.00397724	0.997568	0.0695145	0.824429	0.0380529	0.90769	0.175471	0.0734821
ARMC12_chr6:35704808-35716690	-0.253088	0.23365	-0.108383	0.650795	0.263347	0.0605392	0.251198	0.0229059
ARMC2_chr6:109169618-109295675	0.103251	0.841463	-0.0830746	0.757603	0.0929964	0.69676	0.0220119	0.914362
ARMC2-AS1_chr6:109169618-109295675	-0.37568	1	0.825388	1	-0.474516	1	-0.544258	1
ARMC3_chr10:23216952-23327452	-0.382243	1	-0.0518391	1	-0.33329	1	0.244405	0.361685
ARMC4_chr10:28101092-28287984	-0.25444	1	0.434588	1	0.010246	1	0.0594649	1
ARMC5_chr16:31469593-31478488	-0.0483717	0.96227	-0.0791904	0.706235	-0.273657	0.00531169	-0.208068	0.0165261
ARMC6_chr19:19144386-19168987	0.0821559	0.739381	0.0548535	0.800705	0.117269	0.273591	0.117771	0.128656
ARMC7_chr17:73106046-73127890	-0.073647	0.971413	-0.129073	0.733816	-0.224778	0.345625	-0.392043	0.0182636
ARMC8_chr3:137906089-138048728	0.0611852	0.898045	0.129038	0.318879	0.00986889	0.980755	0.0346665	0.748796
ARMC9_chr2:232063259-232240590	0.0129215	0.997568	0.0336186	0.956347	0.00561029	0.991621	0.0319898	0.821649
ARMCX1_chrX:100805513-100809675	0.0527862	0.93175	0.0440008	0.879434	0.0707954	0.643033	0.105201	0.213387
ARMCX2_chrX:100910267-100914876	0.0433845	0.961597	-0.00135907	0.997983	0.169351	0.095203	0.0226034	0.840777
ARMCX3_chrX:100878119-100882831	-0.0396145	0.971966	-0.125463	0.323507	-0.140063	0.189193	-0.223048	0.00295115
ARMCX4_chrX:100673250-100790975	-0.0126333	0.997568	-0.0147458	0.988724	0.00567101	0.989377	-0.143892	0.084181
ARMCX5_chrX:101854095-101972661	0.00931434	0.997568	0.0341116	0.985483	-0.139748	0.71254	-0.0934422	0.699537
ARMCX5-GPRASP2,GPRASP2_chrX:101854095-101972661	0.0912232	0.956325	-0.174304	0.652353	0.0676524	0.887204	-0.30059	0.0975404
ARMCX6_chrX:100870107-100872991	0.103975	0.739648	0.0276144	0.96858	0.0224719	0.949265	-0.181157	0.0673136
ARMS2_chr10:124214178-124216868	0.326192	1	0.0861463	1	0	1	0.73398	1
ARMT1_chr6:151773392-151791234	-0.088139	0.770488	0.062434	0.79532	0.0870075	0.552032	-0.0921874	0.323335
ARNT_chr1:150782180-150849244	-0.0409633	0.96227	-0.0322566	0.934915	-0.0118137	0.974073	0.106227	0.185549
ARNT2_chr15:80696691-80890277	-0.0138868	0.997568	-0.0703262	0.710182	-0.179706	0.0560507	-0.24888	0.000361247
ARNTL_chr11:13299273-13408812	0.0309724	0.997568	0.110837	0.584164	-0.325982	0.00457549	-0.476739	0.000361247
ARNTL2_chr12:27485786-27599567	0.0640299	0.958824	0.107409	0.6452	0.0691178	0.806455	-0.172211	0.194717
ARNTL2-AS1_chr12:27485786-27599567	0.94546	1	1.53416	1	-0.756835	1	-2.35922	1
ARPC1A_chr7:98923495-98963885	0.0379838	0.970204	-0.0478981	0.842443	-0.110688	0.324925	-0.315003	0.000361247
ARPC1B_chr7:98972297-99006305	0.107906	0.986271	-0.0174926	0.996304	0.226833	0.608534	0.580896	0.00225789
ARPC2_chr2:219081816-219119071	0.0362743	0.973609	-0.00658308	0.995297	-0.027529	0.911323	-0.101797	0.197697
ARPC3_chr12:110872694-110888216	0.0814069	0.739381	-0.0408667	0.880431	-0.0688933	0.619724	-0.0945027	0.237656
ARPC4_chr3:9821647-9878040	0.00206664	0.998471	0.00446441	0.997161	-0.179079	0.259583	-0.258404	0.0202818
ARPC4-TTLL3_chr3:9821647-9878040	-0.242189	0.993418	-0.490072	0.807157	0.123504	0.969459	-0.512772	0.527837
ARPC5_chr1:183595327-183605076	0.0010043	0.998983	0.0211355	0.972854	-0.0397081	0.841068	-0.0480232	0.599664
ARPC5L_chr9:127631483-127639696	0.111781	0.599084	0.0200372	0.977051	-0.0600187	0.730769	-0.121994	0.159002
ARPIN_chr15:90373830-90456222	0.0161762	0.997568	0.0982616	0.750829	-0.0254466	0.959851	-0.117493	0.343317
ARPP19_chr15:52839241-52861643	-0.11849	0.47229	-0.0524122	0.813657	-0.106219	0.331757	-0.144575	0.050565
ARPP21_chr3:35680665-35835988	0.0139156	0.997568	-0.189187	0.207567	-0.196318	0.198988	-0.275936	0.0112004
ARR3_chrX:69488184-69501690	0.101994	1	-0.355541	1	1.21417	1	0.532803	1
ARRB1_chr11:74971165-75062875	-0.0861239	0.72165	-0.144333	0.177894	-0.0675541	0.626913	-0.117963	0.126298
ARRB2_chr17:4613788-4624795	0.0390935	0.970132	-0.094614	0.534383	-0.0169502	0.958035	0.021845	0.841608
ARRDC1_chr9:140500095-140513347	0.0797537	0.995466	-0.0632806	0.977051	0.051209	0.957471	-0.0213766	0.945889
ARRDC1-AS1_chr9:140500095-140513347	0.161788	0.442714	0.076936	0.762641	0.0483664	0.852754	0.270606	0.00786389
ARRDC2_chr19:18111940-18124911	0.0568217	0.951173	0.0186424	0.984064	0.135509	0.301881	0.113963	0.23837
ARRDC3_chr5:90664540-90716532	0.319271	0.00639262	0.307366	0.00209444	0.368257	0.00115022	0.533341	0.000361247
ARRDC3-AS1_chr5:90664540-90716532	-0.124589	0.996437	-0.0109991	0.997392	-0.104719	0.944352	0.113505	0.822303
ARRDC4_chr15:98503932-98517068	-0.305603	0.00639262	-0.19614	0.090658	-0.0443495	0.852535	-0.0669454	0.511673
ARRDC5_chr19:4890448-4902879	0	1	0	1	inf	1	0	1
ARSA_chr22:51061181-51066601	-0.0454194	0.977208	0.0765725	0.75433	0.0843341	0.629233	0.0941675	0.387966
ARSB_chr5:78073036-78282357	-0.120913	0.686149	0.00965428	0.994916	0.0168807	0.971613	-0.0179897	0.910041
ARSD_chrX:2822010-2847416	0.00388798	0.997568	-0.0752075	0.680415	-0.245228	0.00300343	-0.511131	0.000361247
ARSE_chrX:2852672-2886351	-0.281402	1	0.0209734	1	0.00804042	1	-1.04948	1
ARSF_chrX:2958274-3030770	0.458326	0.454007	-1.013	0.00209444	-1.40859	0.00115022	-1.45932	0.000361247
ARSG_chr17:66255322-66597095	0.0874987	0.997568	0.191104	0.941782	0.333823	0.731385	0.461468	0.329822
ARSH_chrX:2924653-2951426	0	1	-inf	1	0	1	0	1
ARSI_chr5:149675908-149682525	2.62573e-05	1	0.0773771	1	0.338925	1	0.604344	1
ARSJ_chr4:114821439-114900878	0.165092	0.752778	0.427849	0.0259574	0.563208	0.00115022	0.696106	0.00096247
ARSK_chr5:94890824-94940806	-0.205078	0.179364	-0.288746	0.00209444	-0.368676	0.00115022	-0.0435494	0.721581
ART1_chr11:3666360-3685646	1.964	1	0	1	2.59942	1	inf	1
ART3_chr4:76932332-77033955	-inf	1	-inf	1	inf	1	0	1
ART4_chr12:14982244-14996413	-inf	1	0	1	-1.08229	1	0	1
ART5_chr11:3659735-3663546	0.478528	1	-1.01562	1	0.886386	1	0.418593	0.530902
ARTN_chr1:44398991-44402912	-0.0445812	0.997568	-0.126998	0.867711	0.261308	0.427203	-0.565545	0.0160309
ARV1_chr1:231114822-231136479	0.0658418	0.869567	0.0827683	0.630754	0.0769517	0.596302	0.0120752	0.921186
ARVCF_chr22:19863040-20004309	0.122102	0.788093	-0.0624339	0.894567	-0.144789	0.458112	-0.445111	0.000669338
ARX_chrX:25021812-25034065	-0.398203	0.575726	-0.510022	0.140649	-0.662821	0.0323871	-0.442636	0.107039
AS3MT_chr10:104613966-104661655	0.0898709	0.868993	-0.0176685	0.990422	-0.131331	0.405005	-0.194816	0.0768531
ASAH1_chr8:17913924-17955160	-0.0841104	0.758605	-0.120511	0.367486	0.000387614	0.999113	0.169125	0.0276017
ASAH2_chr10:51946999-52008370	-0.130032	0.951198	0.0114792	0.996367	0.0619505	0.939165	0.3158	0.197394
ASAH2B_chr10:52499687-52514569	0.00112113	0.997568	0.366457	0.710723	0.355259	0.778787	0.142576	0.830541
ASAP1_chr8:131064350-131455906	-0.0475542	0.933104	-0.116962	0.318514	-0.030679	0.887719	-0.0234395	0.823895
ASAP1-IT1_chr8:131064350-131455906	inf	1	-inf	1	0	1	-1.3603	1
ASAP1-IT2_chr8:131064350-131455906	-0.0542324	0.997585	0.0646456	0.997213	-0.251588	0.975009	0.0648527	0.982488
ASAP2_chr2:9346893-9545812	-0.0564354	0.898045	-0.0663425	0.722906	-0.000252013	0.999195	-0.0341311	0.738022
ASAP3_chr1:23755055-23810750	0.0815259	0.829022	0.0780024	0.710683	0.144849	0.212137	0.372986	0.000361247
ASB1_chr2:239335625-239360891	-0.0680872	0.847071	0.0101513	0.994113	0.0166885	0.958035	-0.0601679	0.498877
ASB10_chr7:150872784-150884919	0	1	inf	1	0	1	-inf	1
ASB11_chrX:15299830-15333746	-0.103388	1	-0.0499925	1	0.158739	1	0.164896	1
ASB12_chrX:63444071-63450511	0	1	0	1	-inf	1	0.999976	1
ASB13_chr10:5680819-5708558	0.031138	0.986271	0.00392206	0.996791	-0.130268	0.230842	-0.156742	0.0386883
ASB14_chr3:57261764-57326710	-0.377636	0.835088	0.154773	0.956015	0.11994	0.940491	0.0139618	0.984676
ASB15_chr7:123241920-123277934	0	1	0	1	0	1	0	1
ASB16_chr17:42248073-42264085	0.130066	0.944934	0.187144	0.721083	-0.0741419	0.915044	-0.351692	0.135547
ASB16-AS1_chr17:42248073-42264085	0.150571	0.698704	0.137076	0.550828	0.0527885	0.877688	0.0255814	0.892088
ASB17_chr1:76384557-76398116	0.614422	1	0	1	-inf	1	0	1
ASB18_chr2:237103514-237172988	0	1	0	1	0	1	-inf	1
ASB2_chr14:94400498-94443076	0.245257	1	0.794982	1	-1.31279	1	0.14467	1
ASB3_chr2:53897116-54087170	0.11635	0.896151	0.0792486	0.889794	0.114301	0.655978	0.0800652	0.645213
ASB4_chr7:95115212-95169543	-0.0826084	1	-0.26097	1	0.336959	1	0.529027	1
ASB5_chr4:177134825-177190373	2.06022	1	0.000274826	1	0.593543	1	0	1
ASB6_chr9:132371162-132404448	0.00739017	0.997568	0.00551408	0.996791	-0.0328408	0.90769	0.0111662	0.933889
ASB7_chr15:101142754-101191904	-0.0418909	0.974637	-0.00181448	0.997776	-0.010078	0.982102	-0.207986	0.00822475
ASB8_chr12:48541571-48551377	-0.00563382	0.997568	-0.0161189	0.985252	-0.103955	0.409921	-0.0946748	0.276251
ASB9_chrX:15262108-15288589	0.310219	1	0.709926	1	0.339347	1	-1.01826	1
ASB9P1_chr15:93338713-93340338	0.229328	1	0.389691	1	-0.603921	1	0.573036	1
ASCC1_chr10:73855789-73995618	-0.0761651	0.957715	0.0145062	0.994417	-0.0267768	0.964599	0.0115865	0.955666
ASCC2_chr22:30184596-30234293	0.0592846	0.888822	-0.0151671	0.985269	-0.0279207	0.915217	-0.0530837	0.569721
ASCC3_chr6:100956070-101329248	-0.0712164	0.854035	-0.051328	0.84088	-0.0018322	0.99533	-0.102242	0.232229
ASCL1_chr12:103351451-103354294	-0.178797	0.127966	-0.352867	0.00209444	-0.369169	0.00115022	-0.603978	0.000361247
ASCL2_chr11:2289727-2292182	0.384071	0.782363	0.380435	0.512633	0.137206	0.865315	-0.216331	0.460339
ASCL3_chr11:8959118-8964580	-0.540964	1	-0.698207	1	0.720522	1	1.44816	0.286368
ASCL4_chr12:108168161-108170421	inf	1	0	1	0	1	0	1
ASCL5_chr1:201083080-201084500	-0.93946	1	0.546963	1	0.430223	1	0.205683	0.749249
ASF1A_chr6:119134611-119256327	-0.0102939	0.997568	0.0672187	0.804679	-0.0463317	0.859173	-0.236602	0.00954369
ASF1B_chr19:14230320-14247440	-0.0258243	0.995466	0.00782761	0.994417	-0.209567	0.0189462	-0.446854	0.000361247
ASGR1_chr17:7076750-7082883	-0.0741967	1	0.0320027	1	0.147842	1	0.090922	1
ASGR2_chr17:7004640-7018130	0	1	0	1	0	1	0	1
ASH1L_chr1:155305051-155533735	-0.176539	0.145432	-0.0805517	0.605532	0.0529362	0.749164	-0.0355779	0.721041
ASH1L-AS1_chr1:155305051-155533735	0.0978879	0.997568	0.179136	0.960619	0.117937	0.963533	0.325602	0.640789
ASH2L_chr8:37963010-37997598	0.0672309	0.840797	0.0265726	0.95325	-0.0854309	0.507872	-0.0974638	0.224905
ASIC1_chr12:50451419-50477405	0.143447	0.493263	0.222287	0.0488356	0.392018	0.00115022	0.386963	0.000361247
ASIC2_chr17:31340105-32483825	0.207409	1	0.0587904	1	0.455428	1	-0.284843	1
ASIC3_chr7:150745378-150749843	-0.135883	0.651006	-0.168983	0.294237	0.166348	0.260928	0.238015	0.0166886
ASIC4_chr2:220378891-220403494	0.156936	0.55527	0.022868	0.980865	-0.0425218	0.90157	-0.246795	0.0355756
ASIC5_chr4:156750880-156787425	0	1	0	1	0	1	0	1
ASIP_chr20:32848170-32857148	-0.124187	1	-0.45114	0.909972	1.70302	0.200858	0.586842	0.428703
ASL_chr7:65540775-65558329	0.110127	0.693506	0.169605	0.185321	0.172333	0.133716	0.190883	0.0381961
ASMT_chrY:1660485-1711974	0	1	0	1	0	1	0	1
ASMTL_chrY:1469423-1522655	0	1	0	1	0	1	0	1
ASMTL-AS1_chrY:1469423-1522655	inf	1	-inf	1	0	1	-inf	1
ASNA1_chr19:12848305-12859137	0.0980175	0.637439	-0.0379253	0.899838	-0.0493755	0.772763	-0.0597588	0.496138
ASNS_chr7:97481428-97501854	0.244973	0.0111414	0.451943	0.00209444	0.702632	0.00115022	0.835755	0.000361247
ASNSD1_chr2:190526124-190535557	-0.028951	0.988614	-0.0742558	0.678103	-0.036013	0.865807	-0.21183	0.00340581
ASPA_chr17:3377403-3402700	0	1	0	1	0	1	0	1
ASPDH_chr19:51014856-51017947	0.0559945	0.969415	0.106396	0.646426	0.0955666	0.64285	0.0781745	0.601695
ASPG_chr14:104552022-104579046	-0.984678	1	-1.066	1	-3.36512	1	-0.810325	1
ASPH_chr8:62200524-62627199	-0.0786057	0.823946	-0.145156	0.269696	-0.0399017	0.861414	-0.184636	0.0209209
ASPHD1_chr16:29912146-29917377	0.132485	0.444671	0.0877966	0.578026	0.0900295	0.477939	0.0741156	0.398934
ASPHD2_chr22:26825279-26840978	0.0610087	0.933836	0.207673	0.0996223	0.21496	0.0633487	0.352974	0.000361247
ASPM_chr1:197053256-197115824	-0.124656	0.47229	-0.0492005	0.840717	0.040163	0.84624	0.0978323	0.23872
ASPN_chr9:95059639-95432547	-0.621238	1	1.40847	1	-1.79357	1	0.125496	1
ASPRV1_chr2:70187223-70314147	-0.375141	0.57618	-0.521903	0.296888	-0.392769	0.252019	-0.193929	0.45663
ASPSCR1_chr17:79935425-79975282	0.122513	0.513945	0.0778599	0.666362	0.0240717	0.933128	0.00937318	0.936388
ASRGL1_chr11:62104773-62160887	0.0493521	0.943301	-0.0378758	0.909729	-0.102551	0.406169	-0.241818	0.000669338
ASS1_chr9:133320093-133376661	0.193998	0.0943427	0.380873	0.00209444	0.832064	0.00115022	1.54939	0.000361247
ASTE1_chr3:130569368-131100319	0.0828707	0.997568	0.0728515	0.978997	0.140585	0.881998	0.0794497	0.866834
ASTL_chr2:96789588-96804175	0	1	inf	1	0	1	0	1
ASTN1_chr1:176826440-177134040	0.0777816	0.98548	0.0790906	0.912309	0.239914	0.377765	-0.125383	0.59733
ASTN2_chr9:119187503-120177317	-0.0388043	0.996437	0.024021	0.985252	0.0970819	0.68829	0.236964	0.0222682
ASTN2-AS1_chr9:119187503-120177317	inf	1	inf	1	-inf	1	inf	1
ASUN_chr12:27058111-27091254	-0.065579	0.865037	-0.174434	0.0933416	-0.0348981	0.879761	0.109016	0.182141
ASXL1_chr20:30946146-31027122	0.0217546	0.997568	-0.00404695	0.997161	-0.0660399	0.733194	-0.0491556	0.650132
ASXL2_chr2:25962252-26101312	-0.132629	0.433914	-0.106841	0.435988	0.0615936	0.688737	-0.0439863	0.651591
ASXL3_chr18:31158540-31327399	-0.160204	1	-0.105702	1	-0.050284	1	0.326764	1
ASZ1_chr7:117003275-117067577	0	1	0	1	0	1	0	1
ATAD1_chr10:89512874-89577917	-0.0476428	0.944518	0.0468954	0.8526	0.0377626	0.859173	0.113473	0.15142
ATAD2_chr8:124332090-124408705	-0.0196921	0.997568	-0.045146	0.853095	0.0094277	0.978041	-0.17429	0.0155414
ATAD2B_chr2:23971533-24149984	-0.149218	0.327837	-0.0258448	0.960609	-0.0660212	0.667502	-0.0288822	0.794996
ATAD3A_chr1:1447522-1470067	0.127648	0.48478	0.0160573	0.983586	-0.0310698	0.90213	-0.0835821	0.342405
ATAD3B_chr1:1407163-1431582	0.129984	0.546353	0.0695823	0.777274	0.150366	0.22508	-0.00570327	0.967257
ATAD3C_chr1:1385068-1405538	-0.0127494	0.997568	-0.0271922	0.980384	0.15324	0.472711	0.225176	0.134109
ATAD5_chr17:29158987-29222883	-0.144849	0.361954	-0.0754988	0.678103	0.0621734	0.710064	-0.167497	0.0277585
ATAT1_chr6_ssto_hap7:1926891-1946878	-0.0048007	0.997568	-0.0390509	0.912919	-0.20768	0.0416307	-0.33169	0.000361247
ATCAY_chr19:3708334-3987432	0	1	0	1	0	1	0	1
ATE1_chr10:123499935-123711480	-0.0732898	0.812773	0.0172407	0.980384	0.0894549	0.483992	0.10371	0.196708
ATE1-AS1_chr10:123499935-123711480	-0.248356	1	0.537282	0.978997	0.131545	1	0.0735208	1
ATF1_chr12:51157788-51214943	-0.0961969	0.71031	-0.0756136	0.698133	0.0242924	0.932872	-0.0224979	0.853603
ATF2_chr2:175936977-176032934	-0.123196	0.480206	0.00483003	0.996791	-0.00528893	0.989377	-0.0364482	0.711809
ATF3_chr1:212738675-212794119	0.606194	0.00639262	0.289117	0.00209444	0.209507	0.0548305	0.592374	0.000361247
ATF4_chr22:39916563-39918691	0.237697	0.00639262	0.378391	0.00209444	0.346761	0.00115022	0.395317	0.000361247
ATF5_chr19:50392912-50437193	0.0481186	0.997568	0.285787	0.68507	0.266591	0.660545	1.24028	0.000669338
ATF6_chr1:161736033-161933860	-0.0584608	0.889784	-0.0907512	0.556241	-0.0560245	0.729555	0.175694	0.0176261
ATF6B_chr6_mcf_hap5:3462872-3475845	-0.0126522	0.997568	-0.0308216	0.942504	-0.042135	0.835483	-0.127203	0.107247
ATF7_chr12:53901639-54020199	0.011095	0.997568	-0.00141544	0.998042	-0.0958457	0.823666	0.0933988	0.628704
ATF7IP_chr12:14518565-14655869	-0.0408215	0.963304	-0.0925476	0.55548	-0.0889297	0.499338	0.0523487	0.580939
ATF7IP2_chr16:10479911-10577495	-0.0710268	0.882692	0.0724822	0.760192	0.151929	0.212436	0.0826906	0.4136
ATG10_chr5:81267843-81551216	0.000762622	0.999187	0.0177145	0.986856	-0.0460824	0.849344	-0.0570054	0.626715
ATG101_chr12:52463757-52471279	-0.00891983	0.997568	0.0485503	0.85923	-0.0102593	0.979133	-0.0444467	0.674065
ATG12_chr5:115163893-115177548	-0.106024	0.615015	-0.0383843	0.904183	-0.0596478	0.718411	-0.0280021	0.794996
ATG13_chr11:46638825-46697568	0.0177891	0.997568	0.0268558	0.953752	-0.111708	0.323241	-0.0964055	0.240748
ATG14_chr14:55833108-55878576	0.0525361	0.931743	-0.00833159	0.994417	-0.113148	0.354192	0.0561332	0.560355
ATG16L1_chr2:234160216-234204320	-0.0402376	0.969415	-0.00557137	0.996235	-0.058831	0.72233	-0.0714992	0.416272
ATG16L2_chr11:72525450-72540680	0.108415	0.71027	0.0676919	0.793239	0.292657	0.00300343	0.269433	0.00149733
ATG2A_chr11:64662003-64684722	0.0183959	0.997568	0.0259167	0.965271	-0.188545	0.074503	-0.308196	0.000361247
ATG2B_chr14:96747594-96829678	-0.159275	0.252235	-0.0228284	0.96816	0.0780099	0.556786	-0.0479547	0.607357
ATG3_chr3:112251353-112280810	-0.00849541	0.997568	-0.107205	0.47502	-0.069827	0.662442	-0.129062	0.12145
ATG4A_chrX:107334898-107397901	-0.153546	0.45898	-0.0341595	0.950905	-0.0409021	0.894026	-0.10555	0.389809
ATG4B_chr2:242577026-242613271	-0.0372523	0.976124	-0.112966	0.402542	-0.070891	0.624786	-0.17748	0.0166886
ATG4C_chr1:63249776-63330941	-0.0506796	0.95483	0.0414825	0.911723	-0.0712263	0.688749	-0.00908757	0.946769
ATG4D_chr19:10654569-10676702	-0.0188045	0.997568	-0.0526119	0.959211	-0.0360054	0.953822	-0.0247433	0.923073
ATG5_chr6:106632351-106773695	-0.0580968	0.902818	-0.0302059	0.947923	0.0125445	0.97315	-0.12822	0.122007
ATG7_chr3:11314009-11762242	0.0796947	0.995466	-0.0408377	0.989804	-0.00630181	0.994926	-0.00198148	0.995646
ATG9A_chr2:220084101-220094410	0.0222564	0.997568	0.132495	0.259874	0.13028	0.220062	0.188549	0.00879557
ATG9B_chr7:150688143-150721586	0.0782548	0.906774	0.0349211	0.957759	0.131983	0.409534	0.0942195	0.426004
ATHL1_chr11:289137-295688	0.0976923	0.950373	-0.142337	0.659435	0.665975	0.00115022	0.5566	0.000361247
ATIC_chr2:216176678-216214496	0.0535741	0.903591	0.0227803	0.965271	0.0290116	0.90192	0.151297	0.0390996
ATL1_chr14:50999799-51099784	0.0256158	0.996878	-0.0424424	0.888643	-0.0834944	0.552032	-0.330773	0.000361247
ATL2_chr2:38521098-38604432	-0.088152	0.732305	-0.0549306	0.814998	0.0293026	0.90769	-0.0615404	0.503163
ATL3_chr11:63391553-63439446	-0.0629194	0.872888	0.078569	0.643172	0.0608157	0.70629	0.20784	0.00295115
ATM_chr11:108093558-108239826	-0.20272	0.0641365	-0.1063	0.430155	0.0636515	0.668349	-0.0848408	0.310723
ATMIN_chr16:81069457-81080951	-0.02016	0.997568	-0.0316597	0.936661	-0.0537767	0.739612	-0.189096	0.00766459
ATN1_chr12:7033625-7051484	-0.0647006	0.849483	-0.0319333	0.931389	0.033679	0.877768	0.122799	0.106026
ATOH1_chr4:94750077-94751142	0	1	0	1	0	1	0	1
ATOH7_chr10:69990351-69991870	-0.19302	1	-0.303423	0.746807	-0.357838	0.611034	0.668977	0.159492
ATOH8_chr2:85980908-86018506	0.0197448	0.997568	0.00854347	0.994473	-0.00055852	0.997765	0.116567	0.27246
ATOX1_chr5:151122382-151138210	0.0709106	0.855031	0.0240469	0.97058	-0.0995171	0.46728	-0.0011832	0.993003
ATP10A_chr15:25923859-26108349	-0.60967	1	0.716556	1	-1.55882	1	-0.0819898	1
ATP10B_chr5:159990126-160279219	-inf	1	inf	1	0	1	0	1
ATP10D_chr4:47487409-47595503	-0.131229	0.425644	-0.360123	0.00209444	-0.340223	0.00115022	-0.345207	0.000361247
ATP11A_chr13:113344642-113541482	-0.136409	0.544506	-0.0738352	0.751857	-0.0230858	0.943295	0.030598	0.801652
ATP11A-AS1_chr13:113344642-113541482	-2.23113	1	0.964012	1	1.09089	1	1.74957	1
ATP11AUN_chr13:113301357-113338811	0	1	0	1	0	1	0	1
ATP11B_chr3:182511290-182639421	-0.15237	0.332058	-0.0769025	0.675298	0.0294804	0.9086	0.169246	0.0219672
ATP11C_chrX:138808504-138914447	-0.09976	0.635779	-0.0207094	0.972854	0.11652	0.291684	-0.0953086	0.236166
ATP12A_chr13:25254548-25285923	-0.436008	1	-0.0387966	1	-inf	1	0.925247	1
ATP13A1_chr19:19756009-19774503	-0.0294995	0.986856	-0.214069	0.0223714	-0.195949	0.0250506	-0.275912	0.000361247
ATP13A2_chr1:17312452-17338467	-0.159379	0.326085	-0.271432	0.00385255	-0.276036	0.00115022	-0.0949897	0.287647
ATP13A3_chr3:194123402-194188968	-0.141447	0.347094	0.0175818	0.977967	0.0666262	0.635513	-0.0574759	0.510416
ATP13A4_chr3:193116755-193273373	-0.131913	1	0.114349	1	0.583894	1	0.367772	1
ATP13A4-AS1_chr3:193116755-193273373	inf	1	-0.479435	1	-2.08877	1	-0.127643	1
ATP13A5_chr3:192992830-193096514	-inf	1	-2.17961	1	inf	1	1.15367	1
ATP13A5-AS1_chr3:192992830-193096514	inf	1	0.0817146	1	1.13722	1	-0.0804471	1
ATP1A1_chr1:116915794-116961244	0.0574172	0.898045	0.0247058	0.963029	0.065053	0.668212	0.216784	0.00295115
ATP1A1-AS1_chr1:116915794-116961244	0.0890088	0.996437	0.137651	0.90802	0.0551695	0.964643	0.295899	0.338793
ATP1A2_chr1:160085519-160113374	-0.366081	1	-0.0231791	1	0.210334	1	0.39842	1
ATP1A3_chr19:42470733-42498428	0.0157251	0.997568	-0.0218729	0.967074	0.0805381	0.517797	0.20378	0.00295115
ATP1A4_chr1:160121351-160156767	inf	1	0.165736	1	inf	1	inf	1
ATP1B1_chr1:169075946-169429907	-0.088038	0.811153	-0.186508	0.136212	-0.19476	0.0985816	-0.155525	0.0907261
ATP1B2_chr17:7549944-7561089	0.211276	0.683589	-0.155993	0.678362	0.0983913	0.819792	0.178203	0.393089
ATP1B3_chr3:141595469-141645382	-0.082829	0.742567	-0.111577	0.385659	-0.0355924	0.867496	0.0522654	0.566571
ATP1B4_chrX:119495939-119517104	0.425859	0.114582	-0.0288537	0.990422	0.248314	0.341139	-0.101674	0.697128
ATP2A1_chr16:28889808-28936532	-0.0163135	0.997568	-0.119678	0.932235	0.268893	0.523683	-0.196527	0.545083
ATP2A1-AS1_chr16:28889808-28936532	-0.012514	0.997568	-0.134587	0.824429	-0.21235	0.549525	0.15973	0.527916
ATP2A2_chr12:110719031-110788897	-0.0370373	0.977208	0.0393258	0.899838	-0.0162779	0.963881	-0.0769499	0.394711
ATP2A3_chr17:3827162-3867758	0.339363	0.115881	-0.056586	0.924826	-0.222331	0.178867	0.0607129	0.66843
ATP2B1_chr12:89981825-90049844	-0.0779094	0.786879	0.0212471	0.972854	0.125775	0.243666	0.109962	0.166404
ATP2B2_chr3:10365706-10547268	-0.0182711	0.997568	0.0510789	0.859069	0.181867	0.0767676	0.125509	0.155747
ATP2B2-IT2_chr3:10667700-10668492	0	1	0	1	0	1	0	1
ATP2B3_chrX:152801579-152848387	-0.00780653	0.997568	0.0311172	0.949577	0.343051	0.00115022	0.228186	0.00405478
ATP2B4_chr1:203595914-203713209	-0.0078153	0.997568	-0.00322711	0.997213	0.0783934	0.611162	0.287658	0.000361247
ATP2C1_chr3:130569368-131100319	-0.0313934	0.98548	-0.0221232	0.97162	0.0642651	0.660898	0.0600493	0.516105
ATP2C2_chr16:84402128-84497793	0.0398752	1	0.376465	1	0.236929	1	0.57072	1
ATP4A_chr19:36041094-36054560	-0.036672	1	-0.127403	1	0.150249	1	0.172828	1
ATP4B_chr13:114303121-114312513	2.19532	1	2.17844	1	-1.16835	1	-0.199317	1
ATP5A1_chr18:43664109-43684199	0.0301219	0.98548	-0.0128324	0.989804	-0.0639463	0.64679	0.0331765	0.741633
ATP5B_chr12:57031958-57039852	0.0413011	0.953168	0.0198121	0.973752	-0.073359	0.557755	-0.0526856	0.554311
ATP5C1_chr10:7830092-7849762	0.107151	0.561515	-0.0863144	0.559669	-0.0641267	0.655209	-0.0543557	0.540648
ATP5D_chr19:1241748-1244824	0.0604787	0.903591	0.106834	0.478819	-0.0929961	0.491479	-0.0411797	0.704262
ATP5E_chr20:57603732-57617901	0.0491073	0.977208	0.0568633	0.891016	-0.12533	0.488428	-0.0580471	0.689746
ATP5EP2_chr13:28519342-28519710	-1.23627	0.637439	0.99932	0.521528	-1.04745	0.576204	-0.190072	0.936944
ATP5F1_chr1:111982511-112004525	-0.0204363	0.997568	0.00696939	0.996235	-0.02528	0.939165	-0.0287534	0.824362
ATP5G1_chr17:46970147-46973232	-0.0221012	0.997568	0.0708191	0.679333	-0.00465751	0.9915	0.127904	0.0942085
ATP5G2_chr12:54058943-54070512	-0.0123224	0.997568	0.176285	0.0627006	-0.0538211	0.730198	0.0135813	0.906184
ATP5G3_chr2:176040985-176046490	0.00136082	0.998621	-0.0188067	0.977051	-0.0652329	0.643944	-0.120507	0.119993
ATP5H_chr17:73028661-73061984	0.08362	0.822395	-0.00758039	0.995297	-0.0834426	0.610061	-0.12408	0.191517
ATP5I_chr4:666224-668127	-0.0425445	0.963304	0.118133	0.409965	-0.145975	0.187518	-0.0418589	0.68919
ATP5J_chr21:27096790-27144771	0.0447936	0.98142	0.125858	0.530797	-0.0876476	0.682052	-0.12414	0.272395
ATP5J2_chr7:99006600-99063824	0.10569	0.839019	0.0151152	0.994113	-0.11886	0.573195	-0.149453	0.272265
ATP5J2-PTCD1_chr7:99006600-99063824	-0.196394	0.929008	-0.0615196	0.991859	0.0667002	0.964167	0.263514	0.568543
ATP5L_chr11:118230295-118289530	0.00634688	0.997568	0.00538435	0.996853	-0.0963295	0.652251	-0.130098	0.28279
ATP5L2_chr22:43013845-43045405	0.590205	1	0.62144	1	0.451042	1	0.160875	0.958182
ATP5O_chr21:35275756-35288158	0.0173128	0.997568	0.0545222	0.805797	-0.0665375	0.636596	-0.0772237	0.357742
ATP5S_chr14:50779046-50792946	0.0413677	0.977878	0.153341	0.283259	0.0435223	0.86908	0.12395	0.237438
ATP5SL_chr19:41937222-41945843	0.056265	0.915174	0.0903158	0.587874	-0.0330687	0.898915	-0.00776161	0.9518
ATP6AP1_chrX:153656977-153664863	-0.0162935	0.997568	0.0423862	0.875527	-0.0705697	0.610765	-0.0428755	0.650282
ATP6AP1L_chr5:81575280-81614465	0.0601699	0.977574	-0.00218102	0.997776	0.201489	0.228353	-0.00456553	0.979538
ATP6AP2_chrX:40440215-40465888	-0.0882324	0.726858	-0.023779	0.965618	-0.159322	0.102914	-0.256869	0.000361247
ATP6V0A1_chr17:40610861-40674597	0.0017444	0.997709	0.136683	0.228615	0.152245	0.114283	0.113675	0.147552
ATP6V0A2_chr12:124196864-124246301	0.129323	0.455328	0.380271	0.00209444	0.302874	0.00115022	0.0792789	0.372989
ATP6V0A4_chr7:138391038-138490769	-0.778759	1	-0.320271	1	-0.987085	1	0.0287746	1
ATP6V0B_chr1:44440319-44443972	0.0454799	0.951464	0.162358	0.126509	0.0234345	0.932676	0.12374	0.120509
ATP6V0C_chr16:2563726-2570224	0.0146359	0.997568	0.0756804	0.666362	-0.139341	0.189981	-0.127859	0.108421
ATP6V0CP3_chr6:42695313-42695932	0	1	-inf	1	0	1	0	1
ATP6V0D1_chr16:67471916-67515089	0.00458128	0.997568	-0.0160728	0.98273	-0.084257	0.524784	-0.16109	0.0345601
ATP6V0D2_chr8:87111138-87166454	-0.413596	1	-0.502285	1	0.129347	1	0.102325	1
ATP6V0E1_chr5:172410762-172461900	-0.0263529	0.994844	0.119945	0.339425	-0.00693844	0.984794	-0.0870763	0.299783
ATP6V0E2_chr7:149564782-149577801	0.0754757	0.818535	0.0708155	0.721773	-0.00866453	0.982787	0.0378874	0.724315
ATP6V0E2-AS1_chr7:149564782-149577801	0.0531535	0.997568	0.215237	0.674605	0.24944	0.511623	0.188899	0.464775
ATP6V1A_chr3:113465865-113530905	-0.0857469	0.728435	-0.0298435	0.943981	-0.0483814	0.785739	-0.0166271	0.88295
ATP6V1B1_chr2:71162997-71192561	0.0780572	0.93175	-0.00517886	0.996791	0.344354	0.0105758	0.10308	0.45369
ATP6V1B1-AS1_chr2:71162997-71192561	0.445221	0.929008	0.311681	0.81696	0.0774562	0.976748	-0.520423	0.410711
ATP6V1B2_chr8:20054703-20079207	-0.0235888	0.996437	-0.0541714	0.802817	-0.0898968	0.442681	-0.169891	0.0182636
ATP6V1C1_chr8:104033247-104085285	-0.0987091	0.652299	-0.00856048	0.994417	0.0199903	0.945255	-0.0790457	0.348622
ATP6V1C2_chr2:10861774-10978103	0.272491	0.997568	-0.00567001	0.999	0.158662	0.983118	0.331173	0.830313
ATP6V1D_chr14:67804580-67826720	-0.0451578	0.951464	0.0185422	0.977654	-0.0940244	0.45869	-0.196684	0.00786389
ATP6V1E1_chr22:18074902-18111588	0.0352033	0.977319	-0.0252571	0.960064	-0.0400081	0.842959	-0.0257017	0.81208
ATP6V1E2_chr2:46738985-46747096	0.0178608	0.997568	-0.0989663	0.581482	0.00832615	0.984537	-0.0813213	0.406414
ATP6V1F_chr7:128502856-128505903	0.0786855	0.777227	0.0530365	0.824429	-0.0151965	0.964167	-0.0192368	0.864449
ATP6V1G1_chr9:117349993-117361152	-0.0211946	0.997568	0.0304404	0.938784	-0.00706024	0.984225	-0.118138	0.130167
ATP6V1G2_chr6_ssto_hap7:2827543-2845430	0.00496694	0.999187	0.0319003	0.995456	-0.0148518	0.994387	-0.123806	0.804348
ATP6V1G2-DDX39B_chr6_ssto_hap7:2827543-2845430	0.0028861	0.999187	0.150894	0.956717	-0.239716	0.849117	-0.207897	0.717689
ATP6V1G3_chr1:198492351-198510075	-0.589737	1	inf	1	-inf	1	inf	1
ATP6V1H_chr8:54628102-54755871	0.0431423	0.958824	-0.0250817	0.961533	-0.0692697	0.644922	0.0125167	0.913441
ATP7A_chrX:77166152-77305892	-0.111785	0.583327	0.175646	0.0969565	0.264733	0.00212086	0.138508	0.0823306
ATP7B_chr13:52506805-52585630	-0.139424	0.631454	-0.121369	0.543922	-0.0954282	0.612988	0.0346459	0.824362
ATP8A1_chr4:42410391-42659122	-0.139647	0.384056	0.0308422	0.940571	0.256809	0.00115022	0.239803	0.000361247
ATP8A2_chr13:25946208-26595420	-0.33428	1	-0.178965	1	-0.0699609	1	0.167403	1
ATP8B1_chr18:55297533-55470327	-0.0794856	1	-0.28535	1	-0.400847	1	-0.140391	1
ATP8B2_chr1:154298035-154323780	-0.0434313	0.960675	0.077974	0.671814	0.0985413	0.438011	0.10562	0.206082
ATP8B3_chr19:1782073-1812275	0.267689	1	-0.853169	1	-0.536546	1	-0.424406	0.0477051
ATP8B4_chr15:50150434-50411419	-0.167569	1	-0.51401	1	-0.477279	1	-0.633825	1
ATP8B5P_chr9:35406751-35483026	inf	1	-0.00937856	1	-0.34596	1	1.21273	1
ATP9A_chr20:50213313-50384950	-0.0341848	0.978247	0.0406196	0.878898	0.0273048	0.912647	-0.0303625	0.769222
ATP9B_chr18:76829274-77138282	-0.0352188	0.98548	0.0598946	0.820946	0.107184	0.448301	0.059432	0.586102
ATPAF1_chr1:47100710-47134099	0.0662698	0.865037	-0.0888456	0.583106	-0.10549	0.37686	-0.205466	0.00649729
ATPAF2_chr17:17921333-17942480	0.139655	0.444671	0.0479235	0.867711	-0.0200339	0.951704	-0.0045147	0.972535
ATPIF1_chr1:28562601-28564616	0.146871	0.547737	0.0271007	0.977051	-0.0833592	0.677116	0.102305	0.337263
ATR_chr3:142168076-142297668	-0.0809667	0.770863	0.11175	0.40395	0.133963	0.210832	0.0236116	0.832523
ATRAID_chr2:27422454-27440046	0.0122502	0.997568	0.065006	0.862371	0.0314146	0.934499	0.0385966	0.796419
ATRIP_chr3:48488113-48509044	0.0304999	0.997568	-0.0870036	0.778097	0.0142227	0.977549	-0.0320128	0.844468
ATRN_chr20:3451664-3631769	-0.0445122	0.973538	-0.0763308	0.724104	-0.11276	0.406307	-0.161382	0.0624546
ATRNL1_chr10:116853123-117708509	0.132788	0.638442	0.183286	0.207495	0.0107142	0.982787	0.0389269	0.802753
ATRX_chrX:76760355-77041755	-0.12118	0.462213	-0.104647	0.434531	-0.0138704	0.967834	-0.161128	0.0258999
ATXN1_chr6:16299342-16761721	-0.149524	0.303564	-0.109012	0.408348	-0.0359387	0.868143	-0.0458734	0.628395
ATXN10_chr22:46067677-46241187	-0.00202889	0.997568	0.0445825	0.862057	-0.0446705	0.800233	-0.0237812	0.823895
ATXN1L_chr16:71879893-71891236	-0.118386	0.524514	-0.0263923	0.958418	-0.0504772	0.774402	-0.156625	0.0367107
ATXN2_chr12:111890017-112037480	-0.0481861	0.947073	0.0388437	0.903742	0.189745	0.0372153	0.190235	0.00936671
ATXN2L_chr16:28834368-28848558	0.00660281	0.997568	0.0461911	0.850873	0.142458	0.142403	0.2917	0.000361247
ATXN3_chr14:92524895-92572965	-0.135347	0.452722	-0.0806575	0.669703	-0.0999892	0.447807	-0.0833609	0.349725
ATXN3L_chrX:13328770-13338518	0	1	0	1	0	1	0	1
ATXN7_chr3:63850232-63989136	-0.0851169	0.790105	-0.0261801	0.965271	0.0301629	0.916185	-0.0315632	0.788659
ATXN7L1_chr7:105245220-105517031	-0.0370795	0.994857	0.0416306	0.943648	0.162652	0.29587	0.17966	0.108738
ATXN7L2_chr1:110026560-110035420	0.0701997	0.864232	-0.164091	0.170835	-0.0311819	0.91158	-0.09057	0.355092
ATXN7L3_chr17:42269172-42275529	-0.0370639	0.973609	-0.123075	0.301204	-0.231307	0.00457549	-0.378762	0.000361247
ATXN7L3B_chr12:74931550-74935232	-0.0666704	0.841463	-0.0325197	0.928466	-0.130938	0.201369	-0.336451	0.000361247
ATXN8OS_chr13:70274724-70713885	0	1	-inf	1	0	1	0	1
AUH_chr9:93976096-94124251	0.0688863	0.899572	0.105697	0.572229	0.0280068	0.931172	0.1755	0.0517467
AUNIP_chr1:26146396-26185949	0.0624692	0.984381	-0.046703	0.967074	0.0264382	0.97104	-0.0649412	0.774327
AUP1_chr2:74753774-74784678	-0.0495737	0.970633	-0.0269546	0.976322	-0.0594236	0.820988	0.0022384	0.988714
AURKA_chr20:54944444-54967351	-0.0773221	0.795138	-0.227985	0.0105359	-0.228134	0.00996372	-0.105331	0.185012
AURKAIP1_chr1:1309109-1310818	0.145068	0.348346	0.0425	0.879938	-0.0504757	0.772956	-0.16648	0.0257505
AURKAPS1_chr1:220321609-220445843	-0.147765	0.997568	-0.556727	0.896781	-0.113548	0.984794	-0.551366	0.8776
AURKB_chr17:8108048-8113944	-0.0108359	0.997568	-0.194427	0.0333914	-0.129144	0.221375	-0.0840788	0.31373
AURKC_chr19:57742376-57746916	-1.28669	1	1.07635	1	0.408169	1	1.26269	1
AUTS2_chr7:69063904-70258054	-0.0564025	0.910342	-0.115797	0.382393	-0.0620784	0.705434	-0.0111293	0.926239
AVEN_chr15:34158427-34357287	0.103399	0.698377	0.0609292	0.806839	0.0424787	0.860386	-0.106996	0.288786
AVIL_chr12:58176527-58209852	0.0255707	0.997568	-0.274292	0.876478	-0.259729	0.828425	-0.622002	0.173249
AVL9_chr7:32535037-32758780	-0.0824137	0.762598	0.0127388	0.990722	-0.00531668	0.990449	-0.0026823	0.981474
AVP_chr20:3063201-3065370	0	1	0	1	0	1	-inf	1
AVPI1_chr10:99437180-99447015	0.325057	0.0221562	-0.205493	0.148006	-0.0823596	0.691953	0.087246	0.484373
AVPR1A_chr12:63536538-63546590	-0.0630439	1	0.141136	1	0.104886	1	0.169364	1
AVPR1B_chr1:206224282-206231482	0	1	-inf	1	0	1	0	1
AVPR2_chrX:153167984-153172620	-0.352949	0.739381	-0.985729	0.0524784	0.175954	1	-0.833236	0.018566
AWAT1_chrX:69454504-69460511	0	1	0	1	-inf	1	inf	1
AWAT2_chrX:69260391-69269788	0	1	0	1	0	1	0	1
AXDND1_chr1:179334854-179545087	0.364803	1	0.893354	1	0.196196	1	-0.094356	1
AXIN1_chr16:337439-402676	0.0613768	0.896151	0.00835436	0.994417	0.0889134	0.515952	0.112717	0.168802
AXIN2_chr17:63524682-63557740	-0.00375925	0.997568	-0.0121422	0.993094	0.0704693	0.685366	0.016251	0.901038
AXL_chr19:41725103-41767672	0.219862	1	0.238945	1	0.394116	1	0.0630897	1
AZGP1_chr7:99564349-99573735	0.090824	1	0.606663	1	-0.317909	1	-0.0427118	0.933889
AZGP1P1_chr7:99578384-99581860	0.119579	1	-0.110556	1	1.44121	1	-0.875937	1
AZI2_chr3:28363843-28390618	0.0188076	0.997568	-0.00307759	0.9973	0.0650967	0.737098	0.010431	0.941284
AZIN1_chr8:103838529-103876428	-0.0673626	0.829022	-0.0191359	0.976276	-0.110735	0.294437	-0.17288	0.0160309
AZIN1-AS1_chr8:103876498-103990104	0.455291	0.208985	0.400472	0.171665	0.808596	0.00115022	0.908619	0.000361247
AZIN2_chr1:33546713-33586132	-0.159299	0.910342	0.131284	0.845021	0.165404	0.605669	-0.123487	0.540648
AZU1_chr19:827830-832017	inf	1	-0.304133	1	-0.00259411	1	2.1599	1
B2M_chr15:45003684-45010357	0.0209941	0.997568	0.0768604	0.63171	0.0100559	0.976748	0.0503966	0.580939
B3GALNT1_chr3:160801670-160823160	-0.0416446	0.959992	-0.00860897	0.994417	-0.0264885	0.918038	-0.0732039	0.390112
B3GALNT2_chr1:235530674-235667781	-0.0386819	0.986271	0.0275623	0.971993	0.0299356	0.932705	0.00968413	0.948924
B3GALT1_chr2:168671283-168797654	0.00837104	0.997568	-0.11933	0.441475	-0.0755668	0.655835	-0.141002	0.112821
B3GALT2_chr1:193091087-193223942	-0.0462636	0.997568	-0.334663	0.702109	-0.303755	0.69385	-0.687412	0.0772942
B3GALT4_chr6_qbl_hap6:4477155-4478841	0.028184	0.997568	0.403124	0.109551	-0.232613	0.549192	-0.469656	0.0812185
B3GALT5_chr21:40984866-41034816	-0.072429	0.951464	-0.0429338	0.945433	0.0250341	0.965747	-0.110059	0.502738
B3GALT5-AS1_chr21:40969074-40984749	0.134825	0.829022	-0.134739	0.710654	-0.166198	0.528661	0.250649	0.120616
B3GALT6_chr1:1167628-1170420	0.0330188	0.98548	0.191456	0.0739835	0.116081	0.356276	-0.135673	0.11634
B3GAT1_chr11:134248397-134281812	0.109146	0.652299	0.159538	0.208885	0.0880022	0.547558	0.200662	0.0119006
B3GAT2_chr6:71377473-71666788	0.126972	0.980448	0.0390295	0.994113	-0.0723165	0.950448	0.203913	0.562368
B3GAT3_chr11:62382767-62389647	0.127206	0.454007	0.152604	0.155718	0.20103	0.0291603	0.377556	0.000361247
B3GLCT_chr13:31774111-31906411	0.0517667	0.969415	-0.0566148	0.875854	-0.121408	0.480167	-0.175456	0.12586
B3GNT2_chr2:62423261-62451866	0.0156474	0.997568	0.0388007	0.916373	0.155553	0.145107	0.0951216	0.275961
B3GNT3_chr19:17905918-17924385	0.554253	1	-0.468792	1	1.09738	1	0.405601	1
B3GNT4_chr12:122688227-122692084	-0.508952	0.0808433	-0.284258	0.370524	-0.183896	0.580268	0.121845	0.649571
B3GNT5_chr3:182895791-183146057	-0.0269339	0.996437	-0.144637	0.286088	-0.197377	0.0734872	-0.230243	0.00972949
B3GNT6_chr11:76745384-76753005	0.239337	1	0.444355	1	-0.0327255	1	0.103827	1
B3GNT7_chr2:232260334-232265875	0.0761059	0.944934	-0.0102627	0.994916	-0.15668	0.392683	-0.121073	0.377906
B3GNT8_chr19:41931263-41934635	-0.745744	1	-0.957693	1	0.487211	1	0.130532	1
B3GNT9_chr16:67143914-67184902	-0.0376882	0.997568	0.00897561	0.996791	0.0379046	0.95625	0.204996	0.251368
B3GNTL1_chr17:80901666-81009686	0.105846	0.818535	0.0404524	0.940738	0.213419	0.13261	0.316922	0.00383237
B4GALNT1_chr12:58012187-58027022	0.0210186	0.997568	0.0210678	0.978967	0.0731644	0.697279	-0.02193	0.867059
B4GALNT2_chr17:47209821-47247351	0	1	0	1	inf	1	0	1
B4GALNT3_chr12:569542-671058	0.124115	0.668952	0.156721	0.286088	0.310568	0.00115022	0.342363	0.000361247
B4GALNT4_chr11:369794-382117	0.044238	0.957606	-0.0906843	0.562781	-0.0897824	0.485804	-0.277517	0.000361247
B4GALT1_chr9:33110638-33179981	-0.110377	0.728857	0.106596	0.606395	0.164721	0.222715	0.59544	0.000361247
B4GALT1-AS1_chr9:33110638-33179981	-0.110728	1	0.0433485	1	0.229077	1	0.0335013	1
B4GALT2_chr1:44444873-44456843	0.0510371	0.926959	0.0590182	0.77691	-0.00844562	0.981328	0.0699952	0.416395
B4GALT3_chr1:161141099-161147758	0.00612951	0.997568	0.0398042	0.899838	-0.0169947	0.958997	0.166915	0.0230568
B4GALT4_chr3:118930588-119009513	0.0346685	0.984846	-0.0111842	0.992667	0.0651318	0.698222	0.145266	0.0735981
B4GALT4-AS1_chr3:118930588-119009513	0.263461	0.997568	0.358703	0.946584	0.187791	0.97104	-0.047981	0.981231
B4GALT5_chr20:48249482-48330421	-0.079019	0.760837	-0.136081	0.230016	-0.231681	0.00598189	-0.293175	0.000361247
B4GALT6_chr18:29202208-29264686	-0.265277	0.171496	-0.0341619	0.956781	-0.0768608	0.787468	-0.157657	0.291707
B4GALT7_chr5:177027118-177037346	0.113701	0.656188	0.182078	0.130619	0.017251	0.964599	-0.0594365	0.598513
B4GAT1_chr11:66112842-66115161	-0.0731277	0.818535	-0.16938	0.104307	-0.244166	0.00300343	-0.207032	0.00570236
B9D1_chr17:19240866-19290532	0.118373	0.958824	0.173357	0.746098	0.103419	0.85636	0.354609	0.0441632
B9D2_chr19:41860321-41889987	0.108412	0.951464	0.0915502	0.875854	-0.0587851	0.925842	-0.325532	0.142461
BAALC_chr8:104145190-104242533	0.0243014	0.997568	0.113139	0.562781	0.0560027	0.814298	0.155966	0.0928355
BAALC-AS1_chr8:104145190-104242533	-0.0735983	0.997568	-0.079462	0.993688	-0.469812	0.680787	-0.262377	0.765617
BAALC-AS2_chr8:104145190-104242533	-0.192579	1	0.764753	0.905378	-0.298399	0.968118	0.751821	0.632152
BAAT_chr9:104122698-104147287	-0.46055	1	-0.58525	1	-0.546653	1	-0.908158	1
BABAM1_chr19:17378184-17390162	0.10215	0.614019	0.0153506	0.985252	-0.0500116	0.772763	-0.109096	0.173314
BACE1_chr11:117103340-117186972	-0.0955913	0.739381	-0.130091	0.360424	-0.0343311	0.898339	-0.0658384	0.521592
BACE1-AS_chr11:117103340-117186972	-0.114961	0.997568	0.0201674	0.997144	0.0808715	0.970885	0.0672406	0.924098
BACE2_chr21:42539727-42654461	-0.462237	1	-0.361227	1	-0.100088	1	0.201353	1
BACH1_chr21:30671115-30734217	-0.00399095	0.997568	0.0381473	0.916466	0.0769544	0.621979	0.0874177	0.33018
BACH1-IT2_chr21:30744820-30746300	0.77393	1	-1.33671	1	1.31738	1	1.47276	1
BACH2_chr6:90636246-91006627	-0.0030751	0.997568	0.093839	0.589324	0.0190804	0.953324	0.214128	0.00362234
BAD_chr11:64037299-64056972	0.153067	0.728857	0.143566	0.618755	-0.047138	0.916002	0.0493909	0.804783
BAG1_chr9:33252469-33264759	0.025983	0.995466	0.139349	0.232505	0.056314	0.735737	-0.17881	0.0160309
BAG2_chr6:57037103-57050012	0.027251	0.996437	0.0865398	0.627884	-0.0248712	0.931373	-0.144018	0.102649
BAG3_chr10:121410881-121437329	0.0364296	0.979904	0.119562	0.376315	0.0233843	0.934499	0.0652268	0.484719
BAG4_chr8:38020838-38070819	-0.100705	0.81959	0.019103	0.990422	-0.0183103	0.970493	-0.151969	0.148859
BAG5_chr14:104022880-104029151	-0.051577	0.926959	-0.0443014	0.869752	-0.0270726	0.917879	-0.178685	0.015064
BAG6_chr6_ssto_hap7:2937601-2956785	0.0332746	0.980222	-0.00629358	0.995297	-0.04584	0.79133	-0.0481904	0.602978
BAGE,BAGE5_chr21:11020841-11098937	-0.518152	1	0.153464	1	-0.0690097	1	0.0439455	0.944249
BAGE3_chr21:11020841-11098937	10.2869	1	-inf	1	0.851961	1	inf	1
BAGE4_chr21:11020841-11098937	0.36586	1	-0.325456	1	-inf	1	-1.45229	1
BAGE5_chr21:11020841-11098937	0.19091	1	-0.331338	1	-inf	1	-1.45848	1
BAHCC1_chr17:79373520-79433358	-0.0898383	0.758605	-0.24534	0.0160751	0.000357414	0.99896	-0.0684462	0.473796
BAHD1_chr15:40731919-40760441	0.0355452	0.98142	0.103454	0.512881	0.0124647	0.974322	-0.0584923	0.553239
BAIAP2_chr17:79008946-79156964	0.0670665	0.902992	-0.134808	0.395199	-0.124674	0.391496	0.0631168	0.583997
BAIAP2-AS1_chr17:79002932-79008519	0.0529026	0.951464	0.0209522	0.978967	-0.102447	0.486019	-0.0893414	0.358941
BAIAP2L1_chr7:97910978-98030427	-0.0712226	0.997568	-0.148962	0.972524	0.247874	0.86376	0.450879	0.36469
BAIAP2L2_chr22:38480895-38506676	0.0534191	0.997568	-0.243111	0.724104	0.235122	0.577585	0.437642	0.0723304
BAIAP3_chr16:1383605-1401873	-0.467141	1	-0.354118	1	-0.276579	1	-0.151356	1
BAK1_chr6:33540322-33548070	-0.0664001	0.877404	0.0179037	0.982055	-0.111589	0.388226	-0.100714	0.282505
BAMBI_chr10:28966423-28971868	-0.131783	0.668952	0.0834305	0.766184	0.160865	0.319908	0.478528	0.000361247
BANCR_chr9:71911596-71921972	0	1	0	1	0	1	0	1
BANF1_chr11:65764015-65771617	0.056978	0.915174	0.0384612	0.909972	-0.077791	0.586203	-0.116988	0.174619
BANF2_chr20:17674319-17716517	0	1	0	1	0	1	0	1
BANK1_chr4:102711763-102995969	-0.483227	1	-0.215728	1	-0.311811	1	-3.26006	1
BANP_chr16:87985037-88110924	-0.0431777	0.974637	0.13117	0.348038	0.113039	0.408697	0.227177	0.00610629
BAP1_chr3:52435019-52444121	0.0352315	0.977574	-0.0865228	0.576852	-0.161806	0.0923745	-0.251751	0.000361247
BARD1_chr2:215590369-215674435	-0.127566	0.481868	-0.00172953	0.997776	-0.00946227	0.980654	0.0326273	0.759665
BARHL1_chr9:135457992-135465640	1.66205	1	2.16668	1	-0.47445	1	inf	1
BARHL2_chr1:91177578-91182794	0	1	0	1	0	1	-inf	1
BARX1_chr9:96713908-96717608	0.179631	1	-0.278219	1	0.434904	1	0.727423	0.144489
BARX2_chr11:129245880-129322174	0.947707	1	1.20656	1	0.713955	1	inf	1
BASP1_chr5:17130136-17276954	-0.0395821	0.961849	-0.059531	0.763774	-0.095732	0.404779	-0.194176	0.00690628
BASP1P1_chr13:23471168-23472320	-inf	1	inf	1	0	1	1.3373	1
BATF_chr14:75988783-76013334	0	1	0	1	0	1	0	1
BATF2_chr11:64755416-64764517	-0.57859	1	0.18137	1	0.447294	1	0.635386	1
BATF3_chr1:212859758-212873327	0.327541	0.311184	0.574404	0.00209444	0.583244	0.00115022	1.01174	0.000361247
BAX_chr19:49458116-49465055	0.115798	0.598379	0.0145678	0.990422	-0.0150209	0.968118	-0.0133445	0.923854
BAZ1A_chr14:35221936-35344853	-0.0464847	0.940566	-0.157375	0.131099	0.0260934	0.917742	-0.122609	0.107455
BAZ1B_chr7:72854727-72936615	-0.0477177	0.934757	-0.157617	0.112289	-0.0885185	0.453459	-0.262913	0.000361247
BAZ2A_chr12:56915608-57030163	-0.0540544	0.911466	0.0216	0.972683	0.146343	0.144634	0.210245	0.0042723
BAZ2B_chr2:160175489-160474553	0.61714	1	0.0299539	1	-0.110364	1	0.232444	1
BBC3_chr19:47724078-47736023	0.250035	0.547737	-0.0502012	0.967822	0.198186	0.372871	1.04532	0.000361247
BBIP1_chr10:112631552-112679124	-0.0133902	0.997568	0.00578595	0.997213	0.0764701	0.873358	0.109802	0.599216
BBOX1_chr11:27062508-27241660	inf	1	-inf	1	inf	1	-0.0251912	1
BBOX1-AS1_chr11:27062508-27241660	0.0490278	0.997568	0.294706	0.750203	-0.11039	0.923102	0.710906	0.0352864
BBS1_chr11:66278118-66301084	0.0558252	0.925777	-0.0469039	0.868989	0.0268318	0.924373	-0.272881	0.000361247
BBS10_chr12:76738265-76742222	0.0580205	0.909382	0.0476988	0.86048	0.0226185	0.93857	-0.112455	0.177764
BBS12_chr4:123653856-123666098	-0.141798	0.595996	-0.241703	0.0716189	-0.12303	0.46991	-0.174133	0.152365
BBS2_chr16:56518258-56554008	0.0980031	0.693506	0.161205	0.149781	0.150222	0.157402	0.196489	0.00972949
BBS4_chr15:72978519-73030817	0.0458076	0.964408	-0.0296409	0.95627	-0.00942809	0.982413	0.125224	0.169229
BBS5_chr2:170336005-170363165	0.0279344	0.994471	0.0672692	0.746432	0.0530229	0.772751	0.047292	0.642154
BBS7_chr4:122745483-122791652	-0.0683426	0.860996	-0.00520461	0.99647	0.065418	0.692431	0.0720668	0.420325
BBS9_chr7:33169151-33645680	0.00617633	0.997568	-0.123751	0.435447	-0.144076	0.250333	-0.119097	0.216287
BBX_chr3:107241782-107530176	-0.121219	0.487069	-0.0773736	0.653079	-0.00816836	0.982787	-0.0135824	0.90786
BCAM_chr19:45312315-45324678	-0.89667	1	0.325835	1	0.0722034	1	0.700439	1
BCAN_chr1:156611739-156629324	0.104377	0.828377	-0.108645	0.60344	-0.0346023	0.929413	0.0402741	0.811959
BCAP29_chr7:107220421-107263762	-0.114575	0.607863	0.0717862	0.740404	0.0344021	0.896502	0.0305024	0.794996
BCAP31_chrX:152965946-152990201	0.0173752	0.997568	0.0282906	0.947423	0.057332	0.718095	0.0254364	0.814551
BCAR1_chr16:75262927-75301951	0.0525526	0.933555	-0.00657505	0.995456	0.0274142	0.918611	-0.0237905	0.833861
BCAR3_chr1:94027297-94312706	0.256146	0.279234	0.211268	0.219547	0.43718	0.00300343	0.692134	0.000361247
BCAR4_chr16:11913690-11922689	-1.28025	1	-1.27221	1	0.226951	1	2.85813	1
BCAS1_chr20:52560078-52687304	-0.0971894	0.964625	0.0238874	0.992545	0.309926	1	0.155636	0.558119
BCAS2_chr1:115110180-115124265	0.096656	0.668952	-0.075339	0.667997	-0.0964823	0.431879	-0.19492	0.00730269
BCAS3_chr17:58755171-59470199	0.023183	0.997568	-0.0573973	0.825757	-0.0134984	0.973244	0.224204	0.00318377
BCAS4_chr20:49411430-49493714	0.0686611	0.925395	0.0682944	0.818857	0.106446	0.504693	0.265619	0.00295115
BCAT1_chr12:24962957-25102393	-0.0825773	0.726858	-0.0129243	0.98973	-0.0217119	0.934499	-0.193138	0.00509817
BCAT2_chr19:49298318-49314320	0.117513	0.651047	-0.058014	0.836283	0.00245699	0.994926	-0.0354934	0.766776
BCCIP_chr10:127512103-127569884	0.0531849	0.936514	-0.0254401	0.968642	0.0110143	0.977549	-0.0908093	0.340845
BCDIN3D_chr12:50222325-50236912	-0.04176	0.98142	0.0373827	0.940803	0.125346	0.391325	0.0635241	0.588109
BCDIN3D-AS1_chr12:50222325-50236912	-0.104237	0.98142	0.181201	0.736955	0.289306	0.439857	0.276454	0.234848
BCHE_chr3:165490691-165555253	0.135912	0.700164	-0.0987411	0.683528	-0.130802	0.493878	-0.205375	0.133272
BCKDHA_chr19:41903693-41930910	0.127601	0.48983	0.050027	0.845376	-0.027897	0.91788	0.014357	0.907159
BCKDHB_chr6:80816343-81055987	-0.102351	0.739628	0.0523097	0.875854	-0.0757589	0.688992	-0.203352	0.0250814
BCKDK_chr16:31119614-31124112	0.0673098	0.85427	0.0277813	0.951979	-0.00554279	0.988724	-0.0739837	0.392741
BCL10_chr1:85731459-85743771	-0.054386	0.951374	-0.09472	0.633877	-0.102728	0.501615	-0.282998	0.00123231
BCL11A_chr2:60678301-60780633	-0.062807	0.897461	-0.0822289	0.678103	0.0147021	0.97104	0.00942982	0.942476
BCL11B_chr14:99635624-99738050	-0.00530156	0.997568	0.0107585	0.994417	-0.0735724	0.673764	-0.25108	0.00450138
BCL2_chr18:60790578-60986613	-0.0978739	0.806664	0.00796354	0.996235	0.0548868	0.816351	0.112965	0.292005
BCL2A1_chr15:80253231-80263643	0	1	0	1	0	1	0	1
BCL2L1_chr20:30252260-30311212	0.00774425	0.997568	-0.0452596	0.911179	-0.161811	0.213951	-0.201869	0.0351271
BCL2L10_chr15:52401465-52404972	-0.562043	0.535767	-0.0713428	0.986291	-1.00448	0.0731472	-0.43675	0.355081
BCL2L11_chr2:111878490-111926022	-0.0190842	0.997568	-0.0789962	0.782918	-0.0881251	0.643924	0.0379777	0.772047
BCL2L12_chr19:50162825-50177173	0.0911899	0.989784	-0.163281	0.852528	-0.0131419	0.993209	0.0828846	0.819272
BCL2L13_chr22:18121349-18213621	0.0278563	0.989784	0.0512302	0.830588	0.0460254	0.791075	0.10766	0.171016
BCL2L14_chr12:12223877-12252627	-0.570771	1	1.27552	1	1.83954	1	-0.982383	1
BCL2L15_chr1:114355233-114447746	-0.260674	0.947532	-0.10619	0.976276	0.166788	0.898596	-0.246115	0.593426
BCL2L2_chr14:23775970-23795394	0.0102883	0.997568	0.0511221	0.972854	-0.0196258	0.982759	-0.0376155	0.896426
BCL2L2-PABPN1_chr14:23775970-23795394	-0.0173656	0.997568	0.0117547	0.994113	0.00145633	0.996025	-0.00948223	0.947728
BCL3_chr19:45251977-45263301	0.0910398	0.929008	0.218141	0.262937	0.366017	0.0157855	0.669228	0.000361247
BCL6_chr3:187416046-187463513	-0.16545	0.480206	-0.0954039	0.688784	0.16679	0.23017	0.400946	0.000361247
BCL6B_chr17:6926368-6932961	0.497229	1	0.349452	1	-0.106829	1	0.42992	0.0243302
BCL7A_chr12:122459791-122499950	-0.0114481	0.997568	0.00790855	0.994417	-0.0386704	0.847519	0.0295409	0.777165
BCL7B_chr7:72950682-72972065	0.0837402	0.77199	0.0432969	0.884189	-0.0197621	0.95161	-0.126473	0.128131
BCL7C_chr16:30845361-30906539	0.171069	0.377351	0.0691925	0.787692	-0.0270867	0.937952	-0.238188	0.0218135
BCL9_chr1:147013270-147098020	-0.0638628	0.863611	-0.135146	0.243512	-0.21912	0.00996372	-0.30215	0.000361247
BCL9L_chr11:118754474-118781613	1.49111e-05	0.999764	-0.0110892	0.992179	-0.0597872	0.715449	0.0365876	0.720761
BCLAF1_chr6:136578000-136610989	-0.0918356	0.663463	-0.145191	0.169474	-0.238184	0.00115022	-0.63488	0.000361247
BCO1_chr16:81272295-81324747	inf	1	0.0580664	1	inf	1	-inf	1
BCO2_chr11:112046207-112089649	-0.361234	0.503602	0.287489	0.528252	0.620765	0.0319192	0.450537	0.0967544
BCOR_chrX:39910498-40036582	0.106963	0.586664	-0.101967	0.448552	-0.0323297	0.882747	-0.106924	0.175477
BCORL1_chrX:129139163-129192058	-0.111542	0.635779	-0.144886	0.2639	0.00398251	0.99322	0.102381	0.22377
BCORP1_chrY:21617316-21665039	0.427032	1	-2.49798	1	0.204401	1	1.59108	1
BCR_chr22:23522551-23660224	0.0140913	0.997568	-0.0761693	0.658853	-0.117721	0.286186	-0.0891672	0.280896
BCRP2_chr22:21457304-21476575	-0.0198453	0.997568	-0.538013	0.156456	0.0749995	1	-0.326453	0.287956
BCRP3_chr22:25028881-25055114	-0.995977	1	-0.468602	1	0.417621	0.750825	-0.850864	0.219638
BCS1L_chr2:219524378-219528166	-0.00765524	0.997568	-0.0516094	0.836452	-0.140309	0.186073	-0.185341	0.0142675
BCYRN1_chrX:70430034-70948962	0.221286	0.997568	-0.0877545	0.996791	-0.137216	0.988148	-0.212212	0.936923
BDH1_chr3:197236653-197300194	-0.0164735	0.997568	0.0553356	0.830588	-0.0458358	0.83104	-0.378549	0.000361247
BDH2_chr4:103998781-104021024	-0.107457	0.69968	-0.0720446	0.760595	-0.0713772	0.687856	-0.26902	0.000669338
BDKRB1_chr14:96722546-96731100	0.280502	0.764701	-0.0319525	0.994417	-0.0776613	0.948107	0.0145852	0.985538
BDKRB2_chr14:96671134-96710666	0.4905	0.0864029	-0.353649	1	-0.544883	1	-0.204767	0.311585
BDNF_chr11:27528398-27743605	-0.041792	0.987067	0.195575	0.186173	0.296479	0.0112343	0.0442398	0.77581
BDNF-AS_chr11:27528398-27743605	-0.0519549	0.997568	0.303663	0.444343	0.222718	0.53319	-0.070877	0.811412
BDP1_chr5:70751441-70863649	-0.121834	0.478046	-0.0828661	0.609593	0.0235998	0.929413	-0.120576	0.115633
BEAN1_chr16:66461199-66527432	-1.37887	1	-0.359386	1	1.18008	1	0.393343	1
BEAN1-AS1_chr16:66461199-66527432	-inf	1	inf	1	-inf	1	1.91711	1
BECN1_chr17:40950853-40976310	0.0272746	0.99358	-0.0700258	0.710683	-0.0724697	0.612457	-0.171772	0.0201141
BECN2_chr1:242121068-242122364	0.343976	1	0.00557603	1	inf	1	0.163296	1
BEGAIN_chr14:101003483-101036131	0.171314	0.348346	0.264718	0.00929589	0.184981	0.103138	0.252296	0.00405478
BEND2_chrX:18181050-18239024	-0.187681	1	0.0830217	1	0.368204	1	-0.0971174	1
BEND3_chr6:107386384-107435636	-0.101375	0.676945	-0.099421	0.541008	-0.143422	0.199954	-0.292455	0.000361247
BEND3P3_chr10:81442730-81448650	-0.128818	0.502889	-0.0757858	0.700683	0.085478	0.549994	0.0191925	0.871226
BEND4_chr4:42112869-42154895	-0.178201	0.200581	0.0540854	0.824429	0.197646	0.0327137	0.269842	0.000361247
BEND5_chr1:48998526-50489626	0.094768	0.760375	-0.207705	0.0698328	-0.287501	0.0038155	-0.312332	0.000361247
BEND6_chr6:56819772-56892142	-0.00561719	0.997568	0.0942198	0.690837	0.279025	0.0343039	0.254059	0.0317152
BEND7_chr10:13480483-13544976	0.130943	1	0.678872	1	0.304889	1	0.617324	1
BEST1_chr11:61717355-61735132	0.251274	0.997568	0.442548	0.902327	0.438931	0.84684	0.732033	0.415537
BEST2_chr19:12863406-12869271	-1.41403	1	-0.772739	1	1.31976	1	-0.0165508	1
BEST3_chr12:70037287-70093196	-0.56349	1	0.794669	1	0.338346	1	0.286185	1
BEST4_chr1:45249256-45253426	0.175135	0.942683	-0.000941197	1	0.0758794	1	-0.128182	1
BET1_chr7:93620999-93633690	-0.0589926	0.926346	0.101637	0.56779	-0.0924702	0.542193	-0.145999	0.109954
BET1L_chr11:202923-207422	0.00900596	0.997568	0.11197	0.43071	0.029921	0.909168	0.0572101	0.547444
BEX1_chrX:102317580-102319168	0.0538795	0.910342	-0.00748972	0.994417	-0.0786121	0.546789	-0.10053	0.206457
BEX2_chrX:102564273-102565974	0.0675388	0.87525	0.0230776	0.971993	0.153061	0.16249	0.357184	0.000361247
BEX4_chrX:102470019-102472128	0.0595547	0.896151	0.0549303	0.821523	0.0302257	0.90769	0.0940391	0.26395
BEX5_chrX:101408678-101410986	1.58873	1	0.335826	1	-0.642325	1	0.897042	1
BFAR_chr16:14726667-14763093	-0.0125994	0.997568	-0.0283195	0.948374	0.0438374	0.82232	0.116938	0.136976
BFSP1_chr20:17474549-17549865	0.0725791	0.969415	-0.144211	0.671345	-0.205416	0.41284	-0.408314	0.0250814
BFSP2_chr3:133118838-133194056	0	1	0	1	-inf	1	0	1
BGLAP_chr1:156182778-156217908	0.273765	0.997568	-0.0392419	0.997776	0.162553	0.989377	0.0751996	0.979871
BGLT3_chr11:5265783-5266776	0	1	0	1	0	1	0	1
BGN_chrX:152713122-152775004	-0.039979	0.978247	0.107891	0.501963	0.147512	0.209361	0.582315	0.000361247
BHLHA15_chr7:97841565-97842271	0.176888	0.996878	0.472886	0.700324	0.514566	0.570898	0.188127	0.739694
BHLHA9_chr17:1173857-1174565	0	1	0	1	0	1	0	1
BHLHB9_chrX:101975641-102007369	-0.0912984	0.756426	-0.100098	0.546734	-0.0531271	0.788072	-0.330247	0.000361247
BHLHE22_chr8:65492794-65496191	inf	1	0	1	inf	1	0	1
BHLHE23_chr20:61637330-61638387	0	1	0	1	0	1	0	1
BHLHE40_chr3:4938492-5026865	-0.115567	0.885217	-0.342424	0.015172	0.066481	0.828817	0.136789	0.290933
BHLHE40-AS1_chr3:4938492-5026865	-0.352867	0.85427	0.333565	0.747104	0.0905401	0.954585	0.122963	0.840811
BHLHE41_chr12:26272958-26278003	0.119513	0.523882	0.179868	0.0799771	0.378056	0.00115022	0.649636	0.000361247
BHMG1_chr19:46236508-46267797	0.611838	1	-0.253542	1	0.555378	1	-0.339741	1
BHMT_chr5:78407603-78428113	-0.0764773	1	-0.256193	1	0.383201	1	0.375409	1
BHMT2_chr5:78365546-78385897	0.203113	0.572494	0.0163165	0.994417	0.122237	0.683018	0.344526	0.0303288
BICC1_chr10:60272903-60591197	-0.0788826	0.82987	0.144376	0.261356	0.20152	0.0470681	0.349205	0.000361247
BICD1_chr12:32260184-32531141	0.0936251	0.728857	-0.122211	0.384836	0.140285	0.219353	0.231113	0.00250196
BICD2_chr9:95473644-95527083	-0.0533135	0.922669	-0.0620217	0.7633	-0.0884387	0.503901	-0.0849223	0.332835
BID_chr22:18216905-18257431	0.0888804	0.723735	-0.0234285	0.96743	-0.0439627	0.824847	-0.190396	0.0115541
BIK_chr22:43506753-43525718	-0.335367	0.87525	0.33908	0.802399	0.197617	0.870683	0.439231	0.319739
BIN1_chr2:127805598-127864903	0.102973	0.627738	0.0459658	0.859299	0.253439	0.00212086	0.35096	0.000361247
BIN2_chr12:51674821-51718464	inf	1	-inf	1	inf	1	0.426304	1
BIN3_chr8:22462144-22526661	0.0948635	0.997568	0.0208164	0.996791	-0.07257	0.954818	-0.207661	0.590038
BIN3-IT1_chr8:22462144-22526661	-0.179271	0.997568	-0.166073	0.996235	0.191657	0.984794	-0.229081	0.953866
BIRC2_chr11:102217912-102249401	-0.0527036	0.92958	-0.0351217	0.929033	0.0320691	0.898381	-0.0506412	0.609596
BIRC3_chr11:102188180-102210135	-0.271562	0.169961	-0.0715419	0.834615	0.21847	0.144969	-0.0724538	0.711972
BIRC5_chr17:76210276-76221716	-0.0200994	0.997568	-0.0444143	0.860404	-0.257589	0.00115022	-0.295083	0.000361247
BIRC6_chr2:32582095-32843965	-0.180793	0.131405	0.0148022	0.985252	0.0431073	0.810932	-0.0383953	0.696704
BIRC6-AS2_chr2:32582095-32843965	1.16149	1	0.582749	1	-0.384078	1	0.683446	1
BIRC7_chr20:61867234-61871859	0.850016	1	-inf	1	-inf	1	-inf	1
BIRC8_chr19:53792853-53794875	0	1	0	1	0	1	0	1
BISPR,MVB12A_chr19:17516494-17536148	-0.288087	0.977319	0.105436	0.990722	-0.0451472	0.989377	0.101473	0.916541
BIVM_chr13:103436630-103528351	-0.0175817	0.997568	0.0215652	0.990722	0.200719	0.260034	0.0841143	0.559398
BIVM-ERCC5_chr13:103436630-103528351	0.0561737	0.997568	-0.269646	0.638687	-0.0305053	0.968118	-0.136673	0.633367
BLACAT1_chr1:205404013-205425214	1.90894	1	0.0823088	1	-0.49167	1	1.23668	1
BLACE_chr7:155149682-155160628	-0.154331	0.770861	0.000666682	0.997983	-0.0932742	0.796666	-0.120601	0.560236
BLCAP_chr20:36145818-36156333	-0.105941	0.958637	0.0307529	0.990722	-0.0476533	0.949008	0.0456341	0.879351
BLID_chr11:121959810-122073770	-inf	1	0	1	0	1	inf	1
BLK_chr8:11351520-11422108	0.0874105	1	-0.197272	1	0.710073	1	0.522641	0.0346773
BLM_chr15:91260557-91358692	-0.0299555	0.986856	-0.0719975	0.700309	-0.0192072	0.951268	-0.272941	0.000361247
BLMH_chr17:28575212-28619184	-0.0244496	0.996437	-0.144347	0.195782	-0.236053	0.00531169	-0.166463	0.0256233
BLNK_chr10:97951454-98031333	-1.62607	1	0.836628	1	inf	1	0.726996	1
BLOC1S1_chr12:56109817-56118526	0.142198	0.430344	0.00732756	0.995402	-0.0786856	0.607838	-0.125654	0.138693
BLOC1S1-RDH5_chr12:56109817-56118526	0.14614	0.997568	-0.316951	0.909972	0.485186	0.651766	0.349343	0.696704
BLOC1S2_chr10:102033034-102046469	0.010504	0.997568	0.143076	0.228615	0.0266245	0.923102	-0.109001	0.208192
BLOC1S3_chr19:45682002-45685058	-0.0982473	0.786184	0.18273	0.193719	0.244644	0.0250506	0.0548159	0.682098
BLOC1S4_chr4:6717841-6719387	0.169207	0.351338	0.156291	0.269135	0.135354	0.286014	0.0301988	0.823131
BLOC1S5_chr6:7727010-8102828	-0.155389	0.986963	-0.151031	0.930561	-0.263612	0.745264	-0.00755094	0.989435
BLOC1S5-TXNDC5_chr6:7727010-8102828	-0.088154	0.997568	-0.317265	0.776794	-0.742261	0.227371	-0.229499	0.526367
BLOC1S6_chr15:45879416-45901909	-0.0764877	0.799872	-0.0209498	0.974249	-0.0343041	0.881822	-0.13255	0.0791343
BLVRA_chr7:43798271-43846941	0.107947	0.598825	0.0131305	0.990422	-0.00120324	0.996025	0.0847141	0.323445
BLVRB_chr19:40953690-40971725	0.246244	0.923368	0.51616	0.318697	0.191307	0.78695	0.622733	0.00318377
BLZF1_chr1:169075946-169429907	-0.0302215	0.997568	0.00293181	0.997983	0.0616353	0.948107	-0.0267236	0.945887
BMF_chr15:40380090-40401085	0.0555038	0.942253	-0.0640976	0.816766	-0.303637	0.00457549	0.185917	0.0270363
BMI1_chr10:22605311-22620414	0.00456125	0.997568	0.110553	0.830074	-0.0189366	0.982413	-0.120411	0.660689
BMP1_chr8:22022652-22069840	0.0817083	0.806354	-0.138741	0.292528	-0.120632	0.334369	-0.257793	0.000361247
BMP10_chr2:69092612-69098649	0	1	0	1	0	1	0	1
BMP15_chrX:50653734-50659641	0	1	0	1	0	1	0	1
BMP2_chr20:6748744-6760910	0.132848	1	0.118828	1	2.08057	1	2.20956	1
BMP2K_chr4:79697531-79833341	-0.0399353	0.983985	-0.0883809	0.697713	-0.120491	0.437347	-0.0345116	0.815872
BMP3_chr4:81952118-81978685	0.175021	1	-0.0565835	1	0.357342	1	-0.434499	1
BMP4_chr14:54416454-54423554	-0.061573	0.994471	-0.0628624	0.954745	0.0057565	0.994868	-0.0693892	0.80929
BMP5_chr6:55620237-55740375	-0.439562	1	-0.419975	1	0.268799	1	0.369606	1
BMP6_chr6:7727010-8102828	-0.819438	1	-0.393327	1	1.56162	1	2.20714	1
BMP7_chr20:55743808-55841707	-0.00557727	0.997568	-0.0622487	0.760201	-0.0571498	0.723232	0.0119631	0.916541
BMP7-AS1_chr20:55743808-55841707	-inf	1	0	1	0	1	-inf	1
BMP8A_chr1:39957317-40025370	0.0160701	0.997568	-0.054912	0.946584	0.116157	0.7307	-0.167259	0.391839
BMP8B_chr1:40204516-40254533	-0.0363433	0.997568	-0.0793601	0.977051	0.10119	0.912255	0.10391	0.747008
BMPER_chr7:33944522-34195484	-0.354799	1	0.0839301	1	-0.0798797	1	-0.399281	1
BMPR1A_chr10:88516395-88684945	-0.041238	0.963003	0.0170775	0.980865	0.0418802	0.837704	-0.119137	0.136614
BMPR1B_chr4:95679127-96079601	0.0661916	0.829144	0.0555898	0.791147	0.0596409	0.682052	0.163986	0.0230568
BMPR1B-AS1_chr4:95664818-95678684	0.0633147	0.944934	0.0587124	0.86725	-0.201596	0.151311	-0.516724	0.000361247
BMPR2_chr2:203241049-203432474	-0.27865	0.00639262	-0.0723708	0.677459	0.0990716	0.399693	0.0517749	0.569743
BMS1_chr10:43277953-43330385	-0.0100299	0.997568	-0.0730191	0.675642	-0.0111726	0.974073	-0.118748	0.12088
BMS1P17_chr22:16150528-16193009	0	1	0	1	0	1	0	1
BMS1P18_chr14:19650031-19692916	inf	1	0	1	-inf	1	inf	1
BMS1P20_chr22:22652462-22677324	0.104827	0.707133	-0.172175	0.171112	-0.000537816	0.998228	-0.0341269	0.785361
BMS1P21_chr10:81664653-81691557	2.27167	1	0.723186	1	-0.230042	1	-0.576481	1
BMS1P4_chr10:75458908-75490272	-0.00276579	0.997568	-0.0117583	0.994417	0.254128	0.0452359	0.246649	0.030607
BMS1P5_chr10:48927373-48980339	0.0353134	1	0.0649714	0.959454	0.279686	1	0.189834	0.479164
BMS1P6_chr10:48185838-48203780	-inf	1	0	1	0	1	0	1
BMX_chrX:15518899-15574652	-0.524478	1	-0.102143	1	-0.329795	1	-0.500356	1
BNC1_chr15:83924654-83953468	2.07744	1	-0.72948	1	-0.93826	1	inf	1
BNC2_chr9:16409500-16870786	-0.176895	0.513144	-0.304357	0.00668101	-0.610601	0.00115022	-0.607201	0.000361247
BNIP1_chr5:172571444-172591390	0.172481	0.294962	0.0453703	0.896781	0.0604939	0.755761	0.33586	0.000361247
BNIP2_chr15:59955061-59981642	-0.0196765	0.997568	0.0132972	0.990422	0.0399484	0.852761	-0.19018	0.0126
BNIP3_chr10:133781186-133795517	-0.0513623	0.93175	-0.419899	0.00209444	-0.592258	0.00115022	-1.28371	0.000361247
BNIP3L_chr8:26240522-26270644	0.0324865	0.98142	-0.125341	0.294237	-0.167993	0.0647887	-0.31549	0.000361247
BNIPL_chr1:151009028-151020076	-0.389331	0.0576687	-0.12132	0.727916	-0.212088	0.338548	-0.146139	0.415822
BOC_chr3:112930311-113160361	0.0631586	0.947014	0.0382303	0.946584	-0.0324075	0.930842	0.00490308	0.974303
BOD1_chr5:173034147-173043666	0.0579848	0.89119	0.124628	0.292528	0.0439866	0.806606	0.0792757	0.334659
BOD1L1_chr4:13570365-13629328	-0.054093	0.908256	-0.0995168	0.482744	0.0641117	0.676379	0.0523526	0.566454
BOD1L2_chr18:54814292-54817639	0.052245	1	0	1	0	1	0.697907	1
BOK_chr2:242483800-242513553	0.105908	0.856525	0.124302	0.563192	0.195094	0.236626	0.276887	0.0122522
BOK-AS1_chr2:242483800-242513553	1.39255	1	-0.838109	1	inf	1	0.370977	1
BOLA1_chr1:149871154-149872348	0.231922	0.0453054	0.210412	0.039789	0.0109501	0.977549	0.233742	0.00295115
BOLA2_chr16:30204255-30218248	0	1	0	1	0	1	0	1
BOLA3_chr2:74362527-74375039	0.196056	0.201464	0.0290752	0.960739	-0.040705	0.870841	-0.0881142	0.411496
BOLA3-AS1_chr2:74375107-74379516	-0.0545115	0.989516	0.0642422	0.932559	-0.0688607	0.861853	0.0866331	0.626613
BOLL_chr2:198591602-198651036	0.493187	1	0.624013	1	0.251403	1	0.201176	1
BOP1_chr8:145486001-145515120	0.127705	0.413802	0.0898777	0.532248	0.118047	0.252962	0.185841	0.00954369
BORA_chr13:73282494-73590591	0.0659027	0.997568	-0.134272	0.905613	-0.123323	0.882747	-0.0310046	0.941284
BPESC1_chr3:138823026-138844005	0	1	0	1	0	1	0	1
BPGM_chr7:134331530-134364567	-0.0212547	0.997568	-0.115537	0.424485	-0.0918795	0.50302	-0.0239611	0.840925
BPHL_chr6:3118609-3153432	0.0367092	0.977574	-0.0030702	0.997213	-0.143084	0.18628	-0.286454	0.000361247
BPI_chr20:36932551-36965905	0	1	0	1	0	1	inf	1
BPIFA1_chr20:31823801-31831115	0	1	0	1	0	1	0	1
BPIFA2_chr20:31755959-31769223	0	1	0	1	0	1	0	1
BPIFA3_chr20:31805115-31815612	0	1	0	1	0	1	0	1
BPIFA4P_chr20:31781410-31798268	0	1	0	1	0	1	0	1
BPIFB1_chr20:31870940-31897684	inf	1	0	1	0	1	1.85504	1
BPIFB2_chr20:31595383-31611515	0	1	0	1	0	1	0	1
BPIFB3_chr20:31643136-31661443	0	1	0	1	0	1	0	1
BPIFB4_chr20:31669317-31699557	0	1	0	1	0	1	0	1
BPIFB6_chr20:31619453-31631853	0	1	0	1	0	1	0	1
BPIFC_chr22:32809833-32853373	-0.114365	1	-2.24047	1	inf	1	1.07297	1
BPNT1_chr1:220046618-220321383	-0.0548742	0.997568	-0.0273686	0.994473	-0.0431804	0.974049	-0.0740817	0.87535
BPTF_chr17:65821779-65980494	-0.17842	0.124714	-0.202021	0.0299802	-0.054563	0.728033	-0.187607	0.00649729
BPY2B_chrY:27177049-27198251	0	1	0	1	0	1	0	1
BRAF_chr7:140433812-140624564	-0.0569279	0.932094	0.0522451	0.854377	0.102162	0.470145	0.217362	0.00630297
BRAP_chr12:112079949-112123800	0.0822756	0.767532	0.0250867	0.96391	-0.0699583	0.648268	-0.126388	0.125059
BRAT1_chr7:2577443-2595392	0.0100921	0.997568	0.0772269	0.660933	-0.0645971	0.682052	-0.0215925	0.845088
BRCA1_chr17:41196311-41277500	-0.0529087	0.932094	-0.0752346	0.687716	-0.00339784	0.994387	-0.20302	0.00936671
BRCA2_chr13:32889616-32973809	-0.178338	0.180789	-0.0758936	0.6732	-0.215116	0.0228825	-0.323547	0.000361247
BRCAT107_chr5:44495245-44510384	-inf	1	0.0535361	1	inf	1	2.07671	1
BRCAT54_chr5:44744429-44808895	-0.150637	0.839303	-0.0208481	0.994113	-0.053642	0.920323	0.0986175	0.623947
BRCC3_chrX:154299694-154351349	-0.0742541	0.825252	-0.202063	0.0481822	-0.1843	0.0653697	-0.398898	0.000361247
BRD1_chr22:50166925-50221196	0.0513776	0.928771	0.0064874	0.995297	0.00463995	0.991621	-0.154019	0.0392155
BRD2_chr6_ssto_hap7:4367204-4430060	-0.0357665	0.977009	-0.1096	0.382393	-0.0261435	0.916747	-0.0776147	0.358843
BRD3_chr9:136890560-136933141	-0.0118613	0.997568	-0.016043	0.986291	-0.035586	0.885031	-0.10328	0.262315
BRD4_chr19:15348300-15391262	-0.0395543	0.964949	-0.111771	0.369773	-0.100652	0.383937	-0.0471316	0.609631
BRD7_chr16:50352928-50402845	0.10223	0.60871	-0.143644	0.180082	-0.0889808	0.460621	-0.14032	0.0597953
BRD7P3_chr6:118781934-119031238	0.1069	1	0.965871	1	-inf	1	-1.01669	1
BRD8_chr5:137475458-137514358	0.0068474	0.997568	-0.134547	0.235759	-0.0621176	0.684024	-0.214133	0.00273514
BRD9_chr5:863849-892939	0.134633	0.425888	0.0354683	0.917783	0.110031	0.347371	0.0194257	0.863383
BRDT_chr1:92414927-92479985	0.420481	1	-0.535563	1	0.298565	1	-0.345368	1
BRDTP1_chrX:95592084-95592901	0	1	0	1	0	1	0	1
BRE_chr2:28004230-28561767	0.0134406	0.997568	-0.00447191	0.996791	-0.0307882	0.904488	-0.0143341	0.902998
BRE-AS1_chr2:28004230-28561767	0.408277	0.997568	0.182877	0.995456	0.191456	0.985626	0.358653	0.877818
BREA2_chr8:144779284-144780583	-0.483299	0.102931	-0.181952	0.667997	-0.331886	0.23637	-0.0964983	0.722529
BRF1_chr14:105675622-105864484	0.080457	0.96436	-0.036897	0.980384	-0.0659536	0.89645	-0.204314	0.254409
BRF2_chr8:37654400-37707431	0.173944	0.802998	0.193307	0.634908	-0.0537896	0.943346	-0.0830851	0.79313
BRI3_chr7:97910978-98030427	-0.00360622	0.997568	0.238515	0.0203326	0.0611474	0.736356	0.27854	0.000361247
BRI3BP_chr12:125478193-125511969	-0.00822425	0.997568	0.245469	0.502831	0.0372222	0.965541	-0.00112433	0.996888
BRICD5_chr16:2255177-2261069	-0.0787999	0.997568	-0.0187254	0.996791	0.257981	0.64303	-0.0141564	0.976251
BRINP1_chr9:121928907-122131739	-0.506368	1	0.643386	1	0.282282	1	0.488578	1
BRINP2_chr1:177140523-177251558	0.0811926	1	-0.890118	1	0.229751	1	-2.1935	1
BRINP3_chr1:190066796-190446759	-0.352931	1	0.00836283	1	-0.0983911	1	0.331357	1
BRIP1_chr17:59756546-59940920	-0.111109	0.549726	-0.0499637	0.834334	-0.0533101	0.74556	-0.461971	0.000361247
BRIX1_chr5:34915819-34925787	-0.00223503	0.9976	-0.0128333	0.990422	0.0263694	0.920323	-0.05673	0.529664
BRK1_chr3:10157332-10168874	-0.0611622	0.885786	0.103985	0.468899	-0.0187071	0.951985	-0.0589737	0.524336
BRMS1_chr11:66104803-66112582	0.116047	0.521726	-0.0700535	0.698748	-0.15473	0.117282	-0.262794	0.000361247
BRMS1L_chr14:36295596-36341169	-0.135476	0.442714	-0.18922	0.076471	-0.148362	0.176391	-0.43777	0.000361247
BROX_chr1:222885894-222908538	-0.085899	0.868875	-0.0558069	0.87633	-0.125334	0.427659	-0.0843066	0.452156
BRPF1_chr3:9773433-9789699	0.0616617	0.898045	-0.111052	0.463224	-0.0274656	0.922553	-0.117934	0.175389
BRPF3_chr6:36164549-36200567	-0.00261079	0.997568	-0.0250775	0.960609	-0.157835	0.123089	-0.328034	0.000361247
BRS3_chrX:135570124-135574598	1.40402	1	inf	1	-inf	1	-inf	1
BRSK1_chr19:55795533-55823903	0.0326863	0.98548	-0.0751974	0.698748	-0.0086428	0.982413	-0.0431444	0.66843
BRSK2_chr11:1411128-1483919	0.0285718	0.992063	-0.084512	0.627725	-0.0378136	0.867497	-0.0416347	0.680833
BRWD1_chr21:40557403-40685712	0.0816567	0.942886	0.184494	0.327785	0.0412293	0.929413	0.260228	0.0238529
BRWD1-AS1_chr21:40687632-40695144	-0.338862	1	-0.724418	1	-0.668053	0.6035	0.242362	1
BRWD1-IT2_chr21:40685832-40686841	0.467813	0.4637	0.427057	0.417027	-0.012524	0.99475	0.02215	0.957565
BRWD3_chrX:79924986-80065233	-0.250927	0.00639262	-0.0883641	0.575435	0.104923	0.3726	0.0507206	0.584549
BSCL2_chr11:62457733-62494857	-0.0884657	0.997568	0.0992104	0.987282	-0.0569783	0.982413	-0.194266	0.760829
BSDC1_chr1:32830233-32860062	0.0878218	0.726711	-0.137318	0.235602	-0.263993	0.00212086	-0.204073	0.00610629
BSG_chr19:571276-583493	0.0580187	0.877404	0.0255843	0.954215	-0.0884292	0.443099	-0.0297793	0.770555
BSN_chr3:49591921-49708982	-0.0989722	0.666717	0.036797	0.911179	0.040722	0.850647	0.213456	0.00340581
BSN-AS2_chr3:49586738-49591799	0.165134	0.739381	0.0562488	0.943981	-0.0432185	0.940989	0.350699	0.0331763
BSND_chr1:55464616-55474465	0	1	inf	1	0.0461066	1	inf	1
BSPH1_chr19:48471302-48495427	0	1	0	1	0	1	0	1
BSPRY_chr9:116111811-116133513	-inf	1	1.52416	1	-0.814772	1	0.168897	1
BST1_chr4:15704572-15733796	-0.0316425	0.997568	0.084568	0.892768	-0.133599	0.656832	-0.203482	0.333783
BST2_chr19:17513747-17516457	-0.131258	1	-0.268621	1	-0.050098	1	1.30598	0.0221254
BSX_chr11:122848356-122852379	0	1	0	1	inf	1	0	1
BTAF1_chr10:93683735-93790080	-0.165749	0.205174	-0.162973	0.113721	0.0033982	0.99387	-0.0396734	0.683682
BTBD1_chr15:83685180-83736167	-0.0237937	0.997225	-0.0462404	0.850873	-0.0561223	0.723104	-0.0453	0.630651
BTBD10_chr11:13409542-13484844	-0.0261971	0.996437	0.0021118	0.997392	-0.0197528	0.950058	0.0285847	0.797961
BTBD11_chr12:107712196-108053419	0.0917439	0.764514	0.247445	0.0223714	0.240538	0.0168499	0.402901	0.000361247
BTBD16_chr10:124030820-124097676	-0.822864	1	0.525355	1	0.815746	1	-1.38279	1
BTBD17_chr17:72352554-72357958	0.6139	0.46785	0.728082	0.276368	-0.0453937	0.977065	-0.0881551	0.88892
BTBD18_chr11:57479994-57586652	-0.251143	1	-0.557477	1	-1.01647	1	0.38667	1
BTBD19_chr1:45274153-45279801	-0.41027	1	0.495296	1	0.963386	1	-0.0546613	1
BTBD2_chr19:1985446-2015702	0.0935916	0.673314	0.0245223	0.960739	-0.0426174	0.822677	-0.0528728	0.557852
BTBD3_chr20:11871370-11907243	-0.0898629	0.739381	0.036343	0.924826	-0.0340342	0.895132	0.0407855	0.694709
BTBD6_chr14:105675622-105864484	0.0712103	0.957402	0.00838243	0.996791	-0.11285	0.650836	-0.263393	0.0687755
BTBD7_chr14:93703895-93799438	-0.171595	0.278152	-0.119774	0.464884	-0.040812	0.87575	-0.167692	0.0574695
BTBD8_chr1:92545861-92613401	-0.346474	0.714488	0.466507	0.296968	-0.234528	0.708113	0.17724	0.575607
BTBD9_chr6:38136226-38607924	-0.041705	0.969415	-0.0253723	0.965618	-0.10345	0.437484	-0.0874102	0.342842
BTC_chr4:75671447-75719882	0	1	0	1	0	1	0	1
BTD_chr3:15602210-15687328	0.0801358	0.97578	-0.144934	0.7633	-0.325854	0.133667	-0.286204	0.131098
BTF3_chr5:72794249-72801448	0.0482872	0.931882	-0.0175613	0.977967	-0.0351093	0.861414	-0.0363303	0.711613
BTF3L4_chr1:52521856-52556388	-0.0634442	0.861131	0.00543469	0.996235	-0.0748803	0.584155	-0.144043	0.0568706
BTF3P11_chr13:77502584-77503224	-1.28741	1	-0.701778	1	1.44309	1	0.290837	1
BTG1_chr12:92378751-92539673	-0.109117	0.59704	-0.110159	0.41512	-0.242894	0.00598189	-0.214552	0.00176118
BTG2_chr1:203274663-203278729	-0.0783513	0.87073	-0.387939	0.00209444	-0.282536	0.00212086	-0.17275	0.0534876
BTG3_chr21:18965967-18985268	-0.0294964	0.989784	-0.0658973	0.754324	-0.0393602	0.852761	0.0499339	0.601945
BTG4_chr11:111338255-111383079	0.224498	1	0	1	0	1	0	1
BTK_chrX:100604434-100645784	-0.252334	1	-0.578911	1	-0.0194451	1	0.391398	1
BTLA_chr3:112182812-112218408	-0.305686	1	0.0280486	1	0.0317726	1	1.84598	1
BTN1A1_chr6:26501494-26510652	-0.0658481	0.877404	0.025937	0.965393	-0.206136	0.0419804	-0.468168	0.000361247
BTN2A1_chr6:26458131-26482737	-0.0772107	0.811153	-0.0787603	0.676276	-0.0220461	0.94239	-0.152951	0.0613335
BTN2A2_chr6:26383323-26395100	0.0857616	0.831122	-0.0516955	0.88348	0.00664232	0.988987	-0.110308	0.291463
BTN2A3P_chr6:26421618-26430816	-0.0521501	0.992063	-0.109497	0.807785	0.206344	0.391065	0.172058	0.387876
BTN3A1_chr6:26402464-26415444	-0.0126221	0.997568	-0.0289288	0.961082	0.0275482	0.928285	-0.0222717	0.869313
BTN3A2_chr6:26365386-26378548	-0.0287717	0.997568	-0.109447	0.560601	0.040899	0.881822	0.169324	0.0692765
BTN3A3_chr6:26440699-26453643	0.16086	0.716842	-0.0511436	0.940571	0.221204	0.263518	0.280164	0.0623756
BTNL10_chr1:228698059-228699989	-0.982268	1	-1.42414	1	1.12538	1	0.172018	1
BTNL2_chr6_ssto_hap7:3705728-3722355	0	1	0	1	0	1	0	1
BTNL3_chr5:180415844-180433727	0	1	0	1	0	1	0	1
BTNL8_chr5:180326076-180377906	0	1	0	1	0	1	-inf	1
BTNL9_chr5:180467224-180488523	3.14448	1	-0.772286	1	-inf	1	0.540226	1
BTRC_chr10:103113789-103317078	-0.152364	0.326085	-0.10773	0.447033	-0.150143	0.145302	-0.301906	0.000361247
BUB1_chr2:111395274-111435684	-0.0244869	0.996437	-0.134501	0.235602	-0.112785	0.303393	-0.0647783	0.45254
BUB1B_chr15:40453209-40569688	-0.0397986	0.962863	-0.13401	0.228615	-0.102318	0.369889	-0.0777174	0.354667
BUB3_chr10:124913759-124924886	-0.0365424	0.977208	-0.107495	0.429822	-0.130184	0.213951	-0.104949	0.198078
BUD13_chr11:116618885-116643714	0.0995629	0.651697	-0.0410437	0.892518	-0.0186837	0.951704	0.0846516	0.32396
BUD31_chr7:99006600-99063824	0.126651	0.93175	0.0456824	0.978967	-0.0388015	0.964643	0.0503599	0.863383
BVES_chr6:105544698-105585049	-0.0923265	0.705699	-0.088352	0.582565	-0.0160593	0.964167	0.0679295	0.45136
BVES-AS1_chr6:105585561-105627858	-0.120216	0.978609	-0.454901	0.273388	-0.0988706	0.90769	-0.236767	0.34899
BYSL_chr6:41888964-41900784	0.0958863	0.673291	0.00265286	0.9973	-0.0340562	0.882586	-0.0431541	0.658018
BZRAP1_chr17:56378587-56494943	-0.0220334	0.997568	-0.313147	0.506219	-0.197286	0.678352	-0.440251	0.0246252
BZRAP1-AS1_chr17:56378587-56494943	-0.224431	1	-0.370533	1	0.133619	0.9812	-0.28066	0.892088
BZW1_chr2:201560445-201688569	0.0291777	0.98548	0.0425183	0.865496	-0.0214839	0.935308	-0.359607	0.000361247
BZW2_chr7:16685758-16746148	0.0245268	0.996367	0.00422383	0.996791	0.0292528	0.902884	0.067113	0.431016
C10orf10_chr10:45455218-45500777	-0.074851	0.997568	0.0273647	0.997037	0.0676511	0.9812	0.133436	0.850536
C10orf105_chr10:73156690-73575704	-0.16362	1	0.631202	1	-0.329238	1	-0.297962	1
C10orf107_chr10:63422718-63526091	inf	1	0	1	inf	1	inf	1
C10orf11_chr10:77191403-78317133	0.180785	0.958152	0.0671686	0.980865	-0.839763	0.0495746	-0.210996	0.562391
C10orf111_chr10:15137383-15146256	0.119981	0.997568	-0.647297	0.687662	-0.100871	0.974073	0.181151	0.858625
C10orf113_chr10:21068902-21463852	0	1	0	1	0	1	0	1
C10orf12_chr10:98741040-98745585	0.0781158	0.85159	-0.0374059	0.93584	0.0170318	0.967834	0.315569	0.000361247
C10orf120_chr10:124457224-124459338	0	1	0	1	0	1	0	1
C10orf126_chr10:29135336-29170826	0.186483	1	0.452546	1	-0.636838	1	-0.851852	1
C10orf128_chr10:50362768-50396445	0.245415	0.480837	-0.268063	0.179824	-0.0889396	0.804841	-0.0209819	0.924421
C10orf131_chr10:97471535-97849992	-0.356709	1	0.0694226	0.9973	0.416667	0.967911	0.602505	0.867106
C10orf142_chr10:44788197-44790097	0	1	-inf	1	0	1	0	1
C10orf2_chr10:102747292-102754158	0.0302507	0.994814	-0.00459995	0.996791	0.0668942	0.693312	0.0423071	0.732094
C10orf25_chr10:45455218-45500777	0.0543362	0.997568	-0.139345	0.976322	-0.0992504	0.964643	-0.339804	0.546461
C10orf32_chr10:104613966-104661655	0.0634623	0.98548	0.0184358	0.994417	-0.00233817	0.996392	-0.113077	0.566454
C10orf32-ASMT_chr10:104613966-104661655	-0.159404	0.997568	-0.533379	0.404059	0.661432	0.742214	-0.678342	0.463058
C10orf35_chr10:71390002-71393355	0.131604	0.537523	0.192928	0.0965324	0.00312015	0.994586	-0.0190911	0.89017
C10orf53_chr10:50887683-50916956	0.265957	1	1.25939	0.207751	0.786505	0.445859	0.312574	0.570345
C10orf54_chr10:73156690-73575704	0.175265	1	0.329317	1	-0.384703	1	0.65606	0.0346773
C10orf55_chr10:75669726-75682535	-0.317223	1	-inf	1	-inf	1	inf	1
C10orf62_chr10:99344101-99372555	-1.14282	1	1.77641	1	-1.13383	1	0.414322	1
C10orf67_chr10:23605519-23633772	-0.531659	1	-inf	1	0.983655	1	inf	1
C10orf71_chr10:50507186-50535537	-1.36166	1	-1.52717	1	1.69027	1	0.351777	1
C10orf71-AS1_chr10:50504327-50506938	-0.536284	1	-0.792119	1	0.426104	1	-0.378184	1
C10orf76_chr10:103605355-103815932	-0.0457563	0.957067	-0.0617887	0.787128	-0.177263	0.0722382	-0.29191	0.000361247
C10orf82_chr10:118423206-118429481	0.1824	0.673315	0.208105	0.463074	0.378699	0.063943	0.237893	0.200023
C10orf88_chr10:124690418-124713919	-0.165974	0.278152	-0.041013	0.906877	0.15361	0.172741	0.090731	0.31866
C10orf90_chr10:128113573-128210010	-0.149143	1	-0.309544	1	0.963003	1	0.587635	1
C10orf91_chr10:134258713-134261825	-1.21235	1	1.28966	1	-0.769573	1	0.356915	1
C10orf95_chr10:104209573-104216050	0.122354	0.978264	0.217693	0.752923	0.0260922	0.984794	0.230239	0.456409
C10orf99_chr10:85933553-85945050	0	1	0	1	-inf	1	-inf	1
C11orf1_chr11:111744779-111754797	0.145758	0.6889	0.12965	0.583591	0.147729	0.406169	0.0778458	0.566638
C11orf16_chr11:8932700-8954553	0.730001	1	-0.314912	1	0.682122	1	-0.183257	1
C11orf21_chr11:2317506-2323143	-inf	1	1.19324	1	-1.13748	1	0.46154	1
C11orf24_chr11:68028802-68039469	0.00237317	0.9976	-0.087359	0.597547	-0.164609	0.115067	-0.17557	0.0229059
C11orf30_chr11:76156068-76263943	-0.0559049	0.903591	-0.0128417	0.990465	-0.0762203	0.585239	-0.179645	0.0160309
C11orf31_chr11:57479994-57586652	0.0984773	0.977819	0.100088	0.912919	-0.0264548	0.980234	0.0613453	0.850036
C11orf39_chr11:131240370-132206716	0	1	0	1	0	1	0	1
C11orf40_chr11:4592652-4599050	0	1	0	1	0	1	0	1
C11orf42_chr11:6226797-6232365	0.18719	1	-0.0941014	1	0.325689	1	-0.42304	0.423571
C11orf44_chr11:130542850-130587247	-0.285608	1	-0.387167	1	-0.211606	1	0.336017	1
C11orf45_chr11:128761312-128787951	0.101173	0.915663	-0.0371245	0.976322	-0.352714	0.0345855	-0.135283	0.412694
C11orf49_chr11:46958239-47198676	0.0343014	0.997568	-0.0298191	0.988392	0.0112017	0.988436	-0.000358942	0.998731
C11orf52_chr11:111779343-111797595	0.10471	1	-inf	1	0	1	inf	1
C11orf53_chr11:111126706-111157129	-inf	1	0	1	inf	1	0	1
C11orf54_chr11:93474759-93496268	-0.113038	0.572668	-0.0836694	0.627213	-0.0388222	0.861799	-0.151794	0.0512433
C11orf57_chr11:111944967-111957522	-0.026748	0.997568	-0.0457634	0.916048	-0.0251345	0.948107	-0.14509	0.12567
C11orf58_chr11:16760147-16779901	-0.0249742	0.995125	0.0214045	0.969622	-0.0329894	0.881628	-0.207745	0.00295115
C11orf63_chr11:122753235-122830430	0.0131079	0.997568	-0.23712	0.659435	0.367805	0.238617	0.0852451	0.817309
C11orf65_chr11:108253726-108338258	0.395068	0.301844	-0.0731784	0.942202	0.222437	0.482399	-0.156584	0.511579
C11orf68_chr11:65684282-65686531	0.102176	0.672097	0.110784	0.453428	-0.039258	0.863415	-0.0417485	0.685716
C11orf70_chr11:101918168-101955291	0.407051	0.803483	-0.481703	0.533884	-0.115515	0.943295	0.119628	0.858217
C11orf71_chr11:114262169-114281332	0.284946	0.507925	0.369783	0.120319	0.131169	0.706861	0.0429639	0.860027
C11orf72_chr11:67370350-67374177	-0.0432263	0.969415	0.0366685	0.922453	0.0766504	0.630785	0.101954	0.245646
C11orf73_chr11:86013252-86056985	0.0398861	0.969415	-0.0300743	0.944004	-0.126371	0.234594	-0.178408	0.0179586
C11orf74_chr11:36613492-36680841	-0.0147008	0.997568	-0.0395004	0.920032	0.00431441	0.993209	-0.0273235	0.823131
C11orf80_chr11:66512206-66614003	0.0196664	0.997568	-0.0108077	0.995456	0.128686	0.543683	0.144001	0.256319
C11orf84_chr11:63580845-63595190	0.0637334	0.861131	0.0688426	0.706678	-0.10175	0.391062	-0.210334	0.00250196
C11orf85_chr11:64705701-64739563	-inf	1	0	1	0	1	inf	1
C11orf86_chr11:66742753-66744479	0	1	-inf	1	inf	1	0.497642	1
C11orf87_chr11:109292845-109299893	-0.543932	1	-0.455588	1	-0.470898	1	0.0486799	1
C11orf88_chr11:111385509-111407756	inf	1	0	1	0	1	0	1
C11orf91_chr11:33719653-33722286	0.300698	1	-0.67381	0.378698	0.771217	0.29686	0.00965589	0.976425
C11orf94_chr11:45928085-45928833	-1.12469	0.283364	-0.0201041	0.997144	-0.840187	0.331039	-0.19865	0.789533
C11orf95_chr11:63527363-63536113	0.0212379	0.997568	-0.0950526	0.524585	-0.250026	0.00212086	-0.452694	0.000361247
C11orf96_chr11:43964105-43965433	0.273928	0.00639262	0.155598	0.218704	0.236694	0.0151918	0.453027	0.000361247
C11orf97_chr11:94245694-94265289	0	1	0	1	0	1	0	1
C11orf98_chr11:62430288-62441162	0.135258	0.628518	-0.0973216	0.687662	-0.12901	0.455389	-0.0712176	0.609966
C12orf10_chr12:53693469-53700965	0.120827	0.493909	0.0156517	0.984064	0.016946	0.959851	0.0795495	0.357104
C12orf29_chr12:88429267-88535993	-0.071327	0.953168	-0.0874096	0.825933	0.0488674	0.922837	-0.124849	0.45254
C12orf4_chr12:4596895-4647674	0.00485004	0.997568	-0.0238839	0.96858	0.0447042	0.827634	-0.29498	0.000361247
C12orf40_chr12:40019971-40115720	0.985351	1	-0.0339876	1	0.951599	1	0.350264	1
C12orf42_chr12:103631368-103889788	-0.0643709	0.997568	-0.282856	0.644706	-1.14396	0.0038155	-0.583279	0.0726553
C12orf43_chr12:121416370-121454305	0.0862886	0.78929	-0.104734	0.527278	-0.0836743	0.595841	-0.144432	0.103397
C12orf45_chr12:105380097-105388505	0.0916809	0.764723	-0.0333907	0.945185	0.00126593	0.996025	0.13046	0.160092
[truncated: 24,270 more rows]
