# Supplementary material for: Multiomic Analysis Reveals Disruption of Cholesterol Homeostasis by Cannabidiol in Human Cell Lines
Source: Mol Cell Proteomics. 2022 Jun 24;21(10):100262. doi: 10.1016/j.mcpro.2022.100262 (PMC9525918; doi:10.1016/j.mcpro.2022.100262)
Supplement: SubcellularProteome_proteinGroups [file mmc9.xlsx]

## Sheet: proteinGroups
Protein IDs	Majority protein IDs	Peptide counts (all)	Peptide counts (razor+unique)	Peptide counts (unique)	Fasta headers	Number of proteins	Peptides	Razor + unique peptides	Unique peptides	Peptides CYT_1A	Peptides CYT_1B	Peptides CYT_1C	Peptides CYT_2A	Peptides CYT_2B	Peptides CYT_2C	Peptides CYT_3A	Peptides CYT_3B	Peptides CYT_3C	Peptides NUC_1A	Peptides NUC_1B	Peptides NUC_1C	Peptides NUC_2A	Peptides NUC_2B	Peptides NUC_2C	Peptides NUC_3A	Peptides NUC_3B	Peptides NUC_3C	Peptides PM_1B	Peptides PM_1C	Peptides PM_2B	Peptides PM_2C	Peptides PM_3B	Peptides PM_3C	Peptides PM_4A	Peptides PM_5A	Peptides PM_6A	Razor + unique peptides CYT_1A	Razor + unique peptides CYT_1B	Razor + unique peptides CYT_1C	Razor + unique peptides CYT_2A	Razor + unique peptides CYT_2B	Razor + unique peptides CYT_2C	Razor + unique peptides CYT_3A	Razor + unique peptides CYT_3B	Razor + unique peptides CYT_3C	Razor + unique peptides NUC_1A	Razor + unique peptides NUC_1B	Razor + unique peptides NUC_1C	Razor + unique peptides NUC_2A
CON__A2I7N0	CON__A2I7N0	12	5	3		1	12	5	3	9	8	8	9	9	9	10	10	9	1	1	0	0	1	1	1	0	2	0	0	0	1	0	0	0	0	1	3	3	3	3	3	3	5	3	3	0	0	0	0
CON__ENSEMBL:ENSBTAP00000006074	CON__ENSEMBL:ENSBTAP00000006074	5	5	3		1	5	5	3	2	2	1	1	1	2	2	2	4	0	0	0	0	0	0	0	0	0	0	0	0	0	0	0	0	0	0	2	2	1	1	1	2	2	2	4	0	0	0	0
CON__ENSEMBL:ENSBTAP00000007350	CON__ENSEMBL:ENSBTAP00000007350	39	39	3		1	39	39	3	9	7	12	9	7	16	9	9	10	0	1	1	0	1	1	0	1	1	11	13	11	13	12	20	10	12	12	9	7	12	9	7	16	9	9	10	0	1	1	0
CON__ENSEMBL:ENSBTAP00000013050	CON__ENSEMBL:ENSBTAP00000013050	6	6	6		1	6	6	6	2	1	4	1	3	2	2	1	2	0	0	0	0	0	0	0	0	0	0	0	0	0	0	0	0	0	0	2	1	4	1	3	2	2	1	2	0	0	0	0
CON__ENSEMBL:ENSBTAP00000016046	CON__ENSEMBL:ENSBTAP00000016046	12	12	7		1	12	12	7	9	7	5	10	6	4	10	6	8	0	0	0	0	0	0	0	0	0	2	1	2	0	1	2	3	2	4	9	7	5	10	6	4	10	6	8	0	0	0	0
CON__ENSEMBL:ENSBTAP00000018229;sp|P02774|VTDB_HUMAN;sp|P02774-3|VTDB_HUMAN;sp|P02774-2|VTDB_HUMAN	CON__ENSEMBL:ENSBTAP00000018229	22;6;6;5	22;6;6;5	3;0;0;0		4	22	22	3	15	13	18	17	15	16	17	14	16	2	2	1	3	3	2	4	1	3	1	1	2	1	0	2	2	2	3	15	13	18	17	15	16	17	14	16	2	2	1	3
CON__ENSEMBL:ENSBTAP00000018574;sp|P05546|HEP2_HUMAN	CON__ENSEMBL:ENSBTAP00000018574	14;2	14;2	14;2		2	14	14	14	12	12	6	11	12	8	12	10	7	0	0	1	0	0	0	0	0	0	0	1	0	0	0	0	0	1	0	12	12	6	11	12	8	12	10	7	0	0	1	0
CON__ENSEMBL:ENSBTAP00000023055;sp|Q04756|HGFA_HUMAN	CON__ENSEMBL:ENSBTAP00000023055;sp|Q04756|HGFA_HUMAN	4;3	4;3	4;3	;sp|Q04756|HGFA_HUMAN Hepatocyte growth factor activator OS=Homo sapiens GN=HGFAC PE=1 SV=1	2	4	4	4	1	0	1	2	0	0	2	2	1	0	0	0	0	0	0	0	0	0	0	0	0	0	0	0	0	0	0	1	0	1	2	0	0	2	2	1	0	0	0	0
CON__ENSEMBL:ENSBTAP00000023402	CON__ENSEMBL:ENSBTAP00000023402	7	7	7		1	7	7	7	2	4	2	2	3	5	2	3	5	0	0	0	0	0	0	0	0	0	0	0	0	0	0	0	0	0	0	2	4	2	2	3	5	2	3	5	0	0	0	0
CON__ENSEMBL:ENSBTAP00000024146	CON__ENSEMBL:ENSBTAP00000024146	72	72	63		1	72	72	63	57	53	53	57	52	56	59	57	54	13	7	8	7	8	6	10	8	6	6	11	5	9	6	5	10	9	7	57	53	53	57	52	56	59	57	54	13	7	8	7
CON__ENSEMBL:ENSBTAP00000024466;CON__ENSEMBL:ENSBTAP00000024462	CON__ENSEMBL:ENSBTAP00000024466;CON__ENSEMBL:ENSBTAP00000024462	7;6	7;6	7;6	;	2	7	7	7	4	4	5	3	4	4	4	6	7	0	0	0	0	0	0	0	0	0	0	0	0	0	0	0	0	0	0	4	4	5	3	4	4	4	6	7	0	0	0	0
CON__ENSEMBL:ENSBTAP00000025008;sp|Q9H4B7|TBB1_HUMAN	CON__ENSEMBL:ENSBTAP00000025008;sp|Q9H4B7|TBB1_HUMAN	7;5	2;0	2;0	;sp|Q9H4B7|TBB1_HUMAN Tubulin beta-1 chain OS=Homo sapiens GN=TUBB1 PE=1 SV=1	2	7	2	2	4	4	5	4	4	5	4	4	4	4	3	2	4	3	3	2	3	2	5	6	5	5	5	6	5	6	5	0	0	0	0	0	0	0	0	0	0	0	0	0
CON__ENSEMBL:ENSBTAP00000032840	CON__ENSEMBL:ENSBTAP00000032840	36	36	33		1	36	36	33	29	25	27	29	29	25	28	27	28	0	2	2	1	2	2	0	3	1	1	1	2	1	1	2	0	1	1	29	25	27	29	29	25	28	27	28	0	2	2	1
CON__ENSEMBL:ENSBTAP00000034412	CON__ENSEMBL:ENSBTAP00000034412	3	3	3		1	3	3	3	0	0	0	0	0	0	0	0	0	2	0	1	0	1	1	0	0	1	0	0	0	0	0	0	0	0	0	0	0	0	0	0	0	0	0	0	2	0	1	0
CON__ENSEMBL:ENSBTAP00000037665	CON__ENSEMBL:ENSBTAP00000037665	15	15	15		1	15	15	15	6	8	10	9	9	11	10	8	9	0	1	0	0	1	1	1	0	0	0	0	0	0	0	0	0	0	0	6	8	10	9	9	11	10	8	9	0	1	0	0
CON__ENSEMBL:ENSBTAP00000038329	CON__ENSEMBL:ENSBTAP00000038329	2	1	1		1	2	1	1	2	2	2	2	2	2	2	2	2	1	0	0	0	0	0	0	0	0	0	1	0	0	0	0	0	0	1	1	1	1	1	1	1	1	1	1	1	0	0	0
CON__P00735	CON__P00735	20	20	16		1	20	20	16	15	8	12	14	10	13	14	8	14	5	2	1	5	4	3	4	2	2	1	2	1	2	2	2	2	2	2	15	8	12	14	10	13	14	8	14	5	2	1	5
sp|P00761|TRYP_PIG;CON__P00761	sp|P00761|TRYP_PIG;CON__P00761	3;3	3;3	3;3	sp|P00761|TRYP_PIG Trypsin OS=Sus scrofa PE=1 SV=1;	2	3	3	3	2	2	2	2	2	2	2	2	2	2	3	2	2	2	1	2	2	2	2	2	2	2	2	2	2	2	2	2	2	2	2	2	2	2	2	2	2	3	2	2
CON__P00978;sp|P02760|AMBP_HUMAN	CON__P00978	11;1	11;1	11;1		2	11	11	11	10	4	11	7	5	10	9	3	9	0	0	0	0	0	0	0	0	0	0	0	0	0	0	0	0	0	0	10	4	11	7	5	10	9	3	9	0	0	0	0
CON__P01044-1;sp|P01042-3|KNG1_HUMAN;sp|P01042-2|KNG1_HUMAN;sp|P01042|KNG1_HUMAN	CON__P01044-1	18;1;1;1	1;0;0;0	0;0;0;0		4	18	1	0	14	11	14	15	12	14	16	14	14	0	0	0	1	0	0	1	0	0	3	1	1	1	1	0	0	0	0	1	0	1	1	1	1	1	1	1	0	0	0	0
CON__P01045-1	CON__P01045-1	16	3	3		1	16	3	3	13	10	12	13	11	12	13	13	12	0	0	0	1	0	0	0	0	0	3	1	1	1	1	0	0	0	0	3	1	1	2	2	1	2	2	1	0	0	0	0
CON__P01966;sp|P69905|HBA_HUMAN;sp|P02008|HBAZ_HUMAN	CON__P01966	9;4;1	9;4;1	9;4;1		3	9	9	9	6	6	6	6	5	7	7	7	6	4	6	5	6	6	6	6	7	7	5	4	4	7	6	5	4	5	4	6	6	6	6	5	7	7	7	6	4	6	5	6
sp|P02538|K2C6A_HUMAN;CON__P02538;sp|P48668|K2C6C_HUMAN;CON__P48668;CON__P04259;CON__P07744;CON__H-INV:HIT000292931;sp|P19013|K2C4_HUMAN;sp|Q86Y46|K2C73_HUMAN;CON__Q32MB2;CON__P19013;sp|Q86Y46-2|K2C73_HUMAN	sp|P02538|K2C6A_HUMAN;CON__P02538;sp|P48668|K2C6C_HUMAN;CON__P48668;CON__P04259	14;14;13;13;13;4;3;2;2;2;2;1	7;7;6;6;6;0;0;0;0;0;0;0	1;1;0;0;0;0;0;0;0;0;0;0	sp|P02538|K2C6A_HUMAN Keratin, type II cytoskeletal 6A OS=Homo sapiens GN=KRT6A PE=1 SV=3;;sp|P48668|K2C6C_HUMAN Keratin, type II cytoskeletal 6C OS=Homo sapiens GN=KRT6C PE=1 SV=3;;	12	14	7	1	3	2	2	9	2	2	4	4	4	7	4	5	9	3	8	6	4	6	4	4	4	5	4	4	6	5	4	0	0	0	3	0	0	0	1	1	0	0	1	3
CON__P02584	CON__P02584	5	1	1		1	5	1	1	4	3	4	4	4	5	4	4	5	3	2	1	2	1	1	2	1	2	3	2	3	3	3	2	2	3	2	0	0	0	0	0	1	0	0	1	0	0	0	0
CON__P02662;sp|P02662|CASA1_BOVIN	CON__P02662;sp|P02662|CASA1_BOVIN	4;4	4;4	4;4	;sp|P02662|CASA1_BOVIN Alpha-S1-casein OS=Bos taurus GN=CSN1S1 PE=1 SV=2	2	4	4	4	0	0	1	2	0	0	0	0	1	2	0	2	2	1	2	2	0	2	2	2	3	1	2	2	2	2	1	0	0	1	2	0	0	0	0	1	2	0	2	2
CON__P02663;sp|P02663|CASA2_BOVIN	CON__P02663;sp|P02663|CASA2_BOVIN	1;1	1;1	1;1	;sp|P02663|CASA2_BOVIN Alpha-S2-casein OS=Bos taurus GN=CSN1S2 PE=1 SV=2	2	1	1	1	0	0	0	0	0	0	0	0	0	1	0	0	1	0	0	0	0	0	0	0	0	0	0	0	0	0	0	0	0	0	0	0	0	0	0	0	1	0	0	1
CON__P02666;sp|P02666|CASB_BOVIN	CON__P02666;sp|P02666|CASB_BOVIN	1;1	1;1	1;1	;sp|P02666|CASB_BOVIN Beta-casein OS=Bos taurus GN=CSN2 PE=1 SV=2	2	1	1	1	0	0	0	0	0	0	0	0	0	0	1	0	1	0	0	0	1	0	1	1	1	1	1	0	0	0	0	0	0	0	0	0	0	0	0	0	0	1	0	1
CON__P02672;sp|P02671-2|FIBA_HUMAN	CON__P02672	14;1	14;1	13;0		2	14	14	13	4	2	1	3	2	1	3	2	2	7	3	1	1	5	3	2	4	2	0	1	1	1	0	0	0	0	0	4	2	1	3	2	1	3	2	2	7	3	1	1
CON__P02676;sp|P02675|FIBB_HUMAN	CON__P02676	12;3	12;3	12;3		2	12	12	12	4	0	0	2	0	2	2	0	0	3	3	3	1	2	3	1	1	2	0	0	0	0	0	0	0	0	0	4	0	0	2	0	2	2	0	0	3	3	3	1
sp|P02769|ALBU_BOVIN;CON__P02769;sp|P02768|ALBU_HUMAN;CON__P02768-1;sp|P02768-2|ALBU_HUMAN	sp|P02769|ALBU_BOVIN;CON__P02769	55;55;5;5;4	55;55;5;5;4	52;52;2;2;1	sp|P02769|ALBU_BOVIN Serum albumin OS=Bos taurus GN=ALB PE=1 SV=4;	5	55	55	52	46	45	51	48	47	50	48	44	48	37	32	32	36	31	30	36	31	32	20	24	22	27	20	25	26	25	24	46	45	51	48	47	50	48	44	48	37	32	32	36
44003;1244004;1244005;1244006;1244007;1244008;1244009;1244010;1244011;1244012;1244013;1244014;1244015;1244016;1244017;1244018;1244019;1244020;1244021;1244022;1244023;1244024;1244025;1244026;1244027;1244028;1244029;1244030;1244031;1244032;1244033;1244034;1244035;1244036;1244037;1244038;1244039;1244040;1244041;1244042;1244043;1244044;1244045;1244046;1244047;1244048;1244049;1244050;1244051;1244052;1…	32607;122561;148851;149230;149283;169977;171969;181140;181894;211167;248637;262294;275156;275162;275213;383311;396337;422191;452675;510367;569110;572623;573288;678706;681110;697304;721403;726526;744128;744324;744348;811526;815580;816945;848363;869727;869762;928010;928312;961159;961183;991487;1008974;1037028;1037122;1046171;1094316;1094433;1107990;1171156;1244087;1328014;1388333;1395734;1397417	18;19;20	111;469;571
CON__P02777	CON__P02777	3	3	3		1	3	3	3	2	2	2	2	2	2	2	2	2	2	2	2	2	2	2	2	2	2	2	2	2	2	2	3	2	2	2	2	2	2	2	2	2	2	2	2	2	2	2	2
CON__P04264;CON__H-INV:HIT000016045	CON__P04264	31;1	1;0	1;0		2	31	1	1	14	17	19	24	14	15	17	13	16	23	19	15	21	20	15	20	19	14	17	17	19	20	18	16	18	21	18	1	0	0	1	0	0	0	0	0	0	0	0	0
CON__P06868	CON__P06868	20	20	20		1	20	20	20	2	1	2	1	1	2	1	2	3	3	2	4	1	3	3	2	2	2	7	16	7	12	10	12	10	11	12	2	1	2	1	1	2	1	2	3	3	2	4	1
CON__P07224	CON__P07224	5	5	5		1	5	5	5	3	1	1	3	0	1	2	1	1	0	0	0	0	0	0	0	0	0	0	0	0	0	0	0	0	0	0	3	1	1	3	0	1	2	1	1	0	0	0	0
sp|P08779|K1C16_HUMAN;CON__P08779	sp|P08779|K1C16_HUMAN;CON__P08779	9;9	6;6	2;2	sp|P08779|K1C16_HUMAN Keratin, type I cytoskeletal 16 OS=Homo sapiens GN=KRT16 PE=1 SV=4;	2	9	6	2	2	1	2	7	2	1	3	2	1	2	1	2	6	2	3	2	1	2	3	2	3	3	3	2	2	2	2	0	0	0	4	0	0	0	0	0	0	0	0	4
sp|P12035|K2C3_HUMAN;CON__P12035	sp|P12035|K2C3_HUMAN;CON__P12035	12;12	4;4	1;1	sp|P12035|K2C3_HUMAN Keratin, type II cytoskeletal 3 OS=Homo sapiens GN=KRT3 PE=1 SV=3;	2	12	4	1	1	0	1	10	0	0	3	1	1	4	1	3	4	1	2	4	1	2	1	1	1	2	1	1	2	2	2	0	0	0	4	0	0	0	0	0	0	0	0	0
CON__P12763;sp|P02765|FETUA_HUMAN	CON__P12763	12;3	12;3	12;3		2	12	12	12	11	11	11	11	11	11	11	11	11	9	10	10	10	10	10	10	10	10	10	10	10	11	10	10	10	10	10	11	11	11	11	11	11	11	11	11	9	10	10	10
sp|P13645|K1C10_HUMAN;CON__P13645;CON__P02535-1;sp|Q7Z3Y7|K1C28_HUMAN;CON__Q7Z3Y7;sp|Q7Z3Y8|K1C27_HUMAN;CON__Q7Z3Y8;CON__Q148H6;sp|Q7Z3Z0|K1C25_HUMAN;CON__Q7Z3Z0	sp|P13645|K1C10_HUMAN;CON__P13645	25;25;9;4;4;3;3;3;2;2	25;25;9;4;4;3;3;3;2;2	18;18;5;1;1;1;1;1;1;1	sp|P13645|K1C10_HUMAN Keratin, type I cytoskeletal 10 OS=Homo sapiens GN=KRT10 PE=1 SV=6;	10	25	25	18	5	12	14	22	11	10	14	14	7	14	15	14	11	16	15	13	8	12	14	7	14	11	16	13	11	16	13	5	12	14	22	11	10	14	14	7	14	15	14	11
sp|P13647|K2C5_HUMAN;CON__P13647	sp|P13647|K2C5_HUMAN;CON__P13647	10;10	3;3	1;1	sp|P13647|K2C5_HUMAN Keratin, type II cytoskeletal 5 OS=Homo sapiens GN=KRT5 PE=1 SV=3;	2	10	3	1	2	1	2	8	1	1	3	2	2	6	3	3	8	2	4	5	3	3	4	4	4	4	4	3	4	5	3	0	0	1	3	0	0	0	0	0	0	0	0	2
CON__P15497;sp|P02647|APOA1_HUMAN;REV__sp|Q14541|HNF4G_HUMAN;REV__sp|Q14541-2|HNF4G_HUMAN	CON__P15497	21;1;1;1	21;1;1;1	21;1;1;1		4	21	21	21	18	18	19	18	17	18	20	17	19	8	7	8	10	7	8	11	4	9	9	7	7	7	6	7	6	7	6	18	18	19	18	17	18	20	17	19	8	7	8	10
CON__P15636	CON__P15636	7	7	7		1	7	7	7	4	6	4	7	5	4	6	5	4	5	4	4	4	6	4	5	4	4	5	7	4	6	5	5	5	5	3	4	6	4	7	5	4	6	5	4	5	4	4	4
CON__P17690	CON__P17690	11	11	11		1	11	11	11	6	5	7	7	5	3	8	5	7	4	4	5	6	3	6	6	3	4	0	0	0	0	0	0	0	0	0	6	5	7	7	5	3	8	5	7	4	4	5	6
CON__P17697	CON__P17697	12	12	12		1	12	12	12	8	7	9	8	6	7	9	7	9	6	4	3	3	5	3	5	4	3	3	3	4	3	4	4	5	4	3	8	7	9	8	6	7	9	7	9	6	4	3	3
CON__P28800	CON__P28800	16	16	13		1	16	16	13	13	10	10	10	10	10	11	11	10	3	3	2	1	2	2	2	1	2	2	1	1	1	2	1	1	1	1	13	10	10	10	10	10	11	11	10	3	3	2	1
CON__P34955	CON__P34955	20	20	20		1	20	20	20	16	16	15	15	15	15	15	16	16	11	11	8	11	11	8	13	11	8	8	9	8	10	9	10	10	11	11	16	16	15	15	15	15	15	16	16	11	11	8	11
sp|P35908|K22E_HUMAN;CON__P35908v2;CON__P35908;CON__Q6NXH9	sp|P35908|K22E_HUMAN;CON__P35908v2;CON__P35908	29;29;28;4	24;24;23;1	17;17;16;0	sp|P35908|K22E_HUMAN Keratin, type II cytoskeletal 2 epidermal OS=Homo sapiens GN=KRT2 PE=1 SV=2;;	4	29	24	17	5	8	9	19	7	6	12	11	6	16	13	12	10	12	13	13	11	12	14	10	17	9	14	7	8	10	8	3	6	7	15	5	4	9	8	4	11	10	10	6
CON__P41361;sp|P01008|ANT3_HUMAN	CON__P41361	25;6	25;6	25;6		2	25	25	25	22	20	16	23	20	16	22	19	17	8	6	4	4	4	2	4	5	3	3	4	2	2	3	4	2	3	2	22	20	16	23	20	16	22	19	17	8	6	4	4
CON__P50448;sp|P05155-2|IC1_HUMAN;sp|P05155|IC1_HUMAN;sp|P05155-3|IC1_HUMAN	CON__P50448	9;1;1;1	9;1;1;1	9;1;1;1		4	9	9	9	6	4	7	7	5	8	5	7	8	1	1	0	0	1	0	1	1	0	0	0	0	0	0	0	0	0	0	6	4	7	7	5	8	5	7	8	1	1	0	0
CON__Q61726;sp|P78386|KRT85_HUMAN;CON__P78386;sp|O43790|KRT86_HUMAN;CON__O43790;sp|P15241|K2M2_SHEEP;sp|P78385|KRT83_HUMAN;CON__Q6NT21;CON__P78385;sp|P25691|K2M3_SHEEP;sp|Q14533|KRT81_HUMAN;CON__Q14533;sp|A6NCN2|KR87P_HUMAN	CON__Q61726;sp|P78386|KRT85_HUMAN;CON__P78386;sp|O43790|KRT86_HUMAN;CON__O43790;sp|P15241|K2M2_SHEEP;sp|P78385|KRT83_HUMAN;CON__Q6NT21;CON__P78385;sp|P25691|K2M3_SHEEP;sp|Q14533|KRT81_HUMAN;CON__Q14533	4;4;4;3;3;3;3;3;3;3;3;3;1	2;2;2;1;1;1;1;1;1;1;1;1;1	1;1;1;1;1;0;1;1;1;0;1;1;1	;sp|P78386|KRT85_HUMAN Keratin, type II cuticular Hb5 OS=Homo sapiens GN=KRT85 PE=1 SV=1;;sp|O43790|KRT86_HUMAN Keratin, type II cuticular Hb6 OS=Homo sapiens GN=KRT86 PE=1 SV=1;;sp|P15241|K2M2_SHEEP Keratin, type II microfibrillar, component 7C OS=Ovis ar	13	4	2	1	1	0	2	1	0	0	1	1	1	2	1	1	2	1	1	2	1	1	1	1	1	2	1	1	1	1	1	0	0	1	0	0	0	0	1	0	0	0	0	0
CON__P81644	CON__P81644	3	3	3		1	3	3	3	3	2	2	3	2	2	2	2	2	2	2	2	2	2	2	1	2	2	2	1	1	1	2	1	2	2	1	3	2	2	3	2	2	2	2	2	2	2	2	2
CON__Q03247;sp|P02649|APOE_HUMAN	CON__Q03247	15;4	15;4	15;4		2	15	15	15	11	11	10	12	11	11	13	11	12	9	7	7	7	7	7	8	6	7	5	5	6	5	5	7	5	8	5	11	11	10	12	11	11	13	11	12	9	7	7	7
CON__Q05443	CON__Q05443	8	8	6		1	8	8	6	6	5	6	5	8	7	6	6	7	0	0	0	0	0	0	0	0	0	0	0	0	0	0	0	0	0	0	6	5	6	5	8	7	6	6	7	0	0	0	0
CON__Q0IIK2;CON__Q29443;sp|P02787|TRFE_HUMAN	CON__Q0IIK2;CON__Q29443	50;49;2	50;49;2	45;44;1	;	3	50	50	45	46	45	47	48	45	45	47	44	45	28	16	20	27	14	20	26	17	22	19	17	20	19	17	19	16	16	15	46	45	47	48	45	45	47	44	45	28	16	20	27
CON__Q0V8M9;sp|Q06033-2|ITIH3_HUMAN;sp|Q06033|ITIH3_HUMAN	CON__Q0V8M9	22;4;4	22;4;4	22;4;4		3	22	22	22	17	14	18	16	14	18	15	16	18	0	0	0	0	0	0	1	0	0	0	0	0	0	0	1	0	0	0	17	14	18	16	14	18	15	16	18	0	0	0	0
CON__Q0VCM5;sp|P19827|ITIH1_HUMAN;sp|P19827-3|ITIH1_HUMAN;sp|P19827-2|ITIH1_HUMAN	CON__Q0VCM5	13;2;1;1	13;2;1;1	13;2;1;1		4	13	13	13	8	5	4	8	7	7	8	6	7	0	0	0	0	0	0	0	0	0	0	0	0	0	0	0	0	0	0	8	5	4	8	7	7	8	6	7	0	0	0	0
CON__Q1A7A4	CON__Q1A7A4	5	5	5		1	5	5	5	0	0	1	0	0	1	0	0	1	0	1	0	0	1	0	0	0	0	0	1	0	0	1	2	1	1	0	0	0	1	0	0	1	0	0	1	0	1	0	0
CON__Q1RMK2;CON__ENSEMBL:ENSBTAP00000011227;CON__ENSEMBL:ENSBTAP00000033053	CON__Q1RMK2	3;1;1	3;1;1	3;1;1		3	3	3	3	2	1	1	1	1	2	2	2	1	1	0	0	0	0	0	0	0	0	0	0	0	0	0	0	0	0	0	2	1	1	1	1	2	2	2	1	1	0	0	0
CON__Q28085	CON__Q28085	5	5	5		1	5	5	5	0	0	0	0	0	0	1	0	0	0	0	0	0	0	0	0	0	0	1	2	0	2	0	2	0	0	0	0	0	0	0	0	0	1	0	0	0	0	0	0
CON__Q28107;sp|P12259|FA5_HUMAN	CON__Q28107	38;11	38;11	38;11		2	38	38	38	2	2	3	2	2	3	3	2	5	23	17	15	18	19	18	20	18	17	13	10	9	10	12	10	9	11	11	2	2	3	2	2	3	3	2	5	23	17	15	18
CON__Q28194;sp|P07996|TSP1_HUMAN;sp|P07996-2|TSP1_HUMAN	CON__Q28194;sp|P07996|TSP1_HUMAN;sp|P07996-2|TSP1_HUMAN	16;11;8	16;11;8	16;11;8	;sp|P07996|TSP1_HUMAN Thrombospondin-1 OS=Homo sapiens GN=THBS1 PE=1 SV=2;sp|P07996-2|TSP1_HUMAN Isoform 2 of Thrombospondin-1 OS=Homo sapiens GN=THBS1	3	16	16	16	0	0	4	1	0	5	1	0	1	0	0	0	0	0	0	0	0	1	5	5	5	7	5	4	7	3	4	0	0	4	1	0	5	1	0	1	0	0	0	0
CON__Q29RQ1	CON__Q29RQ1	11	11	9		1	11	11	9	4	2	4	4	2	3	4	2	7	0	0	0	0	0	0	0	0	0	0	0	0	0	0	0	0	0	0	4	2	4	4	2	3	4	2	7	0	0	0	0
CON__Q2HJF0	CON__Q2HJF0	5	3	3		1	5	3	3	2	3	2	2	2	2	2	2	2	1	1	1	1	1	1	1	1	1	2	2	1	3	1	2	2	2	1	0	1	0	0	0	0	0	0	0	0	0	0	0
CON__Q2KIF2	CON__Q2KIF2	6	6	6		1	6	6	6	3	1	2	5	2	2	3	2	3	0	0	0	0	0	0	0	0	0	0	0	0	0	0	0	0	0	0	3	1	2	5	2	2	3	2	3	0	0	0	0
CON__Q2KIS7;sp|P05452|TETN_HUMAN	CON__Q2KIS7;sp|P05452|TETN_HUMAN	5;3	5;3	5;3	;sp|P05452|TETN_HUMAN Tetranectin OS=Homo sapiens GN=CLEC3B PE=1 SV=3	2	5	5	5	3	4	3	4	3	2	5	2	2	0	0	0	0	0	0	0	0	0	0	0	0	0	0	0	0	0	0	3	4	3	4	3	2	5	2	2	0	0	0	0
CON__Q2KIT0	CON__Q2KIT0	2	2	2		1	2	2	2	1	0	1	2	0	1	2	1	2	0	0	0	0	0	0	0	0	0	0	0	0	0	0	0	0	0	0	1	0	1	2	0	1	2	1	2	0	0	0	0
CON__Q2KJ62	CON__Q2KJ62	18	18	1		1	18	18	1	14	12	14	15	12	14	16	14	14	0	0	0	1	0	0	1	0	0	3	1	1	1	1	0	0	0	0	14	12	14	15	12	14	16	14	14	0	0	0	1
CON__Q2KJC7;sp|Q15063-4|POSTN_HUMAN;sp|Q15063-2|POSTN_HUMAN;sp|Q15063-3|POSTN_HUMAN;sp|Q15063-5|POSTN_HUMAN;sp|Q15063-7|POSTN_HUMAN;sp|Q15063-6|POSTN_HUMAN	CON__Q2KJC7;sp|Q15063-4|POSTN_HUMAN;sp|Q15063-2|POSTN_HUMAN;sp|Q15063-3|POSTN_HUMAN;sp|Q15063-5|POSTN_HUMAN;sp|Q15063-7|POSTN_HUMAN;sp|Q15063-6|POSTN_HUMAN	9;7;7;7;7;5;5	9;7;7;7;7;5;5	2;0;0;0;0;0;0	;sp|Q15063-4|POSTN_HUMAN Isoform 4 of Periostin OS=Homo sapiens GN=POSTN;sp|Q15063-2|POSTN_HUMAN Isoform 2 of Periostin OS=Homo sapiens GN=POSTN;sp|Q15063-3|POSTN_HUMAN Isoform 3 of Periostin OS=Homo sapiens GN=POSTN;sp|Q15063-5|POSTN_HUMAN Isoform 5 of Pe	7	9	9	2	2	4	1	2	2	4	3	3	1	0	0	0	0	0	0	0	0	0	0	0	0	0	0	0	0	0	0	2	4	1	2	2	4	3	3	1	0	0	0	0
CON__Q2KJF1	CON__Q2KJF1	15	15	14		1	15	15	14	12	13	13	12	13	12	12	12	13	2	1	2	1	0	4	0	0	3	0	0	0	0	0	0	0	0	0	12	13	13	12	13	12	12	12	13	2	1	2	1
CON__Q2UVX4;sp|P01024|CO3_HUMAN	CON__Q2UVX4	76;7	76;7	76;7		2	76	76	76	48	43	50	48	46	59	49	48	52	3	1	1	1	1	1	1	2	1	19	20	18	27	23	17	32	29	24	48	43	50	48	46	59	49	48	52	3	1	1	1
CON__Q32PI4;sp|P05156|CFAI_HUMAN	CON__Q32PI4	13;1	13;1	13;1		2	13	13	13	10	4	4	4	4	7	6	3	6	0	0	0	0	0	0	0	0	0	0	0	0	0	0	0	0	0	0	10	4	4	4	4	7	6	3	6	0	0	0	0
CON__Q32PJ2	CON__Q32PJ2	2	2	2		1	2	2	2	0	0	2	0	0	1	0	0	1	0	0	0	0	0	0	0	0	0	0	0	0	0	0	0	0	0	0	0	0	2	0	0	1	0	0	1	0	0	0	0
CON__Q3KUS7	CON__Q3KUS7	21	21	20		1	21	21	20	13	14	15	15	14	17	15	16	15	0	0	0	0	0	0	0	1	0	0	0	0	0	0	0	0	0	0	13	14	15	15	14	17	15	16	15	0	0	0	0
CON__Q3MHH8;sp|P19961-2|AMY2B_HUMAN;sp|P19961|AMY2B_HUMAN;sp|P04746|AMYP_HUMAN;sp|P04745|AMY1_HUMAN	CON__Q3MHH8;sp|P19961-2|AMY2B_HUMAN;sp|P19961|AMY2B_HUMAN;sp|P04746|AMYP_HUMAN;sp|P04745|AMY1_HUMAN	2;1;1;1;1	2;1;1;1;1	2;1;1;1;1	;sp|P19961-2|AMY2B_HUMAN Isoform 2 of Alpha-amylase 2B OS=Homo sapiens GN=AMY2B;sp|P19961|AMY2B_HUMAN Alpha-amylase 2B OS=Homo sapiens GN=AMY2B PE=1 SV=1;sp|P04746|AMYP_HUMAN Pancreatic alpha-amylase OS=Homo sapiens GN=AMY2A PE=1 SV=2;sp|P04745|AMY1_HUMAN	5	2	2	2	0	0	1	0	0	0	0	0	1	0	0	0	0	0	0	0	0	0	0	0	0	0	0	0	1	0	0	0	0	1	0	0	0	0	0	1	0	0	0	0
CON__Q3MHN2;sp|P02748|CO9_HUMAN	CON__Q3MHN2	3;1	3;1	3;1		2	3	3	3	0	0	1	1	1	2	0	1	2	1	0	0	0	0	0	0	0	0	0	0	0	0	0	0	0	0	0	0	0	1	1	1	2	0	1	2	1	0	0	0
CON__Q3MHN5	CON__Q3MHN5	22	3	3		1	22	3	3	16	12	18	18	14	17	16	13	17	3	3	2	4	4	3	4	2	4	1	1	2	2	0	3	2	3	4	3	2	2	3	2	2	2	2	2	1	1	1	1
CON__Q3SX09;CON__P02070;sp|P68871|HBB_HUMAN;sp|P02042|HBD_HUMAN;sp|P69892|HBG2_HUMAN;sp|P69891|HBG1_HUMAN;sp|P02100|HBE_HUMAN	CON__Q3SX09	10;2;2;2;1;1;1	10;2;2;2;1;1;1	10;2;2;2;1;1;1		7	10	10	10	9	8	8	9	8	8	9	8	9	9	7	6	8	8	7	8	8	8	7	7	7	8	7	8	7	8	6	9	8	8	9	8	8	9	8	9	9	7	6	8
CON__Q3SX14;sp|P06396-2|GELS_HUMAN;sp|P06396-4|GELS_HUMAN;sp|P06396-3|GELS_HUMAN;sp|P06396|GELS_HUMAN	CON__Q3SX14;sp|P06396-2|GELS_HUMAN;sp|P06396-4|GELS_HUMAN;sp|P06396-3|GELS_HUMAN;sp|P06396|GELS_HUMAN	21;14;14;14;14	21;14;14;14;14	21;14;14;14;14	;sp|P06396-2|GELS_HUMAN Isoform 2 of Gelsolin OS=Homo sapiens GN=GSN;sp|P06396-4|GELS_HUMAN Isoform 4 of Gelsolin OS=Homo sapiens GN=GSN;sp|P06396-3|GELS_HUMAN Isoform 3 of Gelsolin OS=Homo sapiens GN=GSN;sp|P06396|GELS_HUMAN Gelsolin OS=Homo sapiens GN=GS	5	21	21	21	13	9	13	7	10	15	11	11	14	2	1	1	2	1	1	2	0	1	1	1	1	1	0	1	1	1	2	13	9	13	7	10	15	11	11	14	2	1	1	2
CON__Q3SZ57	CON__Q3SZ57	36	36	31		1	36	36	31	33	24	32	31	28	32	30	25	33	12	5	8	8	5	7	9	5	7	5	4	5	6	3	5	4	4	6	33	24	32	31	28	32	30	25	33	12	5	8	8
CON__Q3SZH5	CON__Q3SZH5	11	11	11		1	11	11	11	9	8	9	8	9	9	9	10	7	0	0	1	0	0	0	0	0	1	0	0	0	0	0	0	0	0	0	9	8	9	8	9	9	9	10	7	0	0	1	0
CON__Q3SZR3	CON__Q3SZR3	8	8	8		1	8	8	8	6	8	7	7	6	7	7	6	7	2	1	2	3	1	3	2	1	3	0	0	1	0	0	0	0	0	0	6	8	7	7	6	7	7	6	7	2	1	2	3
CON__Q3SZV7	CON__Q3SZV7	13	13	13		1	13	13	13	11	10	10	11	11	10	12	5	11	0	2	2	0	1	0	0	3	1	0	0	0	0	0	0	0	0	0	11	10	10	11	11	10	12	5	11	0	2	2	0
CON__Q3T052	CON__Q3T052	32	32	29		1	32	32	29	26	28	23	24	26	25	27	26	23	1	1	0	0	0	1	0	0	0	0	0	0	0	0	0	0	0	0	26	28	23	24	26	25	27	26	23	1	1	0	0
CON__Q3Y5Z3	CON__Q3Y5Z3	5	5	5		1	5	5	5	5	4	5	4	4	5	4	3	4	0	0	0	0	0	0	0	0	0	0	0	0	0	0	0	0	1	0	5	4	5	4	4	5	4	3	4	0	0	0	0
CON__Q3ZBD7	CON__Q3ZBD7	9	3	3		1	9	3	3	5	7	8	5	7	8	6	8	8	2	2	1	2	2	2	2	2	2	4	4	4	5	3	4	3	3	3	0	1	2	0	2	2	1	2	2	0	0	0	0
CON__Q3ZBS7;sp|P04004|VTNC_HUMAN	CON__Q3ZBS7	11;2	11;2	11;2		2	11	11	11	2	2	1	1	1	2	1	2	1	10	8	6	8	9	6	6	8	6	4	6	4	5	4	4	6	7	6	2	2	1	1	1	2	1	2	1	10	8	6	8
CON__Q58D62	CON__Q58D62	14	14	14		1	14	14	14	12	10	11	10	11	10	9	10	11	2	4	4	5	2	6	5	3	4	1	1	0	1	1	0	1	3	3	12	10	11	10	11	10	9	10	11	2	4	4	5
CON__Q6T181	CON__Q6T181	4	4	4		1	4	4	4	0	1	1	0	0	3	0	0	1	0	0	0	0	0	0	0	0	0	0	0	0	0	0	0	0	0	0	0	1	1	0	0	3	0	0	1	0	0	0	0
sp|Q86YZ3|HORN_HUMAN;CON__Q86YZ3	sp|Q86YZ3|HORN_HUMAN;CON__Q86YZ3	2;2	2;2	2;2	sp|Q86YZ3|HORN_HUMAN Hornerin OS=Homo sapiens GN=HRNR PE=1 SV=2;	2	2	2	2	0	1	0	0	0	2	1	1	1	1	0	2	2	1	0	1	1	1	1	1	2	1	1	1	1	1	1	0	1	0	0	0	2	1	1	1	1	0	2	2
CON__Q95121;sp|P36955|PEDF_HUMAN	CON__Q95121	13;3	13;3	13;3		2	13	13	13	7	9	10	11	11	10	10	10	9	0	0	0	0	0	0	0	0	0	0	0	0	0	0	0	0	0	0	7	9	10	11	11	10	10	10	9	0	0	0	0
CON__Q95M17	CON__Q95M17	3	3	2		1	3	3	2	1	0	1	0	0	1	1	1	1	0	0	0	0	0	0	0	0	0	0	0	0	0	0	0	0	0	0	1	0	1	0	0	1	1	1	1	0	0	0	0
CON__Q9N2I2	CON__Q9N2I2	10	10	10		1	10	10	10	5	5	3	4	4	6	4	4	5	0	1	0	0	0	0	1	0	0	0	0	0	0	0	0	0	0	0	5	5	3	4	4	6	4	4	5	0	1	0	0
CON__Q9TRI1	CON__Q9TRI1	22	22	13		1	22	22	13	17	20	20	19	21	20	19	20	19	1	5	5	2	4	5	5	5	5	5	9	7	10	9	9	6	8	6	17	20	20	19	21	20	19	20	19	1	5	5	2
CON__Q9TT36;sp|P05543|THBG_HUMAN	CON__Q9TT36	12;4	12;4	12;4		2	12	12	12	11	9	10	8	8	10	10	10	10	0	0	0	0	0	0	0	0	0	0	0	0	0	0	0	0	0	0	11	9	10	8	8	10	10	10	10	0	0	0	0
CON__Q9TTE1	CON__Q9TTE1	13	13	5		1	13	13	5	11	9	10	11	10	10	10	12	10	5	5	1	2	2	2	3	1	2	0	1	0	2	1	1	0	0	1	11	9	10	11	10	10	10	12	10	5	5	1	2
CON__REFSEQ:XP_001252647	CON__REFSEQ:XP_001252647	11	9	4		1	11	9	4	10	8	9	10	9	11	10	11	11	2	1	1	1	1	1	2	1	1	0	1	0	1	0	1	0	0	0	8	7	7	8	7	9	8	9	9	1	0	1	1
CON__REFSEQ:XP_585019;sp|P43652|AFAM_HUMAN	CON__REFSEQ:XP_585019	9;1	9;1	9;1		2	9	9	9	6	3	7	3	2	6	5	4	5	0	0	0	0	0	0	0	0	0	0	0	0	0	0	0	0	0	0	6	3	7	3	2	6	5	4	5	0	0	0	0
REV__CON__Q862S4;REV__sp|P02452|CO1A1_HUMAN	REV__CON__Q862S4;REV__sp|P02452|CO1A1_HUMAN	1;1	1;1	1;1	;sp|P02452|CO1A1_HUMAN Collagen alpha-1(I) chain OS=Homo sapiens GN=COL1A1 PE=1 SV=5	2	1	1	1	0	0	0	0	0	0	0	0	0	1	0	0	1	0	0	1	1	0	0	0	0	0	0	0	0	0	0	0	0	0	0	0	0	0	0	0	1	0	0	1
REV__sp|A6NH13|DAS1_HUMAN	REV__sp|A6NH13|DAS1_HUMAN	1	1	1	sp|A6NH13|DAS1_HUMAN Putative uncharacterized protein DNAJC9-AS1 OS=Homo sapiens GN=DNAJC9-AS1 PE=2 SV=2	1	1	1	1	0	0	0	0	0	0	0	0	0	0	0	0	0	0	0	0	0	0	0	0	0	0	0	1	0	0	0	0	0	0	0	0	0	0	0	0	0	0	0	0
REV__sp|A8MWV9|YU007_HUMAN	REV__sp|A8MWV9|YU007_HUMAN	1	1	1	sp|A8MWV9|YU007_HUMAN Putative uncharacterized protein LOC388820 OS=Homo sapiens PE=5 SV=1	1	1	1	1	0	0	0	0	0	0	0	1	0	0	0	0	0	0	0	0	0	0	0	0	0	0	0	0	0	0	0	0	0	0	0	0	0	0	1	0	0	0	0	0
REV__sp|O00463-3|TRAF5_HUMAN;REV__sp|O00463|TRAF5_HUMAN;REV__sp|O00463-2|TRAF5_HUMAN	REV__sp|O00463-3|TRAF5_HUMAN;REV__sp|O00463|TRAF5_HUMAN;REV__sp|O00463-2|TRAF5_HUMAN	2;2;2	2;2;2	2;2;2	sp|O00463-3|TRAF5_HUMAN Isoform 3 of TNF receptor-associated factor 5 OS=Homo sapiens GN=TRAF5;sp|O00463|TRAF5_HUMAN TNF receptor-associated factor 5 OS=Homo sapiens GN=TRAF5 PE=1 SV=2;sp|O00463-2|TRAF5_HUMAN Isoform 2 of TNF receptor-associated factor 5 O	3	2	2	2	0	0	0	0	0	0	0	0	0	0	1	1	0	0	1	0	0	1	1	0	0	0	0	0	1	0	0	0	0	0	0	0	0	0	0	0	0	1	1	0
REV__sp|O14787|TNPO2_HUMAN;REV__sp|O14787-2|TNPO2_HUMAN	REV__sp|O14787|TNPO2_HUMAN;REV__sp|O14787-2|TNPO2_HUMAN	2;1	2;1	2;1	sp|O14787|TNPO2_HUMAN Transportin-2 OS=Homo sapiens GN=TNPO2 PE=1 SV=3;sp|O14787-2|TNPO2_HUMAN Isoform 2 of Transportin-2 OS=Homo sapiens GN=TNPO2	2	2	2	2	1	1	1	1	1	1	1	1	1	0	0	0	1	0	0	0	0	0	0	0	0	0	0	0	0	0	0	1	1	1	1	1	1	1	1	1	0	0	0	1
REV__sp|O15440-5|MRP5_HUMAN;REV__sp|O15440|MRP5_HUMAN	REV__sp|O15440-5|MRP5_HUMAN;REV__sp|O15440|MRP5_HUMAN	1;1	1;1	1;1	sp|O15440-5|MRP5_HUMAN Isoform 5 of Multidrug resistance-associated protein 5 OS=Homo sapiens GN=ABCC5;sp|O15440|MRP5_HUMAN Multidrug resistance-associated protein 5 OS=Homo sapiens GN=ABCC5 PE=1 SV=2	2	1	1	1	1	1	1	1	1	1	1	1	1	0	0	0	1	0	1	1	0	0	1	1	1	1	1	0	1	1	1	1	1	1	1	1	1	1	1	1	0	0	0	1
REV__sp|O43432-4|IF4G3_HUMAN;REV__sp|O43432|IF4G3_HUMAN;REV__sp|O43432-3|IF4G3_HUMAN;REV__sp|O43432-2|IF4G3_HUMAN	REV__sp|O43432-4|IF4G3_HUMAN;REV__sp|O43432|IF4G3_HUMAN;REV__sp|O43432-3|IF4G3_HUMAN;REV__sp|O43432-2|IF4G3_HUMAN	2;2;2;1	2;2;2;1	2;2;2;1	sp|O43432-4|IF4G3_HUMAN Isoform 4 of Eukaryotic translation initiation factor 4 gamma 3 OS=Homo sapiens GN=EIF4G3;sp|O43432|IF4G3_HUMAN Eukaryotic translation initiation factor 4 gamma 3 OS=Homo sapiens GN=EIF4G3 PE=1 SV=2;sp|O43432-3|IF4G3_HUMAN Isoform 3	4	2	2	2	0	0	0	0	0	0	0	0	0	0	1	1	1	0	1	1	1	1	1	1	1	1	1	2	1	1	1	0	0	0	0	0	0	0	0	0	0	1	1	1
REV__sp|O75044|SRGP2_HUMAN	REV__sp|O75044|SRGP2_HUMAN	1	1	1	sp|O75044|SRGP2_HUMAN SLIT-ROBO Rho GTPase-activating protein 2 OS=Homo sapiens GN=SRGAP2 PE=1 SV=2	1	1	1	1	0	0	0	1	0	0	0	1	0	0	0	0	0	0	0	0	0	0	0	0	0	0	0	0	0	0	0	0	0	0	1	0	0	0	1	0	0	0	0	0
REV__sp|O75071|EFC14_HUMAN	REV__sp|O75071|EFC14_HUMAN	1	1	1	sp|O75071|EFC14_HUMAN EF-hand calcium-binding domain-containing protein 14 OS=Homo sapiens GN=EFCAB14 PE=2 SV=1	1	1	1	1	1	0	0	0	0	1	0	0	0	0	0	0	0	0	1	0	1	0	0	0	0	0	0	0	0	0	1	1	0	0	0	0	1	0	0	0	0	0	0	0
REV__sp|O75376-2|NCOR1_HUMAN;REV__sp|O75376|NCOR1_HUMAN;REV__sp|O75376-3|NCOR1_HUMAN	REV__sp|O75376-2|NCOR1_HUMAN;REV__sp|O75376|NCOR1_HUMAN	3;3;1	3;3;1	3;3;1	sp|O75376-2|NCOR1_HUMAN Isoform 2 of Nuclear receptor corepressor 1 OS=Homo sapiens GN=NCOR1;sp|O75376|NCOR1_HUMAN Nuclear receptor corepressor 1 OS=Homo sapiens GN=NCOR1 PE=1 SV=2	3	3	3	3	0	0	0	0	0	0	1	0	0	0	0	0	0	0	0	0	0	0	1	0	0	1	1	0	1	1	1	0	0	0	0	0	0	1	0	0	0	0	0	0
REV__sp|O75445-2|USH2A_HUMAN;REV__sp|O75445|USH2A_HUMAN;REV__sp|O75445-3|USH2A_HUMAN	REV__sp|O75445-2|USH2A_HUMAN;REV__sp|O75445|USH2A_HUMAN;REV__sp|O75445-3|USH2A_HUMAN	1;1;1	1;1;1	1;1;1	sp|O75445-2|USH2A_HUMAN Isoform 2 of Usherin OS=Homo sapiens GN=USH2A;sp|O75445|USH2A_HUMAN Usherin OS=Homo sapiens GN=USH2A PE=1 SV=3;sp|O75445-3|USH2A_HUMAN Isoform 3 of Usherin OS=Homo sapiens GN=USH2A	3	1	1	1	0	0	0	0	0	0	0	0	0	0	0	0	0	0	1	0	0	0	0	0	0	0	0	0	0	0	0	0	0	0	0	0	0	0	0	0	0	0	0	0
REV__sp|O75691|UTP20_HUMAN	REV__sp|O75691|UTP20_HUMAN	2	2	2	sp|O75691|UTP20_HUMAN Small subunit processome component 20 homolog OS=Homo sapiens GN=UTP20 PE=1 SV=3	1	2	2	2	0	0	0	0	0	0	0	1	0	0	1	0	0	1	1	1	1	1	0	0	0	0	0	0	0	0	0	0	0	0	0	0	0	0	1	0	0	1	0	0
REV__sp|O76070|SYUG_HUMAN	REV__sp|O76070|SYUG_HUMAN	1	1	1	sp|O76070|SYUG_HUMAN Gamma-synuclein OS=Homo sapiens GN=SNCG PE=1 SV=2	1	1	1	1	0	0	1	0	0	0	0	0	0	0	0	0	0	0	0	0	0	0	0	0	0	1	0	0	0	0	1	0	0	1	0	0	0	0	0	0	0	0	0	0
REV__sp|O76074|PDE5A_HUMAN	REV__sp|O76074|PDE5A_HUMAN	1	1	1	sp|O76074|PDE5A_HUMAN cGMP-specific 3,5-cyclic phosphodiesterase OS=Homo sapiens GN=PDE5A PE=1 SV=2	1	1	1	1	0	0	0	0	0	0	0	0	0	1	1	1	1	1	1	1	1	1	0	0	0	0	0	0	1	1	1	0	0	0	0	0	0	0	0	0	1	1	1	1
REV__sp|O94868|FCSD2_HUMAN;REV__sp|O94868-2|FCSD2_HUMAN	REV__sp|O94868|FCSD2_HUMAN;REV__sp|O94868-2|FCSD2_HUMAN	2;1	2;1	2;1	sp|O94868|FCSD2_HUMAN F-BAR and double SH3 domains protein 2 OS=Homo sapiens GN=FCHSD2 PE=1 SV=3;sp|O94868-2|FCSD2_HUMAN Isoform 2 of F-BAR and double SH3 domains protein 2 OS=Homo sapiens GN=FCHSD2	2	2	2	2	0	0	0	0	0	0	0	0	0	0	0	0	0	0	0	0	0	1	0	0	1	0	0	0	0	0	0	0	0	0	0	0	0	0	0	0	0	0	0	0
REV__sp|O95425-3|SVIL_HUMAN;REV__sp|O95425|SVIL_HUMAN;REV__sp|O95425-4|SVIL_HUMAN;REV__sp|O95425-2|SVIL_HUMAN	REV__sp|O95425-3|SVIL_HUMAN;REV__sp|O95425|SVIL_HUMAN;REV__sp|O95425-4|SVIL_HUMAN	3;3;2;1	3;3;2;1	3;3;2;1	sp|O95425-3|SVIL_HUMAN Isoform SV3 of Supervillin OS=Homo sapiens GN=SVIL;sp|O95425|SVIL_HUMAN Supervillin OS=Homo sapiens GN=SVIL PE=1 SV=2;sp|O95425-4|SVIL_HUMAN Isoform SV4 of Supervillin OS=Homo sapiens GN=SVIL	4	3	3	3	0	0	0	0	0	0	0	0	0	0	0	1	0	0	0	0	1	0	1	1	0	2	0	1	0	1	0	0	0	0	0	0	0	0	0	0	0	0	1	0
REV__sp|O95466-2|FMNL_HUMAN;REV__sp|O95466|FMNL_HUMAN;REV__sp|O95466-3|FMNL_HUMAN;REV__sp|Q96PY5|FMNL2_HUMAN;REV__sp|Q96PY5-3|FMNL2_HUMAN	REV__sp|O95466-2|FMNL_HUMAN;REV__sp|O95466|FMNL_HUMAN;REV__sp|O95466-3|FMNL_HUMAN	5;4;4;1;1	5;4;4;1;1	5;4;4;1;1	sp|O95466-2|FMNL_HUMAN Isoform 2 of Formin-like protein 1 OS=Homo sapiens GN=FMNL1;sp|O95466|FMNL_HUMAN Formin-like protein 1 OS=Homo sapiens GN=FMNL1 PE=1 SV=3;sp|O95466-3|FMNL_HUMAN Isoform 3 of Formin-like protein 1 OS=Homo sapiens GN=FMNL1	5	5	5	5	0	0	1	1	1	0	2	0	0	2	0	0	0	0	0	1	0	0	0	0	1	0	0	0	0	0	1	0	0	1	1	1	0	2	0	0	2	0	0	0
REV__sp|O95714|HERC2_HUMAN	REV__sp|O95714|HERC2_HUMAN	6	6	6	sp|O95714|HERC2_HUMAN E3 ubiquitin-protein ligase HERC2 OS=Homo sapiens GN=HERC2 PE=1 SV=2	1	6	6	6	1	2	2	0	1	2	0	0	3	0	1	0	2	0	0	0	1	0	2	0	2	0	1	1	0	1	0	1	2	2	0	1	2	0	0	3	0	1	0	2
REV__sp|O96014|WNT11_HUMAN	REV__sp|O96014|WNT11_HUMAN	1	1	1	sp|O96014|WNT11_HUMAN Protein Wnt-11 OS=Homo sapiens GN=WNT11 PE=1 SV=2	1	1	1	1	0	0	0	0	0	0	0	0	0	0	0	0	0	0	0	0	0	0	0	1	0	0	1	0	0	0	0	0	0	0	0	0	0	0	0	0	0	0	0	0
REV__sp|P02042|HBD_HUMAN	REV__sp|P02042|HBD_HUMAN	1	1	1	sp|P02042|HBD_HUMAN Hemoglobin subunit delta OS=Homo sapiens GN=HBD PE=1 SV=2	1	1	1	1	0	1	0	0	0	0	0	0	0	0	0	0	0	0	0	0	0	0	0	0	0	0	0	0	0	0	0	0	1	0	0	0	0	0	0	0	0	0	0	0
REV__sp|P07910-3|HNRPC_HUMAN;REV__sp|P07910-2|HNRPC_HUMAN;REV__sp|P07910|HNRPC_HUMAN;REV__sp|P07910-4|HNRPC_HUMAN	REV__sp|P07910-3|HNRPC_HUMAN;REV__sp|P07910-2|HNRPC_HUMAN;REV__sp|P07910|HNRPC_HUMAN;REV__sp|P07910-4|HNRPC_HUMAN	2;2;2;1	2;2;2;1	2;2;2;1	sp|P07910-3|HNRPC_HUMAN Isoform 3 of Heterogeneous nuclear ribonucleoproteins C1/C2 OS=Homo sapiens GN=HNRNPC;sp|P07910-2|HNRPC_HUMAN Isoform C1 of Heterogeneous nuclear ribonucleoproteins C1/C2 OS=Homo sapiens GN=HNRNPC;sp|P07910|HNRPC_HUMAN Heterogeneous	4	2	2	2	0	0	0	0	0	0	0	0	0	1	1	1	1	1	1	1	1	1	1	1	1	1	1	1	1	1	2	0	0	0	0	0	0	0	0	0	1	1	1	1
REV__sp|P08670|VIME_HUMAN	REV__sp|P08670|VIME_HUMAN	2	2	2	sp|P08670|VIME_HUMAN Vimentin OS=Homo sapiens GN=VIM PE=1 SV=4	1	2	2	2	0	0	0	0	0	0	0	0	0	1	1	0	0	1	0	1	0	1	0	0	0	0	0	1	0	0	1	0	0	0	0	0	0	0	0	0	1	1	0	0
REV__sp|P09769|FGR_HUMAN	REV__sp|P09769|FGR_HUMAN	1	1	1	sp|P09769|FGR_HUMAN Tyrosine-protein kinase Fgr OS=Homo sapiens GN=FGR PE=1 SV=2	1	1	1	1	0	0	0	0	0	0	0	0	0	1	0	1	0	0	1	0	0	0	0	0	0	0	0	0	0	0	0	0	0	0	0	0	0	0	0	0	1	0	1	0
REV__sp|P09958|FURIN_HUMAN	REV__sp|P09958|FURIN_HUMAN	2	2	2	sp|P09958|FURIN_HUMAN Furin OS=Homo sapiens GN=FURIN PE=1 SV=2	1	2	2	2	0	1	0	0	0	0	0	0	0	0	0	1	0	1	1	0	1	1	1	0	0	1	0	1	0	0	1	0	1	0	0	0	0	0	0	0	0	0	1	0
REV__sp|P11047|LAMC1_HUMAN	REV__sp|P11047|LAMC1_HUMAN	2	2	2	sp|P11047|LAMC1_HUMAN Laminin subunit gamma-1 OS=Homo sapiens GN=LAMC1 PE=1 SV=3	1	2	2	2	0	0	0	0	0	0	0	0	0	0	0	0	1	1	1	1	0	1	0	1	0	1	1	0	1	1	1	0	0	0	0	0	0	0	0	0	0	0	0	1
REV__sp|P12277|KCRB_HUMAN	REV__sp|P12277|KCRB_HUMAN	1	1	1	sp|P12277|KCRB_HUMAN Creatine kinase B-type OS=Homo sapiens GN=CKB PE=1 SV=1	1	1	1	1	0	0	0	0	0	0	0	0	0	0	1	1	0	1	1	1	0	1	0	0	0	0	0	0	0	0	0	0	0	0	0	0	0	0	0	0	0	1	1	0
REV__sp|P20592|MX2_HUMAN	REV__sp|P20592|MX2_HUMAN	2	2	2	sp|P20592|MX2_HUMAN Interferon-induced GTP-binding protein Mx2 OS=Homo sapiens GN=MX2 PE=1 SV=1	1	2	2	2	0	0	0	0	0	0	0	0	0	0	1	1	0	1	1	1	1	0	0	0	0	1	0	1	0	0	0	0	0	0	0	0	0	0	0	0	0	1	1	0
REV__sp|P22001|KCNA3_HUMAN	REV__sp|P22001|KCNA3_HUMAN	1	1	1	sp|P22001|KCNA3_HUMAN Potassium voltage-gated channel subfamily A member 3 OS=Homo sapiens GN=KCNA3 PE=1 SV=3	1	1	1	1	0	0	0	0	0	0	0	0	0	1	0	0	0	0	1	1	0	0	0	0	0	0	0	0	0	0	0	0	0	0	0	0	0	0	0	0	1	0	0	0
REV__sp|P23458|JAK1_HUMAN	REV__sp|P23458|JAK1_HUMAN	1	1	1	sp|P23458|JAK1_HUMAN Tyrosine-protein kinase JAK1 OS=Homo sapiens GN=JAK1 PE=1 SV=2	1	1	1	1	0	0	0	0	0	0	0	0	0	0	0	0	0	1	0	0	0	0	0	0	0	0	0	0	0	0	0	0	0	0	0	0	0	0	0	0	0	0	0	0
REV__sp|P23467-3|PTPRB_HUMAN	REV__sp|P23467-3|PTPRB_HUMAN	1	1	1	sp|P23467-3|PTPRB_HUMAN Isoform 3 of Receptor-type tyrosine-protein phosphatase beta OS=Homo sapiens GN=PTPRB	1	1	1	1	0	0	0	0	0	0	0	0	0	0	0	1	0	0	0	0	0	0	0	0	0	0	0	1	1	0	1	0	0	0	0	0	0	0	0	0	0	0	1	0
REV__sp|P29475-2|NOS1_HUMAN;REV__sp|P29475|NOS1_HUMAN;REV__sp|P29475-3|NOS1_HUMAN;REV__sp|P29475-5|NOS1_HUMAN;REV__sp|P29475-4|NOS1_HUMAN	REV__sp|P29475-2|NOS1_HUMAN;REV__sp|P29475|NOS1_HUMAN;REV__sp|P29475-3|NOS1_HUMAN;REV__sp|P29475-5|NOS1_HUMAN	4;4;3;3;1	4;4;3;3;1	4;4;3;3;1	sp|P29475-2|NOS1_HUMAN Isoform 2 of Nitric oxide synthase, brain OS=Homo sapiens GN=NOS1;sp|P29475|NOS1_HUMAN Nitric oxide synthase, brain OS=Homo sapiens GN=NOS1 PE=1 SV=2;sp|P29475-3|NOS1_HUMAN Isoform 3 of Nitric oxide synthase, brain OS=Homo sapiens GN	5	4	4	4	0	1	0	1	1	0	0	0	1	0	0	0	1	0	0	0	0	0	0	0	1	0	0	0	0	0	0	0	1	0	1	1	0	0	0	1	0	0	0	1
REV__sp|Q15723-4|ELF2_HUMAN;REV__sp|Q15723-2|ELF2_HUMAN;REV__sp|Q15723-3|ELF2_HUMAN;REV__sp|Q15723-1|ELF2_HUMAN;REV__sp|Q15723|ELF2_HUMAN;REV__sp|P32519-2|ELF1_HUMAN;REV__sp|P32519|ELF1_HUMAN;REV__sp|Q99607|ELF4_HUMAN	REV__sp|Q15723-4|ELF2_HUMAN;REV__sp|Q15723-2|ELF2_HUMAN;REV__sp|Q15723-3|ELF2_HUMAN;REV__sp|Q15723-1|ELF2_HUMAN;REV__sp|Q15723|ELF2_HUMAN;REV__sp|P32519-2|ELF1_HUMAN;REV__sp|P32519|ELF1_HUMAN;REV__sp|Q99607|ELF4_HUMAN	1;1;1;1;1;1;1;1	1;1;1;1;1;1;1;1	1;1;1;1;1;1;1;1	sp|Q15723-4|ELF2_HUMAN Isoform 4 of ETS-related transcription factor Elf-2 OS=Homo sapiens GN=ELF2;sp|Q15723-2|ELF2_HUMAN Isoform 2 of ETS-related transcription factor Elf-2 OS=Homo sapiens GN=ELF2;sp|Q15723-3|ELF2_HUMAN Isoform 3 of ETS-related transcript	8	1	1	1	1	1	1	1	1	1	1	1	1	1	0	1	0	0	0	0	0	1	1	1	1	1	1	1	1	1	1	1	1	1	1	1	1	1	1	1	1	0	1	0
REV__sp|P33176|KINH_HUMAN	REV__sp|P33176|KINH_HUMAN	3	3	2	sp|P33176|KINH_HUMAN Kinesin-1 heavy chain OS=Homo sapiens GN=KIF5B PE=1 SV=1	1	3	3	2	1	0	0	0	0	1	0	0	1	0	0	0	0	1	0	0	1	0	1	2	0	1	1	0	0	2	1	1	0	0	0	0	1	0	0	1	0	0	0	0
REV__sp|P35579|MYH9_HUMAN;REV__sp|P35579-2|MYH9_HUMAN	REV__sp|P35579|MYH9_HUMAN	4;1	4;1	4;1	sp|P35579|MYH9_HUMAN Myosin-9 OS=Homo sapiens GN=MYH9 PE=1 SV=4	2	4	4	4	1	1	0	0	1	1	0	2	0	1	1	1	1	1	1	1	1	1	1	1	1	0	1	1	0	0	0	1	1	0	0	1	1	0	2	0	1	1	1	1
REV__sp|P37268-4|FDFT_HUMAN;REV__sp|P37268-3|FDFT_HUMAN;REV__sp|P37268-2|FDFT_HUMAN;REV__sp|P37268-5|FDFT_HUMAN;REV__sp|P37268|FDFT_HUMAN	REV__sp|P37268-4|FDFT_HUMAN;REV__sp|P37268-3|FDFT_HUMAN;REV__sp|P37268-2|FDFT_HUMAN;REV__sp|P37268-5|FDFT_HUMAN;REV__sp|P37268|FDFT_HUMAN	1;1;1;1;1	1;1;1;1;1	1;1;1;1;1	sp|P37268-4|FDFT_HUMAN Isoform 4 of Squalene synthase OS=Homo sapiens GN=FDFT1;sp|P37268-3|FDFT_HUMAN Isoform 3 of Squalene synthase OS=Homo sapiens GN=FDFT1;sp|P37268-2|FDFT_HUMAN Isoform 2 of Squalene synthase OS=Homo sapiens GN=FDFT1;sp|P37268-5|FDFT_HU	5	1	1	1	0	0	0	0	0	0	0	0	1	0	0	0	0	0	0	0	0	0	0	0	0	0	0	0	0	0	0	0	0	0	0	0	0	0	0	1	0	0	0	0
REV__sp|P47350|RNR_MYCGE	REV__sp|P47350|RNR_MYCGE	3	2	2	sp|P47350|RNR_MYCGE Ribonuclease R OS=Mycoplasma genitalium (strain ATCC 33530 / G-37 / NCTC 10195) GN=rnr PE=3 SV=1	1	3	2	2	0	0	0	0	0	0	0	0	0	0	0	0	1	0	0	2	0	0	2	2	1	1	2	2	1	2	1	0	0	0	0	0	0	0	0	0	0	0	0	1
REV__sp|P49770|EI2BB_HUMAN	REV__sp|P49770|EI2BB_HUMAN	1	1	1	sp|P49770|EI2BB_HUMAN Translation initiation factor eIF-2B subunit beta OS=Homo sapiens GN=EIF2B2 PE=1 SV=3	1	1	1	1	0	0	0	0	0	0	0	0	0	1	1	0	0	1	0	1	1	1	0	0	0	0	0	1	0	0	0	0	0	0	0	0	0	0	0	0	1	1	0	0
REV__sp|P50028|PARE_MYCCT	REV__sp|P50028|PARE_MYCCT	3	3	3	sp|P50028|PARE_MYCCT DNA topoisomerase 4 subunit B OS=Mycoplasma capricolum subsp. capricolum (strain California kid / ATCC 27343 / NCTC 10154) GN=parE PE=3 SV=2	1	3	3	3	0	0	0	0	0	0	0	0	0	1	1	1	0	1	1	1	1	1	1	1	1	1	1	2	1	1	2	0	0	0	0	0	0	0	0	0	1	1	1	0
REV__sp|P52564|MP2K6_HUMAN	REV__sp|P52564|MP2K6_HUMAN	1	1	1	sp|P52564|MP2K6_HUMAN Dual specificity mitogen-activated protein kinase kinase 6 OS=Homo sapiens GN=MAP2K6 PE=1 SV=1	1	1	1	1	0	0	0	1	0	0	0	0	1	0	0	0	0	0	0	0	0	0	0	0	0	0	0	0	0	0	0	0	0	0	1	0	0	0	0	1	0	0	0	0
REV__sp|P55290-5|CAD13_HUMAN;REV__sp|P55290|CAD13_HUMAN;REV__sp|P55290-4|CAD13_HUMAN	REV__sp|P55290-5|CAD13_HUMAN;REV__sp|P55290|CAD13_HUMAN;REV__sp|P55290-4|CAD13_HUMAN	2;2;2	2;2;2	2;2;2	sp|P55290-5|CAD13_HUMAN Isoform 5 of Cadherin-13 OS=Homo sapiens GN=CDH13;sp|P55290|CAD13_HUMAN Cadherin-13 OS=Homo sapiens GN=CDH13 PE=1 SV=1;sp|P55290-4|CAD13_HUMAN Isoform 4 of Cadherin-13 OS=Homo sapiens GN=CDH13	3	2	2	2	0	0	0	0	0	0	1	0	1	0	0	0	0	0	0	0	0	0	0	0	0	0	0	0	0	0	0	0	0	0	0	0	0	1	0	1	0	0	0	0
REV__sp|P63215|GBG3_HUMAN	REV__sp|P63215|GBG3_HUMAN	1	1	1	sp|P63215|GBG3_HUMAN Guanine nucleotide-binding protein G(I)/G(S)/G(O) subunit gamma-3 OS=Homo sapiens GN=GNG3 PE=3 SV=1	1	1	1	1	1	1	0	1	1	0	0	0	0	0	0	0	0	0	0	0	0	0	0	0	0	0	0	0	0	0	0	1	1	0	1	1	0	0	0	0	0	0	0	0
REV__sp|P86452|ZBED6_HUMAN	REV__sp|P86452|ZBED6_HUMAN	3	3	3	sp|P86452|ZBED6_HUMAN Zinc finger BED domain-containing protein 6 OS=Homo sapiens GN=ZBED6 PE=3 SV=1	1	3	3	3	2	0	1	2	0	0	2	0	0	1	1	1	1	1	0	1	1	2	0	0	1	0	0	0	1	0	0	2	0	1	2	0	0	2	0	0	1	1	1	1
REV__sp|Q02224-3|CENPE_HUMAN;REV__sp|Q02224-2|CENPE_HUMAN;REV__sp|Q02224|CENPE_HUMAN	REV__sp|Q02224-3|CENPE_HUMAN;REV__sp|Q02224-2|CENPE_HUMAN;REV__sp|Q02224|CENPE_HUMAN	4;3;3	4;3;3	4;3;3	sp|Q02224-3|CENPE_HUMAN Isoform 3 of Centromere-associated protein E OS=Homo sapiens GN=CENPE;sp|Q02224-2|CENPE_HUMAN Isoform 2 of Centromere-associated protein E OS=Homo sapiens GN=CENPE;sp|Q02224|CENPE_HUMAN Centromere-associated protein E OS=Homo sapien	3	4	4	4	1	0	1	0	0	0	1	0	0	1	1	2	1	1	2	0	1	2	0	0	0	1	0	1	0	1	1	1	0	1	0	0	0	1	0	0	1	1	2	1
REV__sp|Q13835-2|PKP1_HUMAN;REV__sp|Q13835|PKP1_HUMAN	REV__sp|Q13835-2|PKP1_HUMAN;REV__sp|Q13835|PKP1_HUMAN	1;1	1;1	1;1	sp|Q13835-2|PKP1_HUMAN Isoform 1 of Plakophilin-1 OS=Homo sapiens GN=PKP1;sp|Q13835|PKP1_HUMAN Plakophilin-1 OS=Homo sapiens GN=PKP1 PE=1 SV=2	2	1	1	1	0	0	0	0	0	0	0	0	0	0	0	0	0	0	0	0	1	0	0	0	0	0	0	0	0	0	0	0	0	0	0	0	0	0	0	0	0	0	0	0
REV__sp|Q14689-6|DIP2A_HUMAN;REV__sp|Q14689|DIP2A_HUMAN	REV__sp|Q14689-6|DIP2A_HUMAN;REV__sp|Q14689|DIP2A_HUMAN	1;1	1;1	1;1	sp|Q14689-6|DIP2A_HUMAN Isoform 6 of Disco-interacting protein 2 homolog A OS=Homo sapiens GN=DIP2A;sp|Q14689|DIP2A_HUMAN Disco-interacting protein 2 homolog A OS=Homo sapiens GN=DIP2A PE=1 SV=2	2	1	1	1	0	0	0	0	0	0	0	0	0	0	0	0	0	0	0	0	0	0	0	0	0	1	0	0	0	0	0	0	0	0	0	0	0	0	0	0	0	0	0	0
REV__sp|Q14980-4|NUMA1_HUMAN;REV__sp|Q14980-3|NUMA1_HUMAN;REV__sp|Q14980-2|NUMA1_HUMAN;REV__sp|Q14980|NUMA1_HUMAN;REV__sp|Q14980-5|NUMA1_HUMAN	REV__sp|Q14980-4|NUMA1_HUMAN;REV__sp|Q14980-3|NUMA1_HUMAN;REV__sp|Q14980-2|NUMA1_HUMAN;REV__sp|Q14980|NUMA1_HUMAN;REV__sp|Q14980-5|NUMA1_HUMAN	2;2;2;2;1	2;2;2;2;1	2;2;2;2;1	sp|Q14980-4|NUMA1_HUMAN Isoform Numa-s of Nuclear mitotic apparatus protein 1 OS=Homo sapiens GN=NUMA1;sp|Q14980-3|NUMA1_HUMAN Isoform Numa-m of Nuclear mitotic apparatus protein 1 OS=Homo sapiens GN=NUMA1;sp|Q14980-2|NUMA1_HUMAN Isoform 2 of Nuclear mitot	5	2	2	2	0	0	0	0	0	0	0	0	0	1	2	1	1	2	1	2	1	1	1	0	1	0	1	0	0	0	0	0	0	0	0	0	0	0	0	0	1	2	1	1
REV__sp|Q2KHT3-2|CL16A_HUMAN	REV__sp|Q2KHT3-2|CL16A_HUMAN	1	1	1	sp|Q2KHT3-2|CL16A_HUMAN Isoform 2 of Protein CLEC16A OS=Homo sapiens GN=CLEC16A	1	1	1	1	0	0	0	0	0	0	1	0	0	0	0	0	0	0	0	0	0	0	0	0	0	0	0	0	0	0	0	0	0	0	0	0	0	1	0	0	0	0	0	0
REV__sp|Q2M2H8-3|MGAL_HUMAN;REV__sp|Q2M2H8|MGAL_HUMAN	REV__sp|Q2M2H8-3|MGAL_HUMAN;REV__sp|Q2M2H8|MGAL_HUMAN	1;1	1;1	1;1	sp|Q2M2H8-3|MGAL_HUMAN Isoform 2 of Probable maltase-glucoamylase-like protein LOC93432 OS=Homo sapiens;sp|Q2M2H8|MGAL_HUMAN Probable maltase-glucoamylase-like protein LOC93432 OS=Homo sapiens PE=2 SV=3	2	1	1	1	0	0	0	0	0	0	0	0	0	0	0	0	0	1	0	0	1	0	0	0	0	0	0	0	0	0	0	0	0	0	0	0	0	0	0	0	0	0	0	0
REV__sp|Q3SYG4-5|PTHB1_HUMAN;REV__sp|Q3SYG4-6|PTHB1_HUMAN;REV__sp|Q3SYG4-2|PTHB1_HUMAN;REV__sp|Q3SYG4-4|PTHB1_HUMAN;REV__sp|Q3SYG4-7|PTHB1_HUMAN;REV__sp|Q3SYG4-3|PTHB1_HUMAN;REV__sp|Q3SYG4|PTHB1_HUMAN	REV__sp|Q3SYG4-5|PTHB1_HUMAN;REV__sp|Q3SYG4-6|PTHB1_HUMAN;REV__sp|Q3SYG4-2|PTHB1_HUMAN;REV__sp|Q3SYG4-4|PTHB1_HUMAN;REV__sp|Q3SYG4-7|PTHB1_HUMAN;REV__sp|Q3SYG4-3|PTHB1_HUMAN;REV__sp|Q3SYG4|PTHB1_HUMAN	1;1;1;1;1;1;1	1;1;1;1;1;1;1	1;1;1;1;1;1;1	sp|Q3SYG4-5|PTHB1_HUMAN Isoform 5 of Protein PTHB1 OS=Homo sapiens GN=BBS9;sp|Q3SYG4-6|PTHB1_HUMAN Isoform 6 of Protein PTHB1 OS=Homo sapiens GN=BBS9;sp|Q3SYG4-2|PTHB1_HUMAN Isoform 2 of Protein PTHB1 OS=Homo sapiens GN=BBS9;sp|Q3SYG4-4|PTHB1_HUMAN Isoform	7	1	1	1	0	0	0	0	0	0	0	0	0	0	1	0	0	0	0	0	0	0	0	0	0	0	0	0	0	0	0	0	0	0	0	0	0	0	0	0	0	1	0	0
REV__sp|Q4A5P8|MNMG_MYCS5	REV__sp|Q4A5P8|MNMG_MYCS5	2	2	2	sp|Q4A5P8|MNMG_MYCS5 tRNA uridine 5-carboxymethylaminomethyl modification enzyme MnmG OS=Mycoplasma synoviae (strain 53) GN=mnmG PE=3 SV=1	1	2	2	2	0	0	0	1	0	0	0	0	0	0	1	0	0	1	0	0	0	1	1	0	1	1	0	1	1	0	0	0	0	0	1	0	0	0	0	0	0	1	0	0
REV__sp|Q5ZZS2|RPOC_MYCH2;REV__sp|Q4A970|RPOC_MYCHJ;REV__sp|Q4A7B0|RPOC_MYCH7	REV__sp|Q5ZZS2|RPOC_MYCH2;REV__sp|Q4A970|RPOC_MYCHJ;REV__sp|Q4A7B0|RPOC_MYCH7	2;2;2	2;2;2	2;2;2	sp|Q5ZZS2|RPOC_MYCH2 DNA-directed RNA polymerase subunit beta OS=Mycoplasma hyopneumoniae (strain 232) GN=rpoC PE=3 SV=1;sp|Q4A970|RPOC_MYCHJ DNA-directed RNA polymerase subunit beta OS=Mycoplasma hyopneumoniae (strain J / ATCC 25934 / NCTC 10110) GN=rpo	3	2	2	2	0	1	0	0	0	1	0	1	1	0	0	0	0	1	0	0	0	0	1	1	1	1	1	1	0	1	0	0	1	0	0	0	1	0	1	1	0	0	0	0
REV__sp|Q4VNC1-2|AT134_HUMAN;REV__sp|Q4VNC1|AT134_HUMAN;REV__sp|Q4VNC1-3|AT134_HUMAN	REV__sp|Q4VNC1-2|AT134_HUMAN;REV__sp|Q4VNC1|AT134_HUMAN;REV__sp|Q4VNC1-3|AT134_HUMAN	2;2;1	2;2;1	2;2;1	sp|Q4VNC1-2|AT134_HUMAN Isoform 2 of Probable cation-transporting ATPase 13A4 OS=Homo sapiens GN=ATP13A4;sp|Q4VNC1|AT134_HUMAN Probable cation-transporting ATPase 13A4 OS=Homo sapiens GN=ATP13A4 PE=2 SV=3;sp|Q4VNC1-3|AT134_HUMAN Isoform 3 of Probable catio	3	2	2	2	0	0	0	0	0	0	0	0	0	1	0	0	0	0	0	0	0	0	1	0	0	0	0	0	0	0	0	0	0	0	0	0	0	0	0	0	1	0	0	0
REV__sp|Q5JV73|FRPD3_HUMAN	REV__sp|Q5JV73|FRPD3_HUMAN	1	1	1	sp|Q5JV73|FRPD3_HUMAN FERM and PDZ domain-containing protein 3 OS=Homo sapiens GN=FRMPD3 PE=2 SV=2	1	1	1	1	1	1	1	1	1	1	1	1	1	0	1	0	0	1	0	0	1	0	0	0	1	0	0	0	1	1	1	1	1	1	1	1	1	1	1	1	0	1	0	0
REV__sp|Q5T0N5-3|FBP1L_HUMAN;REV__sp|Q5T0N5-4|FBP1L_HUMAN;REV__sp|Q5T0N5-2|FBP1L_HUMAN;REV__sp|Q5T0N5-5|FBP1L_HUMAN;REV__sp|Q5T0N5|FBP1L_HUMAN	REV__sp|Q5T0N5-3|FBP1L_HUMAN;REV__sp|Q5T0N5-4|FBP1L_HUMAN;REV__sp|Q5T0N5-2|FBP1L_HUMAN;REV__sp|Q5T0N5-5|FBP1L_HUMAN;REV__sp|Q5T0N5|FBP1L_HUMAN	1;1;1;1;1	1;1;1;1;1	1;1;1;1;1	sp|Q5T0N5-3|FBP1L_HUMAN Isoform 3 of Formin-binding protein 1-like OS=Homo sapiens GN=FNBP1L;sp|Q5T0N5-4|FBP1L_HUMAN Isoform 4 of Formin-binding protein 1-like OS=Homo sapiens GN=FNBP1L;sp|Q5T0N5-2|FBP1L_HUMAN Isoform 2 of Formin-binding protein 1-like OS=	5	1	1	1	0	0	0	0	0	0	0	0	0	1	0	1	0	1	1	0	1	1	1	1	0	0	1	1	1	1	1	0	0	0	0	0	0	0	0	0	1	0	1	0
REV__sp|Q5TCS8-2|KAD9_HUMAN;REV__sp|Q5TCS8-1|KAD9_HUMAN;REV__sp|Q5TCS8-3|KAD9_HUMAN;REV__sp|Q5TCS8-6|KAD9_HUMAN;REV__sp|Q5TCS8|KAD9_HUMAN	REV__sp|Q5TCS8-2|KAD9_HUMAN;REV__sp|Q5TCS8-1|KAD9_HUMAN;REV__sp|Q5TCS8-3|KAD9_HUMAN;REV__sp|Q5TCS8-6|KAD9_HUMAN;REV__sp|Q5TCS8|KAD9_HUMAN	1;1;1;1;1	1;1;1;1;1	1;1;1;1;1	sp|Q5TCS8-2|KAD9_HUMAN Isoform 2 of Adenylate kinase 9 OS=Homo sapiens GN=AK9;sp|Q5TCS8-1|KAD9_HUMAN Isoform 1 of Adenylate kinase 9 OS=Homo sapiens GN=AK9;sp|Q5TCS8-3|KAD9_HUMAN Isoform 3 of Adenylate kinase 9 OS=Homo sapiens GN=AK9;sp|Q5TCS8-6|KAD9_HUMAN	5	1	1	1	0	0	0	0	0	0	0	0	0	0	0	0	0	1	0	0	0	0	0	0	0	0	0	0	0	0	0	0	0	0	0	0	0	0	0	0	0	0	0	0
REV__sp|Q5TGY1-2|TMCO4_HUMAN;REV__sp|Q5TGY1|TMCO4_HUMAN	REV__sp|Q5TGY1-2|TMCO4_HUMAN;REV__sp|Q5TGY1|TMCO4_HUMAN	1;1	1;1	1;1	sp|Q5TGY1-2|TMCO4_HUMAN Isoform 2 of Transmembrane and coiled-coil domain-containing protein 4 OS=Homo sapiens GN=TMCO4;sp|Q5TGY1|TMCO4_HUMAN Transmembrane and coiled-coil domain-containing protein 4 OS=Homo sapiens GN=TMCO4 PE=2 SV=1	2	1	1	1	0	0	0	0	0	0	0	0	0	0	0	0	0	1	0	1	0	0	0	0	0	0	0	0	0	0	0	0	0	0	0	0	0	0	0	0	0	0	0	0
REV__sp|Q6IQ26-2|DEN5A_HUMAN;REV__sp|Q6IQ26|DEN5A_HUMAN	REV__sp|Q6IQ26-2|DEN5A_HUMAN;REV__sp|Q6IQ26|DEN5A_HUMAN	3;3	3;3	3;3	sp|Q6IQ26-2|DEN5A_HUMAN Isoform 2 of DENN domain-containing protein 5A OS=Homo sapiens GN=DENND5A;sp|Q6IQ26|DEN5A_HUMAN DENN domain-containing protein 5A OS=Homo sapiens GN=DENND5A PE=1 SV=2	2	3	3	3	0	1	1	0	1	1	0	0	1	0	0	0	0	0	0	0	0	0	0	0	0	1	0	2	0	0	0	0	1	1	0	1	1	0	0	1	0	0	0	0
REV__sp|Q6KHA4|FTSH_MYCMO	REV__sp|Q6KHA4|FTSH_MYCMO	1	1	1	sp|Q6KHA4|FTSH_MYCMO ATP-dependent zinc metalloprotease FtsH OS=Mycoplasma mobile (strain ATCC 43663 / 163K / NCTC 11711) GN=ftsH PE=3 SV=1	1	1	1	1	0	0	0	0	0	0	0	0	0	0	0	0	0	0	0	0	0	0	0	0	0	1	0	0	1	1	1	0	0	0	0	0	0	0	0	0	0	0	0	0
REV__sp|Q6KID6|MNMG_MYCMO	REV__sp|Q6KID6|MNMG_MYCMO	2	2	2	sp|Q6KID6|MNMG_MYCMO tRNA uridine 5-carboxymethylaminomethyl modification enzyme MnmG OS=Mycoplasma mobile (strain ATCC 43663 / 163K / NCTC 11711) GN=mnmG PE=3 SV=1	1	2	2	2	0	0	0	0	0	0	0	0	0	0	0	0	0	0	1	0	0	0	1	0	0	0	0	0	0	0	0	0	0	0	0	0	0	0	0	0	0	0	0	0
REV__sp|Q6MSR6|PTC_MYCMS	REV__sp|Q6MSR6|PTC_MYCMS	1	1	1	sp|Q6MSR6|PTC_MYCMS Putrescine carbamoyltransferase OS=Mycoplasma mycoides subsp. mycoides SC (strain PG1) GN=ptcA PE=3 SV=1	1	1	1	1	0	0	0	0	0	0	0	0	0	0	0	0	0	0	0	0	0	0	1	0	1	0	1	1	1	1	1	0	0	0	0	0	0	0	0	0	0	0	0	0
REV__sp|Q6P3W7|SCYL2_HUMAN	REV__sp|Q6P3W7|SCYL2_HUMAN	1	1	1	sp|Q6P3W7|SCYL2_HUMAN SCY1-like protein 2 OS=Homo sapiens GN=SCYL2 PE=1 SV=1	1	1	1	1	0	0	0	0	0	0	0	0	0	0	1	1	1	1	0	0	1	0	1	1	1	0	1	1	1	1	1	0	0	0	0	0	0	0	0	0	0	1	1	1
REV__sp|Q6PCB5|RSBNL_HUMAN	REV__sp|Q6PCB5|RSBNL_HUMAN	1	1	1	sp|Q6PCB5|RSBNL_HUMAN Round spermatid basic protein 1-like protein OS=Homo sapiens GN=RSBN1L PE=1 SV=2	1	1	1	1	0	0	0	0	0	0	0	0	0	0	0	0	0	0	0	0	0	0	0	0	0	0	0	0	0	1	0	0	0	0	0	0	0	0	0	0	0	0	0	0
REV__sp|Q6R2W3|SCND3_HUMAN	REV__sp|Q6R2W3|SCND3_HUMAN	2	2	2	sp|Q6R2W3|SCND3_HUMAN SCAN domain-containing protein 3 OS=Homo sapiens GN=ZBED9 PE=2 SV=1	1	2	2	2	1	0	0	0	0	0	1	0	0	1	1	1	0	1	2	1	1	1	1	1	1	1	1	1	1	1	1	1	0	0	0	0	0	1	0	0	1	1	1	0
REV__sp|Q6ZRS2-3|SRCAP_HUMAN;REV__sp|Q6ZRS2-2|SRCAP_HUMAN;REV__sp|Q6ZRS2|SRCAP_HUMAN	REV__sp|Q6ZRS2-3|SRCAP_HUMAN;REV__sp|Q6ZRS2-2|SRCAP_HUMAN;REV__sp|Q6ZRS2|SRCAP_HUMAN	1;1;1	1;1;1	1;1;1	sp|Q6ZRS2-3|SRCAP_HUMAN Isoform 3 of Helicase SRCAP OS=Homo sapiens GN=SRCAP;sp|Q6ZRS2-2|SRCAP_HUMAN Isoform 2 of Helicase SRCAP OS=Homo sapiens GN=SRCAP;sp|Q6ZRS2|SRCAP_HUMAN Helicase SRCAP OS=Homo sapiens GN=SRCAP PE=1 SV=3	3	1	1	1	0	0	0	0	0	0	0	0	0	0	0	0	0	0	0	1	0	0	0	0	0	0	0	0	0	1	0	0	0	0	0	0	0	0	0	0	0	0	0	0
REV__sp|Q6ZUU3|FOXNB_HUMAN	REV__sp|Q6ZUU3|FOXNB_HUMAN	2	2	2	sp|Q6ZUU3|FOXNB_HUMAN FOXL2 neighbor protein OS=Homo sapiens GN=FOXL2NB PE=2 SV=1	1	2	2	2	0	0	0	0	0	0	0	0	0	1	0	0	0	0	1	0	0	0	0	1	0	0	0	0	1	0	0	0	0	0	0	0	0	0	0	0	1	0	0	0
REV__sp|Q7Z406-4|MYH14_HUMAN;REV__sp|Q7Z406|MYH14_HUMAN;REV__sp|Q7Z406-6|MYH14_HUMAN;REV__sp|Q7Z406-2|MYH14_HUMAN;REV__sp|Q7Z406-5|MYH14_HUMAN	REV__sp|Q7Z406-4|MYH14_HUMAN;REV__sp|Q7Z406|MYH14_HUMAN;REV__sp|Q7Z406-6|MYH14_HUMAN;REV__sp|Q7Z406-2|MYH14_HUMAN	3;3;3;3;1	3;3;3;3;1	3;3;3;3;1	sp|Q7Z406-4|MYH14_HUMAN Isoform 4 of Myosin-14 OS=Homo sapiens GN=MYH14;sp|Q7Z406|MYH14_HUMAN Myosin-14 OS=Homo sapiens GN=MYH14 PE=1 SV=2;sp|Q7Z406-6|MYH14_HUMAN Isoform 6 of Myosin-14 OS=Homo sapiens GN=MYH14;sp|Q7Z406-2|MYH14_HUMAN Isoform 2 of Myosin-1	5	3	3	3	1	1	0	1	1	0	0	1	0	2	2	1	0	2	0	2	2	0	1	1	1	1	1	1	1	1	1	1	1	0	1	1	0	0	1	0	2	2	1	0
REV__sp|Q7Z407-3|CSMD3_HUMAN;REV__sp|Q7Z407-4|CSMD3_HUMAN;REV__sp|Q7Z407-2|CSMD3_HUMAN;REV__sp|Q7Z407|CSMD3_HUMAN	REV__sp|Q7Z407-3|CSMD3_HUMAN;REV__sp|Q7Z407-4|CSMD3_HUMAN;REV__sp|Q7Z407-2|CSMD3_HUMAN;REV__sp|Q7Z407|CSMD3_HUMAN	1;1;1;1	1;1;1;1	1;1;1;1	sp|Q7Z407-3|CSMD3_HUMAN Isoform 3 of CUB and sushi domain-containing protein 3 OS=Homo sapiens GN=CSMD3;sp|Q7Z407-4|CSMD3_HUMAN Isoform 4 of CUB and sushi domain-containing protein 3 OS=Homo sapiens GN=CSMD3;sp|Q7Z407-2|CSMD3_HUMAN Isoform 2 of CUB and sus	4	1	1	1	0	0	0	0	1	1	0	1	1	0	1	0	1	1	0	0	0	0	0	0	0	0	0	1	0	0	0	0	0	0	0	1	1	0	1	1	0	1	0	1
REV__sp|Q86TB3|ALPK2_HUMAN	REV__sp|Q86TB3|ALPK2_HUMAN	1	1	1	sp|Q86TB3|ALPK2_HUMAN Alpha-protein kinase 2 OS=Homo sapiens GN=ALPK2 PE=2 SV=3	1	1	1	1	0	0	0	0	0	0	1	0	0	0	0	0	0	0	0	0	0	0	0	0	0	0	0	0	0	0	0	0	0	0	0	0	0	1	0	0	0	0	0	0
REV__sp|Q86UW6-2|N4BP2_HUMAN;REV__sp|Q86UW6|N4BP2_HUMAN	REV__sp|Q86UW6-2|N4BP2_HUMAN;REV__sp|Q86UW6|N4BP2_HUMAN	1;1	1;1	1;1	sp|Q86UW6-2|N4BP2_HUMAN Isoform 2 of NEDD4-binding protein 2 OS=Homo sapiens GN=N4BP2;sp|Q86UW6|N4BP2_HUMAN NEDD4-binding protein 2 OS=Homo sapiens GN=N4BP2 PE=1 SV=2	2	1	1	1	0	0	0	0	0	0	0	0	0	0	1	1	0	0	1	1	1	1	0	0	0	0	0	0	0	0	0	0	0	0	0	0	0	0	0	0	0	1	1	0
REV__sp|Q86W92-5|LIPB1_HUMAN	REV__sp|Q86W92-5|LIPB1_HUMAN	1	1	1	sp|Q86W92-5|LIPB1_HUMAN Isoform 5 of Liprin-beta-1 OS=Homo sapiens GN=PPFIBP1	1	1	1	1	0	0	0	0	0	0	0	1	0	0	0	0	0	0	0	0	0	0	0	0	0	0	0	0	0	0	0	0	0	0	0	0	0	0	1	0	0	0	0	0
REV__sp|Q8CXQ7|CH60_MYCPE	REV__sp|Q8CXQ7|CH60_MYCPE	2	2	2	sp|Q8CXQ7|CH60_MYCPE 60 kDa chaperonin OS=Mycoplasma penetrans (strain HF-2) GN=groL PE=3 SV=1	1	2	2	2	0	0	0	0	0	0	0	0	0	0	0	0	0	0	1	0	0	0	0	0	1	0	1	0	1	0	0	0	0	0	0	0	0	0	0	0	0	0	0	0
REV__sp|Q8IUD2-5|RB6I2_HUMAN;REV__sp|Q8IUD2-4|RB6I2_HUMAN;REV__sp|Q8IUD2-2|RB6I2_HUMAN;REV__sp|Q8IUD2-3|RB6I2_HUMAN;REV__sp|Q8IUD2|RB6I2_HUMAN	REV__sp|Q8IUD2-5|RB6I2_HUMAN;REV__sp|Q8IUD2-4|RB6I2_HUMAN;REV__sp|Q8IUD2-2|RB6I2_HUMAN;REV__sp|Q8IUD2-3|RB6I2_HUMAN;REV__sp|Q8IUD2|RB6I2_HUMAN	2;2;2;2;2	2;2;2;2;2	2;2;2;2;2	sp|Q8IUD2-5|RB6I2_HUMAN Isoform 5 of ELKS/Rab6-interacting/CAST family member 1 OS=Homo sapiens GN=ERC1;sp|Q8IUD2-4|RB6I2_HUMAN Isoform 4 of ELKS/Rab6-interacting/CAST family member 1 OS=Homo sapiens GN=ERC1;sp|Q8IUD2-2|RB6I2_HUMAN Isoform 2 of ELKS/Rab6-i	5	2	2	2	0	1	0	1	0	1	0	0	1	0	0	0	0	0	0	0	0	0	0	1	1	1	1	1	0	0	0	0	1	0	1	0	1	0	0	1	0	0	0	0
REV__sp|Q8IUG5|MY18B_HUMAN;REV__sp|Q8IUG5-2|MY18B_HUMAN	REV__sp|Q8IUG5|MY18B_HUMAN;REV__sp|Q8IUG5-2|MY18B_HUMAN	6;5	6;5	6;5	sp|Q8IUG5|MY18B_HUMAN Unconventional myosin-XVIIIb OS=Homo sapiens GN=MYO18B PE=1 SV=1;sp|Q8IUG5-2|MY18B_HUMAN Isoform 2 of Unconventional myosin-XVIIIb OS=Homo sapiens GN=MYO18B	2	6	6	6	0	1	1	1	3	0	0	0	1	0	0	0	1	1	0	0	0	0	0	0	0	1	0	0	0	1	0	0	1	1	1	3	0	0	0	1	0	0	0	1
REV__sp|Q8IWV7|UBR1_HUMAN;REV__sp|Q8IWV7-2|UBR1_HUMAN	REV__sp|Q8IWV7|UBR1_HUMAN;REV__sp|Q8IWV7-2|UBR1_HUMAN	3;2	3;2	3;2	sp|Q8IWV7|UBR1_HUMAN E3 ubiquitin-protein ligase UBR1 OS=Homo sapiens GN=UBR1 PE=1 SV=1;sp|Q8IWV7-2|UBR1_HUMAN Isoform 2 of E3 ubiquitin-protein ligase UBR1 OS=Homo sapiens GN=UBR1	2	3	3	3	0	0	0	0	0	0	0	0	0	0	0	0	1	1	1	0	0	0	0	0	0	0	0	0	1	0	0	0	0	0	0	0	0	0	0	0	0	0	0	1
REV__sp|Q8IWV8-4|UBR2_HUMAN;REV__sp|Q8IWV8|UBR2_HUMAN;REV__sp|Q8IWV8-2|UBR2_HUMAN;REV__sp|Q8IWV8-3|UBR2_HUMAN	REV__sp|Q8IWV8-4|UBR2_HUMAN;REV__sp|Q8IWV8|UBR2_HUMAN;REV__sp|Q8IWV8-2|UBR2_HUMAN;REV__sp|Q8IWV8-3|UBR2_HUMAN	2;2;1;1	2;2;1;1	2;2;1;1	sp|Q8IWV8-4|UBR2_HUMAN Isoform 4 of E3 ubiquitin-protein ligase UBR2 OS=Homo sapiens GN=UBR2;sp|Q8IWV8|UBR2_HUMAN E3 ubiquitin-protein ligase UBR2 OS=Homo sapiens GN=UBR2 PE=1 SV=1;sp|Q8IWV8-2|UBR2_HUMAN Isoform 2 of E3 ubiquitin-protein ligase UBR2 OS=Hom	4	2	2	2	0	0	0	0	0	0	0	0	0	0	0	1	0	0	0	0	0	0	1	1	0	0	1	0	0	0	0	0	0	0	0	0	0	0	0	0	0	0	1	0
REV__sp|Q8IYA2|C144C_HUMAN;REV__sp|Q3MJ40-2|C144B_HUMAN;REV__sp|Q3MJ40|C144B_HUMAN;REV__sp|A2RUR9-3|C144A_HUMAN;REV__sp|A2RUR9|C144A_HUMAN;REV__sp|A2RUR9-2|C144A_HUMAN	REV__sp|Q8IYA2|C144C_HUMAN;REV__sp|Q3MJ40-2|C144B_HUMAN;REV__sp|Q3MJ40|C144B_HUMAN;REV__sp|A2RUR9-3|C144A_HUMAN;REV__sp|A2RUR9|C144A_HUMAN	4;2;2;2;2;1	4;2;2;2;2;1	4;2;2;2;2;1	sp|Q8IYA2|C144C_HUMAN Putative coiled-coil domain-containing protein 144C OS=Homo sapiens GN=CCDC144CP PE=5 SV=3;sp|Q3MJ40-2|C144B_HUMAN Isoform 2 of Coiled-coil domain-containing protein 144B OS=Homo sapiens GN=CCDC144B;sp|Q3MJ40|C144B_HUMAN Coiled-coil d	6	4	4	4	0	0	0	1	0	0	0	0	1	1	1	0	0	1	0	0	1	0	1	0	1	0	1	0	0	0	0	0	0	0	1	0	0	0	0	1	1	1	0	0
REV__sp|Q8NEG5|ZSWM2_HUMAN	REV__sp|Q8NEG5|ZSWM2_HUMAN	3	3	3	sp|Q8NEG5|ZSWM2_HUMAN E3 ubiquitin-protein ligase ZSWIM2 OS=Homo sapiens GN=ZSWIM2 PE=1 SV=2	1	3	3	3	1	0	1	1	0	1	0	0	1	1	0	0	0	0	0	0	0	0	3	2	2	2	2	2	2	2	2	1	0	1	1	0	1	0	0	1	1	0	0	0
REV__sp|Q8NF91-4|SYNE1_HUMAN;REV__sp|Q8NF91|SYNE1_HUMAN;REV__sp|Q8NF91-7|SYNE1_HUMAN;REV__sp|Q8NF91-10|SYNE1_HUMAN;REV__sp|Q8NF91-8|SYNE1_HUMAN;REV__sp|Q8NF91-2|SYNE1_HUMAN;REV__sp|Q8NF91-11|SYNE1_HUMAN;REV__sp|Q8NF91-6|SYNE1_HUMAN	REV__sp|Q8NF91-4|SYNE1_HUMAN;REV__sp|Q8NF91|SYNE1_HUMAN;REV__sp|Q8NF91-7|SYNE1_HUMAN	7;7;5;2;2;2;1;1	7;7;5;2;2;2;1;1	6;6;4;2;2;2;1;1	sp|Q8NF91-4|SYNE1_HUMAN Isoform 4 of Nesprin-1 OS=Homo sapiens GN=SYNE1;sp|Q8NF91|SYNE1_HUMAN Nesprin-1 OS=Homo sapiens GN=SYNE1 PE=1 SV=4;sp|Q8NF91-7|SYNE1_HUMAN Isoform 7 of Nesprin-1 OS=Homo sapiens GN=SYNE1	8	7	7	6	0	0	0	0	0	0	0	0	0	2	0	0	1	0	1	0	0	0	0	0	0	0	0	2	0	1	3	0	0	0	0	0	0	0	0	0	2	0	0	1
REV__sp|Q8NH73|OR4S2_HUMAN	REV__sp|Q8NH73|OR4S2_HUMAN	1	1	1	sp|Q8NH73|OR4S2_HUMAN Olfactory receptor 4S2 OS=Homo sapiens GN=OR4S2 PE=3 SV=2	1	1	1	1	0	0	0	0	0	0	0	0	0	0	0	0	0	0	1	0	0	0	1	1	0	1	0	0	0	0	1	0	0	0	0	0	0	0	0	0	0	0	0	0
REV__sp|Q8TD57|DYH3_HUMAN;REV__sp|Q8TD57-3|DYH3_HUMAN	REV__sp|Q8TD57|DYH3_HUMAN	4;1	4;1	4;1	sp|Q8TD57|DYH3_HUMAN Dynein heavy chain 3, axonemal OS=Homo sapiens GN=DNAH3 PE=2 SV=1	2	4	4	4	0	0	0	0	0	0	0	0	0	1	1	1	1	2	1	1	2	1	0	0	0	0	1	0	0	1	0	0	0	0	0	0	0	0	0	0	1	1	1	1
REV__sp|Q8TDY2-2|RBCC1_HUMAN;REV__sp|Q8TDY2|RBCC1_HUMAN	REV__sp|Q8TDY2-2|RBCC1_HUMAN;REV__sp|Q8TDY2|RBCC1_HUMAN	3;3	3;3	3;3	sp|Q8TDY2-2|RBCC1_HUMAN Isoform 2 of RB1-inducible coiled-coil protein 1 OS=Homo sapiens GN=RB1CC1;sp|Q8TDY2|RBCC1_HUMAN RB1-inducible coiled-coil protein 1 OS=Homo sapiens GN=RB1CC1 PE=1 SV=3	2	3	3	3	1	0	0	0	0	0	1	1	1	0	0	0	0	0	0	0	0	0	1	1	1	1	1	1	1	1	1	1	0	0	0	0	0	1	1	1	0	0	0	0
REV__sp|Q8WXB4|ZN606_HUMAN	REV__sp|Q8WXB4|ZN606_HUMAN	1	1	1	sp|Q8WXB4|ZN606_HUMAN Zinc finger protein 606 OS=Homo sapiens GN=ZNF606 PE=2 SV=1	1	1	1	1	0	0	0	0	0	0	0	0	0	0	0	0	0	0	0	0	0	0	1	0	1	1	0	0	0	0	0	0	0	0	0	0	0	0	0	0	0	0	0	0
REV__sp|Q8WXH0|SYNE2_HUMAN;REV__sp|Q8WXH0-2|SYNE2_HUMAN;REV__sp|Q8WXH0-7|SYNE2_HUMAN;REV__sp|Q8WXH0-13|SYNE2_HUMAN;REV__sp|Q8WXH0-10|SYNE2_HUMAN;REV__sp|Q8WXH0-4|SYNE2_HUMAN;REV__sp|Q8WXH0-3|SYNE2_HUMAN	REV__sp|Q8WXH0|SYNE2_HUMAN;REV__sp|Q8WXH0-2|SYNE2_HUMAN;REV__sp|Q8WXH0-7|SYNE2_HUMAN;REV__sp|Q8WXH0-13|SYNE2_HUMAN	5;5;4;3;1;1;1	5;5;4;3;1;1;1	5;5;4;3;1;1;1	sp|Q8WXH0|SYNE2_HUMAN Nesprin-2 OS=Homo sapiens GN=SYNE2 PE=1 SV=3;sp|Q8WXH0-2|SYNE2_HUMAN Isoform 2 of Nesprin-2 OS=Homo sapiens GN=SYNE2;sp|Q8WXH0-7|SYNE2_HUMAN Isoform 7 of Nesprin-2 OS=Homo sapiens GN=SYNE2;sp|Q8WXH0-13|SYNE2_HUMAN Isoform 13 of Nespri	7	5	5	5	0	0	0	0	0	0	1	0	0	0	0	0	0	1	0	0	0	0	0	0	0	1	0	1	0	0	1	0	0	0	0	0	0	1	0	0	0	0	0	0
REV__sp|Q8WZ42-12|TITIN_HUMAN;REV__sp|Q8WZ42-13|TITIN_HUMAN;REV__sp|Q8WZ42-2|TITIN_HUMAN;REV__sp|Q8WZ42|TITIN_HUMAN;REV__sp|Q8WZ42-8|TITIN_HUMAN;REV__sp|Q8WZ42-3|TITIN_HUMAN;REV__sp|Q8WZ42-10|TITIN_HUMAN;REV__sp|Q8WZ42-9|TITIN_HUMAN;REV__sp|Q8WZ42-5|TITIN_HUMAN;REV__sp|Q8WZ42-11|TITIN_HUMAN;REV__sp|Q8WZ42-4|TITIN_HUMAN;REV__sp|Q8WZ42-7|TITIN_HUMAN	REV__sp|Q8WZ42-12|TITIN_HUMAN;REV__sp|Q8WZ42-13|TITIN_HUMAN;REV__sp|Q8WZ42-2|TITIN_HUMAN;REV__sp|Q8WZ42|TITIN_HUMAN;REV__sp|Q8WZ42-8|TITIN_HUMAN;REV__sp|Q8WZ42-3|TITIN_HUMAN;REV__sp|Q8WZ42-10|TITIN_HUMAN;REV__sp|Q8WZ42-9|TITIN_HUMAN;REV__sp|Q8WZ42-5|TITIN_HUMAN;REV__sp|Q8WZ42-11|TITIN_HUMAN;REV__sp|Q8WZ42-4|TITIN_HUMAN;REV__sp|Q8WZ42-7|TITIN_HUMAN	22;21;20;20;20;19;19;19;19;19;19;19	22;21;20;20;20;19;19;19;19;19;19;19	18;17;16;16;16;15;15;15;15;15;15;15	sp|Q8WZ42-12|TITIN_HUMAN Isoform 12 of Titin OS=Homo sapiens GN=TTN;sp|Q8WZ42-13|TITIN_HUMAN Isoform 13 of Titin OS=Homo sapiens GN=TTN;sp|Q8WZ42-2|TITIN_HUMAN Isoform 2 of Titin OS=Homo sapiens GN=TTN;sp|Q8WZ42|TITIN_HUMAN Titin OS=Homo sapiens GN=TTN PE=	12	22	22	18	1	0	0	1	0	0	0	1	0	1	1	1	2	2	1	3	1	1	1	2	2	1	3	2	1	0	2	1	0	0	1	0	0	0	1	0	1	1	1	2
REV__sp|Q96B01-2|R51A1_HUMAN;REV__sp|Q96B01|R51A1_HUMAN	REV__sp|Q96B01-2|R51A1_HUMAN;REV__sp|Q96B01|R51A1_HUMAN	2;2	2;2	2;2	sp|Q96B01-2|R51A1_HUMAN Isoform 2 of RAD51-associated protein 1 OS=Homo sapiens GN=RAD51AP1;sp|Q96B01|R51A1_HUMAN RAD51-associated protein 1 OS=Homo sapiens GN=RAD51AP1 PE=1 SV=1	2	2	2	2	0	0	0	0	0	1	0	0	0	0	1	1	0	1	0	1	0	0	0	0	0	1	0	0	0	1	0	0	0	0	0	0	1	0	0	0	0	1	1	0
REV__sp|Q96DD0|LRC39_HUMAN;REV__sp|Q96DD0-2|LRC39_HUMAN	REV__sp|Q96DD0|LRC39_HUMAN;REV__sp|Q96DD0-2|LRC39_HUMAN	1;1	1;1	1;1	sp|Q96DD0|LRC39_HUMAN Leucine-rich repeat-containing protein 39 OS=Homo sapiens GN=LRRC39 PE=2 SV=1;sp|Q96DD0-2|LRC39_HUMAN Isoform 2 of Leucine-rich repeat-containing protein 39 OS=Homo sapiens GN=LRRC39	2	1	1	1	0	0	0	0	0	0	0	0	0	0	0	0	0	0	0	0	0	0	0	0	0	0	0	0	0	1	0	0	0	0	0	0	0	0	0	0	0	0	0	0
REV__sp|Q96HP0|DOCK6_HUMAN	REV__sp|Q96HP0|DOCK6_HUMAN	2	2	2	sp|Q96HP0|DOCK6_HUMAN Dedicator of cytokinesis protein 6 OS=Homo sapiens GN=DOCK6 PE=1 SV=3	1	2	2	2	0	0	0	0	0	0	0	0	0	1	0	1	0	0	0	0	0	0	0	1	1	1	1	1	1	1	1	0	0	0	0	0	0	0	0	0	1	0	1	0
REV__sp|Q96JB1-2|DYH8_HUMAN;REV__sp|Q96JB1|DYH8_HUMAN	REV__sp|Q96JB1-2|DYH8_HUMAN;REV__sp|Q96JB1|DYH8_HUMAN	3;3	3;3	3;3	sp|Q96JB1-2|DYH8_HUMAN Isoform 2 of Dynein heavy chain 8, axonemal OS=Homo sapiens GN=DNAH8;sp|Q96JB1|DYH8_HUMAN Dynein heavy chain 8, axonemal OS=Homo sapiens GN=DNAH8 PE=1 SV=2	2	3	3	3	1	0	1	0	0	1	0	0	1	0	0	0	0	1	0	0	0	1	0	0	1	0	0	0	1	1	0	1	0	1	0	0	1	0	0	1	0	0	0	0
REV__sp|Q96M02-2|CJ090_HUMAN;REV__sp|Q96M02|CJ090_HUMAN	REV__sp|Q96M02-2|CJ090_HUMAN;REV__sp|Q96M02|CJ090_HUMAN	1;1	1;1	1;1	sp|Q96M02-2|CJ090_HUMAN Isoform 2 of Centrosomal protein C10orf90 OS=Homo sapiens GN=C10orf90;sp|Q96M02|CJ090_HUMAN Centrosomal protein C10orf90 OS=Homo sapiens GN=C10orf90 PE=2 SV=2	2	1	1	1	0	0	0	0	0	0	0	0	0	0	1	1	1	0	0	0	1	1	0	0	0	0	0	0	0	0	0	0	0	0	0	0	0	0	0	0	0	1	1	1
REV__sp|Q96NW4|ANR27_HUMAN	REV__sp|Q96NW4|ANR27_HUMAN	1	1	1	sp|Q96NW4|ANR27_HUMAN Ankyrin repeat domain-containing protein 27 OS=Homo sapiens GN=ANKRD27 PE=1 SV=2	1	1	1	1	0	0	0	0	0	0	0	0	0	0	0	0	0	0	0	0	0	0	0	0	0	0	0	0	0	1	0	0	0	0	0	0	0	0	0	0	0	0	0	0
REV__sp|Q96P70|IPO9_HUMAN	REV__sp|Q96P70|IPO9_HUMAN	2	2	2	sp|Q96P70|IPO9_HUMAN Importin-9 OS=Homo sapiens GN=IPO9 PE=1 SV=3	1	2	2	2	0	0	0	0	2	0	0	1	0	0	0	0	0	0	0	0	0	0	0	0	0	0	0	0	0	0	0	0	0	0	0	2	0	0	1	0	0	0	0	0
REV__sp|Q96PU4-2|UHRF2_HUMAN;REV__sp|Q96PU4|UHRF2_HUMAN	REV__sp|Q96PU4-2|UHRF2_HUMAN;REV__sp|Q96PU4|UHRF2_HUMAN	2;2	2;2	2;2	sp|Q96PU4-2|UHRF2_HUMAN Isoform 2 of E3 ubiquitin-protein ligase UHRF2 OS=Homo sapiens GN=UHRF2;sp|Q96PU4|UHRF2_HUMAN E3 ubiquitin-protein ligase UHRF2 OS=Homo sapiens GN=UHRF2 PE=1 SV=1	2	2	2	2	0	0	0	0	0	0	0	0	0	0	0	0	0	0	0	0	0	0	2	1	1	1	2	1	0	0	0	0	0	0	0	0	0	0	0	0	0	0	0	0
REV__sp|Q96QU1-4|PCD15_HUMAN;REV__sp|Q96QU1-3|PCD15_HUMAN;REV__sp|Q96QU1-6|PCD15_HUMAN;REV__sp|Q96QU1|PCD15_HUMAN	REV__sp|Q96QU1-4|PCD15_HUMAN;REV__sp|Q96QU1-3|PCD15_HUMAN;REV__sp|Q96QU1-6|PCD15_HUMAN;REV__sp|Q96QU1|PCD15_HUMAN	3;2;2;2	3;2;2;2	2;2;2;2	sp|Q96QU1-4|PCD15_HUMAN Isoform 4 of Protocadherin-15 OS=Homo sapiens GN=PCDH15;sp|Q96QU1-3|PCD15_HUMAN Isoform 3 of Protocadherin-15 OS=Homo sapiens GN=PCDH15;sp|Q96QU1-6|PCD15_HUMAN Isoform 5 of Protocadherin-15 OS=Homo sapiens GN=PCDH15;sp|Q96QU1|PCD15_	4	3	3	2	0	0	0	0	0	0	0	0	0	0	0	0	0	0	1	0	0	0	1	0	1	0	0	0	1	0	0	0	0	0	0	0	0	0	0	0	0	0	0	0
REV__sp|Q98Q11|MNMA_MYCPU	REV__sp|Q98Q11|MNMA_MYCPU	1	1	1	sp|Q98Q11|MNMA_MYCPU tRNA-specific 2-thiouridylase MnmA OS=Mycoplasma pulmonis (strain UAB CTIP) GN=mnmA PE=3 SV=1	1	1	1	1	0	0	0	0	0	0	0	0	0	0	0	0	0	0	0	0	0	1	0	1	1	1	0	1	1	0	1	0	0	0	0	0	0	0	0	0	0	0	0	0
REV__sp|Q9BXB7|SPT16_HUMAN	REV__sp|Q9BXB7|SPT16_HUMAN	3	3	3	sp|Q9BXB7|SPT16_HUMAN Spermatogenesis-associated protein 16 OS=Homo sapiens GN=SPATA16 PE=1 SV=3	1	3	3	3	0	1	1	0	1	0	0	0	0	0	0	0	0	0	1	0	0	0	0	0	0	0	0	0	2	0	0	0	1	1	0	1	0	0	0	0	0	0	0	0
REV__sp|Q9BYW3|DB126_HUMAN	REV__sp|Q9BYW3|DB126_HUMAN	1	1	1	sp|Q9BYW3|DB126_HUMAN Beta-defensin 126 OS=Homo sapiens GN=DEFB126 PE=2 SV=2	1	1	1	1	0	0	0	0	0	0	0	0	0	0	1	0	0	1	0	1	0	0	0	0	0	0	0	0	0	0	0	0	0	0	0	0	0	0	0	0	0	1	0	0
REV__sp|Q9HD40-3|SPCS_HUMAN;REV__sp|Q9HD40|SPCS_HUMAN	REV__sp|Q9HD40-3|SPCS_HUMAN;REV__sp|Q9HD40|SPCS_HUMAN	1;1	1;1	1;1	sp|Q9HD40-3|SPCS_HUMAN Isoform 3 of O-phosphoseryl-tRNA(Sec) selenium transferase OS=Homo sapiens GN=SEPSECS;sp|Q9HD40|SPCS_HUMAN O-phosphoseryl-tRNA(Sec) selenium transferase OS=Homo sapiens GN=SEPSECS PE=1 SV=2	2	1	1	1	0	0	0	0	0	0	0	0	0	0	0	0	0	0	0	0	0	0	1	0	0	0	1	1	0	0	0	0	0	0	0	0	0	0	0	0	0	0	0	0
REV__sp|Q9NZ56|FMN2_HUMAN	REV__sp|Q9NZ56|FMN2_HUMAN	1	1	1	sp|Q9NZ56|FMN2_HUMAN Formin-2 OS=Homo sapiens GN=FMN2 PE=1 SV=4	1	1	1	1	0	0	0	0	0	0	0	0	0	1	0	0	1	0	0	1	0	0	0	0	0	0	0	0	0	0	0	0	0	0	0	0	0	0	0	0	1	0	0	1
REV__sp|Q9UKB5|AJAP1_HUMAN	REV__sp|Q9UKB5|AJAP1_HUMAN	1	1	1	sp|Q9UKB5|AJAP1_HUMAN Adherens junction-associated protein 1 OS=Homo sapiens GN=AJAP1 PE=1 SV=1	1	1	1	1	0	1	1	1	1	0	1	0	1	0	0	0	0	0	0	0	0	0	0	0	0	0	0	0	0	0	0	0	1	1	1	1	0	1	0	1	0	0	0	0
REV__sp|Q9UL54-3|TAOK2_HUMAN;REV__sp|Q9UL54-4|TAOK2_HUMAN;REV__sp|Q9UL54|TAOK2_HUMAN;REV__sp|Q9UL54-2|TAOK2_HUMAN	REV__sp|Q9UL54-3|TAOK2_HUMAN;REV__sp|Q9UL54-4|TAOK2_HUMAN;REV__sp|Q9UL54|TAOK2_HUMAN;REV__sp|Q9UL54-2|TAOK2_HUMAN	3;3;3;2	3;3;3;2	3;3;3;2	sp|Q9UL54-3|TAOK2_HUMAN Isoform 3 of Serine/threonine-protein kinase TAO2 OS=Homo sapiens GN=TAOK2;sp|Q9UL54-4|TAOK2_HUMAN Isoform 4 of Serine/threonine-protein kinase TAO2 OS=Homo sapiens GN=TAOK2;sp|Q9UL54|TAOK2_HUMAN Serine/threonine-protein kinase TAO2	4	3	3	3	0	0	0	0	0	0	0	1	0	0	0	0	0	0	0	0	1	0	0	0	0	0	0	2	1	1	0	0	0	0	0	0	0	0	1	0	0	0	0	0
REV__sp|Q9UNS1-2|TIM_HUMAN;REV__sp|Q9UNS1|TIM_HUMAN	REV__sp|Q9UNS1-2|TIM_HUMAN;REV__sp|Q9UNS1|TIM_HUMAN	5;5	5;5	5;5	sp|Q9UNS1-2|TIM_HUMAN Isoform 2 of Protein timeless homolog OS=Homo sapiens GN=TIMELESS;sp|Q9UNS1|TIM_HUMAN Protein timeless homolog OS=Homo sapiens GN=TIMELESS PE=1 SV=2	2	5	5	5	1	0	0	1	0	1	1	0	0	0	0	0	1	0	0	1	0	1	1	1	2	0	1	0	0	1	1	1	0	0	1	0	1	1	0	0	0	0	0	1
REV__sp|Q9UPN3-5|MACF1_HUMAN;REV__sp|Q9UPN3|MACF1_HUMAN;REV__sp|Q9UPN3-4|MACF1_HUMAN;REV__sp|Q9UPN3-3|MACF1_HUMAN;REV__sp|Q9UPN3-2|MACF1_HUMAN	REV__sp|Q9UPN3-5|MACF1_HUMAN;REV__sp|Q9UPN3|MACF1_HUMAN;REV__sp|Q9UPN3-4|MACF1_HUMAN;REV__sp|Q9UPN3-3|MACF1_HUMAN;REV__sp|Q9UPN3-2|MACF1_HUMAN	5;5;4;4;4	5;5;4;4;4	5;5;4;4;4	sp|Q9UPN3-5|MACF1_HUMAN Isoform 4 of Microtubule-actin cross-linking factor 1, isoforms 1/2/3/5 OS=Homo sapiens GN=MACF1;sp|Q9UPN3|MACF1_HUMAN Microtubule-actin cross-linking factor 1, isoforms 1/2/3/5 OS=Homo sapiens GN=MACF1 PE=1 SV=4;sp|Q9UPN3-4|MACF1_H	5	5	5	5	0	0	0	1	0	1	0	0	0	0	0	1	0	0	1	0	0	0	0	0	0	0	1	0	0	1	0	0	0	0	1	0	1	0	0	0	0	0	1	0
REV__sp|Q9UPQ4|TRI35_HUMAN	REV__sp|Q9UPQ4|TRI35_HUMAN	1	1	1	sp|Q9UPQ4|TRI35_HUMAN Tripartite motif-containing protein 35 OS=Homo sapiens GN=TRIM35 PE=1 SV=2	1	1	1	1	1	0	0	0	0	0	0	0	0	0	0	0	0	0	0	0	0	0	0	0	0	0	0	0	0	0	0	1	0	0	0	0	0	0	0	0	0	0	0	0
REV__sp|Q9Y5Z7|HCFC2_HUMAN;REV__sp|Q9Y5Z7-2|HCFC2_HUMAN	REV__sp|Q9Y5Z7|HCFC2_HUMAN;REV__sp|Q9Y5Z7-2|HCFC2_HUMAN	2;1	2;1	2;1	sp|Q9Y5Z7|HCFC2_HUMAN Host cell factor 2 OS=Homo sapiens GN=HCFC2 PE=1 SV=1;sp|Q9Y5Z7-2|HCFC2_HUMAN Isoform 2 of Host cell factor 2 OS=Homo sapiens GN=HCFC2	2	2	2	2	0	1	1	1	1	0	0	1	1	0	0	0	0	0	0	0	0	0	0	1	0	1	1	0	0	0	1	0	1	1	1	1	0	0	1	1	0	0	0	0
REV__sp|Q9Y6Q9-4|NCOA3_HUMAN;REV__sp|Q9Y6Q9-2|NCOA3_HUMAN;REV__sp|Q9Y6Q9-3|NCOA3_HUMAN;REV__sp|Q9Y6Q9-5|NCOA3_HUMAN;REV__sp|Q9Y6Q9|NCOA3_HUMAN	REV__sp|Q9Y6Q9-4|NCOA3_HUMAN;REV__sp|Q9Y6Q9-2|NCOA3_HUMAN;REV__sp|Q9Y6Q9-3|NCOA3_HUMAN;REV__sp|Q9Y6Q9-5|NCOA3_HUMAN;REV__sp|Q9Y6Q9|NCOA3_HUMAN	1;1;1;1;1	1;1;1;1;1	1;1;1;1;1	sp|Q9Y6Q9-4|NCOA3_HUMAN Isoform 4 of Nuclear receptor coactivator 3 OS=Homo sapiens GN=NCOA3;sp|Q9Y6Q9-2|NCOA3_HUMAN Isoform 2 of Nuclear receptor coactivator 3 OS=Homo sapiens GN=NCOA3;sp|Q9Y6Q9-3|NCOA3_HUMAN Isoform 3 of Nuclear receptor coactivator 3 OS	5	1	1	1	0	0	0	0	0	0	0	0	0	1	1	0	1	1	0	0	1	0	0	0	0	0	0	0	0	0	0	0	0	0	0	0	0	0	0	0	1	1	0	1
sp|A0AVF1-2|IFT56_HUMAN;sp|A0AVF1-3|IFT56_HUMAN;sp|A0AVF1|IFT56_HUMAN	sp|A0AVF1-2|IFT56_HUMAN;sp|A0AVF1-3|IFT56_HUMAN;sp|A0AVF1|IFT56_HUMAN	5;5;5	5;5;5	4;4;4	sp|A0AVF1-2|IFT56_HUMAN Isoform 2 of Intraflagellar transport protein 56 OS=Homo sapiens GN=TTC26;sp|A0AVF1-3|IFT56_HUMAN Isoform 3 of Intraflagellar transport protein 56 OS=Homo sapiens GN=TTC26;sp|A0AVF1|IFT56_HUMAN Intraflagellar transport protein 56 OS	3	5	5	4	0	0	0	0	0	0	0	0	0	0	0	0	0	0	0	0	0	0	3	0	1	1	0	0	0	1	1	0	0	0	0	0	0	0	0	0	0	0	0	0
sp|A0AVI2|FR1L5_HUMAN;sp|A0AVI2-3|FR1L5_HUMAN;sp|A0AVI2-2|FR1L5_HUMAN	sp|A0AVI2|FR1L5_HUMAN;sp|A0AVI2-3|FR1L5_HUMAN	4;2;1	4;2;1	4;2;1	sp|A0AVI2|FR1L5_HUMAN Fer-1-like protein 5 OS=Homo sapiens GN=FER1L5 PE=2 SV=2;sp|A0AVI2-3|FR1L5_HUMAN Isoform 3 of Fer-1-like protein 5 OS=Homo sapiens GN=FER1L5	3	4	4	4	0	1	0	1	0	0	0	0	0	0	1	1	0	1	0	1	2	2	2	0	1	0	2	1	0	0	1	0	1	0	1	0	0	0	0	0	0	1	1	0
sp|A0AVT1|UBA6_HUMAN;sp|A0AVT1-2|UBA6_HUMAN;sp|A0AVT1-3|UBA6_HUMAN;sp|A0AVT1-4|UBA6_HUMAN	sp|A0AVT1|UBA6_HUMAN;sp|A0AVT1-2|UBA6_HUMAN	33;22;10;9	33;22;10;9	33;22;10;9	sp|A0AVT1|UBA6_HUMAN Ubiquitin-like modifier-activating enzyme 6 OS=Homo sapiens GN=UBA6 PE=1 SV=1;sp|A0AVT1-2|UBA6_HUMAN Isoform 2 of Ubiquitin-like modifier-activating enzyme 6 OS=Homo sapiens GN=UBA6	4	33	33	33	27	27	25	20	25	26	22	25	23	0	0	0	0	1	1	0	1	0	0	1	2	1	0	1	0	1	0	27	27	25	20	25	26	22	25	23	0	0	0	0
sp|A0FGR8-2|ESYT2_HUMAN	sp|A0FGR8-2|ESYT2_HUMAN	14	14	1	sp|A0FGR8-2|ESYT2_HUMAN Isoform 2 of Extended synaptotagmin-2 OS=Homo sapiens GN=ESYT2	1	14	14	1	0	0	0	0	0	0	0	0	0	7	10	7	6	8	6	7	7	5	4	2	2	3	1	2	2	2	3	0	0	0	0	0	0	0	0	0	7	10	7	6
sp|A0JLT2-2|MED19_HUMAN;sp|A0JLT2|MED19_HUMAN	sp|A0JLT2-2|MED19_HUMAN;sp|A0JLT2|MED19_HUMAN	1;1	1;1	1;1	sp|A0JLT2-2|MED19_HUMAN Isoform 2 of Mediator of RNA polymerase II transcription subunit 19 OS=Homo sapiens GN=MED19;sp|A0JLT2|MED19_HUMAN Mediator of RNA polymerase II transcription subunit 19 OS=Homo sapiens GN=MED19 PE=1 SV=2	2	1	1	1	0	0	0	0	0	0	0	0	0	0	0	0	0	0	0	0	0	0	0	1	0	0	1	1	0	0	0	0	0	0	0	0	0	0	0	0	0	0	0	0
sp|A0JNW5|UH1BL_HUMAN;sp|A0JNW5-2|UH1BL_HUMAN	sp|A0JNW5|UH1BL_HUMAN;sp|A0JNW5-2|UH1BL_HUMAN	4;2	3;1	3;1	sp|A0JNW5|UH1BL_HUMAN UHRF1-binding protein 1-like OS=Homo sapiens GN=UHRF1BP1L PE=1 SV=2;sp|A0JNW5-2|UH1BL_HUMAN Isoform 2 of UHRF1-binding protein 1-like OS=Homo sapiens GN=UHRF1BP1L	2	4	3	3	1	1	1	1	0	1	1	1	0	0	0	0	0	0	0	0	0	0	1	1	1	0	1	0	0	0	0	1	1	1	1	0	1	1	1	0	0	0	0	0
sp|A0PJW6|TM223_HUMAN	sp|A0PJW6|TM223_HUMAN	2	2	2	sp|A0PJW6|TM223_HUMAN Transmembrane protein 223 OS=Homo sapiens GN=TMEM223 PE=1 SV=1	1	2	2	2	0	0	0	0	0	0	0	0	0	1	0	0	1	1	0	1	1	0	0	0	0	0	0	0	0	0	0	0	0	0	0	0	0	0	0	0	1	0	0	1
sp|A0PK00|T120B_HUMAN	sp|A0PK00|T120B_HUMAN	2	2	2	sp|A0PK00|T120B_HUMAN Transmembrane protein 120B OS=Homo sapiens GN=TMEM120B PE=1 SV=1	1	2	2	2	0	0	0	0	0	0	0	0	0	0	1	1	0	1	1	0	0	1	0	0	0	0	0	0	0	0	0	0	0	0	0	0	0	0	0	0	0	1	1	0
sp|A1A4S6|RHG10_HUMAN	sp|A1A4S6|RHG10_HUMAN	1	1	1	sp|A1A4S6|RHG10_HUMAN Rho GTPase-activating protein 10 OS=Homo sapiens GN=ARHGAP10 PE=1 SV=1	1	1	1	1	0	0	0	0	0	0	0	0	0	0	0	0	0	0	0	0	0	0	0	0	0	0	0	1	0	0	0	0	0	0	0	0	0	0	0	0	0	0	0	0
sp|A1L020|MEX3A_HUMAN	sp|A1L020|MEX3A_HUMAN	19	19	18	sp|A1L020|MEX3A_HUMAN RNA-binding protein MEX3A OS=Homo sapiens GN=MEX3A PE=1 SV=1	1	19	19	18	0	0	0	0	0	0	0	0	0	5	11	8	7	10	9	8	12	8	12	11	15	15	12	13	12	12	12	0	0	0	0	0	0	0	0	0	5	11	8	7
sp|A1L0T0|ILVBL_HUMAN	sp|A1L0T0|ILVBL_HUMAN	24	24	24	sp|A1L0T0|ILVBL_HUMAN Acetolactate synthase-like protein OS=Homo sapiens GN=ILVBL PE=1 SV=2	1	24	24	24	0	0	0	0	0	0	0	0	0	22	21	15	19	21	17	20	19	13	13	13	13	9	12	10	14	12	12	0	0	0	0	0	0	0	0	0	22	21	15	19
sp|A1L188|CQ089_HUMAN	sp|A1L188|CQ089_HUMAN	1	1	1	sp|A1L188|CQ089_HUMAN Uncharacterized protein C17orf89 OS=Homo sapiens GN=C17orf89 PE=4 SV=1	1	1	1	1	0	0	0	0	0	0	0	0	0	1	0	0	0	0	0	1	0	0	0	0	0	0	0	0	0	0	0	0	0	0	0	0	0	0	0	0	1	0	0	0
sp|A1L390-3|PKHG3_HUMAN;sp|A1L390|PKHG3_HUMAN;sp|A1L390-2|PKHG3_HUMAN	sp|A1L390-3|PKHG3_HUMAN;sp|A1L390|PKHG3_HUMAN;sp|A1L390-2|PKHG3_HUMAN	4;4;2	4;4;2	4;4;2	sp|A1L390-3|PKHG3_HUMAN Isoform 3 of Pleckstrin homology domain-containing family G member 3 OS=Homo sapiens GN=PLEKHG3;sp|A1L390|PKHG3_HUMAN Pleckstrin homology domain-containing family G member 3 OS=Homo sapiens GN=PLEKHG3 PE=1 SV=1;sp|A1L390-2|PKHG3_HUM	3	4	4	4	0	0	0	0	0	0	0	0	0	0	0	0	0	0	0	0	1	0	2	2	1	1	2	1	1	0	1	0	0	0	0	0	0	0	0	0	0	0	0	0
sp|A1X283|SPD2B_HUMAN	sp|A1X283|SPD2B_HUMAN	12	12	11	sp|A1X283|SPD2B_HUMAN SH3 and PX domain-containing protein 2B OS=Homo sapiens GN=SH3PXD2B PE=1 SV=3	1	12	12	11	5	4	3	6	3	1	7	3	4	0	0	0	0	0	0	0	0	0	2	0	1	1	1	0	0	0	1	5	4	3	6	3	1	7	3	4	0	0	0	0
sp|A1XBS5-2|F92A1_HUMAN;sp|A1XBS5|F92A1_HUMAN;sp|A1XBS5-5|F92A1_HUMAN;sp|A1XBS5-4|F92A1_HUMAN;sp|A1XBS5-3|F92A1_HUMAN	sp|A1XBS5-2|F92A1_HUMAN;sp|A1XBS5|F92A1_HUMAN;sp|A1XBS5-5|F92A1_HUMAN;sp|A1XBS5-4|F92A1_HUMAN;sp|A1XBS5-3|F92A1_HUMAN	2;2;1;1;1	2;2;1;1;1	2;2;1;1;1	sp|A1XBS5-2|F92A1_HUMAN Isoform 2 of Protein FAM92A1 OS=Homo sapiens GN=FAM92A1;sp|A1XBS5|F92A1_HUMAN Protein FAM92A1 OS=Homo sapiens GN=FAM92A1 PE=1 SV=2;sp|A1XBS5-5|F92A1_HUMAN Isoform 5 of Protein FAM92A1 OS=Homo sapiens GN=FAM92A1;sp|A1XBS5-4|F92A1_HUM	5	2	2	2	0	0	0	0	0	0	0	0	0	0	0	0	0	0	0	0	0	0	0	1	0	0	1	0	0	0	1	0	0	0	0	0	0	0	0	0	0	0	0	0
sp|A2A3N6|PIPSL_HUMAN;sp|O14986-3|PI51B_HUMAN;sp|O14986|PI51B_HUMAN;sp|O14986-2|PI51B_HUMAN	sp|A2A3N6|PIPSL_HUMAN	12;1;1;1	8;1;1;1	0;0;0;0	sp|A2A3N6|PIPSL_HUMAN Putative PIP5K1A and PSMD4-like protein OS=Homo sapiens GN=PIPSL PE=5 SV=1	4	12	8	0	2	3	2	3	3	2	2	3	2	2	3	1	2	3	2	3	3	2	11	6	8	8	8	4	6	6	6	0	0	0	0	0	0	0	0	0	0	1	0	0
sp|A2RRP1|NBAS_HUMAN;sp|A2RRP1-2|NBAS_HUMAN	sp|A2RRP1|NBAS_HUMAN;sp|A2RRP1-2|NBAS_HUMAN	49;46	49;46	49;46	sp|A2RRP1|NBAS_HUMAN Neuroblastoma-amplified sequence OS=Homo sapiens GN=NBAS PE=1 SV=2;sp|A2RRP1-2|NBAS_HUMAN Isoform 2 of Neuroblastoma-amplified sequence OS=Homo sapiens GN=NBAS	2	49	49	49	0	0	0	0	0	0	0	0	0	21	23	23	13	25	19	17	21	19	2	3	4	1	3	0	4	6	4	0	0	0	0	0	0	0	0	0	21	23	23	13
sp|A2RTX5|SYTC2_HUMAN;sp|A2RTX5-2|SYTC2_HUMAN	sp|A2RTX5|SYTC2_HUMAN;sp|A2RTX5-2|SYTC2_HUMAN	14;13	11;10	11;10	sp|A2RTX5|SYTC2_HUMAN Probable threonine--tRNA ligase 2, cytoplasmic OS=Homo sapiens GN=TARSL2 PE=1 SV=1;sp|A2RTX5-2|SYTC2_HUMAN Isoform 2 of Probable threonine--tRNA ligase 2, cytoplasmic OS=Homo sapiens GN=TARSL2	2	14	11	11	1	2	1	2	2	1	1	2	1	1	1	0	1	1	0	1	1	0	5	5	4	6	4	3	6	11	9	0	0	0	0	0	0	0	0	0	0	0	0	0
sp|A2RUC4|TYW5_HUMAN;sp|A2RUC4-2|TYW5_HUMAN	sp|A2RUC4|TYW5_HUMAN;sp|A2RUC4-2|TYW5_HUMAN	4;2	4;2	4;2	sp|A2RUC4|TYW5_HUMAN tRNA wybutosine-synthesizing protein 5 OS=Homo sapiens GN=TYW5 PE=1 SV=1;sp|A2RUC4-2|TYW5_HUMAN Isoform 2 of tRNA wybutosine-synthesizing protein 5 OS=Homo sapiens GN=TYW5	2	4	4	4	1	1	1	1	1	1	1	1	0	0	0	0	0	0	1	0	0	0	0	0	0	0	0	0	0	0	0	1	1	1	1	1	1	1	1	0	0	0	0	0
sp|A3KMH1-3|VWA8_HUMAN;sp|A3KMH1|VWA8_HUMAN;sp|A3KMH1-2|VWA8_HUMAN	sp|A3KMH1-3|VWA8_HUMAN;sp|A3KMH1|VWA8_HUMAN;sp|A3KMH1-2|VWA8_HUMAN	13;13;11	13;13;11	13;13;11	sp|A3KMH1-3|VWA8_HUMAN Isoform 3 of von Willebrand factor A domain-containing protein 8 OS=Homo sapiens GN=VWA8;sp|A3KMH1|VWA8_HUMAN von Willebrand factor A domain-containing protein 8 OS=Homo sapiens GN=VWA8 PE=1 SV=2;sp|A3KMH1-2|VWA8_HUMAN Isoform 2 of v	3	13	13	13	0	0	0	0	0	0	0	0	0	5	3	1	1	5	4	2	1	3	0	0	0	0	0	0	0	0	0	0	0	0	0	0	0	0	0	0	5	3	1	1
sp|A3KN83-2|SBNO1_HUMAN;sp|A3KN83|SBNO1_HUMAN;sp|A3KN83-3|SBNO1_HUMAN;sp|A3KN83-4|SBNO1_HUMAN	sp|A3KN83-2|SBNO1_HUMAN;sp|A3KN83|SBNO1_HUMAN;sp|A3KN83-3|SBNO1_HUMAN;sp|A3KN83-4|SBNO1_HUMAN	23;23;22;16	23;23;22;16	18;18;17;13	sp|A3KN83-2|SBNO1_HUMAN Isoform 2 of Protein strawberry notch homolog 1 OS=Homo sapiens GN=SBNO1;sp|A3KN83|SBNO1_HUMAN Protein strawberry notch homolog 1 OS=Homo sapiens GN=SBNO1 PE=1 SV=1;sp|A3KN83-3|SBNO1_HUMAN Isoform 3 of Protein strawberry notch homol	4	23	23	18	0	0	0	0	0	0	0	0	0	0	0	0	0	0	0	0	0	0	11	10	11	11	13	8	7	10	7	0	0	0	0	0	0	0	0	0	0	0	0	0
sp|A4D1E9|GTPBA_HUMAN;sp|A4D1E9-2|GTPBA_HUMAN;sp|A4D1E9-3|GTPBA_HUMAN	sp|A4D1E9|GTPBA_HUMAN;sp|A4D1E9-2|GTPBA_HUMAN	15;11;3	15;11;3	15;11;3	sp|A4D1E9|GTPBA_HUMAN GTP-binding protein 10 OS=Homo sapiens GN=GTPBP10 PE=1 SV=1;sp|A4D1E9-2|GTPBA_HUMAN Isoform 2 of GTP-binding protein 10 OS=Homo sapiens GN=GTPBP10	3	15	15	15	0	0	0	0	0	0	0	0	0	10	12	6	8	9	8	7	8	6	0	0	0	0	0	1	0	0	0	0	0	0	0	0	0	0	0	0	10	12	6	8
sp|A4D1P6-2|WDR91_HUMAN;sp|A4D1P6|WDR91_HUMAN;sp|A4D1P6-3|WDR91_HUMAN	sp|A4D1P6-2|WDR91_HUMAN;sp|A4D1P6|WDR91_HUMAN;sp|A4D1P6-3|WDR91_HUMAN	8;8;5	8;8;5	8;8;5	sp|A4D1P6-2|WDR91_HUMAN Isoform 2 of WD repeat-containing protein 91 OS=Homo sapiens GN=WDR91;sp|A4D1P6|WDR91_HUMAN WD repeat-containing protein 91 OS=Homo sapiens GN=WDR91 PE=1 SV=2;sp|A4D1P6-3|WDR91_HUMAN Isoform 3 of WD repeat-containing protein 91 OS=H	3	8	8	8	0	0	0	0	0	0	0	0	0	0	0	0	0	0	0	0	0	0	2	1	0	2	2	2	1	2	2	0	0	0	0	0	0	0	0	0	0	0	0	0
sp|A4D1S0-2|KLRG2_HUMAN;sp|A4D1S0|KLRG2_HUMAN	sp|A4D1S0-2|KLRG2_HUMAN;sp|A4D1S0|KLRG2_HUMAN	2;2	2;2	2;2	sp|A4D1S0-2|KLRG2_HUMAN Isoform 2 of Killer cell lectin-like receptor subfamily G member 2 OS=Homo sapiens GN=KLRG2;sp|A4D1S0|KLRG2_HUMAN Killer cell lectin-like receptor subfamily G member 2 OS=Homo sapiens GN=KLRG2 PE=1 SV=3	2	2	2	2	0	0	0	0	0	0	1	0	0	0	1	0	0	1	0	1	0	0	0	0	0	0	0	0	0	0	0	0	0	0	0	0	0	1	0	0	0	1	0	0
sp|A5D8V6|VP37C_HUMAN	sp|A5D8V6|VP37C_HUMAN	3	3	3	sp|A5D8V6|VP37C_HUMAN Vacuolar protein sorting-associated protein 37C OS=Homo sapiens GN=VPS37C PE=1 SV=2	1	3	3	3	0	0	1	0	0	1	1	0	2	0	0	0	0	0	0	0	0	0	1	1	1	2	1	2	0	1	1	0	0	1	0	0	1	1	0	2	0	0	0	0
sp|A5IYF2|LON_MYCAP	sp|A5IYF2|LON_MYCAP	2	1	1	sp|A5IYF2|LON_MYCAP Lon protease OS=Mycoplasma agalactiae (strain PG2) GN=lon PE=3 SV=1	1	2	1	1	0	0	0	0	0	0	0	0	0	2	1	1	2	2	1	2	1	1	0	1	0	1	0	1	0	0	1	0	0	0	0	0	0	0	0	0	1	0	0	1
sp|A5IZF7|GATB_MYCAP	sp|A5IZF7|GATB_MYCAP	1	1	1	sp|A5IZF7|GATB_MYCAP Aspartyl/glutamyl-tRNA(Asn/Gln) amidotransferase subunit B OS=Mycoplasma agalactiae (strain PG2) GN=gatB PE=3 SV=1	1	1	1	1	0	1	1	0	1	0	0	1	0	0	0	0	0	0	0	0	0	0	0	0	0	0	0	0	0	0	0	0	1	1	0	1	0	0	1	0	0	0	0	0
sp|A5PLN9-2|TPC13_HUMAN;sp|A5PLN9-4|TPC13_HUMAN;sp|A5PLN9|TPC13_HUMAN;sp|A5PLN9-5|TPC13_HUMAN;sp|A5PLN9-7|TPC13_HUMAN	sp|A5PLN9-2|TPC13_HUMAN;sp|A5PLN9-4|TPC13_HUMAN;sp|A5PLN9|TPC13_HUMAN;sp|A5PLN9-5|TPC13_HUMAN;sp|A5PLN9-7|TPC13_HUMAN	4;4;4;4;2	4;4;4;4;2	4;4;4;4;2	sp|A5PLN9-2|TPC13_HUMAN Isoform 2 of Trafficking protein particle complex subunit 13 OS=Homo sapiens GN=TRAPPC13;sp|A5PLN9-4|TPC13_HUMAN Isoform 3 of Trafficking protein particle complex subunit 13 OS=Homo sapiens GN=TRAPPC13;sp|A5PLN9|TPC13_HUMAN Traffick	5	4	4	4	0	0	0	0	0	0	0	0	0	0	0	0	0	0	0	0	0	0	1	1	1	2	1	2	2	0	2	0	0	0	0	0	0	0	0	0	0	0	0	0
sp|A5YKK6|CNOT1_HUMAN;sp|A5YKK6-2|CNOT1_HUMAN;sp|A5YKK6-3|CNOT1_HUMAN;sp|A5YKK6-4|CNOT1_HUMAN	sp|A5YKK6|CNOT1_HUMAN;sp|A5YKK6-2|CNOT1_HUMAN;sp|A5YKK6-3|CNOT1_HUMAN;sp|A5YKK6-4|CNOT1_HUMAN	66;65;58;38	66;65;58;38	66;65;58;38	sp|A5YKK6|CNOT1_HUMAN CCR4-NOT transcription complex subunit 1 OS=Homo sapiens GN=CNOT1 PE=1 SV=2;sp|A5YKK6-2|CNOT1_HUMAN Isoform 2 of CCR4-NOT transcription complex subunit 1 OS=Homo sapiens GN=CNOT1;sp|A5YKK6-3|CNOT1_HUMAN Isoform 3 of CCR4-NOT transcrip	4	66	66	66	0	0	0	0	0	0	0	0	0	2	1	0	2	2	0	1	1	1	43	34	40	45	39	46	38	37	35	0	0	0	0	0	0	0	0	0	2	1	0	2
sp|A6H8Y1-7|BDP1_HUMAN;sp|A6H8Y1|BDP1_HUMAN;sp|A6H8Y1-2|BDP1_HUMAN;sp|A6H8Y1-6|BDP1_HUMAN;sp|A6H8Y1-4|BDP1_HUMAN;sp|A6H8Y1-3|BDP1_HUMAN;sp|A6H8Y1-8|BDP1_HUMAN	sp|A6H8Y1-7|BDP1_HUMAN;sp|A6H8Y1|BDP1_HUMAN;sp|A6H8Y1-2|BDP1_HUMAN;sp|A6H8Y1-6|BDP1_HUMAN;sp|A6H8Y1-4|BDP1_HUMAN;sp|A6H8Y1-3|BDP1_HUMAN	4;4;3;3;2;2;1	4;4;3;3;2;2;1	4;4;3;3;2;2;1	sp|A6H8Y1-7|BDP1_HUMAN Isoform 7 of Transcription factor TFIIIB component B homolog OS=Homo sapiens GN=BDP1;sp|A6H8Y1|BDP1_HUMAN Transcription factor TFIIIB component B homolog OS=Homo sapiens GN=BDP1 PE=1 SV=3;sp|A6H8Y1-2|BDP1_HUMAN Isoform 2 of Trans	7	4	4	4	0	0	0	0	0	0	0	0	1	0	1	1	0	1	1	0	1	1	0	0	0	0	1	0	0	1	0	0	0	0	0	0	0	0	0	1	0	1	1	0
sp|Q9GZQ8|MLP3B_HUMAN;sp|A6NCE7|MP3B2_HUMAN	sp|Q9GZQ8|MLP3B_HUMAN;sp|A6NCE7|MP3B2_HUMAN	3;3	3;3	1;1	sp|Q9GZQ8|MLP3B_HUMAN Microtubule-associated proteins 1A/1B light chain 3B OS=Homo sapiens GN=MAP1LC3B PE=1 SV=3;sp|A6NCE7|MP3B2_HUMAN Microtubule-associated proteins 1A/1B light chain 3 beta 2 OS=Homo sapiens GN=MAP1LC3B2 PE=2 SV=1	2	3	3	1	3	1	3	2	1	3	2	2	2	1	1	0	0	2	1	1	1	0	1	2	2	2	2	2	1	1	2	3	1	3	2	1	3	2	2	2	1	1	0	0
sp|A6NDG6|PGP_HUMAN	sp|A6NDG6|PGP_HUMAN	15	15	15	sp|A6NDG6|PGP_HUMAN Phosphoglycolate phosphatase OS=Homo sapiens GN=PGP PE=1 SV=1	1	15	15	15	9	12	10	9	10	11	11	8	11	0	0	0	0	0	0	1	0	1	0	0	0	0	0	0	0	0	0	9	12	10	9	10	11	11	8	11	0	0	0	0
sp|A6NDU8|CE051_HUMAN	sp|A6NDU8|CE051_HUMAN	11	11	11	sp|A6NDU8|CE051_HUMAN UPF0600 protein C5orf51 OS=Homo sapiens GN=C5orf51 PE=1 SV=1	1	11	11	11	5	3	5	7	6	3	4	4	4	0	0	0	0	0	0	0	0	0	1	1	2	1	0	2	1	1	2	5	3	5	7	6	3	4	4	4	0	0	0	0
sp|A6NED2|RCCD1_HUMAN	sp|A6NED2|RCCD1_HUMAN	7	7	7	sp|A6NED2|RCCD1_HUMAN RCC1 domain-containing protein 1 OS=Homo sapiens GN=RCCD1 PE=1 SV=1	1	7	7	7	4	4	5	4	4	3	4	4	3	0	0	0	0	0	0	0	0	0	2	1	1	1	1	1	2	1	1	4	4	5	4	4	3	4	4	3	0	0	0	0
sp|A6NEE1|PLHD1_HUMAN	sp|A6NEE1|PLHD1_HUMAN	2	2	2	sp|A6NEE1|PLHD1_HUMAN Pleckstrin homology domain-containing family D member 1 OS=Homo sapiens GN=PLEKHD1 PE=2 SV=3	1	2	2	2	0	0	0	0	0	0	0	0	0	1	1	1	1	1	1	1	1	1	1	1	1	0	1	0	0	0	1	0	0	0	0	0	0	0	0	0	1	1	1	1
sp|A6NFI3|ZN316_HUMAN	sp|A6NFI3|ZN316_HUMAN	6	6	6	sp|A6NFI3|ZN316_HUMAN Zinc finger protein 316 OS=Homo sapiens GN=ZNF316 PE=1 SV=1	1	6	6	6	0	0	0	0	0	0	0	0	0	0	2	1	1	0	0	1	2	0	3	3	3	2	2	2	3	2	3	0	0	0	0	0	0	0	0	0	0	2	1	1
sp|A6NHL2-2|TBAL3_HUMAN;sp|A6NHL2|TBAL3_HUMAN	sp|A6NHL2-2|TBAL3_HUMAN;sp|A6NHL2|TBAL3_HUMAN	4;4	1;1	1;1	sp|A6NHL2-2|TBAL3_HUMAN Isoform 2 of Tubulin alpha chain-like 3 OS=Homo sapiens GN=TUBAL3;sp|A6NHL2|TBAL3_HUMAN Tubulin alpha chain-like 3 OS=Homo sapiens GN=TUBAL3 PE=1 SV=2	2	4	1	1	3	4	4	3	4	4	3	4	3	2	2	2	2	2	2	2	2	2	4	4	4	4	4	4	4	4	3	0	1	1	0	1	1	0	1	1	0	0	0	0
sp|A6NHQ2|FBLL1_HUMAN	sp|A6NHQ2|FBLL1_HUMAN	14	11	11	sp|A6NHQ2|FBLL1_HUMAN rRNA/tRNA 2-O-methyltransferase fibrillarin-like protein 1 OS=Homo sapiens GN=FBLL1 PE=3 SV=2	1	14	11	11	0	0	0	0	0	0	0	0	0	11	12	9	11	12	10	13	11	10	3	4	4	4	3	5	5	5	4	0	0	0	0	0	0	0	0	0	8	9	6	8
sp|A6NHR9|SMHD1_HUMAN;sp|A6NHR9-2|SMHD1_HUMAN;sp|A6NHR9-3|SMHD1_HUMAN	sp|A6NHR9|SMHD1_HUMAN;sp|A6NHR9-2|SMHD1_HUMAN;sp|A6NHR9-3|SMHD1_HUMAN	36;34;18	36;34;18	36;34;18	sp|A6NHR9|SMHD1_HUMAN Structural maintenance of chromosomes flexible hinge domain-containing protein 1 OS=Homo sapiens GN=SMCHD1 PE=1 SV=2;sp|A6NHR9-2|SMHD1_HUMAN Isoform 2 of Structural maintenance of chromosomes flexible hinge domain-containing protein 1	3	36	36	36	0	0	0	0	0	0	0	0	0	5	5	5	4	2	6	3	3	4	10	11	12	15	10	15	10	15	19	0	0	0	0	0	0	0	0	0	5	5	5	4
sp|A6NHX0|GATL2_HUMAN;sp|A6NNH0|GATL1_HUMAN;sp|Q8WTX7|GATL3_HUMAN	sp|A6NHX0|GATL2_HUMAN;sp|A6NNH0|GATL1_HUMAN	8;6;1	8;6;1	8;6;1	sp|A6NHX0|GATL2_HUMAN GATS-like protein 2 OS=Homo sapiens GN=GATSL2 PE=2 SV=3;sp|A6NNH0|GATL1_HUMAN GATS-like protein 1 OS=Homo sapiens GN=GATSL1 PE=3 SV=2	3	8	8	8	5	4	3	4	5	3	6	5	3	0	0	0	0	0	0	0	0	0	0	0	0	0	0	0	0	0	0	5	4	3	4	5	3	6	5	3	0	0	0	0
sp|A6NIH7|U119B_HUMAN;sp|Q13432-2|U119A_HUMAN;sp|Q13432|U119A_HUMAN	sp|A6NIH7|U119B_HUMAN	9;1;1	9;1;1	9;1;1	sp|A6NIH7|U119B_HUMAN Protein unc-119 homolog B OS=Homo sapiens GN=UNC119B PE=1 SV=1	3	9	9	9	4	5	3	6	5	4	3	3	2	0	0	0	0	0	0	0	0	0	1	1	1	0	0	2	0	0	0	4	5	3	6	5	4	3	3	2	0	0	0	0
sp|A6NJ78|MET15_HUMAN;sp|A6NJ78-3|MET15_HUMAN;sp|A6NJ78-2|MET15_HUMAN;sp|A6NJ78-4|MET15_HUMAN	sp|A6NJ78|MET15_HUMAN;sp|A6NJ78-3|MET15_HUMAN;sp|A6NJ78-2|MET15_HUMAN;sp|A6NJ78-4|MET15_HUMAN	2;1;1;1	2;1;1;1	2;1;1;1	sp|A6NJ78|MET15_HUMAN Probable methyltransferase-like protein 15 OS=Homo sapiens GN=METTL15 PE=1 SV=1;sp|A6NJ78-3|MET15_HUMAN Isoform 3 of Probable methyltransferase-like protein 15 OS=Homo sapiens GN=METTL15;sp|A6NJ78-2|MET15_HUMAN Isoform 2 of Probable m	4	2	2	2	0	0	0	0	0	0	0	0	0	1	1	1	2	1	1	1	1	1	0	1	0	1	0	0	1	1	1	0	0	0	0	0	0	0	0	0	1	1	1	2
sp|A6NKD9|CC85C_HUMAN	sp|A6NKD9|CC85C_HUMAN	6	6	6	sp|A6NKD9|CC85C_HUMAN Coiled-coil domain-containing protein 85C OS=Homo sapiens GN=CCDC85C PE=1 SV=1	1	6	6	6	0	0	0	0	0	0	0	0	0	0	0	0	0	0	0	0	0	0	2	1	3	1	1	3	0	1	1	0	0	0	0	0	0	0	0	0	0	0	0	0
sp|A6NKT7|RGPD3_HUMAN	sp|A6NKT7|RGPD3_HUMAN	36	1	0	sp|A6NKT7|RGPD3_HUMAN RanBP2-like and GRIP domain-containing protein 3 OS=Homo sapiens GN=RGPD3 PE=3 SV=2	1	36	1	0	0	0	0	0	0	0	0	0	0	25	21	18	20	20	19	23	22	20	25	23	22	19	22	21	25	27	25	0	0	0	0	0	0	0	0	0	1	1	1	1
sp|A6NM62|LRC53_HUMAN	sp|A6NM62|LRC53_HUMAN	1	1	1	sp|A6NM62|LRC53_HUMAN Leucine-rich repeat-containing protein 53 OS=Homo sapiens GN=LRRC53 PE=4 SV=2	1	1	1	1	0	0	1	0	0	0	0	1	0	0	0	0	0	0	0	0	0	0	0	0	0	0	0	0	0	0	0	0	0	1	0	0	0	0	1	0	0	0	0	0
sp|A6NNA2|SRRM3_HUMAN	sp|A6NNA2|SRRM3_HUMAN	6	6	6	sp|A6NNA2|SRRM3_HUMAN Serine/arginine repetitive matrix protein 3 OS=Homo sapiens GN=SRRM3 PE=2 SV=4	1	6	6	6	0	0	0	0	0	0	0	0	0	1	0	0	0	1	0	0	2	0	2	1	3	2	1	1	2	1	2	0	0	0	0	0	0	0	0	0	1	0	0	0
sp|A6NNE9|MARHB_HUMAN	sp|A6NNE9|MARHB_HUMAN	1	1	1	sp|A6NNE9|MARHB_HUMAN E3 ubiquitin-protein ligase MARCH11 OS=Homo sapiens GN=MARCH11 PE=2 SV=3	1	1	1	1	0	0	0	0	0	0	0	0	0	0	0	0	0	1	0	0	1	0	0	0	0	0	0	0	0	0	0	0	0	0	0	0	0	0	0	0	0	0	0	0
sp|A7E2V4-5|ZSWM8_HUMAN;sp|A7E2V4|ZSWM8_HUMAN;sp|A7E2V4-3|ZSWM8_HUMAN;sp|A7E2V4-4|ZSWM8_HUMAN;sp|A7E2V4-2|ZSWM8_HUMAN	sp|A7E2V4-5|ZSWM8_HUMAN;sp|A7E2V4|ZSWM8_HUMAN;sp|A7E2V4-3|ZSWM8_HUMAN;sp|A7E2V4-4|ZSWM8_HUMAN;sp|A7E2V4-2|ZSWM8_HUMAN	5;5;5;5;5	5;5;5;5;5	5;5;5;5;5	sp|A7E2V4-5|ZSWM8_HUMAN Isoform 5 of Zinc finger SWIM domain-containing protein 8 OS=Homo sapiens GN=ZSWIM8;sp|A7E2V4|ZSWM8_HUMAN Zinc finger SWIM domain-containing protein 8 OS=Homo sapiens GN=ZSWIM8 PE=1 SV=1;sp|A7E2V4-3|ZSWM8_HUMAN Isoform 3 of Zinc fin	5	5	5	5	0	0	0	0	0	0	0	0	0	0	0	0	0	0	0	0	0	0	1	0	1	1	3	1	3	1	1	0	0	0	0	0	0	0	0	0	0	0	0	0
sp|A8CG34|P121C_HUMAN;sp|Q96HA1-2|P121A_HUMAN;sp|A8CG34-2|P121C_HUMAN;sp|Q96HA1-3|P121A_HUMAN;sp|A6NF01|P121B_HUMAN;sp|Q6PJE2-5|POZP3_HUMAN;sp|Q6PJE2|POZP3_HUMAN	sp|A8CG34|P121C_HUMAN;sp|Q96HA1-2|P121A_HUMAN;sp|A8CG34-2|P121C_HUMAN;sp|Q96HA1-3|P121A_HUMAN	15;13;13;13;5;4;4	15;13;13;13;5;4;4	1;0;0;0;0;0;0	sp|A8CG34|P121C_HUMAN Nuclear envelope pore membrane protein POM 121C OS=Homo sapiens GN=POM121C PE=1 SV=2;sp|Q96HA1-2|P121A_HUMAN Isoform 2 of Nuclear envelope pore membrane protein POM 121 OS=Homo sapiens GN=POM121;sp|A8CG34-2|P121C_HUMAN Isoform 2 of Nu	7	15	15	1	0	0	0	0	0	0	0	0	0	5	6	9	10	5	6	8	8	8	0	0	0	0	0	0	1	0	0	0	0	0	0	0	0	0	0	0	5	6	9	10
sp|A8MVM7|YD021_HUMAN	sp|A8MVM7|YD021_HUMAN	2	2	2	sp|A8MVM7|YD021_HUMAN Putative uncharacterized protein ENSP00000382790 OS=Homo sapiens PE=5 SV=3	1	2	2	2	0	0	0	0	0	0	0	0	0	0	0	0	0	0	0	1	0	0	1	0	1	1	0	0	2	0	0	0	0	0	0	0	0	0	0	0	0	0	0	0
sp|A8MVW0|F1712_HUMAN	sp|A8MVW0|F1712_HUMAN	10	10	10	sp|A8MVW0|F1712_HUMAN Protein FAM171A2 OS=Homo sapiens GN=FAM171A2 PE=1 SV=1	1	10	10	10	1	0	1	0	0	0	0	0	0	1	2	5	4	2	4	2	1	2	0	0	0	0	0	0	0	0	0	1	0	1	0	0	0	0	0	0	1	2	5	4
sp|A8MW92|P20L1_HUMAN;sp|A8MW92-4|P20L1_HUMAN	sp|A8MW92|P20L1_HUMAN;sp|A8MW92-4|P20L1_HUMAN	13;11	12;10	2;0	sp|A8MW92|P20L1_HUMAN PHD finger protein 20-like protein 1 OS=Homo sapiens GN=PHF20L1 PE=1 SV=2;sp|A8MW92-4|P20L1_HUMAN Isoform 4 of PHD finger protein 20-like protein 1 OS=Homo sapiens GN=PHF20L1	2	13	12	2	0	0	0	0	0	0	0	0	0	6	8	4	3	7	4	3	6	2	0	0	0	0	1	1	0	1	0	0	0	0	0	0	0	0	0	0	5	7	4	3
sp|P62308|RUXG_HUMAN;sp|A8MWD9|RUXGL_HUMAN	sp|P62308|RUXG_HUMAN;sp|A8MWD9|RUXGL_HUMAN	4;4	4;4	4;4	sp|P62308|RUXG_HUMAN Small nuclear ribonucleoprotein G OS=Homo sapiens GN=SNRPG PE=1 SV=1;sp|A8MWD9|RUXGL_HUMAN Putative small nuclear ribonucleoprotein G-like protein 15 OS=Homo sapiens GN=SNRPGP15 PE=5 SV=2	2	4	4	4	2	0	2	2	1	1	3	1	1	1	3	1	2	2	1	2	3	1	2	3	3	1	2	2	3	1	2	2	0	2	2	1	1	3	1	1	1	3	1	2
sp|A8MXV4|NUD19_HUMAN	sp|A8MXV4|NUD19_HUMAN	4	4	4	sp|A8MXV4|NUD19_HUMAN Nucleoside diphosphate-linked moiety X motif 19, mitochondrial OS=Homo sapiens GN=NUDT19 PE=1 SV=1	1	4	4	4	0	0	0	0	0	0	0	0	0	1	0	0	0	0	0	0	1	0	1	0	1	0	0	0	0	0	1	0	0	0	0	0	0	0	0	0	1	0	0	0
sp|A9UHW6|MI4GD_HUMAN;sp|A9UHW6-2|MI4GD_HUMAN;sp|A9UHW6-3|MI4GD_HUMAN	sp|A9UHW6|MI4GD_HUMAN;sp|A9UHW6-2|MI4GD_HUMAN;sp|A9UHW6-3|MI4GD_HUMAN	5;5;5	5;5;5	5;5;5	sp|A9UHW6|MI4GD_HUMAN MIF4G domain-containing protein OS=Homo sapiens GN=MIF4GD PE=1 SV=1;sp|A9UHW6-2|MI4GD_HUMAN Isoform 2 of MIF4G domain-containing protein OS=Homo sapiens GN=MIF4GD;sp|A9UHW6-3|MI4GD_HUMAN Isoform 3 of MIF4G domain-containing protein OS	3	5	5	5	0	0	0	0	0	0	0	0	0	0	0	0	0	0	0	0	0	0	4	3	3	3	3	5	3	3	3	0	0	0	0	0	0	0	0	0	0	0	0	0
sp|A9Z1Z3|FR1L4_HUMAN;sp|A9Z1Z3-3|FR1L4_HUMAN;sp|A9Z1Z3-2|FR1L4_HUMAN	sp|A9Z1Z3|FR1L4_HUMAN;sp|A9Z1Z3-3|FR1L4_HUMAN	4;3;1	3;2;1	3;2;1	sp|A9Z1Z3|FR1L4_HUMAN Fer-1-like protein 4 OS=Homo sapiens GN=FER1L4 PE=2 SV=1;sp|A9Z1Z3-3|FR1L4_HUMAN Isoform 3 of Fer-1-like protein 4 OS=Homo sapiens GN=FER1L4	3	4	3	3	1	2	1	1	2	1	1	3	1	1	0	0	0	0	0	0	1	0	1	1	1	1	0	0	1	1	1	0	1	1	0	1	1	0	2	1	1	0	0	0
sp|B7ZAP0|RBG10_HUMAN;sp|Q5R372-7|RBG1L_HUMAN;sp|Q5R372-8|RBG1L_HUMAN;sp|Q5R372-6|RBG1L_HUMAN;sp|Q5R372-5|RBG1L_HUMAN	sp|B7ZAP0|RBG10_HUMAN;sp|Q5R372-7|RBG1L_HUMAN;sp|Q5R372-8|RBG1L_HUMAN;sp|Q5R372-6|RBG1L_HUMAN;sp|Q5R372-5|RBG1L_HUMAN	5;4;4;4;4	4;3;3;3;3	4;3;3;3;3	sp|B7ZAP0|RBG10_HUMAN Rab GTPase-activating protein 1-like, isoform 10 OS=Homo sapiens GN=RABGAP1L PE=1 SV=1;sp|Q5R372-7|RBG1L_HUMAN Isoform 7 of Rab GTPase-activating protein 1-like OS=Homo sapiens GN=RABGAP1L;sp|Q5R372-8|RBG1L_HUMAN Isoform 8 of Rab GTPa	5	5	4	4	0	0	0	0	1	0	0	0	0	1	2	2	1	1	1	1	1	1	0	1	0	0	0	0	2	3	3	0	0	0	0	1	0	0	0	0	1	2	2	1
sp|B7ZAQ6-2|GPHRA_HUMAN;sp|B7ZAQ6-3|GPHRA_HUMAN;sp|P0CG08|GPHRB_HUMAN;sp|B7ZAQ6|GPHRA_HUMAN;sp|A6NKF9|GPHRC_HUMAN	sp|B7ZAQ6-2|GPHRA_HUMAN;sp|B7ZAQ6-3|GPHRA_HUMAN;sp|P0CG08|GPHRB_HUMAN;sp|B7ZAQ6|GPHRA_HUMAN;sp|A6NKF9|GPHRC_HUMAN	6;6;6;6;5	6;6;6;6;5	6;6;6;6;5	sp|B7ZAQ6-2|GPHRA_HUMAN Isoform 2 of Golgi pH regulator A OS=Homo sapiens GN=GPR89A;sp|B7ZAQ6-3|GPHRA_HUMAN Isoform 3 of Golgi pH regulator A OS=Homo sapiens GN=GPR89A;sp|P0CG08|GPHRB_HUMAN Golgi pH regulator B OS=Homo sapiens GN=GPR89B PE=1 SV=1;sp|B7ZAQ6	5	6	6	6	0	0	0	0	0	0	0	0	0	3	4	2	4	3	2	5	4	2	3	3	2	1	3	2	3	3	3	0	0	0	0	0	0	0	0	0	3	4	2	4
sp|C4AMC7|WASH3_HUMAN;sp|Q6VEQ5|WASH2_HUMAN;sp|A8K0Z3|WASH1_HUMAN;sp|Q9NQA3|WASH6_HUMAN;sp|A8MWX3|WASH4_HUMAN	sp|C4AMC7|WASH3_HUMAN;sp|Q6VEQ5|WASH2_HUMAN;sp|A8K0Z3|WASH1_HUMAN;sp|Q9NQA3|WASH6_HUMAN	12;12;9;6;5	12;12;9;6;5	12;12;9;6;5	sp|C4AMC7|WASH3_HUMAN Putative WAS protein family homolog 3 OS=Homo sapiens GN=WASH3P PE=1 SV=2;sp|Q6VEQ5|WASH2_HUMAN WAS protein family homolog 2 OS=Homo sapiens GN=WASH2P PE=2 SV=2;sp|A8K0Z3|WASH1_HUMAN WAS protein family homolog 1 OS=Homo sapiens GN=WAS	5	12	12	12	0	0	0	0	0	0	0	0	0	0	0	0	0	0	0	0	0	0	8	8	8	8	8	8	10	9	9	0	0	0	0	0	0	0	0	0	0	0	0	0
sp|C9JLR9|CK095_HUMAN	sp|C9JLR9|CK095_HUMAN	3	3	3	sp|C9JLR9|CK095_HUMAN Uncharacterized protein C11orf95 OS=Homo sapiens GN=C11orf95 PE=2 SV=1	1	3	3	3	0	0	0	0	0	0	0	0	0	2	2	2	2	2	0	2	2	1	0	0	0	0	0	0	0	0	0	0	0	0	0	0	0	0	0	0	2	2	2	2
sp|C9JLW8|F195B_HUMAN	sp|C9JLW8|F195B_HUMAN	6	6	6	sp|C9JLW8|F195B_HUMAN Protein FAM195B OS=Homo sapiens GN=FAM195B PE=1 SV=1	1	6	6	6	3	3	2	2	3	2	5	2	3	0	0	1	0	0	0	0	0	0	1	0	0	0	0	0	0	0	0	3	3	2	2	3	2	5	2	3	0	0	1	0
sp|E9PAV3|NACAM_HUMAN;sp|Q13765|NACA_HUMAN;sp|E9PAV3-2|NACAM_HUMAN	sp|E9PAV3|NACAM_HUMAN;sp|Q13765|NACA_HUMAN;sp|E9PAV3-2|NACAM_HUMAN	8;7;7	8;7;7	7;6;6	sp|E9PAV3|NACAM_HUMAN Nascent polypeptide-associated complex subunit alpha, muscle-specific form OS=Homo sapiens GN=NACA PE=1 SV=1;sp|Q13765|NACA_HUMAN Nascent polypeptide-associated complex subunit alpha OS=Homo sapiens GN=NACA PE=1 SV=1;sp|E9PAV3-2|NACAM	3	8	8	7	6	6	6	6	6	7	6	6	7	4	5	3	3	3	3	4	4	4	4	4	5	5	5	5	5	4	5	6	6	6	6	6	7	6	6	7	4	5	3	3
sp|E9PRG8|CK098_HUMAN	sp|E9PRG8|CK098_HUMAN	2	2	2	sp|E9PRG8|CK098_HUMAN Uncharacterized protein C11orf98 OS=Homo sapiens GN=C11orf98 PE=4 SV=1	1	2	2	2	0	0	0	0	0	0	0	0	0	1	2	2	2	2	2	2	2	2	2	2	2	1	2	2	1	2	2	0	0	0	0	0	0	0	0	0	1	2	2	2
sp|H7BZ55|CROL3_HUMAN	sp|H7BZ55|CROL3_HUMAN	4	3	3	sp|H7BZ55|CROL3_HUMAN Putative ciliary rootlet coiled-coil protein-like 3 protein OS=Homo sapiens PE=5 SV=3	1	4	3	3	1	2	1	2	0	2	1	2	2	1	3	1	2	1	0	2	1	1	1	0	1	0	1	1	3	1	3	0	1	0	1	0	1	0	1	1	0	2	1	1
sp|O00116|ADAS_HUMAN	sp|O00116|ADAS_HUMAN	31	31	31	sp|O00116|ADAS_HUMAN Alkyldihydroxyacetonephosphate synthase, peroxisomal OS=Homo sapiens GN=AGPS PE=1 SV=1	1	31	31	31	1	1	0	1	0	1	1	0	0	22	23	18	20	18	18	21	23	16	16	16	18	17	19	17	16	15	14	1	1	0	1	0	1	1	0	0	22	23	18	20
sp|O00124-3|UBXN8_HUMAN;sp|O00124|UBXN8_HUMAN;sp|O00124-2|UBXN8_HUMAN	sp|O00124-3|UBXN8_HUMAN;sp|O00124|UBXN8_HUMAN;sp|O00124-2|UBXN8_HUMAN	2;2;1	2;2;1	2;2;1	sp|O00124-3|UBXN8_HUMAN Isoform 3 of UBX domain-containing protein 8 OS=Homo sapiens GN=UBXN8;sp|O00124|UBXN8_HUMAN UBX domain-containing protein 8 OS=Homo sapiens GN=UBXN8 PE=1 SV=2;sp|O00124-2|UBXN8_HUMAN Isoform 2 of UBX domain-containing protein 8 OS=H	3	2	2	2	0	0	0	0	0	0	0	0	0	1	1	1	2	0	0	2	1	1	0	0	0	0	0	0	0	0	0	0	0	0	0	0	0	0	0	0	1	1	1	2
sp|O00139|KIF2A_HUMAN;sp|O00139-4|KIF2A_HUMAN;sp|O00139-1|KIF2A_HUMAN;sp|O00139-5|KIF2A_HUMAN	sp|O00139|KIF2A_HUMAN;sp|O00139-4|KIF2A_HUMAN;sp|O00139-1|KIF2A_HUMAN;sp|O00139-5|KIF2A_HUMAN	30;30;29;29	30;30;29;29	2;2;1;1	sp|O00139|KIF2A_HUMAN Kinesin-like protein KIF2A OS=Homo sapiens GN=KIF2A PE=1 SV=3;sp|O00139-4|KIF2A_HUMAN Isoform 4 of Kinesin-like protein KIF2A OS=Homo sapiens GN=KIF2A;sp|O00139-1|KIF2A_HUMAN Isoform 1 of Kinesin-like protein KIF2A OS=Homo sapiens GN=	4	30	30	2	1	1	1	1	1	1	1	1	1	9	6	3	6	6	4	6	4	4	21	17	20	22	22	19	21	21	23	1	1	1	1	1	1	1	1	1	9	6	3	6
sp|O00139-2|KIF2A_HUMAN	sp|O00139-2|KIF2A_HUMAN	29	1	1	sp|O00139-2|KIF2A_HUMAN Isoform 2 of Kinesin-like protein KIF2A OS=Homo sapiens GN=KIF2A	1	29	1	1	1	1	1	1	1	1	1	1	1	10	7	4	7	7	5	7	5	5	21	18	20	23	22	20	21	21	23	0	0	0	0	0	0	0	0	0	1	1	1	1
sp|O00148|DX39A_HUMAN;sp|O00148-2|DX39A_HUMAN;sp|O00148-3|DX39A_HUMAN	sp|O00148|DX39A_HUMAN;sp|O00148-2|DX39A_HUMAN;sp|O00148-3|DX39A_HUMAN	23;15;13	23;15;13	12;7;6	sp|O00148|DX39A_HUMAN ATP-dependent RNA helicase DDX39A OS=Homo sapiens GN=DDX39A PE=1 SV=2;sp|O00148-2|DX39A_HUMAN Isoform 2 of ATP-dependent RNA helicase DDX39A OS=Homo sapiens GN=DDX39A;sp|O00148-3|DX39A_HUMAN Isoform 3 of ATP-dependent RNA helicase DDX	3	23	23	12	15	16	18	18	16	16	16	14	17	18	18	15	19	19	15	19	19	13	18	18	18	18	16	19	18	17	19	15	16	18	18	16	16	16	14	17	18	18	15	19
sp|O00151|PDLI1_HUMAN	sp|O00151|PDLI1_HUMAN	12	12	12	sp|O00151|PDLI1_HUMAN PDZ and LIM domain protein 1 OS=Homo sapiens GN=PDLIM1 PE=1 SV=4	1	12	12	12	6	5	6	4	4	7	5	5	5	0	0	0	0	0	0	0	0	0	5	3	3	4	5	4	1	3	2	6	5	6	4	4	7	5	5	5	0	0	0	0
sp|O00154-4|BACH_HUMAN;sp|O00154-7|BACH_HUMAN;sp|O00154|BACH_HUMAN;sp|O00154-5|BACH_HUMAN;sp|O00154-2|BACH_HUMAN;sp|O00154-3|BACH_HUMAN;sp|Q6ZUV0|BACHL_HUMAN	sp|O00154-4|BACH_HUMAN;sp|O00154-7|BACH_HUMAN;sp|O00154|BACH_HUMAN;sp|O00154-5|BACH_HUMAN;sp|O00154-2|BACH_HUMAN;sp|O00154-3|BACH_HUMAN	21;20;20;19;13;13;2	21;20;20;19;13;13;2	1;0;0;0;1;1;0	sp|O00154-4|BACH_HUMAN Isoform 4 of Cytosolic acyl coenzyme A thioester hydrolase OS=Homo sapiens GN=ACOT7;sp|O00154-7|BACH_HUMAN Isoform 7 of Cytosolic acyl coenzyme A thioester hydrolase OS=Homo sapiens GN=ACOT7;sp|O00154|BACH_HUMAN Cytosolic acyl coenzy	7	21	21	1	17	16	18	17	16	16	19	17	16	8	12	10	8	10	9	9	10	9	18	19	18	20	18	17	17	17	17	17	16	18	17	16	16	19	17	16	8	12	10	8
sp|O00154-6|BACH_HUMAN	sp|O00154-6|BACH_HUMAN	21	1	0	sp|O00154-6|BACH_HUMAN Isoform 6 of Cytosolic acyl coenzyme A thioester hydrolase OS=Homo sapiens GN=ACOT7	1	21	1	0	16	15	17	16	15	15	18	16	15	7	11	9	7	9	8	8	9	8	17	18	17	19	17	16	16	16	16	0	0	0	0	0	0	0	0	0	0	0	0	0
sp|O00159-2|MYO1C_HUMAN;sp|O00159-3|MYO1C_HUMAN;sp|O00159|MYO1C_HUMAN	sp|O00159-2|MYO1C_HUMAN;sp|O00159-3|MYO1C_HUMAN;sp|O00159|MYO1C_HUMAN	27;27;27	27;27;27	27;27;27	sp|O00159-2|MYO1C_HUMAN Isoform 2 of Unconventional myosin-Ic OS=Homo sapiens GN=MYO1C;sp|O00159-3|MYO1C_HUMAN Isoform 3 of Unconventional myosin-Ic OS=Homo sapiens GN=MYO1C;sp|O00159|MYO1C_HUMAN Unconventional myosin-Ic OS=Homo sapiens GN=MYO1C PE=1 SV=4	3	27	27	27	0	0	0	0	0	0	0	0	0	17	16	8	12	9	11	9	10	9	2	2	4	2	2	3	0	1	2	0	0	0	0	0	0	0	0	0	17	16	8	12
sp|O00161|SNP23_HUMAN;sp|O00161-2|SNP23_HUMAN	sp|O00161|SNP23_HUMAN;sp|O00161-2|SNP23_HUMAN	8;7	8;7	8;7	sp|O00161|SNP23_HUMAN Synaptosomal-associated protein 23 OS=Homo sapiens GN=SNAP23 PE=1 SV=1;sp|O00161-2|SNP23_HUMAN Isoform SNAP-23b of Synaptosomal-associated protein 23 OS=Homo sapiens GN=SNAP23	2	8	8	8	0	0	0	0	0	0	0	0	0	3	6	3	8	5	3	5	4	3	0	0	0	0	0	0	0	0	0	0	0	0	0	0	0	0	0	0	3	6	3	8
sp|O00165-5|HAX1_HUMAN;sp|O00165|HAX1_HUMAN;sp|O00165-2|HAX1_HUMAN;sp|O00165-3|HAX1_HUMAN;sp|O00165-4|HAX1_HUMAN;sp|O00165-6|HAX1_HUMAN	sp|O00165-5|HAX1_HUMAN;sp|O00165|HAX1_HUMAN;sp|O00165-2|HAX1_HUMAN;sp|O00165-3|HAX1_HUMAN	15;15;14;13;3;2	15;15;14;13;3;2	15;15;14;13;3;2	sp|O00165-5|HAX1_HUMAN Isoform 5 of HCLS1-associated protein X-1 OS=Homo sapiens GN=HAX1;sp|O00165|HAX1_HUMAN HCLS1-associated protein X-1 OS=Homo sapiens GN=HAX1 PE=1 SV=2;sp|O00165-2|HAX1_HUMAN Isoform 2 of HCLS1-associated protein X-1 OS=Homo sapiens GN	6	15	15	15	0	0	0	0	0	0	0	0	0	5	8	4	11	7	4	8	8	4	6	5	5	3	3	3	5	4	6	0	0	0	0	0	0	0	0	0	5	8	4	11
sp|O00170|AIP_HUMAN	sp|O00170|AIP_HUMAN	14	14	14	sp|O00170|AIP_HUMAN AH receptor-interacting protein OS=Homo sapiens GN=AIP PE=1 SV=2	1	14	14	14	5	1	4	2	2	3	4	2	3	4	2	2	3	4	3	4	6	3	13	10	12	9	11	11	11	11	11	5	1	4	2	2	3	4	2	3	4	2	2	3
sp|O00178|GTPB1_HUMAN	sp|O00178|GTPB1_HUMAN	25	25	25	sp|O00178|GTPB1_HUMAN GTP-binding protein 1 OS=Homo sapiens GN=GTPBP1 PE=1 SV=3	1	25	25	25	0	0	0	0	0	0	0	0	0	4	5	3	2	5	4	3	2	4	17	20	14	18	19	20	19	20	20	0	0	0	0	0	0	0	0	0	4	5	3	2
sp|O00186|STXB3_HUMAN	sp|O00186|STXB3_HUMAN	11	11	11	sp|O00186|STXB3_HUMAN Syntaxin-binding protein 3 OS=Homo sapiens GN=STXBP3 PE=1 SV=2	1	11	11	11	0	0	0	0	0	0	0	0	0	4	5	6	5	5	4	2	4	4	0	2	1	1	0	1	1	0	0	0	0	0	0	0	0	0	0	0	4	5	6	5
sp|O00192-2|ARVC_HUMAN;sp|O00192|ARVC_HUMAN	sp|O00192-2|ARVC_HUMAN;sp|O00192|ARVC_HUMAN	18;18	18;18	18;18	sp|O00192-2|ARVC_HUMAN Isoform Short of Armadillo repeat protein deleted in velo-cardio-facial syndrome OS=Homo sapiens GN=ARVCF;sp|O00192|ARVC_HUMAN Armadillo repeat protein deleted in velo-cardio-facial syndrome OS=Homo sapiens GN=ARVCF PE=1 SV=1	2	18	18	18	0	0	0	0	0	0	0	0	0	11	9	6	7	9	7	8	7	6	4	1	1	2	4	0	1	2	3	0	0	0	0	0	0	0	0	0	11	9	6	7
sp|O00193|SMAP_HUMAN	sp|O00193|SMAP_HUMAN	7	7	7	sp|O00193|SMAP_HUMAN Small acidic protein OS=Homo sapiens GN=SMAP PE=1 SV=1	1	7	7	7	6	5	6	7	6	5	6	5	5	1	1	1	2	1	2	2	1	1	2	3	2	2	2	3	2	3	3	6	5	6	7	6	5	6	5	5	1	1	1	2
sp|O00203|AP3B1_HUMAN;sp|O00203-3|AP3B1_HUMAN	sp|O00203|AP3B1_HUMAN;sp|O00203-3|AP3B1_HUMAN	35;33	29;27	29;27	sp|O00203|AP3B1_HUMAN AP-3 complex subunit beta-1 OS=Homo sapiens GN=AP3B1 PE=1 SV=3;sp|O00203-3|AP3B1_HUMAN Isoform 2 of AP-3 complex subunit beta-1 OS=Homo sapiens GN=AP3B1	2	35	29	29	0	0	0	0	0	0	0	0	0	1	0	0	0	0	0	0	0	0	26	23	25	26	23	24	23	24	24	0	0	0	0	0	0	0	0	0	0	0	0	0
sp|O00213-2|APBB1_HUMAN;sp|O00213|APBB1_HUMAN;sp|O00213-4|APBB1_HUMAN;sp|O00213-6|APBB1_HUMAN;sp|O00213-3|APBB1_HUMAN;sp|O00213-5|APBB1_HUMAN	sp|O00213-2|APBB1_HUMAN;sp|O00213|APBB1_HUMAN;sp|O00213-4|APBB1_HUMAN;sp|O00213-6|APBB1_HUMAN;sp|O00213-3|APBB1_HUMAN;sp|O00213-5|APBB1_HUMAN	6;6;5;5;5;5	6;6;5;5;5;5	5;5;4;4;4;4	sp|O00213-2|APBB1_HUMAN Isoform 2 of Amyloid beta A4 precursor protein-binding family B member 1 OS=Homo sapiens GN=APBB1;sp|O00213|APBB1_HUMAN Amyloid beta A4 precursor protein-binding family B member 1 OS=Homo sapiens GN=APBB1 PE=1 SV=2;sp|O00213-4|APBB1	6	6	6	5	0	0	0	1	0	0	1	1	0	0	0	0	0	0	0	0	0	1	2	2	2	1	2	1	1	2	1	0	0	0	1	0	0	1	1	0	0	0	0	0
sp|O00214|LEG8_HUMAN;sp|O00214-2|LEG8_HUMAN	sp|O00214|LEG8_HUMAN;sp|O00214-2|LEG8_HUMAN	1;1	1;1	1;1	sp|O00214|LEG8_HUMAN Galectin-8 OS=Homo sapiens GN=LGALS8 PE=1 SV=4;sp|O00214-2|LEG8_HUMAN Isoform 2 of Galectin-8 OS=Homo sapiens GN=LGALS8	2	1	1	1	1	0	0	1	0	1	1	0	0	1	0	0	0	0	0	0	0	0	0	0	0	0	0	0	0	0	0	1	0	0	1	0	1	1	0	0	1	0	0	0
sp|O00217|NDUS8_HUMAN	sp|O00217|NDUS8_HUMAN	10	10	9	sp|O00217|NDUS8_HUMAN NADH dehydrogenase [ubiquinone] iron-sulfur protein 8, mitochondrial OS=Homo sapiens GN=NDUFS8 PE=1 SV=1	1	10	10	9	0	0	0	0	0	0	0	0	0	7	5	3	5	5	5	7	5	4	0	0	0	0	0	0	0	1	1	0	0	0	0	0	0	0	0	0	7	5	3	5
sp|O00221|IKBE_HUMAN	sp|O00221|IKBE_HUMAN	1	1	1	sp|O00221|IKBE_HUMAN NF-kappa-B inhibitor epsilon OS=Homo sapiens GN=NFKBIE PE=1 SV=3	1	1	1	1	0	0	0	0	0	0	0	0	0	0	0	0	0	0	0	0	0	0	0	0	0	0	0	0	0	0	1	0	0	0	0	0	0	0	0	0	0	0	0	0
sp|O00231|PSD11_HUMAN;sp|O00231-2|PSD11_HUMAN	sp|O00231|PSD11_HUMAN;sp|O00231-2|PSD11_HUMAN	28;27	28;27	28;27	sp|O00231|PSD11_HUMAN 26S proteasome non-ATPase regulatory subunit 11 OS=Homo sapiens GN=PSMD11 PE=1 SV=3;sp|O00231-2|PSD11_HUMAN Isoform 2 of 26S proteasome non-ATPase regulatory subunit 11 OS=Homo sapiens GN=PSMD11	2	28	28	28	13	10	11	13	12	12	13	16	10	10	12	9	6	8	10	8	10	10	22	23	21	21	21	23	23	23	23	13	10	11	13	12	12	13	16	10	10	12	9	6
sp|O00232|PSD12_HUMAN;sp|O00232-2|PSD12_HUMAN	sp|O00232|PSD12_HUMAN;sp|O00232-2|PSD12_HUMAN	24;22	24;22	24;22	sp|O00232|PSD12_HUMAN 26S proteasome non-ATPase regulatory subunit 12 OS=Homo sapiens GN=PSMD12 PE=1 SV=3;sp|O00232-2|PSD12_HUMAN Isoform 2 of 26S proteasome non-ATPase regulatory subunit 12 OS=Homo sapiens GN=PSMD12	2	24	24	24	11	10	12	12	9	12	8	9	10	5	6	6	8	5	6	7	5	6	16	18	17	21	15	16	18	19	17	11	10	12	12	9	12	8	9	10	5	6	6	8
sp|O00233|PSMD9_HUMAN;sp|O00233-2|PSMD9_HUMAN;sp|O00233-3|PSMD9_HUMAN	sp|O00233|PSMD9_HUMAN;sp|O00233-2|PSMD9_HUMAN	10;8;3	10;8;3	10;8;3	sp|O00233|PSMD9_HUMAN 26S proteasome non-ATPase regulatory subunit 9 OS=Homo sapiens GN=PSMD9 PE=1 SV=3;sp|O00233-2|PSMD9_HUMAN Isoform p27-S of 26S proteasome non-ATPase regulatory subunit 9 OS=Homo sapiens GN=PSMD9	3	10	10	10	7	7	7	8	7	7	7	6	6	1	1	1	0	0	0	0	0	0	6	5	6	5	5	5	5	4	6	7	7	7	8	7	7	7	6	6	1	1	1	0
sp|O00238|BMR1B_HUMAN;sp|O00238-2|BMR1B_HUMAN;sp|P36894|BMR1A_HUMAN	sp|O00238|BMR1B_HUMAN;sp|O00238-2|BMR1B_HUMAN	5;5;2	5;5;2	5;5;2	sp|O00238|BMR1B_HUMAN Bone morphogenetic protein receptor type-1B OS=Homo sapiens GN=BMPR1B PE=1 SV=1;sp|O00238-2|BMR1B_HUMAN Isoform 2 of Bone morphogenetic protein receptor type-1B OS=Homo sapiens GN=BMPR1B	3	5	5	5	0	0	0	0	0	0	0	0	0	1	1	1	1	2	0	0	2	0	0	0	0	0	0	0	0	0	0	0	0	0	0	0	0	0	0	0	1	1	1	1
sp|O00255-2|MEN1_HUMAN;sp|O00255|MEN1_HUMAN;sp|O00255-3|MEN1_HUMAN	sp|O00255-2|MEN1_HUMAN;sp|O00255|MEN1_HUMAN;sp|O00255-3|MEN1_HUMAN	17;17;15	17;17;15	17;17;15	sp|O00255-2|MEN1_HUMAN Isoform 2 of Menin OS=Homo sapiens GN=MEN1;sp|O00255|MEN1_HUMAN Menin OS=Homo sapiens GN=MEN1 PE=1 SV=4;sp|O00255-3|MEN1_HUMAN Isoform 3 of Menin OS=Homo sapiens GN=MEN1	3	17	17	17	0	0	0	0	0	0	0	0	0	9	9	6	10	10	9	7	8	8	7	1	5	1	5	2	5	4	5	0	0	0	0	0	0	0	0	0	9	9	6	10
sp|O00258-2|WRB_HUMAN;sp|O00258|WRB_HUMAN	sp|O00258-2|WRB_HUMAN;sp|O00258|WRB_HUMAN	4;4	4;4	4;4	sp|O00258-2|WRB_HUMAN Isoform 2 of Tail-anchored protein insertion receptor WRB OS=Homo sapiens GN=WRB;sp|O00258|WRB_HUMAN Tail-anchored protein insertion receptor WRB OS=Homo sapiens GN=WRB PE=1 SV=2	2	4	4	4	0	0	0	0	0	0	0	0	0	2	2	0	2	1	0	1	1	1	0	0	0	0	0	0	1	1	1	0	0	0	0	0	0	0	0	0	2	2	0	2
sp|O00264|PGRC1_HUMAN;sp|O00264-2|PGRC1_HUMAN	sp|O00264|PGRC1_HUMAN;sp|O00264-2|PGRC1_HUMAN	12;8	11;8	11;8	sp|O00264|PGRC1_HUMAN Membrane-associated progesterone receptor component 1 OS=Homo sapiens GN=PGRMC1 PE=1 SV=3;sp|O00264-2|PGRC1_HUMAN Isoform 2 of Membrane-associated progesterone receptor component 1 OS=Homo sapiens GN=PGRMC1	2	12	11	11	1	0	0	0	0	0	0	0	0	7	11	6	8	10	6	8	9	8	4	6	6	4	6	5	6	5	6	0	0	0	0	0	0	0	0	0	6	10	5	7
sp|O00267|SPT5H_HUMAN;sp|O00267-2|SPT5H_HUMAN	sp|O00267|SPT5H_HUMAN;sp|O00267-2|SPT5H_HUMAN	42;40	42;40	42;40	sp|O00267|SPT5H_HUMAN Transcription elongation factor SPT5 OS=Homo sapiens GN=SUPT5H PE=1 SV=1;sp|O00267-2|SPT5H_HUMAN Isoform 2 of Transcription elongation factor SPT5 OS=Homo sapiens GN=SUPT5H	2	42	42	42	0	0	0	0	0	0	0	0	0	13	10	11	10	10	13	14	18	9	30	26	27	23	28	29	28	32	29	0	0	0	0	0	0	0	0	0	13	10	11	10
sp|O00268|TAF4_HUMAN	sp|O00268|TAF4_HUMAN	9	9	8	sp|O00268|TAF4_HUMAN Transcription initiation factor TFIID subunit 4 OS=Homo sapiens GN=TAF4 PE=1 SV=2	1	9	9	8	0	0	0	0	0	0	0	0	0	0	2	3	0	0	2	1	2	3	0	0	1	0	1	0	0	0	0	0	0	0	0	0	0	0	0	0	0	2	3	0
sp|O00273|DFFA_HUMAN	sp|O00273|DFFA_HUMAN	15	15	5	sp|O00273|DFFA_HUMAN DNA fragmentation factor subunit alpha OS=Homo sapiens GN=DFFA PE=1 SV=1	1	15	15	5	14	13	13	13	14	11	15	14	12	0	1	0	0	1	0	1	0	1	3	3	3	1	2	1	2	2	3	14	13	13	13	14	11	15	14	12	0	1	0	0
sp|O00273-2|DFFA_HUMAN	sp|O00273-2|DFFA_HUMAN	11	1	1	sp|O00273-2|DFFA_HUMAN Isoform DFF35 of DNA fragmentation factor subunit alpha OS=Homo sapiens GN=DFFA	1	11	1	1	10	10	9	11	11	7	11	10	8	0	1	0	0	1	0	1	0	1	3	3	3	1	2	1	2	2	3	0	1	0	1	1	0	1	1	0	0	0	0	0
sp|O00287|RFXAP_HUMAN	sp|O00287|RFXAP_HUMAN	2	2	2	sp|O00287|RFXAP_HUMAN Regulatory factor X-associated protein OS=Homo sapiens GN=RFXAP PE=1 SV=1	1	2	2	2	0	0	0	0	0	0	0	0	0	1	1	0	1	1	0	2	0	0	0	0	0	0	0	0	0	0	0	0	0	0	0	0	0	0	0	0	1	1	0	1
sp|O00291-3|HIP1_HUMAN;sp|O00291-4|HIP1_HUMAN;sp|O00291|HIP1_HUMAN	sp|O00291-3|HIP1_HUMAN;sp|O00291-4|HIP1_HUMAN;sp|O00291|HIP1_HUMAN	6;6;6	5;5;5	5;5;5	sp|O00291-3|HIP1_HUMAN Isoform 3 of Huntingtin-interacting protein 1 OS=Homo sapiens GN=HIP1;sp|O00291-4|HIP1_HUMAN Isoform 4 of Huntingtin-interacting protein 1 OS=Homo sapiens GN=HIP1;sp|O00291|HIP1_HUMAN Huntingtin-interacting protein 1 OS=Homo sapiens	3	6	5	5	0	0	0	0	0	0	0	0	0	1	1	2	0	2	0	1	2	2	0	1	1	1	1	0	1	0	0	0	0	0	0	0	0	0	0	0	1	1	1	0
sp|O00299|CLIC1_HUMAN	sp|O00299|CLIC1_HUMAN	14	14	14	sp|O00299|CLIC1_HUMAN Chloride intracellular channel protein 1 OS=Homo sapiens GN=CLIC1 PE=1 SV=4	1	14	14	14	12	13	12	12	13	11	12	13	12	8	7	7	8	8	8	9	9	8	2	3	3	2	3	1	1	2	1	12	13	12	12	13	11	12	13	12	8	7	7	8
sp|O00303|EIF3F_HUMAN	sp|O00303|EIF3F_HUMAN	15	15	15	sp|O00303|EIF3F_HUMAN Eukaryotic translation initiation factor 3 subunit F OS=Homo sapiens GN=EIF3F PE=1 SV=1	1	15	15	15	6	4	6	8	5	6	7	6	6	6	3	4	4	3	5	4	2	5	10	10	10	11	12	12	10	10	10	6	4	6	8	5	6	7	6	6	6	3	4	4
sp|O00308-2|WWP2_HUMAN;sp|O00308|WWP2_HUMAN;sp|O00308-3|WWP2_HUMAN;sp|O00308-4|WWP2_HUMAN	sp|O00308-2|WWP2_HUMAN;sp|O00308|WWP2_HUMAN;sp|O00308-3|WWP2_HUMAN	6;6;4;2	4;4;2;2	4;4;2;2	sp|O00308-2|WWP2_HUMAN Isoform 2 of NEDD4-like E3 ubiquitin-protein ligase WWP2 OS=Homo sapiens GN=WWP2;sp|O00308|WWP2_HUMAN NEDD4-like E3 ubiquitin-protein ligase WWP2 OS=Homo sapiens GN=WWP2 PE=1 SV=2;sp|O00308-3|WWP2_HUMAN Isoform 3 of NEDD4-like E3 ubi	4	6	4	4	0	0	2	0	0	2	1	1	2	0	1	1	1	2	1	1	0	2	4	1	3	3	1	0	2	2	1	0	0	2	0	0	2	1	1	2	0	1	1	1
sp|O00311|CDC7_HUMAN	sp|O00311|CDC7_HUMAN	5	5	5	sp|O00311|CDC7_HUMAN Cell division cycle 7-related protein kinase OS=Homo sapiens GN=CDC7 PE=1 SV=1	1	5	5	5	0	0	1	0	1	0	1	0	0	2	2	0	2	1	0	2	1	0	1	1	1	3	3	1	0	1	1	0	0	1	0	1	0	1	0	0	2	2	0	2
sp|O00330-3|ODPX_HUMAN;sp|O00330|ODPX_HUMAN;sp|O00330-2|ODPX_HUMAN	sp|O00330-3|ODPX_HUMAN;sp|O00330|ODPX_HUMAN;sp|O00330-2|ODPX_HUMAN	20;20;10	20;20;10	20;20;10	sp|O00330-3|ODPX_HUMAN Isoform 3 of Pyruvate dehydrogenase protein X component, mitochondrial OS=Homo sapiens GN=PDHX;sp|O00330|ODPX_HUMAN Pyruvate dehydrogenase protein X component, mitochondrial OS=Homo sapiens GN=PDHX PE=1 SV=3;sp|O00330-2|ODPX_HUMAN Is	3	20	20	20	4	3	5	4	4	5	3	7	4	16	13	14	17	13	15	17	14	13	0	0	0	0	0	0	0	0	0	4	3	5	4	4	5	3	7	4	16	13	14	17
sp|O00399|DCTN6_HUMAN	sp|O00399|DCTN6_HUMAN	5	5	5	sp|O00399|DCTN6_HUMAN Dynactin subunit 6 OS=Homo sapiens GN=DCTN6 PE=1 SV=1	1	5	5	5	3	2	3	2	4	3	3	2	3	0	0	0	0	0	0	0	0	0	3	3	3	2	2	3	2	2	2	3	2	3	2	4	3	3	2	3	0	0	0	0
sp|O00400|ACATN_HUMAN	sp|O00400|ACATN_HUMAN	7	7	7	sp|O00400|ACATN_HUMAN Acetyl-coenzyme A transporter 1 OS=Homo sapiens GN=SLC33A1 PE=1 SV=1	1	7	7	7	0	0	0	0	0	0	0	0	0	3	3	4	3	2	4	2	3	4	0	0	0	0	0	0	0	0	0	0	0	0	0	0	0	0	0	0	3	3	4	3
sp|O00401|WASL_HUMAN	sp|O00401|WASL_HUMAN	16	16	16	sp|O00401|WASL_HUMAN Neural Wiskott-Aldrich syndrome protein OS=Homo sapiens GN=WASL PE=1 SV=2	1	16	16	16	13	11	10	12	11	8	11	10	7	1	0	0	0	1	0	1	1	1	0	0	0	0	0	0	0	0	0	13	11	10	12	11	8	11	10	7	1	0	0	0
sp|O00408|PDE2A_HUMAN;sp|O00408-4|PDE2A_HUMAN;sp|O00408-3|PDE2A_HUMAN;sp|O00408-2|PDE2A_HUMAN;sp|O00408-6|PDE2A_HUMAN;sp|O00408-5|PDE2A_HUMAN	sp|O00408|PDE2A_HUMAN;sp|O00408-4|PDE2A_HUMAN;sp|O00408-3|PDE2A_HUMAN;sp|O00408-2|PDE2A_HUMAN;sp|O00408-6|PDE2A_HUMAN;sp|O00408-5|PDE2A_HUMAN	23;22;22;21;17;16	22;21;21;21;17;15	22;21;21;21;17;15	sp|O00408|PDE2A_HUMAN cGMP-dependent 3,5-cyclic phosphodiesterase OS=Homo sapiens GN=PDE2A PE=1 SV=1;sp|O00408-4|PDE2A_HUMAN Isoform PDE2A4 of cGMP-dependent 3,5-cyclic phosphodiesterase OS=Homo sapiens GN=PDE2A;sp|O00408-3|PDE2A_HUMAN Isoform PDE2A2 o	6	23	22	22	1	1	1	1	1	1	1	1	1	10	6	9	5	8	6	6	9	6	1	1	1	0	0	0	1	1	1	0	0	0	0	0	0	0	0	0	10	6	9	5
sp|O00410|IPO5_HUMAN;sp|O00410-3|IPO5_HUMAN;sp|O00410-2|IPO5_HUMAN	sp|O00410|IPO5_HUMAN;sp|O00410-3|IPO5_HUMAN;sp|O00410-2|IPO5_HUMAN	41;41;38	41;41;38	39;39;36	sp|O00410|IPO5_HUMAN Importin-5 OS=Homo sapiens GN=IPO5 PE=1 SV=4;sp|O00410-3|IPO5_HUMAN Isoform 3 of Importin-5 OS=Homo sapiens GN=IPO5;sp|O00410-2|IPO5_HUMAN Isoform 2 of Importin-5 OS=Homo sapiens GN=IPO5	3	41	41	39	38	31	31	31	36	27	31	33	26	9	11	9	11	13	10	11	10	9	30	33	35	30	33	28	35	37	35	38	31	31	31	36	27	31	33	26	9	11	9	11
sp|O00411|RPOM_HUMAN	sp|O00411|RPOM_HUMAN	40	40	40	sp|O00411|RPOM_HUMAN DNA-directed RNA polymerase, mitochondrial OS=Homo sapiens GN=POLRMT PE=1 SV=2	1	40	40	40	0	0	0	0	0	0	0	0	0	25	23	22	23	24	20	22	21	20	5	3	5	4	5	1	6	6	6	0	0	0	0	0	0	0	0	0	25	23	22	23
sp|O00418|EF2K_HUMAN	sp|O00418|EF2K_HUMAN	9	9	8	sp|O00418|EF2K_HUMAN Eukaryotic elongation factor 2 kinase OS=Homo sapiens GN=EEF2K PE=1 SV=2	1	9	9	8	0	0	0	0	0	0	0	0	0	0	0	0	0	0	0	0	0	0	3	5	6	5	3	5	5	5	5	0	0	0	0	0	0	0	0	0	0	0	0	0
sp|O00422|SAP18_HUMAN	sp|O00422|SAP18_HUMAN	12	12	12	sp|O00422|SAP18_HUMAN Histone deacetylase complex subunit SAP18 OS=Homo sapiens GN=SAP18 PE=1 SV=1	1	12	12	12	0	0	0	0	0	0	0	0	0	11	11	10	11	10	9	11	11	10	5	4	5	4	5	5	5	4	6	0	0	0	0	0	0	0	0	0	11	11	10	11
sp|O00423|EMAL1_HUMAN;sp|O00423-3|EMAL1_HUMAN	sp|O00423|EMAL1_HUMAN;sp|O00423-3|EMAL1_HUMAN	5;5	4;4	4;4	sp|O00423|EMAL1_HUMAN Echinoderm microtubule-associated protein-like 1 OS=Homo sapiens GN=EML1 PE=1 SV=3;sp|O00423-3|EMAL1_HUMAN Isoform 3 of Echinoderm microtubule-associated protein-like 1 OS=Homo sapiens GN=EML1	2	5	4	4	1	1	1	0	0	1	1	1	0	0	0	0	0	0	0	0	0	0	0	0	0	1	1	1	0	0	1	1	1	1	0	0	1	1	1	0	0	0	0	0
sp|O00425|IF2B3_HUMAN;sp|O00425-2|IF2B3_HUMAN;sp|Q9NZI8|IF2B1_HUMAN;sp|Q9NZI8-2|IF2B1_HUMAN;sp|Q9Y6M1-5|IF2B2_HUMAN;sp|Q9Y6M1-6|IF2B2_HUMAN;sp|Q9Y6M1-3|IF2B2_HUMAN;sp|Q9Y6M1-4|IF2B2_HUMAN;sp|Q9Y6M1-1|IF2B2_HUMAN;sp|Q9Y6M1|IF2B2_HUMAN	sp|O00425|IF2B3_HUMAN	26;9;3;2;2;2;2;2;2;2	26;9;3;2;2;2;2;2;2;2	26;9;3;2;2;2;2;2;2;2	sp|O00425|IF2B3_HUMAN Insulin-like growth factor 2 mRNA-binding protein 3 OS=Homo sapiens GN=IGF2BP3 PE=1 SV=2	10	26	26	26	0	0	0	0	0	0	0	0	0	16	22	14	15	18	14	15	17	12	21	23	22	24	22	21	25	25	24	0	0	0	0	0	0	0	0	0	16	22	14	15
sp|O00429|DNM1L_HUMAN;sp|O00429-3|DNM1L_HUMAN;sp|O00429-6|DNM1L_HUMAN;sp|O00429-5|DNM1L_HUMAN;sp|O00429-7|DNM1L_HUMAN	sp|O00429|DNM1L_HUMAN;sp|O00429-3|DNM1L_HUMAN;sp|O00429-6|DNM1L_HUMAN;sp|O00429-5|DNM1L_HUMAN;sp|O00429-7|DNM1L_HUMAN	46;45;45;44;29	1;1;1;0;1	1;1;1;0;1	sp|O00429|DNM1L_HUMAN Dynamin-1-like protein OS=Homo sapiens GN=DNM1L PE=1 SV=2;sp|O00429-3|DNM1L_HUMAN Isoform 2 of Dynamin-1-like protein OS=Homo sapiens GN=DNM1L;sp|O00429-6|DNM1L_HUMAN Isoform 6 of Dynamin-1-like protein OS=Homo sapiens GN=DNM1L;sp|O00	5	46	1	1	37	40	33	32	36	34	38	33	31	5	2	4	3	3	2	2	5	1	26	24	27	25	27	24	29	29	31	1	1	1	1	1	1	1	1	1	0	0	0	0
sp|O00429-2|DNM1L_HUMAN;sp|O00429-4|DNM1L_HUMAN;sp|O00429-8|DNM1L_HUMAN	sp|O00429-2|DNM1L_HUMAN;sp|O00429-4|DNM1L_HUMAN;sp|O00429-8|DNM1L_HUMAN	46;45;45	46;45;45	1;1;1	sp|O00429-2|DNM1L_HUMAN Isoform 4 of Dynamin-1-like protein OS=Homo sapiens GN=DNM1L;sp|O00429-4|DNM1L_HUMAN Isoform 3 of Dynamin-1-like protein OS=Homo sapiens GN=DNM1L;sp|O00429-8|DNM1L_HUMAN Isoform 8 of Dynamin-1-like protein OS=Homo sapiens GN=DNM1L	3	46	46	1	37	40	33	32	36	34	38	33	31	5	2	4	3	3	2	2	5	1	26	24	27	24	27	25	29	28	30	37	40	33	32	36	34	38	33	31	5	2	4	3
sp|O00442|RTCA_HUMAN;sp|O00442-2|RTCA_HUMAN	sp|O00442|RTCA_HUMAN;sp|O00442-2|RTCA_HUMAN	17;17	17;17	17;17	sp|O00442|RTCA_HUMAN RNA 3-terminal phosphate cyclase OS=Homo sapiens GN=RTCA PE=1 SV=1;sp|O00442-2|RTCA_HUMAN Isoform 2 of RNA 3-terminal phosphate cyclase OS=Homo sapiens GN=RTCA	2	17	17	17	15	13	13	15	14	14	15	15	13	1	1	1	0	1	0	0	1	0	1	1	3	3	2	1	3	2	2	15	13	13	15	14	14	15	15	13	1	1	1	0
sp|O00443|P3C2A_HUMAN;sp|O00443-2|P3C2A_HUMAN	sp|O00443|P3C2A_HUMAN	28;10	28;10	28;10	sp|O00443|P3C2A_HUMAN Phosphatidylinositol 4-phosphate 3-kinase C2 domain-containing subunit alpha OS=Homo sapiens GN=PIK3C2A PE=1 SV=2	2	28	28	28	0	0	0	0	0	0	0	0	0	1	2	0	1	0	1	2	1	0	8	10	8	7	5	8	11	9	8	0	0	0	0	0	0	0	0	0	1	2	0	1
sp|O00451-2|GFRA2_HUMAN;sp|O00451-3|GFRA2_HUMAN;sp|O00451|GFRA2_HUMAN	sp|O00451-2|GFRA2_HUMAN;sp|O00451-3|GFRA2_HUMAN;sp|O00451|GFRA2_HUMAN	6;6;6	6;6;6	6;6;6	sp|O00451-2|GFRA2_HUMAN Isoform 2 of GDNF family receptor alpha-2 OS=Homo sapiens GN=GFRA2;sp|O00451-3|GFRA2_HUMAN Isoform 3 of GDNF family receptor alpha-2 OS=Homo sapiens GN=GFRA2;sp|O00451|GFRA2_HUMAN GDNF family receptor alpha-2 OS=Homo sapiens GN=GFRA	3	6	6	6	0	0	0	0	0	0	0	0	0	3	2	0	3	1	3	2	0	2	0	0	0	0	0	0	0	0	0	0	0	0	0	0	0	0	0	0	3	2	0	3
sp|O00458|IFRD1_HUMAN;sp|O00458-2|IFRD1_HUMAN	sp|O00458|IFRD1_HUMAN;sp|O00458-2|IFRD1_HUMAN	7;6	7;6	7;6	sp|O00458|IFRD1_HUMAN Interferon-related developmental regulator 1 OS=Homo sapiens GN=IFRD1 PE=1 SV=4;sp|O00458-2|IFRD1_HUMAN Isoform 2 of Interferon-related developmental regulator 1 OS=Homo sapiens GN=IFRD1	2	7	7	7	0	0	0	0	0	0	0	0	0	0	0	0	0	0	0	0	0	0	2	5	4	4	2	6	2	1	1	0	0	0	0	0	0	0	0	0	0	0	0	0
sp|O00459|P85B_HUMAN	sp|O00459|P85B_HUMAN	14	12	12	sp|O00459|P85B_HUMAN Phosphatidylinositol 3-kinase regulatory subunit beta OS=Homo sapiens GN=PIK3R2 PE=1 SV=2	1	14	12	12	0	0	0	0	0	0	0	0	0	0	0	0	0	0	0	0	0	0	11	6	9	6	10	4	7	4	4	0	0	0	0	0	0	0	0	0	0	0	0	0
sp|O00461|GOLI4_HUMAN	sp|O00461|GOLI4_HUMAN	22	22	22	sp|O00461|GOLI4_HUMAN Golgi integral membrane protein 4 OS=Homo sapiens GN=GOLIM4 PE=1 SV=1	1	22	22	22	0	0	0	0	0	0	0	0	0	13	16	13	17	17	10	16	15	11	10	7	8	7	6	5	11	12	12	0	0	0	0	0	0	0	0	0	13	16	13	17
sp|O00463-3|TRAF5_HUMAN;sp|O00463|TRAF5_HUMAN;sp|O00463-2|TRAF5_HUMAN	sp|O00463-3|TRAF5_HUMAN;sp|O00463|TRAF5_HUMAN;sp|O00463-2|TRAF5_HUMAN	4;4;4	4;4;4	4;4;4	sp|O00463-3|TRAF5_HUMAN Isoform 3 of TNF receptor-associated factor 5 OS=Homo sapiens GN=TRAF5;sp|O00463|TRAF5_HUMAN TNF receptor-associated factor 5 OS=Homo sapiens GN=TRAF5 PE=1 SV=2;sp|O00463-2|TRAF5_HUMAN Isoform 2 of TNF receptor-associated factor 5 O	3	4	4	4	0	0	0	0	0	0	0	0	0	0	0	0	0	0	0	0	0	0	3	3	3	2	1	1	1	1	0	0	0	0	0	0	0	0	0	0	0	0	0	0
sp|O00471|EXOC5_HUMAN	sp|O00471|EXOC5_HUMAN	29	28	28	sp|O00471|EXOC5_HUMAN Exocyst complex component 5 OS=Homo sapiens GN=EXOC5 PE=1 SV=1	1	29	28	28	0	0	0	0	0	0	1	0	1	0	1	1	0	1	1	0	1	2	21	12	17	14	17	16	18	17	18	0	0	0	0	0	0	1	0	1	0	0	0	0
sp|O00479|HMGN4_HUMAN	sp|O00479|HMGN4_HUMAN	4	4	4	sp|O00479|HMGN4_HUMAN High mobility group nucleosome-binding domain-containing protein 4 OS=Homo sapiens GN=HMGN4 PE=1 SV=3	1	4	4	4	0	0	0	0	0	0	0	0	0	4	2	2	2	2	2	3	3	1	0	0	0	0	0	0	0	0	0	0	0	0	0	0	0	0	0	0	4	2	2	2
sp|O00483|NDUA4_HUMAN	sp|O00483|NDUA4_HUMAN	5	5	5	sp|O00483|NDUA4_HUMAN Cytochrome c oxidase subunit NDUFA4 OS=Homo sapiens GN=NDUFA4 PE=1 SV=1	1	5	5	5	0	0	0	0	0	0	0	0	0	5	5	5	5	5	5	5	5	5	1	0	1	1	2	0	0	1	0	0	0	0	0	0	0	0	0	0	5	5	5	5
sp|O00487|PSDE_HUMAN	sp|O00487|PSDE_HUMAN	12	12	12	sp|O00487|PSDE_HUMAN 26S proteasome non-ATPase regulatory subunit 14 OS=Homo sapiens GN=PSMD14 PE=1 SV=1	1	12	12	12	8	7	4	8	5	3	7	7	4	6	4	2	4	3	4	5	6	3	10	9	8	8	7	11	8	9	9	8	7	4	8	5	3	7	7	4	6	4	2	4
sp|O00488|ZN593_HUMAN	sp|O00488|ZN593_HUMAN	5	5	5	sp|O00488|ZN593_HUMAN Zinc finger protein 593 OS=Homo sapiens GN=ZNF593 PE=1 SV=2	1	5	5	5	0	0	0	0	0	0	0	0	0	0	0	1	2	0	1	0	1	0	1	1	2	3	3	1	2	3	3	0	0	0	0	0	0	0	0	0	0	0	1	2
sp|O00499-6|BIN1_HUMAN;sp|O00499-2|BIN1_HUMAN;sp|O00499|BIN1_HUMAN;sp|O00499-9|BIN1_HUMAN;sp|O00499-7|BIN1_HUMAN;sp|O00499-4|BIN1_HUMAN;sp|O00499-11|BIN1_HUMAN;sp|O00499-3|BIN1_HUMAN;sp|O00499-5|BIN1_HUMAN;sp|O00499-10|BIN1_HUMAN;sp|O00499-8|BIN1_HUMAN;sp|Q9UBW5-2|BIN2_HUMAN;sp|Q9UBW5|BIN2_HUMAN;sp|P49418-2|AMPH_HUMAN;sp|P49418|AMPH_HUMAN	sp|O00499-6|BIN1_HUMAN;sp|O00499-2|BIN1_HUMAN;sp|O00499|BIN1_HUMAN;sp|O00499-9|BIN1_HUMAN;sp|O00499-7|BIN1_HUMAN;sp|O00499-4|BIN1_HUMAN;sp|O00499-11|BIN1_HUMAN;sp|O00499-3|BIN1_HUMAN;sp|O00499-5|BIN1_HUMAN;sp|O00499-10|BIN1_HUMAN;sp|O00499-8|BIN1_HUMAN	19;19;19;18;18;18;18;18;18;17;17;1;1;1;1	19;19;19;18;18;18;18;18;18;17;17;1;1;1;1	19;19;19;18;18;18;18;18;18;17;17;1;1;1;1	sp|O00499-6|BIN1_HUMAN Isoform II2 of Myc box-dependent-interacting protein 1 OS=Homo sapiens GN=BIN1;sp|O00499-2|BIN1_HUMAN Isoform IIB of Myc box-dependent-interacting protein 1 OS=Homo sapiens GN=BIN1;sp|O00499|BIN1_HUMAN Myc box-dependent-interacting p	15	19	19	19	13	12	12	12	13	12	15	16	12	0	0	0	0	0	0	0	0	0	0	0	1	0	2	0	0	0	1	13	12	12	12	13	12	15	16	12	0	0	0	0
sp|O00505|IMA4_HUMAN	sp|O00505|IMA4_HUMAN	17	17	10	sp|O00505|IMA4_HUMAN Importin subunit alpha-4 OS=Homo sapiens GN=KPNA3 PE=1 SV=2	1	17	17	10	0	0	0	0	0	0	0	0	0	8	5	2	6	6	3	6	6	5	13	11	12	13	12	13	10	11	13	0	0	0	0	0	0	0	0	0	8	5	2	6
sp|O00512|BCL9_HUMAN	sp|O00512|BCL9_HUMAN	5	5	5	sp|O00512|BCL9_HUMAN B-cell CLL/lymphoma 9 protein OS=Homo sapiens GN=BCL9 PE=1 SV=4	1	5	5	5	0	2	2	1	2	1	2	1	1	0	0	0	0	0	0	0	0	0	0	0	0	0	0	0	0	0	0	0	2	2	1	2	1	2	1	1	0	0	0	0
sp|O00522-3|KRIT1_HUMAN;sp|O00522|KRIT1_HUMAN;sp|O00522-2|KRIT1_HUMAN	sp|O00522-3|KRIT1_HUMAN;sp|O00522|KRIT1_HUMAN	3;3;1	3;3;1	3;3;1	sp|O00522-3|KRIT1_HUMAN Isoform 3 of Krev interaction trapped protein 1 OS=Homo sapiens GN=KRIT1;sp|O00522|KRIT1_HUMAN Krev interaction trapped protein 1 OS=Homo sapiens GN=KRIT1 PE=1 SV=2	3	3	3	3	0	0	0	0	0	0	0	0	0	0	0	0	1	0	0	0	0	0	0	0	0	2	0	1	0	0	0	0	0	0	0	0	0	0	0	0	0	0	0	1
sp|O00541|PESC_HUMAN;sp|O00541-2|PESC_HUMAN	sp|O00541|PESC_HUMAN;sp|O00541-2|PESC_HUMAN	26;24	26;24	26;24	sp|O00541|PESC_HUMAN Pescadillo homolog OS=Homo sapiens GN=PES1 PE=1 SV=1;sp|O00541-2|PESC_HUMAN Isoform 2 of Pescadillo homolog OS=Homo sapiens GN=PES1	2	26	26	26	0	0	0	0	0	0	0	0	0	21	20	13	22	18	14	21	18	13	19	13	16	15	20	16	20	20	19	0	0	0	0	0	0	0	0	0	21	20	13	22
sp|O00559|RCAS1_HUMAN;sp|O00559-2|RCAS1_HUMAN	sp|O00559|RCAS1_HUMAN;sp|O00559-2|RCAS1_HUMAN	2;2	2;2	2;2	sp|O00559|RCAS1_HUMAN Receptor-binding cancer antigen expressed on SiSo cells OS=Homo sapiens GN=EBAG9 PE=1 SV=1;sp|O00559-2|RCAS1_HUMAN Isoform 2 of Receptor-binding cancer antigen expressed on SiSo cells OS=Homo sapiens GN=EBAG9	2	2	2	2	0	0	0	0	0	0	0	0	0	1	0	1	2	0	1	0	0	0	0	0	0	0	0	0	0	0	0	0	0	0	0	0	0	0	0	0	1	0	1	2
sp|O00560|SDCB1_HUMAN;sp|O00560-3|SDCB1_HUMAN	sp|O00560|SDCB1_HUMAN;sp|O00560-3|SDCB1_HUMAN	8;7	8;7	1;1	sp|O00560|SDCB1_HUMAN Syntenin-1 OS=Homo sapiens GN=SDCBP PE=1 SV=1;sp|O00560-3|SDCB1_HUMAN Isoform 3 of Syntenin-1 OS=Homo sapiens GN=SDCBP	2	8	8	1	6	5	6	6	5	6	5	4	5	1	2	1	2	1	1	1	2	1	1	1	1	1	1	1	0	1	1	6	5	6	6	5	6	5	4	5	1	2	1	2
sp|O00560-2|SDCB1_HUMAN	sp|O00560-2|SDCB1_HUMAN	8	1	1	sp|O00560-2|SDCB1_HUMAN Isoform 2 of Syntenin-1 OS=Homo sapiens GN=SDCBP	1	8	1	1	6	5	6	6	5	6	5	4	5	1	1	0	1	0	0	1	1	0	1	1	1	1	1	1	0	1	1	1	1	1	1	1	1	1	1	1	0	0	0	0
sp|O00566|MPP10_HUMAN	sp|O00566|MPP10_HUMAN	20	20	20	sp|O00566|MPP10_HUMAN U3 small nucleolar ribonucleoprotein protein MPP10 OS=Homo sapiens GN=MPHOSPH10 PE=1 SV=2	1	20	20	20	0	0	0	0	0	0	0	0	0	14	14	9	13	17	8	13	16	10	0	0	0	1	0	1	0	0	2	0	0	0	0	0	0	0	0	0	14	14	9	13
sp|O00567|NOP56_HUMAN	sp|O00567|NOP56_HUMAN	30	30	30	sp|O00567|NOP56_HUMAN Nucleolar protein 56 OS=Homo sapiens GN=NOP56 PE=1 SV=4	1	30	30	30	0	1	1	0	1	1	0	1	1	30	28	20	27	24	22	30	26	17	16	13	15	11	14	11	17	17	18	0	1	1	0	1	1	0	1	1	30	28	20	27
sp|O00571|DDX3X_HUMAN;sp|O00571-2|DDX3X_HUMAN	sp|O00571|DDX3X_HUMAN;sp|O00571-2|DDX3X_HUMAN	43;42	42;41	14;13	sp|O00571|DDX3X_HUMAN ATP-dependent RNA helicase DDX3X OS=Homo sapiens GN=DDX3X PE=1 SV=3;sp|O00571-2|DDX3X_HUMAN Isoform 2 of ATP-dependent RNA helicase DDX3X OS=Homo sapiens GN=DDX3X	2	43	42	14	0	1	0	0	0	0	0	0	0	33	34	23	29	29	25	30	30	24	32	31	31	34	31	29	32	30	33	0	1	0	0	0	0	0	0	0	32	33	22	28
sp|O00592-2|PODXL_HUMAN;sp|O00592|PODXL_HUMAN	sp|O00592-2|PODXL_HUMAN;sp|O00592|PODXL_HUMAN	4;4	4;4	4;4	sp|O00592-2|PODXL_HUMAN Isoform 2 of Podocalyxin OS=Homo sapiens GN=PODXL;sp|O00592|PODXL_HUMAN Podocalyxin OS=Homo sapiens GN=PODXL PE=1 SV=2	2	4	4	4	0	0	0	0	0	0	0	0	0	2	4	2	2	3	1	4	3	1	0	1	0	0	0	0	0	0	0	0	0	0	0	0	0	0	0	0	2	4	2	2
sp|O00623|PEX12_HUMAN	sp|O00623|PEX12_HUMAN	1	1	1	sp|O00623|PEX12_HUMAN Peroxisome assembly protein 12 OS=Homo sapiens GN=PEX12 PE=1 SV=1	1	1	1	1	0	0	0	0	0	0	0	0	0	1	1	1	0	1	1	1	1	1	0	0	0	0	0	0	0	0	0	0	0	0	0	0	0	0	0	0	1	1	1	0
sp|O00625|PIR_HUMAN	sp|O00625|PIR_HUMAN	8	8	8	sp|O00625|PIR_HUMAN Pirin OS=Homo sapiens GN=PIR PE=1 SV=1	1	8	8	8	6	6	7	6	5	7	5	6	6	1	1	1	1	1	1	1	1	1	1	0	1	0	1	0	1	1	1	6	6	7	6	5	7	5	6	6	1	1	1	1
sp|O00629|IMA3_HUMAN	sp|O00629|IMA3_HUMAN	15	8	8	sp|O00629|IMA3_HUMAN Importin subunit alpha-3 OS=Homo sapiens GN=KPNA4 PE=1 SV=1	1	15	8	8	1	1	0	2	2	1	1	1	0	8	8	2	6	6	4	6	8	4	13	14	15	13	15	13	13	13	14	1	1	0	2	2	1	1	1	0	4	4	2	3
sp|O00712|NFIB_HUMAN;sp|O00712-4|NFIB_HUMAN;sp|O00712-5|NFIB_HUMAN;sp|O00712-2|NFIB_HUMAN;sp|O00712-6|NFIB_HUMAN	sp|O00712|NFIB_HUMAN;sp|O00712-4|NFIB_HUMAN;sp|O00712-5|NFIB_HUMAN;sp|O00712-2|NFIB_HUMAN	8;8;8;4;2	7;7;7;3;2	6;6;6;2;2	sp|O00712|NFIB_HUMAN Nuclear factor 1 B-type OS=Homo sapiens GN=NFIB PE=1 SV=2;sp|O00712-4|NFIB_HUMAN Isoform 4 of Nuclear factor 1 B-type OS=Homo sapiens GN=NFIB;sp|O00712-5|NFIB_HUMAN Isoform 5 of Nuclear factor 1 B-type OS=Homo sapiens GN=NFIB;sp|O00712	5	8	7	6	0	0	0	0	0	0	0	0	0	5	6	6	7	7	7	6	6	6	6	6	3	6	4	6	5	4	6	0	0	0	0	0	0	0	0	0	4	5	5	6
sp|O00743|PPP6_HUMAN;sp|O00743-3|PPP6_HUMAN;sp|O00743-2|PPP6_HUMAN	sp|O00743|PPP6_HUMAN;sp|O00743-3|PPP6_HUMAN;sp|O00743-2|PPP6_HUMAN	12;12;11	12;12;11	12;12;11	sp|O00743|PPP6_HUMAN Serine/threonine-protein phosphatase 6 catalytic subunit OS=Homo sapiens GN=PPP6C PE=1 SV=1;sp|O00743-3|PPP6_HUMAN Isoform 3 of Serine/threonine-protein phosphatase 6 catalytic subunit OS=Homo sapiens GN=PPP6C;sp|O00743-2|PPP6_HUMAN Is	3	12	12	12	8	8	6	9	7	7	7	5	4	0	1	2	0	2	2	2	2	1	11	10	9	10	10	9	10	10	8	8	8	6	9	7	7	7	5	4	0	1	2	0
sp|O00750|P3C2B_HUMAN	sp|O00750|P3C2B_HUMAN	4	4	3	sp|O00750|P3C2B_HUMAN Phosphatidylinositol 4-phosphate 3-kinase C2 domain-containing subunit beta OS=Homo sapiens GN=PIK3C2B PE=1 SV=2	1	4	4	3	0	0	0	0	0	0	0	0	0	0	0	0	0	0	0	0	0	0	0	2	0	0	0	0	1	1	0	0	0	0	0	0	0	0	0	0	0	0	0	0
sp|O00754|MA2B1_HUMAN;sp|O00754-2|MA2B1_HUMAN	sp|O00754|MA2B1_HUMAN;sp|O00754-2|MA2B1_HUMAN	14;13	14;13	14;13	sp|O00754|MA2B1_HUMAN Lysosomal alpha-mannosidase OS=Homo sapiens GN=MAN2B1 PE=1 SV=3;sp|O00754-2|MA2B1_HUMAN Isoform 2 of Lysosomal alpha-mannosidase OS=Homo sapiens GN=MAN2B1	2	14	14	14	6	8	7	8	8	7	6	7	10	0	0	0	0	0	0	0	0	0	0	0	0	0	0	0	0	0	0	6	8	7	8	8	7	6	7	10	0	0	0	0
sp|O00762|UBE2C_HUMAN;sp|O00762-3|UBE2C_HUMAN;sp|O00762-2|UBE2C_HUMAN;sp|O00762-4|UBE2C_HUMAN	sp|O00762|UBE2C_HUMAN;sp|O00762-3|UBE2C_HUMAN;sp|O00762-2|UBE2C_HUMAN;sp|O00762-4|UBE2C_HUMAN	10;7;6;6	10;7;6;6	10;7;6;6	sp|O00762|UBE2C_HUMAN Ubiquitin-conjugating enzyme E2 C OS=Homo sapiens GN=UBE2C PE=1 SV=1;sp|O00762-3|UBE2C_HUMAN Isoform 3 of Ubiquitin-conjugating enzyme E2 C OS=Homo sapiens GN=UBE2C;sp|O00762-2|UBE2C_HUMAN Isoform 2 of Ubiquitin-conjugating enzyme E2	4	10	10	10	8	6	8	8	6	7	8	8	9	2	1	0	1	1	1	0	0	1	5	6	6	5	5	6	4	5	4	8	6	8	8	6	7	8	8	9	2	1	0	1
sp|O00764|PDXK_HUMAN;sp|O00764-3|PDXK_HUMAN;sp|O00764-2|PDXK_HUMAN	sp|O00764|PDXK_HUMAN;sp|O00764-3|PDXK_HUMAN;sp|O00764-2|PDXK_HUMAN	7;6;6	7;6;6	7;6;6	sp|O00764|PDXK_HUMAN Pyridoxal kinase OS=Homo sapiens GN=PDXK PE=1 SV=1;sp|O00764-3|PDXK_HUMAN Isoform 3 of Pyridoxal kinase OS=Homo sapiens GN=PDXK;sp|O00764-2|PDXK_HUMAN Isoform 2 of Pyridoxal kinase OS=Homo sapiens GN=PDXK	3	7	7	7	2	3	6	2	3	1	3	5	4	0	0	0	0	0	0	0	0	0	3	2	1	0	3	1	1	1	1	2	3	6	2	3	1	3	5	4	0	0	0	0
sp|O00767|ACOD_HUMAN	sp|O00767|ACOD_HUMAN	7	7	7	sp|O00767|ACOD_HUMAN Acyl-CoA desaturase OS=Homo sapiens GN=SCD PE=1 SV=2	1	7	7	7	0	0	0	0	0	0	0	0	0	5	3	4	5	4	4	5	4	3	2	1	2	2	1	2	2	3	3	0	0	0	0	0	0	0	0	0	5	3	4	5
sp|O14494|LPP1_HUMAN	sp|O14494|LPP1_HUMAN	1	1	1	sp|O14494|LPP1_HUMAN Lipid phosphate phosphohydrolase 1 OS=Homo sapiens GN=PPAP2A PE=1 SV=1	1	1	1	1	0	0	0	0	0	0	0	0	0	1	0	1	1	0	0	0	0	0	0	0	0	0	0	0	0	0	0	0	0	0	0	0	0	0	0	0	1	0	1	1
sp|O14497|ARI1A_HUMAN;sp|O14497-2|ARI1A_HUMAN;sp|O14497-3|ARI1A_HUMAN	sp|O14497|ARI1A_HUMAN;sp|O14497-2|ARI1A_HUMAN;sp|O14497-3|ARI1A_HUMAN	55;50;47	55;50;47	52;47;44	sp|O14497|ARI1A_HUMAN AT-rich interactive domain-containing protein 1A OS=Homo sapiens GN=ARID1A PE=1 SV=3;sp|O14497-2|ARI1A_HUMAN Isoform 2 of AT-rich interactive domain-containing protein 1A OS=Homo sapiens GN=ARID1A;sp|O14497-3|ARI1A_HUMAN Isoform 3 of	3	55	55	52	3	1	0	1	0	0	1	1	0	31	34	30	30	27	28	39	28	29	9	6	11	12	8	10	8	8	9	3	1	0	1	0	0	1	1	0	31	34	30	30
sp|O14508|SOCS2_HUMAN	sp|O14508|SOCS2_HUMAN	7	7	7	sp|O14508|SOCS2_HUMAN Suppressor of cytokine signaling 2 OS=Homo sapiens GN=SOCS2 PE=1 SV=1	1	7	7	7	5	4	0	4	4	1	2	2	1	0	0	0	0	0	0	0	0	0	0	0	0	0	0	0	0	0	0	5	4	0	4	4	1	2	2	1	0	0	0	0
sp|O14519-2|CDKA1_HUMAN;sp|O14519|CDKA1_HUMAN;sp|O75956|CDKA2_HUMAN	sp|O14519-2|CDKA1_HUMAN;sp|O14519|CDKA1_HUMAN;sp|O75956|CDKA2_HUMAN	3;3;2	3;3;2	3;3;2	sp|O14519-2|CDKA1_HUMAN Isoform 2 of Cyclin-dependent kinase 2-associated protein 1 OS=Homo sapiens GN=CDK2AP1;sp|O14519|CDKA1_HUMAN Cyclin-dependent kinase 2-associated protein 1 OS=Homo sapiens GN=CDK2AP1 PE=1 SV=1;sp|O75956|CDKA2_HUMAN Cyclin-dependent	3	3	3	3	0	0	0	0	0	0	0	0	0	1	1	1	1	2	2	1	2	2	3	2	2	2	2	2	3	2	2	0	0	0	0	0	0	0	0	0	1	1	1	1
sp|O14523|C2C2L_HUMAN;sp|O14523-2|C2C2L_HUMAN	sp|O14523|C2C2L_HUMAN;sp|O14523-2|C2C2L_HUMAN	10;10	10;10	10;10	sp|O14523|C2C2L_HUMAN C2 domain-containing protein 2-like OS=Homo sapiens GN=C2CD2L PE=1 SV=3;sp|O14523-2|C2C2L_HUMAN Isoform 2 of C2 domain-containing protein 2-like OS=Homo sapiens GN=C2CD2L	2	10	10	10	0	0	0	0	0	0	0	0	0	5	4	4	3	0	5	4	2	5	0	0	0	0	0	0	0	1	0	0	0	0	0	0	0	0	0	0	5	4	4	3
sp|O14524-2|T194A_HUMAN;sp|O14524|T194A_HUMAN	sp|O14524-2|T194A_HUMAN;sp|O14524|T194A_HUMAN	4;4	4;4	4;4	sp|O14524-2|T194A_HUMAN Isoform 2 of Transmembrane protein 194A OS=Homo sapiens GN=TMEM194A;sp|O14524|T194A_HUMAN Transmembrane protein 194A OS=Homo sapiens GN=TMEM194A PE=1 SV=2	2	4	4	4	0	0	0	0	0	0	0	0	0	1	1	1	1	1	1	1	2	2	0	0	0	0	0	0	1	0	0	0	0	0	0	0	0	0	0	0	1	1	1	1
sp|O14530|TXND9_HUMAN;sp|O14530-2|TXND9_HUMAN	sp|O14530|TXND9_HUMAN;sp|O14530-2|TXND9_HUMAN	11;9	11;9	11;9	sp|O14530|TXND9_HUMAN Thioredoxin domain-containing protein 9 OS=Homo sapiens GN=TXNDC9 PE=1 SV=2;sp|O14530-2|TXND9_HUMAN Isoform 2 of Thioredoxin domain-containing protein 9 OS=Homo sapiens GN=TXNDC9	2	11	11	11	2	1	0	0	0	0	0	1	0	0	1	0	0	0	0	0	0	0	6	2	8	5	5	5	6	6	7	2	1	0	0	0	0	0	1	0	0	1	0	0
sp|O14531|DPYL4_HUMAN	sp|O14531|DPYL4_HUMAN	27	27	27	sp|O14531|DPYL4_HUMAN Dihydropyrimidinase-related protein 4 OS=Homo sapiens GN=DPYSL4 PE=1 SV=2	1	27	27	27	20	22	23	22	22	24	22	23	23	3	3	3	2	2	2	2	3	5	9	11	10	11	12	10	14	14	15	20	22	23	22	22	24	22	23	23	3	3	3	2
sp|O14545|TRAD1_HUMAN;sp|O14545-2|TRAD1_HUMAN	sp|O14545|TRAD1_HUMAN;sp|O14545-2|TRAD1_HUMAN	12;6	12;6	11;5	sp|O14545|TRAD1_HUMAN TRAF-type zinc finger domain-containing protein 1 OS=Homo sapiens GN=TRAFD1 PE=1 SV=1;sp|O14545-2|TRAD1_HUMAN Isoform 2 of TRAF-type zinc finger domain-containing protein 1 OS=Homo sapiens GN=TRAFD1	2	12	12	11	0	0	0	0	0	0	0	0	1	0	0	0	0	0	0	0	0	0	5	5	7	4	5	7	4	5	6	0	0	0	0	0	0	0	0	1	0	0	0	0
sp|O14548|COX7R_HUMAN	sp|O14548|COX7R_HUMAN	5	5	5	sp|O14548|COX7R_HUMAN Cytochrome c oxidase subunit 7A-related protein, mitochondrial OS=Homo sapiens GN=COX7A2L PE=1 SV=2	1	5	5	5	0	0	0	0	0	0	0	0	0	4	5	5	4	5	5	4	5	5	0	0	0	0	0	0	0	0	0	0	0	0	0	0	0	0	0	0	4	5	5	4
sp|O14561|ACPM_HUMAN	sp|O14561|ACPM_HUMAN	3	3	3	sp|O14561|ACPM_HUMAN Acyl carrier protein, mitochondrial OS=Homo sapiens GN=NDUFAB1 PE=1 SV=3	1	3	3	3	2	1	2	2	1	2	2	1	2	3	2	2	2	2	2	2	2	2	1	1	1	1	0	1	1	1	1	2	1	2	2	1	2	2	1	2	3	2	2	2
sp|O14562|UBFD1_HUMAN	sp|O14562|UBFD1_HUMAN	9	9	9	sp|O14562|UBFD1_HUMAN Ubiquitin domain-containing protein UBFD1 OS=Homo sapiens GN=UBFD1 PE=1 SV=2	1	9	9	9	8	8	9	8	8	9	9	9	9	0	0	0	0	0	0	0	0	0	0	0	0	0	0	0	0	0	0	8	8	9	8	8	9	9	9	9	0	0	0	0
sp|O14578-4|CTRO_HUMAN;sp|O14578|CTRO_HUMAN;sp|O14578-3|CTRO_HUMAN;sp|O14578-2|CTRO_HUMAN	sp|O14578-4|CTRO_HUMAN;sp|O14578|CTRO_HUMAN;sp|O14578-3|CTRO_HUMAN	47;44;33;11	47;44;33;11	45;44;33;11	sp|O14578-4|CTRO_HUMAN Isoform 4 of Citron Rho-interacting kinase OS=Homo sapiens GN=CIT;sp|O14578|CTRO_HUMAN Citron Rho-interacting kinase OS=Homo sapiens GN=CIT PE=1 SV=2;sp|O14578-3|CTRO_HUMAN Isoform 3 of Citron Rho-interacting kinase OS=Homo sapiens G	4	47	47	45	0	0	0	0	0	0	0	0	1	15	20	21	8	24	21	12	20	17	11	6	10	6	10	2	6	6	4	0	0	0	0	0	0	0	0	1	15	20	21	8
sp|O14579|COPE_HUMAN;sp|O14579-2|COPE_HUMAN;sp|O14579-3|COPE_HUMAN	sp|O14579|COPE_HUMAN;sp|O14579-2|COPE_HUMAN;sp|O14579-3|COPE_HUMAN	14;11;10	14;11;10	14;11;10	sp|O14579|COPE_HUMAN Coatomer subunit epsilon OS=Homo sapiens GN=COPE PE=1 SV=3;sp|O14579-2|COPE_HUMAN Isoform 2 of Coatomer subunit epsilon OS=Homo sapiens GN=COPE;sp|O14579-3|COPE_HUMAN Isoform 3 of Coatomer subunit epsilon OS=Homo sapiens GN=COPE	3	14	14	14	10	8	9	8	8	8	9	8	8	3	3	1	3	1	2	6	3	1	11	7	12	8	12	8	9	9	7	10	8	9	8	8	8	9	8	8	3	3	1	3
sp|O14602|IF1AY_HUMAN	sp|O14602|IF1AY_HUMAN	7	7	1	sp|O14602|IF1AY_HUMAN Eukaryotic translation initiation factor 1A, Y-chromosomal OS=Homo sapiens GN=EIF1AY PE=1 SV=4	1	7	7	1	1	0	0	1	0	0	0	1	0	4	5	3	5	4	2	4	3	2	6	6	6	6	6	6	7	6	7	1	0	0	1	0	0	0	1	0	4	5	3	5
sp|O14617-5|AP3D1_HUMAN;sp|O14617|AP3D1_HUMAN;sp|O14617-4|AP3D1_HUMAN;sp|O14617-2|AP3D1_HUMAN;sp|O14617-3|AP3D1_HUMAN	sp|O14617-5|AP3D1_HUMAN;sp|O14617|AP3D1_HUMAN;sp|O14617-4|AP3D1_HUMAN;sp|O14617-2|AP3D1_HUMAN;sp|O14617-3|AP3D1_HUMAN	45;43;40;39;35	45;43;40;39;35	45;43;40;39;35	sp|O14617-5|AP3D1_HUMAN Isoform 5 of AP-3 complex subunit delta-1 OS=Homo sapiens GN=AP3D1;sp|O14617|AP3D1_HUMAN AP-3 complex subunit delta-1 OS=Homo sapiens GN=AP3D1 PE=1 SV=1;sp|O14617-4|AP3D1_HUMAN Isoform 4 of AP-3 complex subunit delta-1 OS=Homo sapie	5	45	45	45	0	0	0	0	0	0	0	0	0	4	3	6	3	4	3	3	2	1	40	37	36	33	32	36	40	41	36	0	0	0	0	0	0	0	0	0	4	3	6	3
sp|O14618|CCS_HUMAN	sp|O14618|CCS_HUMAN	9	9	9	sp|O14618|CCS_HUMAN Copper chaperone for superoxide dismutase OS=Homo sapiens GN=CCS PE=1 SV=1	1	9	9	9	7	8	5	7	6	7	7	6	5	0	0	0	0	0	0	0	0	0	0	0	0	0	0	0	0	1	0	7	8	5	7	6	7	7	6	5	0	0	0	0
sp|O14639-6|ABLM1_HUMAN;sp|O14639-3|ABLM1_HUMAN;sp|O14639-5|ABLM1_HUMAN;sp|O14639-2|ABLM1_HUMAN;sp|O14639|ABLM1_HUMAN;sp|O14639-4|ABLM1_HUMAN	sp|O14639-6|ABLM1_HUMAN;sp|O14639-3|ABLM1_HUMAN;sp|O14639-5|ABLM1_HUMAN;sp|O14639-2|ABLM1_HUMAN;sp|O14639|ABLM1_HUMAN;sp|O14639-4|ABLM1_HUMAN	15;14;14;14;14;13	15;14;14;14;14;13	15;14;14;14;14;13	sp|O14639-6|ABLM1_HUMAN Isoform 6 of Actin-binding LIM protein 1 OS=Homo sapiens GN=ABLIM1;sp|O14639-3|ABLM1_HUMAN Isoform 3 of Actin-binding LIM protein 1 OS=Homo sapiens GN=ABLIM1;sp|O14639-5|ABLM1_HUMAN Isoform 5 of Actin-binding LIM protein 1 OS=Homo s	6	15	15	15	1	0	0	1	0	0	0	0	0	7	1	3	1	2	0	1	2	1	11	8	8	8	8	9	7	7	8	1	0	0	1	0	0	0	0	0	7	1	3	1
sp|O14641|DVL2_HUMAN	sp|O14641|DVL2_HUMAN	9	9	6	sp|O14641|DVL2_HUMAN Segment polarity protein dishevelled homolog DVL-2 OS=Homo sapiens GN=DVL2 PE=1 SV=1	1	9	9	6	0	0	0	0	0	0	0	0	0	1	0	1	0	0	0	1	0	1	4	5	6	4	6	4	6	5	8	0	0	0	0	0	0	0	0	0	1	0	1	0
sp|O14646-2|CHD1_HUMAN;sp|O14646|CHD1_HUMAN;REV__sp|Q6ZQQ2|S31D1_HUMAN	sp|O14646-2|CHD1_HUMAN;sp|O14646|CHD1_HUMAN	46;46;1	45;45;1	40;40;1	sp|O14646-2|CHD1_HUMAN Isoform 2 of Chromodomain-helicase-DNA-binding protein 1 OS=Homo sapiens GN=CHD1;sp|O14646|CHD1_HUMAN Chromodomain-helicase-DNA-binding protein 1 OS=Homo sapiens GN=CHD1 PE=1 SV=2	3	46	45	40	0	1	0	0	0	0	0	0	0	27	27	12	27	26	11	24	24	14	0	0	0	0	0	0	0	0	0	0	1	0	0	0	0	0	0	0	26	26	12	27
sp|O14647|CHD2_HUMAN;sp|O14647-2|CHD2_HUMAN;sp|O14647-3|CHD2_HUMAN	sp|O14647|CHD2_HUMAN;sp|O14647-2|CHD2_HUMAN	40;39;6	34;33;5	34;33;5	sp|O14647|CHD2_HUMAN Chromodomain-helicase-DNA-binding protein 2 OS=Homo sapiens GN=CHD2 PE=1 SV=2;sp|O14647-2|CHD2_HUMAN Isoform 2 of Chromodomain-helicase-DNA-binding protein 2 OS=Homo sapiens GN=CHD2	3	40	34	34	0	0	0	0	0	0	0	0	0	26	23	12	17	22	14	16	20	16	0	0	1	1	0	0	1	0	0	0	0	0	0	0	0	0	0	0	21	18	12	14
sp|O14653|GOSR2_HUMAN;sp|O14653-2|GOSR2_HUMAN;sp|O14653-3|GOSR2_HUMAN	sp|O14653|GOSR2_HUMAN;sp|O14653-2|GOSR2_HUMAN;sp|O14653-3|GOSR2_HUMAN	8;8;7	8;8;7	8;8;7	sp|O14653|GOSR2_HUMAN Golgi SNAP receptor complex member 2 OS=Homo sapiens GN=GOSR2 PE=1 SV=2;sp|O14653-2|GOSR2_HUMAN Isoform B of Golgi SNAP receptor complex member 2 OS=Homo sapiens GN=GOSR2;sp|O14653-3|GOSR2_HUMAN Isoform 3 of Golgi SNAP receptor comple	3	8	8	8	0	0	0	0	0	0	0	0	0	5	4	2	4	6	2	4	4	2	1	2	1	3	1	2	1	3	2	0	0	0	0	0	0	0	0	0	5	4	2	4
sp|O14656|TOR1A_HUMAN;sp|O14656-2|TOR1A_HUMAN	sp|O14656|TOR1A_HUMAN	7;2	7;2	7;2	sp|O14656|TOR1A_HUMAN Torsin-1A OS=Homo sapiens GN=TOR1A PE=1 SV=1	2	7	7	7	0	0	0	0	0	0	0	0	0	3	2	0	0	1	2	1	1	1	5	2	4	2	3	3	3	2	3	0	0	0	0	0	0	0	0	0	3	2	0	0
sp|O14657|TOR1B_HUMAN	sp|O14657|TOR1B_HUMAN	4	4	4	sp|O14657|TOR1B_HUMAN Torsin-1B OS=Homo sapiens GN=TOR1B PE=1 SV=2	1	4	4	4	0	1	0	0	1	0	0	0	0	0	0	0	0	0	0	0	0	0	2	0	1	0	1	0	1	1	0	0	1	0	0	1	0	0	0	0	0	0	0	0
sp|O14662-2|STX16_HUMAN;sp|O14662-4|STX16_HUMAN;sp|O14662-5|STX16_HUMAN;sp|O14662|STX16_HUMAN;sp|O14662-6|STX16_HUMAN;sp|O14662-3|STX16_HUMAN	sp|O14662-2|STX16_HUMAN;sp|O14662-4|STX16_HUMAN;sp|O14662-5|STX16_HUMAN;sp|O14662|STX16_HUMAN;sp|O14662-6|STX16_HUMAN;sp|O14662-3|STX16_HUMAN	10;10;10;10;7;6	10;10;10;10;7;6	8;8;8;8;6;4	sp|O14662-2|STX16_HUMAN Isoform A of Syntaxin-16 OS=Homo sapiens GN=STX16;sp|O14662-4|STX16_HUMAN Isoform D of Syntaxin-16 OS=Homo sapiens GN=STX16;sp|O14662-5|STX16_HUMAN Isoform E of Syntaxin-16 OS=Homo sapiens GN=STX16;sp|O14662|STX16_HUMAN Syntaxin-16	6	10	10	8	1	0	0	0	0	0	0	0	0	1	2	3	1	3	2	2	2	2	3	5	2	2	1	4	5	4	3	1	0	0	0	0	0	0	0	0	1	2	3	1
sp|O14672|ADA10_HUMAN;sp|O14672-2|ADA10_HUMAN	sp|O14672|ADA10_HUMAN	12;5	12;5	12;5	sp|O14672|ADA10_HUMAN Disintegrin and metalloproteinase domain-containing protein 10 OS=Homo sapiens GN=ADAM10 PE=1 SV=1	2	12	12	12	0	0	0	0	0	0	0	0	0	6	5	5	4	5	4	6	5	4	0	0	0	0	0	0	0	0	0	0	0	0	0	0	0	0	0	0	6	5	5	4
sp|O14681|EI24_HUMAN;sp|O14681-3|EI24_HUMAN	sp|O14681|EI24_HUMAN;sp|O14681-3|EI24_HUMAN	6;5	6;5	6;5	sp|O14681|EI24_HUMAN Etoposide-induced protein 2.4 homolog OS=Homo sapiens GN=EI24 PE=1 SV=4;sp|O14681-3|EI24_HUMAN Isoform 2 of Etoposide-induced protein 2.4 homolog OS=Homo sapiens GN=EI24	2	6	6	6	0	0	0	0	0	0	0	0	0	2	4	3	3	4	3	3	2	4	0	0	0	0	0	1	1	1	2	0	0	0	0	0	0	0	0	0	2	4	3	3
sp|O14683|P5I11_HUMAN	sp|O14683|P5I11_HUMAN	3	3	3	sp|O14683|P5I11_HUMAN Tumor protein p53-inducible protein 11 OS=Homo sapiens GN=TP53I11 PE=1 SV=2	1	3	3	3	0	0	0	0	0	0	0	0	0	3	3	3	3	3	3	3	3	3	3	2	2	1	3	1	2	2	2	0	0	0	0	0	0	0	0	0	3	3	3	3
sp|O14686|KMT2D_HUMAN;sp|O14686-3|KMT2D_HUMAN	sp|O14686|KMT2D_HUMAN;sp|O14686-3|KMT2D_HUMAN	7;7	7;7	7;7	sp|O14686|KMT2D_HUMAN Histone-lysine N-methyltransferase 2D OS=Homo sapiens GN=KMT2D PE=1 SV=2;sp|O14686-3|KMT2D_HUMAN Isoform 3 of Histone-lysine N-methyltransferase 2D OS=Homo sapiens GN=KMT2D	2	7	7	7	0	1	0	1	0	0	0	0	0	2	3	1	3	2	1	0	3	1	1	1	1	0	1	1	1	1	3	0	1	0	1	0	0	0	0	0	2	3	1	3
sp|O14717|TRDMT_HUMAN;sp|O14717-3|TRDMT_HUMAN;sp|O14717-2|TRDMT_HUMAN	sp|O14717|TRDMT_HUMAN;sp|O14717-3|TRDMT_HUMAN;sp|O14717-2|TRDMT_HUMAN	3;2;2	3;2;2	3;2;2	sp|O14717|TRDMT_HUMAN tRNA (cytosine(38)-C(5))-methyltransferase OS=Homo sapiens GN=TRDMT1 PE=1 SV=1;sp|O14717-3|TRDMT_HUMAN Isoform C of tRNA (cytosine(38)-C(5))-methyltransferase OS=Homo sapiens GN=TRDMT1;sp|O14717-2|TRDMT_HUMAN Isoform B of tRNA (cytosi	3	3	3	3	1	0	0	1	1	0	0	1	0	0	0	0	0	0	0	0	0	0	0	0	0	0	0	0	0	0	0	1	0	0	1	1	0	0	1	0	0	0	0	0
sp|O14727-5|APAF_HUMAN;sp|O14727-4|APAF_HUMAN;sp|O14727|APAF_HUMAN;sp|O14727-3|APAF_HUMAN;sp|O14727-2|APAF_HUMAN;sp|O14727-6|APAF_HUMAN	sp|O14727-5|APAF_HUMAN;sp|O14727-4|APAF_HUMAN;sp|O14727|APAF_HUMAN;sp|O14727-3|APAF_HUMAN;sp|O14727-2|APAF_HUMAN;sp|O14727-6|APAF_HUMAN	17;17;17;16;16;10	17;17;17;16;16;10	17;17;17;16;16;10	sp|O14727-5|APAF_HUMAN Isoform 5 of Apoptotic protease-activating factor 1 OS=Homo sapiens GN=APAF1;sp|O14727-4|APAF_HUMAN Isoform 4 of Apoptotic protease-activating factor 1 OS=Homo sapiens GN=APAF1;sp|O14727|APAF_HUMAN Apoptotic protease-activating facto	6	17	17	17	0	0	0	0	0	0	0	0	0	0	0	0	0	0	0	0	0	0	4	5	3	8	4	6	4	7	4	0	0	0	0	0	0	0	0	0	0	0	0	0
sp|O14733|MP2K7_HUMAN;sp|O14733-4|MP2K7_HUMAN;sp|O14733-3|MP2K7_HUMAN;sp|O14733-2|MP2K7_HUMAN	sp|O14733|MP2K7_HUMAN;sp|O14733-4|MP2K7_HUMAN;sp|O14733-3|MP2K7_HUMAN;sp|O14733-2|MP2K7_HUMAN	10;10;10;9	10;10;10;9	9;9;9;8	sp|O14733|MP2K7_HUMAN Dual specificity mitogen-activated protein kinase kinase 7 OS=Homo sapiens GN=MAP2K7 PE=1 SV=2;sp|O14733-4|MP2K7_HUMAN Isoform 4 of Dual specificity mitogen-activated protein kinase kinase 7 OS=Homo sapiens GN=MAP2K7;sp|O14733-3|MP2K7	4	10	10	9	2	2	2	2	1	1	1	2	0	0	0	0	0	0	0	0	0	0	3	3	2	3	3	4	4	5	3	2	2	2	2	1	1	1	2	0	0	0	0	0
sp|O14735|CDIPT_HUMAN;sp|O14735-3|CDIPT_HUMAN;sp|O14735-2|CDIPT_HUMAN	sp|O14735|CDIPT_HUMAN;sp|O14735-3|CDIPT_HUMAN;sp|O14735-2|CDIPT_HUMAN	4;3;2	4;3;2	4;3;2	sp|O14735|CDIPT_HUMAN CDP-diacylglycerol--inositol 3-phosphatidyltransferase OS=Homo sapiens GN=CDIPT PE=1 SV=1;sp|O14735-3|CDIPT_HUMAN Isoform 3 of CDP-diacylglycerol--inositol 3-phosphatidyltransferase OS=Homo sapiens GN=CDIPT;sp|O14735-2|CDIPT_HUMAN Iso	3	4	4	4	0	0	0	0	0	0	0	0	0	3	3	2	3	3	2	3	3	2	1	1	1	1	2	1	1	2	1	0	0	0	0	0	0	0	0	0	3	3	2	3
sp|O14737|PDCD5_HUMAN;sp|O14737-2|PDCD5_HUMAN	sp|O14737|PDCD5_HUMAN;sp|O14737-2|PDCD5_HUMAN	9;7	9;7	9;7	sp|O14737|PDCD5_HUMAN Programmed cell death protein 5 OS=Homo sapiens GN=PDCD5 PE=1 SV=3;sp|O14737-2|PDCD5_HUMAN Isoform 2 of Programmed cell death protein 5 OS=Homo sapiens GN=PDCD5	2	9	9	9	7	7	7	6	6	7	6	8	7	2	1	1	1	1	1	1	1	1	1	1	4	2	2	0	1	0	1	7	7	7	6	6	7	6	8	7	2	1	1	1
sp|O14744|ANM5_HUMAN;sp|O14744-5|ANM5_HUMAN;sp|O14744-2|ANM5_HUMAN;sp|O14744-3|ANM5_HUMAN;sp|O14744-4|ANM5_HUMAN	sp|O14744|ANM5_HUMAN;sp|O14744-5|ANM5_HUMAN;sp|O14744-2|ANM5_HUMAN;sp|O14744-3|ANM5_HUMAN;sp|O14744-4|ANM5_HUMAN	28;26;25;23;18	28;26;25;23;18	28;26;25;23;18	sp|O14744|ANM5_HUMAN Protein arginine N-methyltransferase 5 OS=Homo sapiens GN=PRMT5 PE=1 SV=4;sp|O14744-5|ANM5_HUMAN Isoform 5 of Protein arginine N-methyltransferase 5 OS=Homo sapiens GN=PRMT5;sp|O14744-2|ANM5_HUMAN Isoform 2 of Protein arginine N-methyl	5	28	28	28	14	11	10	11	12	13	8	14	9	2	6	7	4	6	7	4	5	7	18	17	21	23	23	20	21	19	18	14	11	10	11	12	13	8	14	9	2	6	7	4
sp|O14745|NHRF1_HUMAN;sp|O14745-2|NHRF1_HUMAN	sp|O14745|NHRF1_HUMAN	14;5	14;5	14;5	sp|O14745|NHRF1_HUMAN Na(+)/H(+) exchange regulatory cofactor NHE-RF1 OS=Homo sapiens GN=SLC9A3R1 PE=1 SV=4	2	14	14	14	10	6	10	10	6	11	10	9	11	3	3	5	3	3	3	2	2	4	1	1	1	0	1	1	1	1	1	10	6	10	10	6	11	10	9	11	3	3	5	3
sp|O14757|CHK1_HUMAN;sp|O14757-3|CHK1_HUMAN;sp|O14757-2|CHK1_HUMAN	sp|O14757|CHK1_HUMAN;sp|O14757-3|CHK1_HUMAN;sp|O14757-2|CHK1_HUMAN	21;17;16	21;17;16	21;17;16	sp|O14757|CHK1_HUMAN Serine/threonine-protein kinase Chk1 OS=Homo sapiens GN=CHEK1 PE=1 SV=2;sp|O14757-3|CHK1_HUMAN Isoform 3 of Serine/threonine-protein kinase Chk1 OS=Homo sapiens GN=CHEK1;sp|O14757-2|CHK1_HUMAN Isoform 2 of Serine/threonine-protein kina	3	21	21	21	9	5	7	8	5	7	7	4	8	0	1	1	0	2	0	0	1	2	15	16	15	17	17	16	17	17	17	9	5	7	8	5	7	7	4	8	0	1	1	0
sp|O14770-6|MEIS2_HUMAN;sp|O14770-7|MEIS2_HUMAN;sp|O14770-8|MEIS2_HUMAN;sp|O14770-3|MEIS2_HUMAN;sp|O14770-2|MEIS2_HUMAN;sp|O14770-4|MEIS2_HUMAN;sp|O14770|MEIS2_HUMAN;sp|O14770-5|MEIS2_HUMAN	sp|O14770-6|MEIS2_HUMAN;sp|O14770-7|MEIS2_HUMAN;sp|O14770-8|MEIS2_HUMAN;sp|O14770-3|MEIS2_HUMAN;sp|O14770-2|MEIS2_HUMAN;sp|O14770-4|MEIS2_HUMAN;sp|O14770|MEIS2_HUMAN;sp|O14770-5|MEIS2_HUMAN	9;9;9;9;9;9;9;6	9;9;9;9;9;9;9;6	2;2;2;2;2;2;2;2	sp|O14770-6|MEIS2_HUMAN Isoform 6 of Homeobox protein Meis2 OS=Homo sapiens GN=MEIS2;sp|O14770-7|MEIS2_HUMAN Isoform 7 of Homeobox protein Meis2 OS=Homo sapiens GN=MEIS2;sp|O14770-8|MEIS2_HUMAN Isoform 8 of Homeobox protein Meis2 OS=Homo sapiens GN=MEIS2;s	8	9	9	2	2	0	0	1	1	0	1	0	0	4	5	3	3	4	2	3	4	3	6	6	5	6	6	5	6	6	6	2	0	0	1	1	0	1	0	0	4	5	3	3
sp|O14772-2|FPGT_HUMAN;sp|O14772|FPGT_HUMAN;sp|O14772-3|FPGT_HUMAN;sp|Q59H18-3|TNI3K_HUMAN;sp|Q59H18-4|TNI3K_HUMAN;sp|Q59H18-1|TNI3K_HUMAN	sp|O14772-2|FPGT_HUMAN;sp|O14772|FPGT_HUMAN;sp|O14772-3|FPGT_HUMAN;sp|Q59H18-3|TNI3K_HUMAN;sp|Q59H18-4|TNI3K_HUMAN;sp|Q59H18-1|TNI3K_HUMAN	3;3;2;2;2;2	3;3;2;2;2;2	3;3;2;2;2;2	sp|O14772-2|FPGT_HUMAN Isoform 5 of Fucose-1-phosphate guanylyltransferase OS=Homo sapiens GN=FPGT;sp|O14772|FPGT_HUMAN Fucose-1-phosphate guanylyltransferase OS=Homo sapiens GN=FPGT PE=1 SV=2;sp|O14772-3|FPGT_HUMAN Isoform 6 of Fucose-1-phosphate guanylyl	6	3	3	3	0	2	0	2	0	0	1	0	0	0	0	0	0	0	0	0	0	0	0	0	0	0	0	0	0	0	0	0	2	0	2	0	0	1	0	0	0	0	0	0
sp|O14773-2|TPP1_HUMAN;sp|O14773|TPP1_HUMAN	sp|O14773-2|TPP1_HUMAN;sp|O14773|TPP1_HUMAN	5;5	5;5	5;5	sp|O14773-2|TPP1_HUMAN Isoform 2 of Tripeptidyl-peptidase 1 OS=Homo sapiens GN=TPP1;sp|O14773|TPP1_HUMAN Tripeptidyl-peptidase 1 OS=Homo sapiens GN=TPP1 PE=1 SV=2	2	5	5	5	2	2	4	2	3	4	1	4	4	0	0	0	0	1	0	0	0	0	2	1	2	0	2	0	1	1	0	2	2	4	2	3	4	1	4	4	0	0	0	0
sp|O14776-2|TCRG1_HUMAN;sp|O14776|TCRG1_HUMAN;sp|Q5VWI1|TCRGL_HUMAN	sp|O14776-2|TCRG1_HUMAN;sp|O14776|TCRG1_HUMAN	44;44;1	44;44;1	43;43;1	sp|O14776-2|TCRG1_HUMAN Isoform 2 of Transcription elongation regulator 1 OS=Homo sapiens GN=TCERG1;sp|O14776|TCRG1_HUMAN Transcription elongation regulator 1 OS=Homo sapiens GN=TCERG1 PE=1 SV=2	3	44	44	43	9	12	7	8	8	7	12	12	5	17	17	14	14	14	10	14	16	14	30	27	31	30	31	32	31	33	32	9	12	7	8	8	7	12	12	5	17	17	14	14
sp|O14777|NDC80_HUMAN	sp|O14777|NDC80_HUMAN	29	29	29	sp|O14777|NDC80_HUMAN Kinetochore protein NDC80 homolog OS=Homo sapiens GN=NDC80 PE=1 SV=1	1	29	29	29	0	0	0	0	0	0	0	0	0	1	0	1	0	0	0	0	0	0	14	15	16	15	17	14	20	22	16	0	0	0	0	0	0	0	0	0	1	0	1	0
sp|O14782|KIF3C_HUMAN;sp|Q9BVG8-5|KIFC3_HUMAN;sp|Q9P2E2-3|KIF17_HUMAN;sp|Q9P2E2|KIF17_HUMAN	sp|O14782|KIF3C_HUMAN	16;1;1;1	9;0;0;0	9;0;0;0	sp|O14782|KIF3C_HUMAN Kinesin-like protein KIF3C OS=Homo sapiens GN=KIF3C PE=1 SV=3	4	16	9	9	0	0	0	0	0	0	0	0	0	0	0	0	0	0	0	0	0	0	7	7	6	5	6	2	8	10	7	0	0	0	0	0	0	0	0	0	0	0	0	0
sp|O14787-2|TNPO2_HUMAN;sp|O14787|TNPO2_HUMAN	sp|O14787-2|TNPO2_HUMAN;sp|O14787|TNPO2_HUMAN	27;26	18;18	18;18	sp|O14787-2|TNPO2_HUMAN Isoform 2 of Transportin-2 OS=Homo sapiens GN=TNPO2;sp|O14787|TNPO2_HUMAN Transportin-2 OS=Homo sapiens GN=TNPO2 PE=1 SV=3	2	27	18	18	4	1	2	4	2	1	2	2	2	9	9	6	6	9	5	8	6	7	17	21	19	23	23	21	22	21	23	1	1	2	2	1	1	1	1	1	4	3	1	2
sp|O14795|UN13B_HUMAN;sp|O14795-2|UN13B_HUMAN;sp|Q9UPW8|UN13A_HUMAN	sp|O14795|UN13B_HUMAN;sp|O14795-2|UN13B_HUMAN	6;6;1	6;6;1	6;6;1	sp|O14795|UN13B_HUMAN Protein unc-13 homolog B OS=Homo sapiens GN=UNC13B PE=1 SV=2;sp|O14795-2|UN13B_HUMAN Isoform 2 of Protein unc-13 homolog B OS=Homo sapiens GN=UNC13B	3	6	6	6	0	0	0	0	0	0	0	0	0	0	0	0	0	1	0	0	1	0	1	1	2	0	2	2	0	0	1	0	0	0	0	0	0	0	0	0	0	0	0	0
sp|O14802|RPC1_HUMAN	sp|O14802|RPC1_HUMAN	38	37	37	sp|O14802|RPC1_HUMAN DNA-directed RNA polymerase III subunit RPC1 OS=Homo sapiens GN=POLR3A PE=1 SV=2	1	38	37	37	1	0	0	0	1	0	1	0	0	1	1	2	1	1	1	1	1	1	13	17	12	14	14	15	15	14	13	1	0	0	0	1	0	1	0	0	0	0	1	0
sp|O14810|CPLX1_HUMAN	sp|O14810|CPLX1_HUMAN	4	2	2	sp|O14810|CPLX1_HUMAN Complexin-1 OS=Homo sapiens GN=CPLX1 PE=1 SV=1	1	4	2	2	4	2	1	2	2	0	1	1	1	0	0	0	0	0	0	0	0	0	0	0	0	0	0	0	0	0	0	2	1	0	1	1	0	0	0	1	0	0	0	0
sp|O14813|PHX2A_HUMAN;sp|Q96IS3|RAX2_HUMAN;sp|O15266-2|SHOX_HUMAN;sp|A6NNA5|DRGX_HUMAN;sp|O15266|SHOX_HUMAN;sp|O60902-2|SHOX2_HUMAN;sp|Q5XKR4|OTP_HUMAN;sp|O60902|SHOX2_HUMAN;sp|O95076|ALX3_HUMAN;sp|Q9Y2V3|RX_HUMAN;sp|O60902-3|SHOX2_HUMAN;sp|Q8N693|ESX1_HUMAN;sp|Q9H161|ALX4_HUMAN	sp|O14813|PHX2A_HUMAN	11;1;1;1;1;1;1;1;1;1;1;1;1	11;1;1;1;1;1;1;1;1;1;1;1;1	7;0;0;0;0;0;0;0;0;0;0;0;0	sp|O14813|PHX2A_HUMAN Paired mesoderm homeobox protein 2A OS=Homo sapiens GN=PHOX2A PE=1 SV=2	13	11	11	7	5	4	5	5	3	5	5	1	3	8	8	7	10	7	8	9	6	7	7	7	6	5	6	6	8	6	6	5	4	5	5	3	5	5	1	3	8	8	7	10
sp|O14818|PSA7_HUMAN;sp|O14818-2|PSA7_HUMAN;sp|O14818-4|PSA7_HUMAN;sp|Q8TAA3-2|PSA7L_HUMAN;sp|Q8TAA3-5|PSA7L_HUMAN;sp|Q8TAA3|PSA7L_HUMAN	sp|O14818|PSA7_HUMAN;sp|O14818-2|PSA7_HUMAN;sp|O14818-4|PSA7_HUMAN	16;11;8;5;5;5	16;11;8;5;5;5	16;11;8;5;5;5	sp|O14818|PSA7_HUMAN Proteasome subunit alpha type-7 OS=Homo sapiens GN=PSMA7 PE=1 SV=1;sp|O14818-2|PSA7_HUMAN Isoform 2 of Proteasome subunit alpha type-7 OS=Homo sapiens GN=PSMA7;sp|O14818-4|PSA7_HUMAN Isoform 3 of Proteasome subunit alpha type-7 OS=Homo	6	16	16	16	15	13	14	13	14	13	14	16	12	5	6	5	8	7	5	4	6	4	12	12	12	12	11	13	13	11	12	15	13	14	13	14	13	14	16	12	5	6	5	8
sp|O14828|SCAM3_HUMAN;sp|O14828-2|SCAM3_HUMAN	sp|O14828|SCAM3_HUMAN;sp|O14828-2|SCAM3_HUMAN	14;10	14;10	14;10	sp|O14828|SCAM3_HUMAN Secretory carrier-associated membrane protein 3 OS=Homo sapiens GN=SCAMP3 PE=1 SV=3;sp|O14828-2|SCAM3_HUMAN Isoform 2 of Secretory carrier-associated membrane protein 3 OS=Homo sapiens GN=SCAMP3	2	14	14	14	3	2	1	1	0	4	1	1	2	5	5	7	3	4	5	5	4	5	6	6	7	7	8	8	9	7	9	3	2	1	1	0	4	1	1	2	5	5	7	3
sp|O14874-2|BCKD_HUMAN;sp|O14874-3|BCKD_HUMAN;sp|O14874|BCKD_HUMAN	sp|O14874-2|BCKD_HUMAN;sp|O14874-3|BCKD_HUMAN;sp|O14874|BCKD_HUMAN	4;4;4	4;4;4	4;4;4	sp|O14874-2|BCKD_HUMAN Isoform 2 of [3-methyl-2-oxobutanoate dehydrogenase [lipoamide]] kinase, mitochondrial OS=Homo sapiens GN=BCKDK;sp|O14874-3|BCKD_HUMAN Isoform 3 of [3-methyl-2-oxobutanoate dehydrogenase [lipoamide]] kinase, mitochondrial OS=Homo sap	3	4	4	4	0	0	0	0	0	0	0	0	0	2	4	3	4	4	3	4	3	4	1	1	1	1	0	1	0	0	0	0	0	0	0	0	0	0	0	0	2	4	3	4
sp|O14880|MGST3_HUMAN	sp|O14880|MGST3_HUMAN	3	3	3	sp|O14880|MGST3_HUMAN Microsomal glutathione S-transferase 3 OS=Homo sapiens GN=MGST3 PE=1 SV=1	1	3	3	3	0	0	0	0	0	0	0	0	0	2	2	1	3	2	1	2	2	1	0	0	0	0	0	0	0	0	0	0	0	0	0	0	0	0	0	0	2	2	1	3
sp|O14893-3|GEMI2_HUMAN;sp|O14893-2|GEMI2_HUMAN;sp|O14893|GEMI2_HUMAN	sp|O14893-3|GEMI2_HUMAN;sp|O14893-2|GEMI2_HUMAN;sp|O14893|GEMI2_HUMAN	3;3;3	3;3;3	3;3;3	sp|O14893-3|GEMI2_HUMAN Isoform 3 of Gem-associated protein 2 OS=Homo sapiens GN=GEMIN2;sp|O14893-2|GEMI2_HUMAN Isoform 2 of Gem-associated protein 2 OS=Homo sapiens GN=GEMIN2;sp|O14893|GEMI2_HUMAN Gem-associated protein 2 OS=Homo sapiens GN=GEMIN2 PE=1 SV	3	3	3	3	0	0	0	0	0	0	0	0	0	0	1	0	0	0	1	0	0	0	0	1	0	2	1	0	1	1	1	0	0	0	0	0	0	0	0	0	0	1	0	0
sp|O14907|TX1B3_HUMAN	sp|O14907|TX1B3_HUMAN	2	2	2	sp|O14907|TX1B3_HUMAN Tax1-binding protein 3 OS=Homo sapiens GN=TAX1BP3 PE=1 SV=2	1	2	2	2	2	2	2	1	1	2	2	2	2	0	0	0	0	0	0	0	0	0	0	0	0	0	0	0	0	0	0	2	2	2	1	1	2	2	2	2	0	0	0	0
sp|O14908|GIPC1_HUMAN;sp|O14908-2|GIPC1_HUMAN;sp|Q8TF64|GIPC3_HUMAN	sp|O14908|GIPC1_HUMAN;sp|O14908-2|GIPC1_HUMAN	13;9;1	13;9;1	13;9;1	sp|O14908|GIPC1_HUMAN PDZ domain-containing protein GIPC1 OS=Homo sapiens GN=GIPC1 PE=1 SV=2;sp|O14908-2|GIPC1_HUMAN Isoform 2 of PDZ domain-containing protein GIPC1 OS=Homo sapiens GN=GIPC1	3	13	13	13	0	0	0	0	0	0	0	0	0	2	2	2	2	4	3	2	2	0	9	11	9	9	5	9	11	10	11	0	0	0	0	0	0	0	0	0	2	2	2	2
sp|O14920|IKKB_HUMAN;sp|O14920-4|IKKB_HUMAN;sp|O14920-2|IKKB_HUMAN;sp|O14920-3|IKKB_HUMAN	sp|O14920|IKKB_HUMAN;sp|O14920-4|IKKB_HUMAN;sp|O14920-2|IKKB_HUMAN	10;9;9;3	9;8;8;2	9;8;8;2	sp|O14920|IKKB_HUMAN Inhibitor of nuclear factor kappa-B kinase subunit beta OS=Homo sapiens GN=IKBKB PE=1 SV=1;sp|O14920-4|IKKB_HUMAN Isoform 4 of Inhibitor of nuclear factor kappa-B kinase subunit beta OS=Homo sapiens GN=IKBKB;sp|O14920-2|IKKB_HUMAN Isof	4	10	9	9	0	0	0	0	0	0	0	0	0	0	0	0	0	0	0	0	0	0	3	6	5	3	4	6	5	6	5	0	0	0	0	0	0	0	0	0	0	0	0	0
sp|O14925|TIM23_HUMAN;sp|Q5SRD1|TI23B_HUMAN	sp|O14925|TIM23_HUMAN;sp|Q5SRD1|TI23B_HUMAN	8;7	8;7	8;7	sp|O14925|TIM23_HUMAN Mitochondrial import inner membrane translocase subunit Tim23 OS=Homo sapiens GN=TIMM23 PE=1 SV=1;sp|Q5SRD1|TI23B_HUMAN Putative mitochondrial import inner membrane translocase subunit Tim23B OS=Homo sapiens GN=TIMM23B PE=5 SV=2	2	8	8	8	0	0	0	0	0	0	0	0	0	7	6	6	7	6	6	7	5	6	0	0	0	0	0	0	1	0	0	0	0	0	0	0	0	0	0	0	7	6	6	7
sp|O14929|HAT1_HUMAN;sp|O14929-2|HAT1_HUMAN	sp|O14929|HAT1_HUMAN;sp|O14929-2|HAT1_HUMAN	13;9	13;9	13;9	sp|O14929|HAT1_HUMAN Histone acetyltransferase type B catalytic subunit OS=Homo sapiens GN=HAT1 PE=1 SV=1;sp|O14929-2|HAT1_HUMAN Isoform B of Histone acetyltransferase type B catalytic subunit OS=Homo sapiens GN=HAT1	2	13	13	13	1	1	0	1	2	0	0	2	0	1	2	0	0	0	0	1	1	0	11	12	12	12	12	12	11	12	11	1	1	0	1	2	0	0	2	0	1	2	0	0
sp|O14933|UB2L6_HUMAN;sp|O14933-2|UB2L6_HUMAN	sp|O14933|UB2L6_HUMAN;sp|O14933-2|UB2L6_HUMAN	5;3	5;3	4;3	sp|O14933|UB2L6_HUMAN Ubiquitin/ISG15-conjugating enzyme E2 L6 OS=Homo sapiens GN=UBE2L6 PE=1 SV=4;sp|O14933-2|UB2L6_HUMAN Isoform 2 of Ubiquitin/ISG15-conjugating enzyme E2 L6 OS=Homo sapiens GN=UBE2L6	2	5	5	4	3	2	3	3	2	3	3	2	3	0	0	0	0	0	0	0	0	0	0	1	0	0	0	0	0	0	0	3	2	3	3	2	3	3	2	3	0	0	0	0
sp|O14936-6|CSKP_HUMAN;sp|O14936-2|CSKP_HUMAN;sp|O14936|CSKP_HUMAN;sp|O14936-3|CSKP_HUMAN;sp|O14936-4|CSKP_HUMAN;sp|O14936-5|CSKP_HUMAN	sp|O14936-6|CSKP_HUMAN;sp|O14936-2|CSKP_HUMAN;sp|O14936|CSKP_HUMAN;sp|O14936-3|CSKP_HUMAN;sp|O14936-4|CSKP_HUMAN;sp|O14936-5|CSKP_HUMAN	27;27;27;26;26;14	27;27;27;26;26;14	27;27;27;26;26;14	sp|O14936-6|CSKP_HUMAN Isoform 6 of Peripheral plasma membrane protein CASK OS=Homo sapiens GN=CASK;sp|O14936-2|CSKP_HUMAN Isoform 2 of Peripheral plasma membrane protein CASK OS=Homo sapiens GN=CASK;sp|O14936|CSKP_HUMAN Peripheral plasma membrane protein	6	27	27	27	0	0	0	0	0	0	0	0	0	8	8	6	5	11	6	8	8	6	11	13	8	9	10	11	8	7	10	0	0	0	0	0	0	0	0	0	8	8	6	5
sp|O14949|QCR8_HUMAN	sp|O14949|QCR8_HUMAN	7	7	7	sp|O14949|QCR8_HUMAN Cytochrome b-c1 complex subunit 8 OS=Homo sapiens GN=UQCRQ PE=1 SV=4	1	7	7	7	0	0	0	0	0	0	0	0	0	5	4	4	6	4	5	6	4	4	0	0	0	0	0	0	0	0	0	0	0	0	0	0	0	0	0	0	5	4	4	6
sp|P19105|ML12A_HUMAN;sp|O14950|ML12B_HUMAN;sp|P24844|MYL9_HUMAN;sp|P24844-2|MYL9_HUMAN	sp|P19105|ML12A_HUMAN;sp|O14950|ML12B_HUMAN;sp|P24844|MYL9_HUMAN	10;10;6;4	10;10;6;4	10;10;6;4	sp|P19105|ML12A_HUMAN Myosin regulatory light chain 12A OS=Homo sapiens GN=MYL12A PE=1 SV=2;sp|O14950|ML12B_HUMAN Myosin regulatory light chain 12B OS=Homo sapiens GN=MYL12B PE=1 SV=2;sp|P24844|MYL9_HUMAN Myosin regulatory light polypeptide 9 OS=Homo sapie	4	10	10	10	0	0	0	0	0	0	0	0	0	9	8	6	9	8	7	10	8	7	8	8	8	8	8	8	8	8	8	0	0	0	0	0	0	0	0	0	9	8	6	9
sp|O14964|HGS_HUMAN;sp|O14964-2|HGS_HUMAN	sp|O14964|HGS_HUMAN;sp|O14964-2|HGS_HUMAN	25;24	25;24	25;24	sp|O14964|HGS_HUMAN Hepatocyte growth factor-regulated tyrosine kinase substrate OS=Homo sapiens GN=HGS PE=1 SV=1;sp|O14964-2|HGS_HUMAN Isoform 2 of Hepatocyte growth factor-regulated tyrosine kinase substrate OS=Homo sapiens GN=HGS	2	25	25	25	14	12	11	11	8	12	10	8	9	2	3	3	2	2	3	2	2	3	15	18	17	19	17	16	20	20	19	14	12	11	11	8	12	10	8	9	2	3	3	2
sp|O14965|AURKA_HUMAN	sp|O14965|AURKA_HUMAN	9	8	8	sp|O14965|AURKA_HUMAN Aurora kinase A OS=Homo sapiens GN=AURKA PE=1 SV=2	1	9	8	8	2	2	3	3	1	0	4	4	2	1	0	1	1	1	0	1	1	0	1	3	3	1	1	1	0	0	0	2	2	3	3	1	0	4	4	2	0	0	1	0
sp|O14966|RAB7L_HUMAN;sp|O14966-2|RAB7L_HUMAN	sp|O14966|RAB7L_HUMAN;sp|O14966-2|RAB7L_HUMAN	3;2	3;2	3;2	sp|O14966|RAB7L_HUMAN Ras-related protein Rab-7L1 OS=Homo sapiens GN=RAB29 PE=1 SV=1;sp|O14966-2|RAB7L_HUMAN Isoform 2 of Ras-related protein Rab-7L1 OS=Homo sapiens GN=RAB29	2	3	3	3	0	0	0	0	0	0	0	1	0	1	2	2	1	1	3	2	1	2	0	0	0	0	0	0	0	0	0	0	0	0	0	0	0	0	1	0	1	2	2	1
sp|O14967|CLGN_HUMAN;sp|O14967-2|CLGN_HUMAN	sp|O14967|CLGN_HUMAN;sp|O14967-2|CLGN_HUMAN	11;6	11;6	11;6	sp|O14967|CLGN_HUMAN Calmegin OS=Homo sapiens GN=CLGN PE=1 SV=1;sp|O14967-2|CLGN_HUMAN Isoform 2 of Calmegin OS=Homo sapiens GN=CLGN	2	11	11	11	0	0	0	0	0	0	0	0	0	8	5	2	5	4	3	3	5	3	0	0	0	0	0	0	0	0	0	0	0	0	0	0	0	0	0	0	8	5	2	5
sp|O14972-2|DSCR3_HUMAN;sp|O14972|DSCR3_HUMAN	sp|O14972-2|DSCR3_HUMAN;sp|O14972|DSCR3_HUMAN	5;5	5;5	4;4	sp|O14972-2|DSCR3_HUMAN Isoform 2 of Down syndrome critical region protein 3 OS=Homo sapiens GN=DSCR3;sp|O14972|DSCR3_HUMAN Down syndrome critical region protein 3 OS=Homo sapiens GN=DSCR3 PE=2 SV=1	2	5	5	4	0	0	0	0	0	0	0	0	0	0	0	0	0	0	1	0	0	1	2	4	3	3	3	3	3	2	2	0	0	0	0	0	0	0	0	0	0	0	0	0
sp|O14974|MYPT1_HUMAN;sp|O14974-2|MYPT1_HUMAN;sp|O14974-5|MYPT1_HUMAN;sp|O14974-4|MYPT1_HUMAN;sp|O14974-3|MYPT1_HUMAN	sp|O14974|MYPT1_HUMAN;sp|O14974-2|MYPT1_HUMAN;sp|O14974-5|MYPT1_HUMAN;sp|O14974-4|MYPT1_HUMAN;sp|O14974-3|MYPT1_HUMAN	31;30;29;29;29	31;30;29;29;29	29;28;27;27;27	sp|O14974|MYPT1_HUMAN Protein phosphatase 1 regulatory subunit 12A OS=Homo sapiens GN=PPP1R12A PE=1 SV=1;sp|O14974-2|MYPT1_HUMAN Isoform 2 of Protein phosphatase 1 regulatory subunit 12A OS=Homo sapiens GN=PPP1R12A;sp|O14974-5|MYPT1_HUMAN Isoform 5 of Prot	5	31	31	29	0	0	0	0	0	0	0	0	0	3	4	2	2	4	5	4	2	1	22	17	21	18	15	22	24	24	22	0	0	0	0	0	0	0	0	0	3	4	2	2
sp|O14976|GAK_HUMAN;sp|O14976-2|GAK_HUMAN	sp|O14976|GAK_HUMAN;sp|O14976-2|GAK_HUMAN	23;20	23;20	23;20	sp|O14976|GAK_HUMAN Cyclin-G-associated kinase OS=Homo sapiens GN=GAK PE=1 SV=2;sp|O14976-2|GAK_HUMAN Isoform 2 of Cyclin-G-associated kinase OS=Homo sapiens GN=GAK	2	23	23	23	0	0	0	0	1	0	0	1	0	0	0	0	0	1	0	0	0	0	11	12	11	12	10	12	12	11	11	0	0	0	0	1	0	0	1	0	0	0	0	0
sp|O14979|HNRDL_HUMAN;REV__sp|Q8N0S2-3|SYCE1_HUMAN;REV__sp|Q8N0S2-2|SYCE1_HUMAN;REV__sp|Q8N0S2|SYCE1_HUMAN;sp|Q9ULL8-2|SHRM4_HUMAN;REV__sp|Q9ULL8-2|SHRM4_HUMAN;sp|Q9ULL8|SHRM4_HUMAN;REV__sp|Q9ULL8|SHRM4_HUMAN	sp|O14979|HNRDL_HUMAN	22;1;1;1;1;1;1;1	22;1;1;1;1;1;1;1	6;0;0;0;0;0;0;0	sp|O14979|HNRDL_HUMAN Heterogeneous nuclear ribonucleoprotein D-like OS=Homo sapiens GN=HNRNPDL PE=1 SV=3	8	22	22	6	3	2	3	4	3	2	4	3	2	17	17	13	18	17	14	18	16	13	9	9	10	11	9	9	10	10	11	3	2	3	4	3	2	4	3	2	17	17	13	18
sp|O14979-3|HNRDL_HUMAN;sp|O14979-2|HNRDL_HUMAN	sp|O14979-3|HNRDL_HUMAN;sp|O14979-2|HNRDL_HUMAN	17;17	1;1	1;1	sp|O14979-3|HNRDL_HUMAN Isoform 3 of Heterogeneous nuclear ribonucleoprotein D-like OS=Homo sapiens GN=HNRNPDL;sp|O14979-2|HNRDL_HUMAN Isoform 2 of Heterogeneous nuclear ribonucleoprotein D-like OS=Homo sapiens GN=HNRNPDL	2	17	1	1	3	2	3	4	3	2	4	3	2	14	14	10	14	15	11	14	12	10	8	9	8	11	8	9	9	9	9	0	0	0	0	0	0	0	0	0	1	1	0	1
sp|O14980|XPO1_HUMAN	sp|O14980|XPO1_HUMAN	45	45	45	sp|O14980|XPO1_HUMAN Exportin-1 OS=Homo sapiens GN=XPO1 PE=1 SV=1	1	45	45	45	13	10	12	13	6	8	14	8	6	23	24	11	16	19	13	23	21	14	37	40	36	37	38	37	37	38	38	13	10	12	13	6	8	14	8	6	23	24	11	16
sp|O14981|BTAF1_HUMAN;sp|O14981-2|BTAF1_HUMAN	sp|O14981|BTAF1_HUMAN	36;12	36;12	36;12	sp|O14981|BTAF1_HUMAN TATA-binding protein-associated factor 172 OS=Homo sapiens GN=BTAF1 PE=1 SV=2	2	36	36	36	0	0	0	0	0	1	0	0	1	5	10	3	5	9	7	5	6	2	16	13	14	15	16	9	15	11	17	0	0	0	0	0	1	0	0	1	5	10	3	5
sp|O15013-7|ARHGA_HUMAN;sp|O15013-4|ARHGA_HUMAN;sp|O15013-5|ARHGA_HUMAN;sp|O15013|ARHGA_HUMAN;sp|O15013-6|ARHGA_HUMAN	sp|O15013-7|ARHGA_HUMAN;sp|O15013-4|ARHGA_HUMAN;sp|O15013-5|ARHGA_HUMAN;sp|O15013|ARHGA_HUMAN;sp|O15013-6|ARHGA_HUMAN	18;18;18;18;17	18;18;18;18;17	18;18;18;18;17	sp|O15013-7|ARHGA_HUMAN Isoform 3 of Rho guanine nucleotide exchange factor 10 OS=Homo sapiens GN=ARHGEF10;sp|O15013-4|ARHGA_HUMAN Isoform 4 of Rho guanine nucleotide exchange factor 10 OS=Homo sapiens GN=ARHGEF10;sp|O15013-5|ARHGA_HUMAN Isoform 5 of Rho g	5	18	18	18	0	0	0	0	0	0	0	0	0	1	1	0	0	2	0	1	1	0	9	6	8	8	6	9	7	8	9	0	0	0	0	0	0	0	0	0	1	1	0	0
sp|O15014|ZN609_HUMAN	sp|O15014|ZN609_HUMAN	15	15	14	sp|O15014|ZN609_HUMAN Zinc finger protein 609 OS=Homo sapiens GN=ZNF609 PE=1 SV=2	1	15	15	14	0	0	0	0	0	0	0	0	0	1	0	0	0	0	0	0	0	0	7	3	4	4	9	6	3	5	5	0	0	0	0	0	0	0	0	0	1	0	0	0
sp|O15015|ZN646_HUMAN;sp|O15015-2|ZN646_HUMAN	sp|O15015|ZN646_HUMAN;sp|O15015-2|ZN646_HUMAN	2;2	2;2	2;2	sp|O15015|ZN646_HUMAN Zinc finger protein 646 OS=Homo sapiens GN=ZNF646 PE=1 SV=1;sp|O15015-2|ZN646_HUMAN Isoform 2 of Zinc finger protein 646 OS=Homo sapiens GN=ZNF646	2	2	2	2	0	0	0	0	0	0	0	0	0	0	2	0	0	1	0	0	1	0	0	0	0	0	0	0	0	0	0	0	0	0	0	0	0	0	0	0	0	2	0	0
sp|O15020|SPTN2_HUMAN;sp|O15020-2|SPTN2_HUMAN	sp|O15020|SPTN2_HUMAN;sp|O15020-2|SPTN2_HUMAN	101;99	90;88	90;88	sp|O15020|SPTN2_HUMAN Spectrin beta chain, non-erythrocytic 2 OS=Homo sapiens GN=SPTBN2 PE=1 SV=3;sp|O15020-2|SPTN2_HUMAN Isoform 2 of Spectrin beta chain, non-erythrocytic 2 OS=Homo sapiens GN=SPTBN2	2	101	90	90	0	0	1	0	0	0	0	0	0	37	31	25	28	30	21	27	29	21	58	62	57	67	60	63	63	62	65	0	0	1	0	0	0	0	0	0	29	24	20	22
sp|O15027-2|SC16A_HUMAN;sp|O15027-4|SC16A_HUMAN;sp|O15027-3|SC16A_HUMAN;sp|O15027|SC16A_HUMAN;sp|O15027-5|SC16A_HUMAN	sp|O15027-2|SC16A_HUMAN;sp|O15027-4|SC16A_HUMAN;sp|O15027-3|SC16A_HUMAN;sp|O15027|SC16A_HUMAN;sp|O15027-5|SC16A_HUMAN	24;24;24;24;24	24;24;24;24;24	24;24;24;24;24	sp|O15027-2|SC16A_HUMAN Isoform 2 of Protein transport protein Sec16A OS=Homo sapiens GN=SEC16A;sp|O15027-4|SC16A_HUMAN Isoform 4 of Protein transport protein Sec16A OS=Homo sapiens GN=SEC16A;sp|O15027-3|SC16A_HUMAN Isoform 3 of Protein transport protein S	5	24	24	24	0	0	0	0	0	0	0	0	0	0	0	0	0	0	0	0	0	0	14	12	11	10	12	9	8	12	9	0	0	0	0	0	0	0	0	0	0	0	0	0
sp|O15031|PLXB2_HUMAN;sp|O60486|PLXC1_HUMAN;sp|Q9Y4D7|PLXD1_HUMAN	sp|O15031|PLXB2_HUMAN	33;1;1	33;1;1	33;1;1	sp|O15031|PLXB2_HUMAN Plexin-B2 OS=Homo sapiens GN=PLXNB2 PE=1 SV=3	3	33	33	33	0	0	0	0	0	0	0	0	0	20	19	16	17	15	17	18	14	16	0	0	0	0	0	0	0	0	0	0	0	0	0	0	0	0	0	0	20	19	16	17
sp|O15042-2|SR140_HUMAN;sp|O15042|SR140_HUMAN;sp|O15042-3|SR140_HUMAN	sp|O15042-2|SR140_HUMAN;sp|O15042|SR140_HUMAN;sp|O15042-3|SR140_HUMAN	30;30;18	30;30;18	30;30;18	sp|O15042-2|SR140_HUMAN Isoform 2 of U2 snRNP-associated SURP motif-containing protein OS=Homo sapiens GN=U2SURP;sp|O15042|SR140_HUMAN U2 snRNP-associated SURP motif-containing protein OS=Homo sapiens GN=U2SURP PE=1 SV=2;sp|O15042-3|SR140_HUMAN Isoform 3 o	3	30	30	30	0	0	0	0	0	0	0	0	0	19	21	15	20	20	14	21	17	12	19	21	15	17	16	15	17	21	17	0	0	0	0	0	0	0	0	0	19	21	15	20
sp|O15047|SET1A_HUMAN	sp|O15047|SET1A_HUMAN	9	9	9	sp|O15047|SET1A_HUMAN Histone-lysine N-methyltransferase SETD1A OS=Homo sapiens GN=SETD1A PE=1 SV=3	1	9	9	9	0	0	0	0	0	0	0	0	0	0	0	0	0	0	0	0	2	0	4	3	4	3	2	4	6	7	6	0	0	0	0	0	0	0	0	0	0	0	0	0
sp|O15061|SYNEM_HUMAN;sp|O15061-2|SYNEM_HUMAN;sp|O15061-3|SYNEM_HUMAN	sp|O15061|SYNEM_HUMAN;sp|O15061-2|SYNEM_HUMAN	18;17;8	18;17;8	17;16;7	sp|O15061|SYNEM_HUMAN Synemin OS=Homo sapiens GN=SYNM PE=1 SV=2;sp|O15061-2|SYNEM_HUMAN Isoform 2 of Synemin OS=Homo sapiens GN=SYNM	3	18	18	17	0	0	0	0	0	0	0	1	0	2	2	3	5	4	2	4	3	3	5	7	9	3	9	5	8	7	7	0	0	0	0	0	0	0	1	0	2	2	3	5
sp|O15066|KIF3B_HUMAN;sp|O15066-2|KIF3B_HUMAN	sp|O15066|KIF3B_HUMAN;sp|O15066-2|KIF3B_HUMAN	20;11	20;11	13;9	sp|O15066|KIF3B_HUMAN Kinesin-like protein KIF3B OS=Homo sapiens GN=KIF3B PE=1 SV=1;sp|O15066-2|KIF3B_HUMAN Isoform 2 of Kinesin-like protein KIF3B OS=Homo sapiens GN=KIF3B	2	20	20	13	0	0	0	0	0	0	0	0	0	0	0	0	0	0	0	0	0	0	10	7	10	10	8	5	13	12	12	0	0	0	0	0	0	0	0	0	0	0	0	0
sp|O15067|PUR4_HUMAN	sp|O15067|PUR4_HUMAN	53	53	53	sp|O15067|PUR4_HUMAN Phosphoribosylformylglycinamidine synthase OS=Homo sapiens GN=PFAS PE=1 SV=4	1	53	53	53	40	35	38	39	37	33	37	44	37	2	8	4	2	5	4	5	3	3	9	9	5	6	7	4	16	18	20	40	35	38	39	37	33	37	44	37	2	8	4	2
sp|O15069|NACAD_HUMAN	sp|O15069|NACAD_HUMAN	14	14	13	sp|O15069|NACAD_HUMAN NAC-alpha domain-containing protein 1 OS=Homo sapiens GN=NACAD PE=1 SV=3	1	14	14	13	0	0	0	0	0	0	0	0	0	2	0	2	3	2	5	1	1	4	1	3	0	0	0	1	1	0	1	0	0	0	0	0	0	0	0	0	2	0	2	3
sp|O15075-2|DCLK1_HUMAN;sp|O15075|DCLK1_HUMAN;sp|O15075-3|DCLK1_HUMAN;sp|O15075-4|DCLK1_HUMAN	sp|O15075-2|DCLK1_HUMAN;sp|O15075|DCLK1_HUMAN	21;21;6;6	20;20;6;6	18;18;6;6	sp|O15075-2|DCLK1_HUMAN Isoform 1 of Serine/threonine-protein kinase DCLK1 OS=Homo sapiens GN=DCLK1;sp|O15075|DCLK1_HUMAN Serine/threonine-protein kinase DCLK1 OS=Homo sapiens GN=DCLK1 PE=1 SV=2	4	21	20	18	8	9	10	13	10	11	8	10	9	0	2	1	0	1	1	1	2	0	9	10	10	8	9	7	11	10	10	8	9	10	13	10	11	8	10	9	0	2	1	0
sp|O15084|ANR28_HUMAN;sp|O15084-4|ANR28_HUMAN;sp|O15084-1|ANR28_HUMAN;sp|O15084-2|ANR28_HUMAN	sp|O15084|ANR28_HUMAN;sp|O15084-4|ANR28_HUMAN;sp|O15084-1|ANR28_HUMAN;sp|O15084-2|ANR28_HUMAN	11;11;11;8	8;8;8;6	8;8;8;6	sp|O15084|ANR28_HUMAN Serine/threonine-protein phosphatase 6 regulatory ankyrin repeat subunit A OS=Homo sapiens GN=ANKRD28 PE=1 SV=5;sp|O15084-4|ANR28_HUMAN Isoform 4 of Serine/threonine-protein phosphatase 6 regulatory ankyrin repeat subunit A OS=Homo sa	4	11	8	8	0	0	0	0	0	0	0	0	0	0	0	0	0	0	0	0	0	0	4	10	7	4	7	1	5	4	4	0	0	0	0	0	0	0	0	0	0	0	0	0
sp|O15085|ARHGB_HUMAN;sp|O15085-2|ARHGB_HUMAN	sp|O15085|ARHGB_HUMAN;sp|O15085-2|ARHGB_HUMAN	10;10	10;10	10;10	sp|O15085|ARHGB_HUMAN Rho guanine nucleotide exchange factor 11 OS=Homo sapiens GN=ARHGEF11 PE=1 SV=1;sp|O15085-2|ARHGB_HUMAN Isoform 2 of Rho guanine nucleotide exchange factor 11 OS=Homo sapiens GN=ARHGEF11	2	10	10	10	0	0	0	0	0	0	0	0	0	0	0	0	0	0	0	0	1	1	4	3	2	2	3	1	1	1	4	0	0	0	0	0	0	0	0	0	0	0	0	0
sp|O15091-4|MRRP3_HUMAN;sp|O15091|MRRP3_HUMAN;sp|O15091-2|MRRP3_HUMAN;sp|O15091-3|MRRP3_HUMAN	sp|O15091-4|MRRP3_HUMAN;sp|O15091|MRRP3_HUMAN;sp|O15091-2|MRRP3_HUMAN;sp|O15091-3|MRRP3_HUMAN	12;12;10;6	12;12;10;6	12;12;10;6	sp|O15091-4|MRRP3_HUMAN Isoform 4 of Mitochondrial ribonuclease P protein 3 OS=Homo sapiens GN=KIAA0391;sp|O15091|MRRP3_HUMAN Mitochondrial ribonuclease P protein 3 OS=Homo sapiens GN=KIAA0391 PE=1 SV=2;sp|O15091-2|MRRP3_HUMAN Isoform 2 of Mitochondrial ri	4	12	12	12	0	0	0	0	0	0	0	0	0	5	4	3	4	4	2	2	4	2	0	0	0	0	0	0	0	0	0	0	0	0	0	0	0	0	0	0	5	4	3	4
sp|O15111|IKKA_HUMAN	sp|O15111|IKKA_HUMAN	16	16	15	sp|O15111|IKKA_HUMAN Inhibitor of nuclear factor kappa-B kinase subunit alpha OS=Homo sapiens GN=CHUK PE=1 SV=2	1	16	16	15	0	0	0	0	0	0	0	0	0	0	0	0	0	0	0	0	0	0	9	9	9	12	8	8	9	10	11	0	0	0	0	0	0	0	0	0	0	0	0	0
sp|O15116|LSM1_HUMAN	sp|O15116|LSM1_HUMAN	6	6	6	sp|O15116|LSM1_HUMAN U6 snRNA-associated Sm-like protein LSm1 OS=Homo sapiens GN=LSM1 PE=1 SV=1	1	6	6	6	5	3	4	4	4	5	4	5	5	0	0	0	0	0	0	0	1	0	1	0	1	2	2	0	0	0	0	5	3	4	4	4	5	4	5	5	0	0	0	0
sp|O15118|NPC1_HUMAN;sp|O15118-2|NPC1_HUMAN	sp|O15118|NPC1_HUMAN;sp|O15118-2|NPC1_HUMAN	4;3	4;3	4;3	sp|O15118|NPC1_HUMAN Niemann-Pick C1 protein OS=Homo sapiens GN=NPC1 PE=1 SV=2;sp|O15118-2|NPC1_HUMAN Isoform 2 of Niemann-Pick C1 protein OS=Homo sapiens GN=NPC1	2	4	4	4	0	0	0	0	0	0	0	0	0	1	2	2	0	1	1	1	1	2	0	0	0	0	0	0	0	0	0	0	0	0	0	0	0	0	0	0	1	2	2	0
sp|O15119-2|TBX3_HUMAN;sp|O15119|TBX3_HUMAN;sp|O15119-3|TBX3_HUMAN;sp|Q9UL17|TBX21_HUMAN	sp|O15119-2|TBX3_HUMAN;sp|O15119|TBX3_HUMAN;sp|O15119-3|TBX3_HUMAN	16;16;15;1	16;16;15;1	13;13;12;0	sp|O15119-2|TBX3_HUMAN Isoform I of T-box transcription factor TBX3 OS=Homo sapiens GN=TBX3;sp|O15119|TBX3_HUMAN T-box transcription factor TBX3 OS=Homo sapiens GN=TBX3 PE=1 SV=4;sp|O15119-3|TBX3_HUMAN Isoform III of T-box transcription factor TBX3 OS=Homo	4	16	16	13	0	0	0	0	0	0	0	0	0	4	6	4	5	5	6	6	5	4	6	3	6	5	4	2	8	8	8	0	0	0	0	0	0	0	0	0	4	6	4	5
sp|O15121|DEGS1_HUMAN	sp|O15121|DEGS1_HUMAN	4	4	4	sp|O15121|DEGS1_HUMAN Sphingolipid delta(4)-desaturase DES1 OS=Homo sapiens GN=DEGS1 PE=1 SV=1	1	4	4	4	0	0	0	0	0	0	0	0	0	4	3	0	2	2	0	2	3	0	0	0	0	1	0	0	1	2	1	0	0	0	0	0	0	0	0	0	4	3	0	2
sp|O15126|SCAM1_HUMAN;sp|O15126-2|SCAM1_HUMAN	sp|O15126|SCAM1_HUMAN;sp|O15126-2|SCAM1_HUMAN	11;8	11;8	11;8	sp|O15126|SCAM1_HUMAN Secretory carrier-associated membrane protein 1 OS=Homo sapiens GN=SCAMP1 PE=1 SV=2;sp|O15126-2|SCAM1_HUMAN Isoform 2 of Secretory carrier-associated membrane protein 1 OS=Homo sapiens GN=SCAMP1	2	11	11	11	1	1	1	1	1	2	2	1	1	9	9	8	10	7	9	9	6	9	9	9	9	10	9	9	9	8	8	1	1	1	1	1	2	2	1	1	9	9	8	10
sp|O15127|SCAM2_HUMAN	sp|O15127|SCAM2_HUMAN	4	4	4	sp|O15127|SCAM2_HUMAN Secretory carrier-associated membrane protein 2 OS=Homo sapiens GN=SCAMP2 PE=1 SV=2	1	4	4	4	0	0	0	0	0	0	0	0	0	3	2	2	3	3	2	2	3	2	2	2	2	1	2	2	1	2	1	0	0	0	0	0	0	0	0	0	3	2	2	3
sp|O15143|ARC1B_HUMAN	sp|O15143|ARC1B_HUMAN	10	9	9	sp|O15143|ARC1B_HUMAN Actin-related protein 2/3 complex subunit 1B OS=Homo sapiens GN=ARPC1B PE=1 SV=3	1	10	9	9	3	3	1	5	3	2	3	4	2	1	0	0	1	0	0	0	0	0	5	5	4	4	5	4	5	6	6	3	3	1	5	3	2	3	4	2	1	0	0	1
sp|O15144|ARPC2_HUMAN	sp|O15144|ARPC2_HUMAN	15	15	15	sp|O15144|ARPC2_HUMAN Actin-related protein 2/3 complex subunit 2 OS=Homo sapiens GN=ARPC2 PE=1 SV=1	1	15	15	15	8	10	8	9	9	10	8	11	9	7	7	1	4	7	2	4	5	4	12	10	12	9	11	13	11	10	13	8	10	8	9	9	10	8	11	9	7	7	1	4
sp|O15145|ARPC3_HUMAN	sp|O15145|ARPC3_HUMAN	8	8	7	sp|O15145|ARPC3_HUMAN Actin-related protein 2/3 complex subunit 3 OS=Homo sapiens GN=ARPC3 PE=1 SV=3	1	8	8	7	6	3	4	2	4	4	3	4	3	4	2	1	2	0	1	2	2	0	5	6	6	4	5	6	6	5	6	6	3	4	2	4	4	3	4	3	4	2	1	2
sp|O15155|BET1_HUMAN	sp|O15155|BET1_HUMAN	1	1	1	sp|O15155|BET1_HUMAN BET1 homolog OS=Homo sapiens GN=BET1 PE=1 SV=1	1	1	1	1	0	0	0	0	0	0	0	0	0	1	1	0	1	1	0	1	1	0	0	0	0	0	0	0	1	1	0	0	0	0	0	0	0	0	0	0	1	1	0	1
sp|O15160|RPAC1_HUMAN;sp|O15160-2|RPAC1_HUMAN	sp|O15160|RPAC1_HUMAN;sp|O15160-2|RPAC1_HUMAN	11;10	11;10	11;10	sp|O15160|RPAC1_HUMAN DNA-directed RNA polymerases I and III subunit RPAC1 OS=Homo sapiens GN=POLR1C PE=1 SV=1;sp|O15160-2|RPAC1_HUMAN Isoform 2 of DNA-directed RNA polymerases I and III subunit RPAC1 OS=Homo sapiens GN=POLR1C	2	11	11	11	0	0	0	0	0	0	0	0	0	6	3	3	2	3	4	3	4	3	7	7	6	6	8	6	8	7	9	0	0	0	0	0	0	0	0	0	6	3	3	2
sp|O15164-2|TIF1A_HUMAN;sp|O15164|TIF1A_HUMAN	sp|O15164-2|TIF1A_HUMAN;sp|O15164|TIF1A_HUMAN	25;25	23;23	23;23	sp|O15164-2|TIF1A_HUMAN Isoform Short of Transcription intermediary factor 1-alpha OS=Homo sapiens GN=TRIM24;sp|O15164|TIF1A_HUMAN Transcription intermediary factor 1-alpha OS=Homo sapiens GN=TRIM24 PE=1 SV=3	2	25	23	23	0	0	0	0	0	0	0	0	0	12	15	10	15	14	14	13	16	10	3	4	5	5	4	4	6	6	5	0	0	0	0	0	0	0	0	0	11	13	9	14
sp|O15173|PGRC2_HUMAN;sp|O15173-2|PGRC2_HUMAN	sp|O15173|PGRC2_HUMAN;sp|O15173-2|PGRC2_HUMAN	14;13	14;13	13;12	sp|O15173|PGRC2_HUMAN Membrane-associated progesterone receptor component 2 OS=Homo sapiens GN=PGRMC2 PE=1 SV=1;sp|O15173-2|PGRC2_HUMAN Isoform 2 of Membrane-associated progesterone receptor component 2 OS=Homo sapiens GN=PGRMC2	2	14	14	13	1	0	0	0	0	0	0	0	0	10	9	6	10	10	6	9	9	5	5	5	5	3	6	5	5	5	5	1	0	0	0	0	0	0	0	0	10	9	6	10
sp|O15182|CETN3_HUMAN	sp|O15182|CETN3_HUMAN	7	7	7	sp|O15182|CETN3_HUMAN Centrin-3 OS=Homo sapiens GN=CETN3 PE=1 SV=2	1	7	7	7	0	0	0	0	0	0	0	0	0	1	1	0	1	1	0	2	0	0	1	0	0	0	0	1	1	2	2	0	0	0	0	0	0	0	0	0	1	1	0	1
sp|O15198-2|SMAD9_HUMAN;sp|O15198|SMAD9_HUMAN	sp|O15198-2|SMAD9_HUMAN;sp|O15198|SMAD9_HUMAN	15;15	15;15	9;9	sp|O15198-2|SMAD9_HUMAN Isoform B of Mothers against decapentaplegic homolog 9 OS=Homo sapiens GN=SMAD9;sp|O15198|SMAD9_HUMAN Mothers against decapentaplegic homolog 9 OS=Homo sapiens GN=SMAD9 PE=1 SV=1	2	15	15	9	0	0	0	0	0	0	0	0	0	0	2	1	2	2	1	1	2	2	10	7	9	6	7	8	9	8	6	0	0	0	0	0	0	0	0	0	0	2	1	2
sp|O15212|PFD6_HUMAN	sp|O15212|PFD6_HUMAN	9	9	9	sp|O15212|PFD6_HUMAN Prefoldin subunit 6 OS=Homo sapiens GN=PFDN6 PE=1 SV=1	1	9	9	9	9	6	8	8	7	8	8	8	8	0	0	2	3	2	2	1	0	3	7	5	7	4	6	4	5	5	5	9	6	8	8	7	8	8	8	8	0	0	2	3
sp|O15213|WDR46_HUMAN	sp|O15213|WDR46_HUMAN	25	25	25	sp|O15213|WDR46_HUMAN WD repeat-containing protein 46 OS=Homo sapiens GN=WDR46 PE=1 SV=3	1	25	25	25	0	0	0	0	0	0	0	0	0	20	19	12	16	16	13	16	17	11	2	2	3	2	1	2	2	3	3	0	0	0	0	0	0	0	0	0	20	19	12	16
sp|O15217|GSTA4_HUMAN	sp|O15217|GSTA4_HUMAN	6	1	1	sp|O15217|GSTA4_HUMAN Glutathione S-transferase A4 OS=Homo sapiens GN=GSTA4 PE=1 SV=1	1	6	1	1	2	4	4	4	2	4	4	3	3	0	0	0	0	0	0	0	0	0	0	0	0	0	0	0	0	0	0	0	0	1	1	0	1	1	0	1	0	0	0	0
sp|O15217-2|GSTA4_HUMAN	sp|O15217-2|GSTA4_HUMAN	6	6	0	sp|O15217-2|GSTA4_HUMAN Isoform 2 of Glutathione S-transferase A4 OS=Homo sapiens GN=GSTA4	1	6	6	0	2	4	3	3	2	3	3	3	2	0	0	0	0	0	0	0	0	0	0	0	0	0	0	0	0	0	0	2	4	3	3	2	3	3	3	2	0	0	0	0
sp|O15226|NKRF_HUMAN;sp|O15226-2|NKRF_HUMAN	sp|O15226|NKRF_HUMAN;sp|O15226-2|NKRF_HUMAN	29;29	29;29	29;29	sp|O15226|NKRF_HUMAN NF-kappa-B-repressing factor OS=Homo sapiens GN=NKRF PE=1 SV=2;sp|O15226-2|NKRF_HUMAN Isoform 2 of NF-kappa-B-repressing factor OS=Homo sapiens GN=NKRF	2	29	29	29	0	0	0	0	0	0	0	0	0	20	18	12	17	15	11	16	11	14	9	10	10	11	14	14	16	13	16	0	0	0	0	0	0	0	0	0	20	18	12	17
sp|O15228|GNPAT_HUMAN;sp|O15228-2|GNPAT_HUMAN	sp|O15228|GNPAT_HUMAN;sp|O15228-2|GNPAT_HUMAN	12;10	12;10	12;10	sp|O15228|GNPAT_HUMAN Dihydroxyacetone phosphate acyltransferase OS=Homo sapiens GN=GNPAT PE=1 SV=1;sp|O15228-2|GNPAT_HUMAN Isoform 2 of Dihydroxyacetone phosphate acyltransferase OS=Homo sapiens GN=GNPAT	2	12	12	12	0	0	0	0	0	0	0	0	0	4	3	2	0	0	1	0	0	2	5	3	5	4	3	3	5	4	3	0	0	0	0	0	0	0	0	0	4	3	2	0
sp|O15234|CASC3_HUMAN	sp|O15234|CASC3_HUMAN	8	8	8	sp|O15234|CASC3_HUMAN Protein CASC3 OS=Homo sapiens GN=CASC3 PE=1 SV=2	1	8	8	8	1	1	0	1	0	0	1	1	1	0	1	0	2	0	0	1	1	0	5	3	4	2	3	1	3	3	4	1	1	0	1	0	0	1	1	1	0	1	0	2
sp|O15235|RT12_HUMAN	sp|O15235|RT12_HUMAN	5	5	5	sp|O15235|RT12_HUMAN 28S ribosomal protein S12, mitochondrial OS=Homo sapiens GN=MRPS12 PE=1 SV=1	1	5	5	5	0	0	0	0	0	0	0	0	0	2	2	0	1	3	1	3	2	0	0	0	0	0	0	0	0	0	0	0	0	0	0	0	0	0	0	0	2	2	0	1
sp|O15240|VGF_HUMAN	sp|O15240|VGF_HUMAN	15	15	15	sp|O15240|VGF_HUMAN Neurosecretory protein VGF OS=Homo sapiens GN=VGF PE=1 SV=2	1	15	15	15	0	0	0	0	0	0	0	0	0	5	6	4	6	4	3	5	6	5	5	7	5	4	4	7	7	4	6	0	0	0	0	0	0	0	0	0	5	6	4	6
sp|O15254-2|ACOX3_HUMAN;sp|O15254|ACOX3_HUMAN	sp|O15254-2|ACOX3_HUMAN;sp|O15254|ACOX3_HUMAN	1;1	1;1	1;1	sp|O15254-2|ACOX3_HUMAN Isoform 2 of Peroxisomal acyl-coenzyme A oxidase 3 OS=Homo sapiens GN=ACOX3;sp|O15254|ACOX3_HUMAN Peroxisomal acyl-coenzyme A oxidase 3 OS=Homo sapiens GN=ACOX3 PE=1 SV=2	2	1	1	1	0	0	0	0	0	0	0	0	0	0	0	0	0	0	0	0	0	0	1	0	0	0	0	0	0	0	0	0	0	0	0	0	0	0	0	0	0	0	0	0
sp|O15258|RER1_HUMAN	sp|O15258|RER1_HUMAN	6	6	6	sp|O15258|RER1_HUMAN Protein RER1 OS=Homo sapiens GN=RER1 PE=1 SV=1	1	6	6	6	0	0	0	0	0	0	0	0	0	3	4	2	3	4	1	4	3	2	2	5	3	2	3	4	4	3	3	0	0	0	0	0	0	0	0	0	3	4	2	3
sp|O15260|SURF4_HUMAN;sp|O15260-2|SURF4_HUMAN;sp|O15260-3|SURF4_HUMAN	sp|O15260|SURF4_HUMAN;sp|O15260-2|SURF4_HUMAN;sp|O15260-3|SURF4_HUMAN	6;5;4	6;5;4	6;5;4	sp|O15260|SURF4_HUMAN Surfeit locus protein 4 OS=Homo sapiens GN=SURF4 PE=1 SV=3;sp|O15260-2|SURF4_HUMAN Isoform 2 of Surfeit locus protein 4 OS=Homo sapiens GN=SURF4;sp|O15260-3|SURF4_HUMAN Isoform 3 of Surfeit locus protein 4 OS=Homo sapiens GN=SURF4	3	6	6	6	0	0	0	0	0	0	0	0	0	3	6	2	3	3	3	4	4	2	5	6	5	3	6	5	6	5	5	0	0	0	0	0	0	0	0	0	3	6	2	3
sp|O15269|SPTC1_HUMAN;sp|O15269-2|SPTC1_HUMAN	sp|O15269|SPTC1_HUMAN	11;2	11;2	11;2	sp|O15269|SPTC1_HUMAN Serine palmitoyltransferase 1 OS=Homo sapiens GN=SPTLC1 PE=1 SV=1	2	11	11	11	0	0	0	0	0	0	0	0	0	11	9	8	9	10	7	9	9	6	1	2	1	3	2	2	2	2	4	0	0	0	0	0	0	0	0	0	11	9	8	9
sp|O15270|SPTC2_HUMAN	sp|O15270|SPTC2_HUMAN	12	12	12	sp|O15270|SPTC2_HUMAN Serine palmitoyltransferase 2 OS=Homo sapiens GN=SPTLC2 PE=1 SV=1	1	12	12	12	0	0	0	0	0	0	0	0	0	8	7	8	5	5	6	6	8	5	0	0	0	1	0	0	0	0	0	0	0	0	0	0	0	0	0	0	8	7	8	5
sp|O15294|OGT1_HUMAN;sp|O15294-3|OGT1_HUMAN;sp|O15294-2|OGT1_HUMAN;sp|O15294-4|OGT1_HUMAN	sp|O15294|OGT1_HUMAN;sp|O15294-3|OGT1_HUMAN;sp|O15294-2|OGT1_HUMAN;sp|O15294-4|OGT1_HUMAN	39;37;30;23	39;37;30;23	39;37;30;23	sp|O15294|OGT1_HUMAN UDP-N-acetylglucosamine--peptide N-acetylglucosaminyltransferase 110 kDa subunit OS=Homo sapiens GN=OGT PE=1 SV=3;sp|O15294-3|OGT1_HUMAN Isoform 1 of UDP-N-acetylglucosamine--peptide N-acetylglucosaminyltransferase 110 kDa subunit OS=H	4	39	39	39	0	0	0	0	0	0	0	1	0	6	8	11	8	8	6	5	7	8	24	27	25	31	25	26	25	27	30	0	0	0	0	0	0	0	1	0	6	8	11	8
sp|O15305|PMM2_HUMAN;sp|O15305-2|PMM2_HUMAN	sp|O15305|PMM2_HUMAN	14;5	14;5	13;5	sp|O15305|PMM2_HUMAN Phosphomannomutase 2 OS=Homo sapiens GN=PMM2 PE=1 SV=1	2	14	14	13	11	10	11	11	10	10	10	11	9	0	0	0	0	0	0	0	0	0	1	0	0	0	0	0	0	0	0	11	10	11	11	10	10	10	11	9	0	0	0	0
sp|O15318|RPC7_HUMAN	sp|O15318|RPC7_HUMAN	1	1	1	sp|O15318|RPC7_HUMAN DNA-directed RNA polymerase III subunit RPC7 OS=Homo sapiens GN=POLR3G PE=1 SV=2	1	1	1	1	0	0	0	0	0	0	0	0	0	0	0	0	0	0	0	0	0	0	0	0	0	1	0	0	0	0	0	0	0	0	0	0	0	0	0	0	0	0	0	0
sp|O15320-8|CTGE5_HUMAN;sp|O15320-4|CTGE5_HUMAN;sp|O15320-3|CTGE5_HUMAN;sp|O15320-10|CTGE5_HUMAN;sp|O15320|CTGE5_HUMAN;sp|O15320-6|CTGE5_HUMAN;sp|O15320-7|CTGE5_HUMAN;sp|O15320-2|CTGE5_HUMAN;sp|O15320-5|CTGE5_HUMAN;sp|O15320-9|CTGE5_HUMAN;sp|Q96RT6|CTGE2_HUMAN;sp|Q8IX95|CTGE3_HUMAN	sp|O15320-8|CTGE5_HUMAN;sp|O15320-4|CTGE5_HUMAN;sp|O15320-3|CTGE5_HUMAN;sp|O15320-10|CTGE5_HUMAN;sp|O15320|CTGE5_HUMAN;sp|O15320-6|CTGE5_HUMAN;sp|O15320-7|CTGE5_HUMAN;sp|O15320-2|CTGE5_HUMAN;sp|O15320-5|CTGE5_HUMAN;sp|O15320-9|CTGE5_HUMAN	21;21;21;21;21;20;20;20;20;19;9;3	21;21;21;21;21;20;20;20;20;19;9;3	15;15;15;15;15;14;14;14;14;13;7;2	sp|O15320-8|CTGE5_HUMAN Isoform 9 of cTAGE family member 5 OS=Homo sapiens GN=CTAGE5;sp|O15320-4|CTGE5_HUMAN Isoform 5B of cTAGE family member 5 OS=Homo sapiens GN=CTAGE5;sp|O15320-3|CTGE5_HUMAN Isoform 5A of cTAGE family member 5 OS=Homo sapiens GN=CTAGE5	12	21	21	15	0	0	0	0	0	0	0	0	0	9	7	8	6	7	7	5	9	4	0	0	0	0	0	0	0	0	0	0	0	0	0	0	0	0	0	0	9	7	8	6
sp|O15321-2|TM9S1_HUMAN;sp|O15321|TM9S1_HUMAN	sp|O15321-2|TM9S1_HUMAN;sp|O15321|TM9S1_HUMAN	5;5	5;5	5;5	sp|O15321-2|TM9S1_HUMAN Isoform 2 of Transmembrane 9 superfamily member 1 OS=Homo sapiens GN=TM9SF1;sp|O15321|TM9S1_HUMAN Transmembrane 9 superfamily member 1 OS=Homo sapiens GN=TM9SF1 PE=1 SV=2	2	5	5	5	0	0	0	0	1	0	1	1	0	1	3	3	1	3	2	3	4	1	0	0	0	0	0	0	0	0	0	0	0	0	0	1	0	1	1	0	1	3	3	1
sp|O15347|HMGB3_HUMAN	sp|O15347|HMGB3_HUMAN	8	8	8	sp|O15347|HMGB3_HUMAN High mobility group protein B3 OS=Homo sapiens GN=HMGB3 PE=1 SV=4	1	8	8	8	5	4	4	6	5	5	6	5	5	4	4	4	5	4	3	5	4	3	3	4	3	5	4	4	4	4	4	5	4	4	6	5	5	6	5	5	4	4	4	5
sp|O15355|PPM1G_HUMAN	sp|O15355|PPM1G_HUMAN	29	29	29	sp|O15355|PPM1G_HUMAN Protein phosphatase 1G OS=Homo sapiens GN=PPM1G PE=1 SV=1	1	29	29	29	23	24	21	23	21	20	22	24	22	6	8	6	6	5	4	6	7	5	19	19	21	18	19	18	17	20	20	23	24	21	23	21	20	22	24	22	6	8	6	6
sp|O15357|SHIP2_HUMAN;sp|O15357-2|SHIP2_HUMAN	sp|O15357|SHIP2_HUMAN;sp|O15357-2|SHIP2_HUMAN	33;26	33;26	33;26	sp|O15357|SHIP2_HUMAN Phosphatidylinositol 3,4,5-trisphosphate 5-phosphatase 2 OS=Homo sapiens GN=INPPL1 PE=1 SV=2;sp|O15357-2|SHIP2_HUMAN Isoform 2 of Phosphatidylinositol 3,4,5-trisphosphate 5-phosphatase 2 OS=Homo sapiens GN=INPPL1	2	33	33	33	0	0	0	0	0	0	0	0	0	0	0	0	0	0	0	0	1	0	15	14	16	18	13	16	15	13	15	0	0	0	0	0	0	0	0	0	0	0	0	0
sp|O15371-3|EIF3D_HUMAN;sp|O15371|EIF3D_HUMAN;sp|O15371-2|EIF3D_HUMAN	sp|O15371-3|EIF3D_HUMAN;sp|O15371|EIF3D_HUMAN;sp|O15371-2|EIF3D_HUMAN	27;27;26	27;27;26	27;27;26	sp|O15371-3|EIF3D_HUMAN Isoform 3 of Eukaryotic translation initiation factor 3 subunit D OS=Homo sapiens GN=EIF3D;sp|O15371|EIF3D_HUMAN Eukaryotic translation initiation factor 3 subunit D OS=Homo sapiens GN=EIF3D PE=1 SV=1;sp|O15371-2|EIF3D_HUMAN Isoform	3	27	27	27	0	0	0	0	0	0	0	0	0	4	5	4	3	5	4	5	5	4	22	20	20	22	21	22	21	23	23	0	0	0	0	0	0	0	0	0	4	5	4	3
sp|O15372|EIF3H_HUMAN	sp|O15372|EIF3H_HUMAN	20	20	20	sp|O15372|EIF3H_HUMAN Eukaryotic translation initiation factor 3 subunit H OS=Homo sapiens GN=EIF3H PE=1 SV=1	1	20	20	20	3	3	4	3	2	3	2	3	2	3	5	6	2	5	5	3	3	4	15	17	14	16	14	18	17	17	16	3	3	4	3	2	3	2	3	2	3	5	6	2
sp|O15379|HDAC3_HUMAN;sp|O15379-2|HDAC3_HUMAN	sp|O15379|HDAC3_HUMAN;sp|O15379-2|HDAC3_HUMAN	10;10	10;10	10;10	sp|O15379|HDAC3_HUMAN Histone deacetylase 3 OS=Homo sapiens GN=HDAC3 PE=1 SV=2;sp|O15379-2|HDAC3_HUMAN Isoform 2 of Histone deacetylase 3 OS=Homo sapiens GN=HDAC3	2	10	10	10	0	0	0	0	0	0	0	0	0	0	0	0	1	0	0	0	0	0	4	3	4	4	4	5	9	6	7	0	0	0	0	0	0	0	0	0	0	0	0	1
sp|O15381|NVL_HUMAN;sp|O15381-2|NVL_HUMAN;sp|O15381-5|NVL_HUMAN;sp|O15381-3|NVL_HUMAN;sp|O15381-4|NVL_HUMAN	sp|O15381|NVL_HUMAN;sp|O15381-2|NVL_HUMAN;sp|O15381-5|NVL_HUMAN;sp|O15381-3|NVL_HUMAN;sp|O15381-4|NVL_HUMAN	26;22;21;17;16	26;22;21;17;16	26;22;21;17;16	sp|O15381|NVL_HUMAN Nuclear valosin-containing protein-like OS=Homo sapiens GN=NVL PE=1 SV=1;sp|O15381-2|NVL_HUMAN Isoform 2 of Nuclear valosin-containing protein-like OS=Homo sapiens GN=NVL;sp|O15381-5|NVL_HUMAN Isoform 5 of Nuclear valosin-containing pro	5	26	26	26	0	0	0	0	0	0	0	0	0	12	12	9	11	13	13	13	15	5	4	6	3	3	3	6	1	3	5	0	0	0	0	0	0	0	0	0	12	12	9	11
sp|O15392|BIRC5_HUMAN;sp|O15392-5|BIRC5_HUMAN;sp|O15392-4|BIRC5_HUMAN;sp|O15392-2|BIRC5_HUMAN;sp|O15392-7|BIRC5_HUMAN;sp|O15392-6|BIRC5_HUMAN;sp|O15392-3|BIRC5_HUMAN	sp|O15392|BIRC5_HUMAN;sp|O15392-5|BIRC5_HUMAN;sp|O15392-4|BIRC5_HUMAN;sp|O15392-2|BIRC5_HUMAN;sp|O15392-7|BIRC5_HUMAN;sp|O15392-6|BIRC5_HUMAN;sp|O15392-3|BIRC5_HUMAN	6;5;5;5;3;3;3	6;5;5;5;3;3;3	6;5;5;5;3;3;3	sp|O15392|BIRC5_HUMAN Baculoviral IAP repeat-containing protein 5 OS=Homo sapiens GN=BIRC5 PE=1 SV=3;sp|O15392-5|BIRC5_HUMAN Isoform 5 of Baculoviral IAP repeat-containing protein 5 OS=Homo sapiens GN=BIRC5;sp|O15392-4|BIRC5_HUMAN Isoform 4 of Baculoviral	7	6	6	6	0	0	0	0	0	0	0	0	0	4	3	3	4	3	3	3	3	2	0	0	0	0	0	0	0	1	1	0	0	0	0	0	0	0	0	0	4	3	3	4
sp|O15394|NCAM2_HUMAN;sp|O15394-2|NCAM2_HUMAN	sp|O15394|NCAM2_HUMAN;sp|O15394-2|NCAM2_HUMAN	22;13	22;13	21;12	sp|O15394|NCAM2_HUMAN Neural cell adhesion molecule 2 OS=Homo sapiens GN=NCAM2 PE=1 SV=2;sp|O15394-2|NCAM2_HUMAN Isoform 2 of Neural cell adhesion molecule 2 OS=Homo sapiens GN=NCAM2	2	22	22	21	0	0	0	1	0	0	0	0	0	15	14	14	11	13	13	11	14	14	0	0	0	0	0	0	0	0	0	0	0	0	1	0	0	0	0	0	15	14	14	11
sp|O15397|IPO8_HUMAN;sp|O15397-2|IPO8_HUMAN	sp|O15397|IPO8_HUMAN;sp|O15397-2|IPO8_HUMAN	24;18	23;17	23;17	sp|O15397|IPO8_HUMAN Importin-8 OS=Homo sapiens GN=IPO8 PE=1 SV=2;sp|O15397-2|IPO8_HUMAN Isoform 2 of Importin-8 OS=Homo sapiens GN=IPO8	2	24	23	23	1	2	1	1	1	0	1	1	0	0	0	0	0	0	0	0	1	0	12	16	12	14	14	15	18	15	16	0	1	0	0	0	0	0	0	0	0	0	0	0
sp|O15399|NMDE4_HUMAN	sp|O15399|NMDE4_HUMAN	2	2	2	sp|O15399|NMDE4_HUMAN Glutamate receptor ionotropic, NMDA 2D OS=Homo sapiens GN=GRIN2D PE=1 SV=2	1	2	2	2	1	0	0	1	1	0	1	0	0	1	0	0	0	0	0	0	0	0	1	1	1	0	1	0	1	0	0	1	0	0	1	1	0	1	0	0	1	0	0	0
sp|O15400-2|STX7_HUMAN;sp|O15400|STX7_HUMAN	sp|O15400-2|STX7_HUMAN;sp|O15400|STX7_HUMAN	13;13	13;13	13;13	sp|O15400-2|STX7_HUMAN Isoform 2 of Syntaxin-7 OS=Homo sapiens GN=STX7;sp|O15400|STX7_HUMAN Syntaxin-7 OS=Homo sapiens GN=STX7 PE=1 SV=4	2	13	13	13	0	0	0	0	0	0	2	0	0	9	8	6	7	7	6	10	6	7	7	6	6	4	5	4	4	8	5	0	0	0	0	0	0	2	0	0	9	8	6	7
sp|O15431|COPT1_HUMAN	sp|O15431|COPT1_HUMAN	1	1	1	sp|O15431|COPT1_HUMAN High affinity copper uptake protein 1 OS=Homo sapiens GN=SLC31A1 PE=1 SV=1	1	1	1	1	0	0	0	0	0	0	0	0	0	0	1	1	0	1	0	0	1	0	0	0	0	0	0	0	0	0	0	0	0	0	0	0	0	0	0	0	0	1	1	0
sp|O15439-2|MRP4_HUMAN;sp|O15439|MRP4_HUMAN;sp|O15439-4|MRP4_HUMAN;sp|O15439-3|MRP4_HUMAN;sp|Q9NUT2-5|ABCB8_HUMAN;sp|Q9NUT2-4|ABCB8_HUMAN;sp|Q9NUT2-3|ABCB8_HUMAN;sp|Q9NUT2-2|ABCB8_HUMAN;sp|Q9NUT2|ABCB8_HUMAN	sp|O15439-2|MRP4_HUMAN;sp|O15439|MRP4_HUMAN;sp|O15439-4|MRP4_HUMAN;sp|O15439-3|MRP4_HUMAN	8;8;5;5;1;1;1;1;1	8;8;5;5;1;1;1;1;1	8;8;5;5;1;1;1;1;1	sp|O15439-2|MRP4_HUMAN Isoform 2 of Multidrug resistance-associated protein 4 OS=Homo sapiens GN=ABCC4;sp|O15439|MRP4_HUMAN Multidrug resistance-associated protein 4 OS=Homo sapiens GN=ABCC4 PE=1 SV=3;sp|O15439-4|MRP4_HUMAN Isoform 4 of Multidrug resistanc	9	8	8	8	0	0	0	0	0	0	0	0	0	2	3	3	1	1	3	1	3	4	0	0	0	0	0	0	0	0	0	0	0	0	0	0	0	0	0	0	2	3	3	1
sp|O15440-5|MRP5_HUMAN;sp|O15440|MRP5_HUMAN;sp|O15440-4|MRP5_HUMAN;sp|O15440-3|MRP5_HUMAN;sp|O15440-2|MRP5_HUMAN	sp|O15440-5|MRP5_HUMAN;sp|O15440|MRP5_HUMAN	6;6;1;1;1	6;6;1;1;1	6;6;1;1;1	sp|O15440-5|MRP5_HUMAN Isoform 5 of Multidrug resistance-associated protein 5 OS=Homo sapiens GN=ABCC5;sp|O15440|MRP5_HUMAN Multidrug resistance-associated protein 5 OS=Homo sapiens GN=ABCC5 PE=1 SV=2	5	6	6	6	0	0	0	0	0	0	1	0	0	3	2	1	2	1	2	1	1	2	0	0	0	0	0	0	0	0	0	0	0	0	0	0	0	1	0	0	3	2	1	2
sp|O15446|RPA34_HUMAN;sp|O15446-2|RPA34_HUMAN	sp|O15446|RPA34_HUMAN;sp|O15446-2|RPA34_HUMAN	10;10	10;10	10;10	sp|O15446|RPA34_HUMAN DNA-directed RNA polymerase I subunit RPA34 OS=Homo sapiens GN=CD3EAP PE=1 SV=1;sp|O15446-2|RPA34_HUMAN Isoform 2 of DNA-directed RNA polymerase I subunit RPA34 OS=Homo sapiens GN=CD3EAP	2	10	10	10	0	0	0	0	0	0	0	0	0	3	3	3	6	4	4	3	2	4	5	4	5	3	4	5	5	4	5	0	0	0	0	0	0	0	0	0	3	3	3	6
sp|O15484|CAN5_HUMAN	sp|O15484|CAN5_HUMAN	9	9	9	sp|O15484|CAN5_HUMAN Calpain-5 OS=Homo sapiens GN=CAPN5 PE=1 SV=2	1	9	9	9	0	0	0	0	0	0	0	0	0	4	5	3	2	4	2	4	4	3	0	0	0	0	0	0	0	0	0	0	0	0	0	0	0	0	0	0	4	5	3	2
sp|O15498|YKT6_HUMAN;sp|O15498-2|YKT6_HUMAN	sp|O15498|YKT6_HUMAN;sp|O15498-2|YKT6_HUMAN	10;8	10;8	10;8	sp|O15498|YKT6_HUMAN Synaptobrevin homolog YKT6 OS=Homo sapiens GN=YKT6 PE=1 SV=1;sp|O15498-2|YKT6_HUMAN Isoform 2 of Synaptobrevin homolog YKT6 OS=Homo sapiens GN=YKT6	2	10	10	10	9	8	8	9	8	8	9	9	6	2	1	0	1	1	0	0	0	0	0	0	0	0	0	0	1	0	0	9	8	8	9	8	8	9	9	6	2	1	0	1
sp|O15504|NUPL2_HUMAN;sp|O15504-2|NUPL2_HUMAN;sp|O15504-3|NUPL2_HUMAN	sp|O15504|NUPL2_HUMAN;sp|O15504-2|NUPL2_HUMAN	13;10;2	13;10;2	13;10;2	sp|O15504|NUPL2_HUMAN Nucleoporin-like protein 2 OS=Homo sapiens GN=NUPL2 PE=1 SV=1;sp|O15504-2|NUPL2_HUMAN Isoform 2 of Nucleoporin-like protein 2 OS=Homo sapiens GN=NUPL2	3	13	13	13	0	0	0	0	0	0	0	0	0	4	6	4	6	6	5	4	5	5	2	1	1	1	1	0	2	1	0	0	0	0	0	0	0	0	0	0	4	6	4	6
sp|O15511|ARPC5_HUMAN;sp|O15511-2|ARPC5_HUMAN	sp|O15511|ARPC5_HUMAN;sp|O15511-2|ARPC5_HUMAN	12;11	12;11	11;10	sp|O15511|ARPC5_HUMAN Actin-related protein 2/3 complex subunit 5 OS=Homo sapiens GN=ARPC5 PE=1 SV=3;sp|O15511-2|ARPC5_HUMAN Isoform 2 of Actin-related protein 2/3 complex subunit 5 OS=Homo sapiens GN=ARPC5	2	12	12	11	10	9	7	9	9	8	9	9	7	5	4	1	4	4	4	4	4	1	9	10	9	10	9	9	8	8	9	10	9	7	9	9	8	9	9	7	5	4	1	4
sp|O15514|RPB4_HUMAN	sp|O15514|RPB4_HUMAN	8	8	8	sp|O15514|RPB4_HUMAN DNA-directed RNA polymerase II subunit RPB4 OS=Homo sapiens GN=POLR2D PE=1 SV=1	1	8	8	8	2	1	3	2	1	3	4	0	0	3	2	3	3	4	4	2	4	3	5	2	4	2	3	3	2	3	3	2	1	3	2	1	3	4	0	0	3	2	3	3
sp|O15523|DDX3Y_HUMAN;sp|O15523-2|DDX3Y_HUMAN;sp|O15523-3|DDX3Y_HUMAN	sp|O15523|DDX3Y_HUMAN;sp|O15523-2|DDX3Y_HUMAN	39;38;15	10;9;5	10;9;5	sp|O15523|DDX3Y_HUMAN ATP-dependent RNA helicase DDX3Y OS=Homo sapiens GN=DDX3Y PE=1 SV=2;sp|O15523-2|DDX3Y_HUMAN Isoform 2 of ATP-dependent RNA helicase DDX3Y OS=Homo sapiens GN=DDX3Y	3	39	10	10	0	1	0	0	0	0	0	0	0	31	29	22	29	26	23	30	26	21	28	26	26	28	27	25	26	26	28	0	0	0	0	0	0	0	0	0	8	8	8	9
sp|O15525|MAFG_HUMAN;sp|O60675|MAFK_HUMAN;sp|Q9ULX9-2|MAFF_HUMAN;sp|Q9ULX9|MAFF_HUMAN	sp|O15525|MAFG_HUMAN;sp|O60675|MAFK_HUMAN	5;3;2;2	5;3;2;2	5;3;2;2	sp|O15525|MAFG_HUMAN Transcription factor MafG OS=Homo sapiens GN=MAFG PE=1 SV=1;sp|O60675|MAFK_HUMAN Transcription factor MafK OS=Homo sapiens GN=MAFK PE=1 SV=1	4	5	5	5	0	0	0	0	0	0	0	0	0	1	3	3	2	3	2	3	2	1	0	0	0	1	0	0	0	0	0	0	0	0	0	0	0	0	0	0	1	3	3	2
sp|O15530-3|PDPK1_HUMAN;sp|O15530|PDPK1_HUMAN;sp|O15530-2|PDPK1_HUMAN;sp|O15530-4|PDPK1_HUMAN;sp|Q6A1A2|PDPK2_HUMAN;sp|O15530-5|PDPK1_HUMAN	sp|O15530-3|PDPK1_HUMAN;sp|O15530|PDPK1_HUMAN;sp|O15530-2|PDPK1_HUMAN;sp|O15530-4|PDPK1_HUMAN;sp|Q6A1A2|PDPK2_HUMAN;sp|O15530-5|PDPK1_HUMAN	7;7;6;5;4;4	7;7;6;5;4;4	7;7;6;5;4;4	sp|O15530-3|PDPK1_HUMAN Isoform 3 of 3-phosphoinositide-dependent protein kinase 1 OS=Homo sapiens GN=PDPK1;sp|O15530|PDPK1_HUMAN 3-phosphoinositide-dependent protein kinase 1 OS=Homo sapiens GN=PDPK1 PE=1 SV=1;sp|O15530-2|PDPK1_HUMAN Isoform 2 of 3-phosph	6	7	7	7	0	0	1	0	1	1	0	0	0	0	0	0	0	0	0	0	0	0	1	0	2	0	2	3	2	3	3	0	0	1	0	1	1	0	0	0	0	0	0	0
sp|O15541|R113A_HUMAN;sp|Q8IZP6|R113B_HUMAN	sp|O15541|R113A_HUMAN	10;1	10;1	10;1	sp|O15541|R113A_HUMAN RING finger protein 113A OS=Homo sapiens GN=RNF113A PE=1 SV=1	2	10	10	10	0	0	0	0	0	0	0	0	0	0	0	1	0	0	0	0	0	0	6	4	5	3	4	2	4	5	3	0	0	0	0	0	0	0	0	0	0	0	1	0
sp|O43143|DHX15_HUMAN	sp|O43143|DHX15_HUMAN	43	43	42	sp|O43143|DHX15_HUMAN Pre-mRNA-splicing factor ATP-dependent RNA helicase DHX15 OS=Homo sapiens GN=DHX15 PE=1 SV=2	1	43	43	42	0	1	2	0	1	2	1	2	2	35	38	26	35	34	27	37	35	26	35	36	37	35	35	38	37	38	40	0	1	2	0	1	2	1	2	2	35	38	26	35
sp|O43148|MCES_HUMAN;sp|O43148-2|MCES_HUMAN	sp|O43148|MCES_HUMAN;sp|O43148-2|MCES_HUMAN	20;20	20;20	20;20	sp|O43148|MCES_HUMAN mRNA cap guanine-N7 methyltransferase OS=Homo sapiens GN=RNMT PE=1 SV=1;sp|O43148-2|MCES_HUMAN Isoform 2 of mRNA cap guanine-N7 methyltransferase OS=Homo sapiens GN=RNMT	2	20	20	20	10	10	7	13	8	7	8	5	6	5	5	3	6	5	3	6	3	2	8	12	8	10	8	10	11	11	13	10	10	7	13	8	7	8	5	6	5	5	3	6
sp|O43149|ZZEF1_HUMAN;sp|O43149-2|ZZEF1_HUMAN	sp|O43149|ZZEF1_HUMAN	34;9	34;9	26;9	sp|O43149|ZZEF1_HUMAN Zinc finger ZZ-type and EF-hand domain-containing protein 1 OS=Homo sapiens GN=ZZEF1 PE=1 SV=6	2	34	34	26	0	0	0	0	0	0	0	0	0	0	0	0	0	0	0	0	0	0	12	10	7	6	11	4	12	12	8	0	0	0	0	0	0	0	0	0	0	0	0	0
sp|O43150|ASAP2_HUMAN;sp|O43150-2|ASAP2_HUMAN	sp|O43150|ASAP2_HUMAN;sp|O43150-2|ASAP2_HUMAN	15;14	13;12	13;12	sp|O43150|ASAP2_HUMAN Arf-GAP with SH3 domain, ANK repeat and PH domain-containing protein 2 OS=Homo sapiens GN=ASAP2 PE=1 SV=3;sp|O43150-2|ASAP2_HUMAN Isoform 2 of Arf-GAP with SH3 domain, ANK repeat and PH domain-containing protein 2 OS=Homo sapiens GN=A	2	15	13	13	0	0	0	0	0	0	0	0	0	0	0	1	1	0	0	1	0	0	9	9	10	7	10	5	6	8	8	0	0	0	0	0	0	0	0	0	0	0	0	0
sp|O43156|TTI1_HUMAN	sp|O43156|TTI1_HUMAN	12	12	12	sp|O43156|TTI1_HUMAN TELO2-interacting protein 1 homolog OS=Homo sapiens GN=TTI1 PE=1 SV=3	1	12	12	12	0	0	0	0	0	0	0	0	0	1	0	0	0	0	0	1	1	0	5	4	5	4	5	4	5	3	6	0	0	0	0	0	0	0	0	0	1	0	0	0
sp|O43159|RRP8_HUMAN	sp|O43159|RRP8_HUMAN	16	16	15	sp|O43159|RRP8_HUMAN Ribosomal RNA-processing protein 8 OS=Homo sapiens GN=RRP8 PE=1 SV=2	1	16	16	15	0	0	0	0	0	0	0	0	0	7	7	6	7	10	4	8	7	5	4	4	4	3	2	4	4	6	5	0	0	0	0	0	0	0	0	0	7	7	6	7
sp|O43164-2|PJA2_HUMAN;sp|O43164|PJA2_HUMAN	sp|O43164-2|PJA2_HUMAN;sp|O43164|PJA2_HUMAN	6;6	6;6	5;5	sp|O43164-2|PJA2_HUMAN Isoform 2 of E3 ubiquitin-protein ligase Praja-2 OS=Homo sapiens GN=PJA2;sp|O43164|PJA2_HUMAN E3 ubiquitin-protein ligase Praja-2 OS=Homo sapiens GN=PJA2 PE=1 SV=4	2	6	6	5	0	0	0	0	0	0	0	0	0	0	0	0	0	0	0	0	0	0	4	2	4	4	3	2	3	3	6	0	0	0	0	0	0	0	0	0	0	0	0	0
sp|O43167-2|ZBT24_HUMAN;sp|O43167|ZBT24_HUMAN	sp|O43167-2|ZBT24_HUMAN;sp|O43167|ZBT24_HUMAN	2;2	2;2	2;2	sp|O43167-2|ZBT24_HUMAN Isoform 2 of Zinc finger and BTB domain-containing protein 24 OS=Homo sapiens GN=ZBTB24;sp|O43167|ZBT24_HUMAN Zinc finger and BTB domain-containing protein 24 OS=Homo sapiens GN=ZBTB24 PE=1 SV=2	2	2	2	2	0	0	0	0	0	0	0	0	0	0	0	0	0	0	0	1	0	0	0	0	0	0	0	0	2	2	1	0	0	0	0	0	0	0	0	0	0	0	0	0
sp|O43169|CYB5B_HUMAN	sp|O43169|CYB5B_HUMAN	6	6	6	sp|O43169|CYB5B_HUMAN Cytochrome b5 type B OS=Homo sapiens GN=CYB5B PE=1 SV=2	1	6	6	6	0	0	0	0	0	0	0	0	0	4	3	2	4	2	2	5	3	2	2	2	2	4	1	2	3	2	3	0	0	0	0	0	0	0	0	0	4	3	2	4
sp|O43172-2|PRP4_HUMAN;sp|O43172|PRP4_HUMAN	sp|O43172-2|PRP4_HUMAN;sp|O43172|PRP4_HUMAN	22;22	22;22	22;22	sp|O43172-2|PRP4_HUMAN Isoform 2 of U4/U6 small nuclear ribonucleoprotein Prp4 OS=Homo sapiens GN=PRPF4;sp|O43172|PRP4_HUMAN U4/U6 small nuclear ribonucleoprotein Prp4 OS=Homo sapiens GN=PRPF4 PE=1 SV=2	2	22	22	22	0	0	0	0	0	0	0	0	0	12	12	8	11	9	11	9	10	7	16	15	16	15	16	15	15	18	17	0	0	0	0	0	0	0	0	0	12	12	8	11
sp|O43175|SERA_HUMAN	sp|O43175|SERA_HUMAN	25	25	25	sp|O43175|SERA_HUMAN D-3-phosphoglycerate dehydrogenase OS=Homo sapiens GN=PHGDH PE=1 SV=4	1	25	25	25	24	23	21	24	24	24	24	24	23	15	17	15	15	16	16	16	15	16	14	15	15	18	16	15	13	16	15	24	23	21	24	24	24	24	24	23	15	17	15	15
sp|O43181|NDUS4_HUMAN	sp|O43181|NDUS4_HUMAN	4	4	4	sp|O43181|NDUS4_HUMAN NADH dehydrogenase [ubiquinone] iron-sulfur protein 4, mitochondrial OS=Homo sapiens GN=NDUFS4 PE=1 SV=1	1	4	4	4	0	0	0	0	0	0	0	0	0	4	4	3	3	4	3	4	4	3	0	0	0	0	0	0	0	0	0	0	0	0	0	0	0	0	0	0	4	4	3	3
sp|O43182|RHG06_HUMAN;sp|O43182-4|RHG06_HUMAN;sp|O43182-2|RHG06_HUMAN;sp|O43182-5|RHG06_HUMAN;sp|O43182-3|RHG06_HUMAN	sp|O43182|RHG06_HUMAN;sp|O43182-4|RHG06_HUMAN;sp|O43182-2|RHG06_HUMAN;sp|O43182-5|RHG06_HUMAN;sp|O43182-3|RHG06_HUMAN	8;7;6;5;5	8;7;6;5;5	8;7;6;5;5	sp|O43182|RHG06_HUMAN Rho GTPase-activating protein 6 OS=Homo sapiens GN=ARHGAP6 PE=1 SV=3;sp|O43182-4|RHG06_HUMAN Isoform 4 of Rho GTPase-activating protein 6 OS=Homo sapiens GN=ARHGAP6;sp|O43182-2|RHG06_HUMAN Isoform 1 of Rho GTPase-activating protein 6	5	8	8	8	0	1	1	0	1	2	1	1	2	0	0	0	0	0	0	0	0	0	1	2	3	2	5	4	3	2	4	0	1	1	0	1	2	1	1	2	0	0	0	0
sp|O43237|DC1L2_HUMAN;sp|O43237-2|DC1L2_HUMAN	sp|O43237|DC1L2_HUMAN;sp|O43237-2|DC1L2_HUMAN	16;15	15;15	15;15	sp|O43237|DC1L2_HUMAN Cytoplasmic dynein 1 light intermediate chain 2 OS=Homo sapiens GN=DYNC1LI2 PE=1 SV=1;sp|O43237-2|DC1L2_HUMAN Isoform 2 of Cytoplasmic dynein 1 light intermediate chain 2 OS=Homo sapiens GN=DYNC1LI2	2	16	15	15	11	11	11	11	13	9	11	13	11	1	0	2	1	1	2	1	1	2	10	10	10	11	13	10	12	12	12	10	10	10	11	12	9	11	12	11	0	0	2	1
sp|O43242|PSMD3_HUMAN;sp|O43242-2|PSMD3_HUMAN	sp|O43242|PSMD3_HUMAN;sp|O43242-2|PSMD3_HUMAN	35;22	35;22	35;22	sp|O43242|PSMD3_HUMAN 26S proteasome non-ATPase regulatory subunit 3 OS=Homo sapiens GN=PSMD3 PE=1 SV=2;sp|O43242-2|PSMD3_HUMAN Isoform 2 of 26S proteasome non-ATPase regulatory subunit 3 OS=Homo sapiens GN=PSMD3	2	35	35	35	17	18	17	17	17	18	18	17	18	13	13	11	9	11	10	10	12	9	27	29	31	25	29	30	26	26	28	17	18	17	17	17	18	18	17	18	13	13	11	9
sp|O43251-6|RFOX2_HUMAN;sp|O43251-8|RFOX2_HUMAN;sp|O43251-5|RFOX2_HUMAN;sp|O43251-10|RFOX2_HUMAN;sp|O43251-2|RFOX2_HUMAN;sp|O43251|RFOX2_HUMAN;sp|O43251-9|RFOX2_HUMAN;sp|Q9NWB1-3|RFOX1_HUMAN;sp|O43251-4|RFOX2_HUMAN;sp|Q9NWB1-4|RFOX1_HUMAN;sp|Q9NWB1-5|RFOX1_HUMAN;sp|Q9NWB1|RFOX1_HUMAN;sp|O43251-7|RFOX2_HUMAN;sp|Q9NWB1-2|RFOX1_HUMAN;sp|A6NFN3|RFOX3_HUMAN;sp|A6NFN3-2|RFOX3_HUMAN;sp|O43251-3|RFOX2_HU…	sp|O43251-6|RFOX2_HUMAN;sp|O43251-8|RFOX2_HUMAN;sp|O43251-5|RFOX2_HUMAN;sp|O43251-10|RFOX2_HUMAN;sp|O43251-2|RFOX2_HUMAN;sp|O43251|RFOX2_HUMAN;sp|O43251-9|RFOX2_HUMAN;sp|Q9NWB1-3|RFOX1_HUMAN;sp|O43251-4|RFOX2_HUMAN;sp|Q9NWB1-4|RFOX1_HUMAN;sp|Q9NWB1-5|RFOX1_HUMAN;sp|Q9NWB1|RFOX1_HUMAN;sp|O43251-7|RFOX2_HUMAN;sp|Q9NWB1-2|RFOX1_HUMAN	9;9;6;6;6;6;5;5;5;5;5;5;5;5;3;3;3	9;9;6;6;6;6;5;5;5;5;5;5;5;5;3;3;3	9;9;6;6;6;6;5;5;5;5;5;5;5;5;3;3;3	sp|O43251-6|RFOX2_HUMAN Isoform 6 of RNA binding protein fox-1 homolog 2 OS=Homo sapiens GN=RBFOX2;sp|O43251-8|RFOX2_HUMAN Isoform 8 of RNA binding protein fox-1 homolog 2 OS=Homo sapiens GN=RBFOX2;sp|O43251-5|RFOX2_HUMAN Isoform 5 of RNA binding protein f	17	9	9	9	2	1	1	0	1	2	1	1	1	5	6	7	5	7	5	7	7	6	5	6	5	5	4	6	6	5	5	2	1	1	0	1	2	1	1	1	5	6	7	5
sp|O43252|PAPS1_HUMAN;sp|O95340|PAPS2_HUMAN;sp|O95340-2|PAPS2_HUMAN	sp|O43252|PAPS1_HUMAN	27;2;2	27;2;2	26;2;2	sp|O43252|PAPS1_HUMAN Bifunctional 3-phosphoadenosine 5-phosphosulfate synthase 1 OS=Homo sapiens GN=PAPSS1 PE=1 SV=2	3	27	27	26	0	0	0	0	0	0	0	0	0	0	0	1	0	1	1	1	0	1	20	19	18	18	20	23	18	20	18	0	0	0	0	0	0	0	0	0	0	0	1	0
sp|O43257|ZNHI1_HUMAN	sp|O43257|ZNHI1_HUMAN	3	3	3	sp|O43257|ZNHI1_HUMAN Zinc finger HIT domain-containing protein 1 OS=Homo sapiens GN=ZNHIT1 PE=1 SV=1	1	3	3	3	0	0	0	0	0	0	0	0	0	1	0	0	1	1	0	1	1	0	1	1	1	1	1	1	1	0	0	0	0	0	0	0	0	0	0	0	1	0	0	1
sp|O43264|ZW10_HUMAN;sp|O43264-2|ZW10_HUMAN	sp|O43264|ZW10_HUMAN;sp|O43264-2|ZW10_HUMAN	30;24	30;24	30;24	sp|O43264|ZW10_HUMAN Centromere/kinetochore protein zw10 homolog OS=Homo sapiens GN=ZW10 PE=1 SV=3;sp|O43264-2|ZW10_HUMAN Isoform 2 of Centromere/kinetochore protein zw10 homolog OS=Homo sapiens GN=ZW10	2	30	30	30	0	0	0	0	0	0	0	0	0	2	8	6	2	4	6	2	6	4	17	16	18	17	18	19	18	18	20	0	0	0	0	0	0	0	0	0	2	8	6	2
sp|O43290|SNUT1_HUMAN	sp|O43290|SNUT1_HUMAN	45	45	45	sp|O43290|SNUT1_HUMAN U4/U6.U5 tri-snRNP-associated protein 1 OS=Homo sapiens GN=SART1 PE=1 SV=1	1	45	45	45	0	0	1	0	0	0	0	0	0	27	30	26	29	26	24	27	27	24	27	28	31	31	25	28	29	31	28	0	0	1	0	0	0	0	0	0	27	30	26	29
sp|O43292|GPAA1_HUMAN;sp|O43292-2|GPAA1_HUMAN	sp|O43292|GPAA1_HUMAN;sp|O43292-2|GPAA1_HUMAN	9;8	9;8	9;8	sp|O43292|GPAA1_HUMAN Glycosylphosphatidylinositol anchor attachment 1 protein OS=Homo sapiens GN=GPAA1 PE=1 SV=3;sp|O43292-2|GPAA1_HUMAN Isoform 2 of Glycosylphosphatidylinositol anchor attachment 1 protein OS=Homo sapiens GN=GPAA1	2	9	9	9	0	0	0	0	0	0	0	0	0	4	7	4	4	3	4	6	4	4	0	0	0	0	0	0	0	0	0	0	0	0	0	0	0	0	0	0	4	7	4	4
sp|O43301|HS12A_HUMAN;sp|Q96MM6|HS12B_HUMAN	sp|O43301|HS12A_HUMAN	29;1	29;1	29;1	sp|O43301|HS12A_HUMAN Heat shock 70 kDa protein 12A OS=Homo sapiens GN=HSPA12A PE=1 SV=2	2	29	29	29	20	20	19	21	19	21	21	22	19	9	7	11	8	8	10	8	10	6	16	16	17	18	20	18	18	17	19	20	20	19	21	19	21	21	22	19	9	7	11	8
sp|O43303-2|CP110_HUMAN;sp|O43303|CP110_HUMAN	sp|O43303-2|CP110_HUMAN;sp|O43303|CP110_HUMAN	6;6	6;6	6;6	sp|O43303-2|CP110_HUMAN Isoform 2 of Centriolar coiled-coil protein of 110 kDa OS=Homo sapiens GN=CCP110;sp|O43303|CP110_HUMAN Centriolar coiled-coil protein of 110 kDa OS=Homo sapiens GN=CCP110 PE=1 SV=3	2	6	6	6	0	0	0	0	0	0	0	0	0	0	0	0	0	0	0	0	0	0	1	2	1	3	1	1	2	1	1	0	0	0	0	0	0	0	0	0	0	0	0	0
sp|O43309|ZSC12_HUMAN;sp|Q9UJU3-2|ZN112_HUMAN;sp|Q9UJU3|ZN112_HUMAN;sp|A6NN14|ZN729_HUMAN	sp|O43309|ZSC12_HUMAN;sp|Q9UJU3-2|ZN112_HUMAN;sp|Q9UJU3|ZN112_HUMAN;sp|A6NN14|ZN729_HUMAN	2;1;1;1	1;1;1;1	1;1;1;1	sp|O43309|ZSC12_HUMAN Zinc finger and SCAN domain-containing protein 12 OS=Homo sapiens GN=ZSCAN12 PE=1 SV=1;sp|Q9UJU3-2|ZN112_HUMAN Isoform 2 of Zinc finger protein 112 OS=Homo sapiens GN=ZNF112;sp|Q9UJU3|ZN112_HUMAN Zinc finger protein 112 OS=Homo sapien	4	2	1	1	0	0	0	0	0	0	0	0	0	0	0	0	0	1	1	0	0	1	1	1	1	0	0	0	1	1	1	0	0	0	0	0	0	0	0	0	0	0	0	0
sp|O43310|CTIF_HUMAN;sp|O43310-2|CTIF_HUMAN	sp|O43310|CTIF_HUMAN;sp|O43310-2|CTIF_HUMAN	12;12	12;12	12;12	sp|O43310|CTIF_HUMAN CBP80/20-dependent translation initiation factor OS=Homo sapiens GN=CTIF PE=1 SV=1;sp|O43310-2|CTIF_HUMAN Isoform 2 of CBP80/20-dependent translation initiation factor OS=Homo sapiens GN=CTIF	2	12	12	12	0	0	0	0	0	0	0	0	0	0	0	0	1	0	0	0	0	0	3	5	5	2	2	1	5	6	6	0	0	0	0	0	0	0	0	0	0	0	0	1
sp|O43312-4|MTSS1_HUMAN;sp|O43312|MTSS1_HUMAN;sp|O43312-5|MTSS1_HUMAN;sp|O43312-2|MTSS1_HUMAN	sp|O43312-4|MTSS1_HUMAN;sp|O43312|MTSS1_HUMAN;sp|O43312-5|MTSS1_HUMAN;sp|O43312-2|MTSS1_HUMAN	11;11;11;6	11;11;11;6	10;10;10;6	sp|O43312-4|MTSS1_HUMAN Isoform 3 of Metastasis suppressor protein 1 OS=Homo sapiens GN=MTSS1;sp|O43312|MTSS1_HUMAN Metastasis suppressor protein 1 OS=Homo sapiens GN=MTSS1 PE=1 SV=2;sp|O43312-5|MTSS1_HUMAN Isoform 4 of Metastasis suppressor protein 1 OS=H	4	11	11	10	3	2	3	1	1	2	0	0	3	0	0	0	0	0	0	0	0	0	7	4	8	7	6	7	6	6	5	3	2	3	1	1	2	0	0	3	0	0	0	0
sp|O43314|VIP2_HUMAN;sp|O43314-2|VIP2_HUMAN	sp|O43314|VIP2_HUMAN;sp|O43314-2|VIP2_HUMAN	32;31	32;31	26;25	sp|O43314|VIP2_HUMAN Inositol hexakisphosphate and diphosphoinositol-pentakisphosphate kinase 2 OS=Homo sapiens GN=PPIP5K2 PE=1 SV=3;sp|O43314-2|VIP2_HUMAN Isoform 2 of Inositol hexakisphosphate and diphosphoinositol-pentakisphosphate kinase 2 OS=Homo sapi	2	32	32	26	1	1	1	0	1	0	0	1	1	0	0	0	0	1	0	0	1	0	16	15	15	15	14	14	18	13	15	1	1	1	0	1	0	0	1	1	0	0	0	0
sp|O43318-4|M3K7_HUMAN;sp|O43318-3|M3K7_HUMAN;sp|O43318-2|M3K7_HUMAN;sp|O43318|M3K7_HUMAN	sp|O43318-4|M3K7_HUMAN;sp|O43318-3|M3K7_HUMAN;sp|O43318-2|M3K7_HUMAN;sp|O43318|M3K7_HUMAN	5;5;5;5	5;5;5;5	5;5;5;5	sp|O43318-4|M3K7_HUMAN Isoform 1D of Mitogen-activated protein kinase kinase kinase 7 OS=Homo sapiens GN=MAP3K7;sp|O43318-3|M3K7_HUMAN Isoform 1C of Mitogen-activated protein kinase kinase kinase 7 OS=Homo sapiens GN=MAP3K7;sp|O43318-2|M3K7_HUMAN Isoform 1	4	5	5	5	1	1	1	0	1	0	0	2	0	0	0	0	0	0	0	0	0	0	1	0	1	1	1	2	2	2	1	1	1	1	0	1	0	0	2	0	0	0	0	0
sp|O43324|MCA3_HUMAN;sp|O43324-2|MCA3_HUMAN	sp|O43324|MCA3_HUMAN;sp|O43324-2|MCA3_HUMAN	11;8	11;8	11;8	sp|O43324|MCA3_HUMAN Eukaryotic translation elongation factor 1 epsilon-1 OS=Homo sapiens GN=EEF1E1 PE=1 SV=1;sp|O43324-2|MCA3_HUMAN Isoform 2 of Eukaryotic translation elongation factor 1 epsilon-1 OS=Homo sapiens GN=EEF1E1	2	11	11	11	0	1	0	0	0	0	0	0	0	4	2	3	3	5	2	4	2	4	9	10	8	9	8	9	9	9	8	0	1	0	0	0	0	0	0	0	4	2	3	3
sp|O43325|LYRM1_HUMAN	sp|O43325|LYRM1_HUMAN	2	2	2	sp|O43325|LYRM1_HUMAN LYR motif-containing protein 1 OS=Homo sapiens GN=LYRM1 PE=2 SV=1	1	2	2	2	1	1	1	1	2	1	2	0	1	0	0	1	1	1	1	0	1	1	1	1	1	1	1	1	1	1	1	1	1	1	1	2	1	2	0	1	0	0	1	1
sp|O43347|MSI1H_HUMAN	sp|O43347|MSI1H_HUMAN	9	7	7	sp|O43347|MSI1H_HUMAN RNA-binding protein Musashi homolog 1 OS=Homo sapiens GN=MSI1 PE=1 SV=1	1	9	7	7	0	0	0	0	0	0	0	0	0	6	6	3	6	6	4	6	5	2	4	6	4	4	3	4	5	6	7	0	0	0	0	0	0	0	0	0	4	4	2	4
sp|O43353|RIPK2_HUMAN;sp|O43353-2|RIPK2_HUMAN	sp|O43353|RIPK2_HUMAN;sp|O43353-2|RIPK2_HUMAN	7;6	6;5	6;5	sp|O43353|RIPK2_HUMAN Receptor-interacting serine/threonine-protein kinase 2 OS=Homo sapiens GN=RIPK2 PE=1 SV=2;sp|O43353-2|RIPK2_HUMAN Isoform 2 of Receptor-interacting serine/threonine-protein kinase 2 OS=Homo sapiens GN=RIPK2	2	7	6	6	1	1	1	1	1	1	1	1	1	0	0	0	0	0	0	0	0	0	3	2	3	2	3	3	2	3	3	0	0	0	0	0	0	0	0	0	0	0	0	0
sp|O43390|HNRPR_HUMAN;sp|O43390-3|HNRPR_HUMAN	sp|O43390|HNRPR_HUMAN;sp|O43390-3|HNRPR_HUMAN	38;35	38;35	2;2	sp|O43390|HNRPR_HUMAN Heterogeneous nuclear ribonucleoprotein R OS=Homo sapiens GN=HNRNPR PE=1 SV=1;sp|O43390-3|HNRPR_HUMAN Isoform 3 of Heterogeneous nuclear ribonucleoprotein R OS=Homo sapiens GN=HNRNPR	2	38	38	2	5	4	5	3	6	5	3	5	5	27	27	20	30	27	21	29	27	22	26	26	27	28	28	24	26	27	26	5	4	5	3	6	5	3	5	5	27	27	20	30
sp|O43390-2|HNRPR_HUMAN;sp|O43390-4|HNRPR_HUMAN	sp|O43390-2|HNRPR_HUMAN;sp|O43390-4|HNRPR_HUMAN	38;30	2;2	2;2	sp|O43390-2|HNRPR_HUMAN Isoform 2 of Heterogeneous nuclear ribonucleoprotein R OS=Homo sapiens GN=HNRNPR;sp|O43390-4|HNRPR_HUMAN Isoform 4 of Heterogeneous nuclear ribonucleoprotein R OS=Homo sapiens GN=HNRNPR	2	38	2	2	5	4	5	3	6	5	3	5	5	27	26	19	29	26	20	29	26	21	26	26	26	28	28	24	26	26	25	0	0	0	0	0	0	0	0	0	2	1	0	1
sp|O43395|PRPF3_HUMAN;sp|O43395-3|PRPF3_HUMAN	sp|O43395|PRPF3_HUMAN	29;12	29;12	29;12	sp|O43395|PRPF3_HUMAN U4/U6 small nuclear ribonucleoprotein Prp3 OS=Homo sapiens GN=PRPF3 PE=1 SV=2	2	29	29	29	0	0	0	0	1	0	0	0	1	19	17	14	16	18	19	16	15	15	20	22	20	21	20	22	22	23	22	0	0	0	0	1	0	0	0	1	19	17	14	16
sp|O43396|TXNL1_HUMAN	sp|O43396|TXNL1_HUMAN	18	18	18	sp|O43396|TXNL1_HUMAN Thioredoxin-like protein 1 OS=Homo sapiens GN=TXNL1 PE=1 SV=3	1	18	18	18	18	16	15	17	15	13	18	16	15	1	2	1	0	0	2	1	3	1	0	0	0	0	0	0	0	0	0	18	16	15	17	15	13	18	16	15	1	2	1	0
sp|O43399-5|TPD54_HUMAN;sp|O43399|TPD54_HUMAN;sp|O43399-7|TPD54_HUMAN;sp|O43399-4|TPD54_HUMAN;sp|O43399-2|TPD54_HUMAN;sp|O43399-3|TPD54_HUMAN;sp|O43399-6|TPD54_HUMAN	sp|O43399-5|TPD54_HUMAN;sp|O43399|TPD54_HUMAN;sp|O43399-7|TPD54_HUMAN;sp|O43399-4|TPD54_HUMAN;sp|O43399-2|TPD54_HUMAN;sp|O43399-3|TPD54_HUMAN;sp|O43399-6|TPD54_HUMAN	17;16;16;15;14;14;12	17;16;16;15;14;14;12	17;16;16;15;14;14;12	sp|O43399-5|TPD54_HUMAN Isoform 5 of Tumor protein D54 OS=Homo sapiens GN=TPD52L2;sp|O43399|TPD54_HUMAN Tumor protein D54 OS=Homo sapiens GN=TPD52L2 PE=1 SV=2;sp|O43399-7|TPD54_HUMAN Isoform 7 of Tumor protein D54 OS=Homo sapiens GN=TPD52L2;sp|O43399-4|TPD	7	17	17	17	14	12	11	14	11	10	14	11	12	1	3	2	1	1	2	2	2	2	0	0	0	2	0	0	0	1	0	14	12	11	14	11	10	14	11	12	1	3	2	1
sp|O43402|EMC8_HUMAN;sp|O43402-2|EMC8_HUMAN	sp|O43402|EMC8_HUMAN	9;4	9;4	9;4	sp|O43402|EMC8_HUMAN ER membrane protein complex subunit 8 OS=Homo sapiens GN=EMC8 PE=1 SV=1	2	9	9	9	2	1	0	2	1	1	1	1	0	4	6	5	4	5	6	5	6	5	0	0	0	0	2	0	1	1	1	2	1	0	2	1	1	1	1	0	4	6	5	4
sp|O43414|ERI3_HUMAN;sp|O43414-3|ERI3_HUMAN;sp|O43414-2|ERI3_HUMAN	sp|O43414|ERI3_HUMAN;sp|O43414-3|ERI3_HUMAN;sp|O43414-2|ERI3_HUMAN	8;7;7	8;7;7	8;7;7	sp|O43414|ERI3_HUMAN ERI1 exoribonuclease 3 OS=Homo sapiens GN=ERI3 PE=1 SV=2;sp|O43414-3|ERI3_HUMAN Isoform 3 of ERI1 exoribonuclease 3 OS=Homo sapiens GN=ERI3;sp|O43414-2|ERI3_HUMAN Isoform 2 of ERI1 exoribonuclease 3 OS=Homo sapiens GN=ERI3	3	8	8	8	5	4	5	4	6	5	3	6	6	0	0	0	1	1	1	1	1	1	3	1	2	2	3	1	2	2	2	5	4	5	4	6	5	3	6	6	0	0	0	1
sp|O43422|P52K_HUMAN;sp|O43422-2|P52K_HUMAN	sp|O43422|P52K_HUMAN;sp|O43422-2|P52K_HUMAN	13;10	13;10	13;10	sp|O43422|P52K_HUMAN 52 kDa repressor of the inhibitor of the protein kinase OS=Homo sapiens GN=PRKRIR PE=1 SV=2;sp|O43422-2|P52K_HUMAN Isoform Short of 52 kDa repressor of the inhibitor of the protein kinase OS=Homo sapiens GN=PRKRIR	2	13	13	13	0	0	0	0	0	0	0	0	0	0	0	0	0	0	0	0	0	0	5	3	3	3	4	3	5	6	6	0	0	0	0	0	0	0	0	0	0	0	0	0
sp|O43427-2|FIBP_HUMAN;sp|O43427|FIBP_HUMAN	sp|O43427-2|FIBP_HUMAN;sp|O43427|FIBP_HUMAN	11;11	11;11	11;11	sp|O43427-2|FIBP_HUMAN Isoform Short of Acidic fibroblast growth factor intracellular-binding protein OS=Homo sapiens GN=FIBP;sp|O43427|FIBP_HUMAN Acidic fibroblast growth factor intracellular-binding protein OS=Homo sapiens GN=FIBP PE=1 SV=3	2	11	11	11	0	0	0	0	0	0	0	0	0	2	2	1	1	1	1	1	1	1	5	5	5	4	4	2	3	4	6	0	0	0	0	0	0	0	0	0	2	2	1	1
sp|O43432|IF4G3_HUMAN;sp|O43432-3|IF4G3_HUMAN;sp|O43432-4|IF4G3_HUMAN;sp|O43432-2|IF4G3_HUMAN	sp|O43432|IF4G3_HUMAN;sp|O43432-3|IF4G3_HUMAN;sp|O43432-4|IF4G3_HUMAN	51;51;45;8	45;45;39;7	44;44;39;6	sp|O43432|IF4G3_HUMAN Eukaryotic translation initiation factor 4 gamma 3 OS=Homo sapiens GN=EIF4G3 PE=1 SV=2;sp|O43432-3|IF4G3_HUMAN Isoform 3 of Eukaryotic translation initiation factor 4 gamma 3 OS=Homo sapiens GN=EIF4G3;sp|O43432-4|IF4G3_HUMAN Isoform 4	4	51	45	44	21	24	18	18	27	18	21	24	16	1	1	1	0	0	1	0	0	2	14	18	19	22	15	13	19	21	21	16	21	13	14	22	13	17	21	12	0	0	0	0
sp|O43439-2|MTG8R_HUMAN;sp|O43439-5|MTG8R_HUMAN;sp|O43439|MTG8R_HUMAN;sp|O43439-4|MTG8R_HUMAN;sp|O43439-3|MTG8R_HUMAN	sp|O43439-2|MTG8R_HUMAN;sp|O43439-5|MTG8R_HUMAN;sp|O43439|MTG8R_HUMAN;sp|O43439-4|MTG8R_HUMAN	4;4;4;4;1	4;4;4;4;1	4;4;4;4;1	sp|O43439-2|MTG8R_HUMAN Isoform 2 of Protein CBFA2T2 OS=Homo sapiens GN=CBFA2T2;sp|O43439-5|MTG8R_HUMAN Isoform 5 of Protein CBFA2T2 OS=Homo sapiens GN=CBFA2T2;sp|O43439|MTG8R_HUMAN Protein CBFA2T2 OS=Homo sapiens GN=CBFA2T2 PE=1 SV=1;sp|O43439-4|MTG8R_HUM	5	4	4	4	0	0	0	0	0	0	0	0	0	0	0	0	0	0	0	0	0	0	1	2	1	0	0	3	0	2	3	0	0	0	0	0	0	0	0	0	0	0	0	0
sp|O43447|PPIH_HUMAN;sp|O43447-2|PPIH_HUMAN	sp|O43447|PPIH_HUMAN;sp|O43447-2|PPIH_HUMAN	13;10	13;10	12;10	sp|O43447|PPIH_HUMAN Peptidyl-prolyl cis-trans isomerase H OS=Homo sapiens GN=PPIH PE=1 SV=1;sp|O43447-2|PPIH_HUMAN Isoform 2 of Peptidyl-prolyl cis-trans isomerase H OS=Homo sapiens GN=PPIH	2	13	13	12	4	4	7	4	4	8	5	5	7	5	6	2	4	2	3	5	3	4	6	7	6	5	5	6	6	6	9	4	4	7	4	4	8	5	5	7	5	6	2	4
sp|O43463|SUV91_HUMAN;sp|O43463-2|SUV91_HUMAN	sp|O43463|SUV91_HUMAN;sp|O43463-2|SUV91_HUMAN	2;2	2;2	2;2	sp|O43463|SUV91_HUMAN Histone-lysine N-methyltransferase SUV39H1 OS=Homo sapiens GN=SUV39H1 PE=1 SV=1;sp|O43463-2|SUV91_HUMAN Isoform 2 of Histone-lysine N-methyltransferase SUV39H1 OS=Homo sapiens GN=SUV39H1	2	2	2	2	0	0	0	0	0	0	0	0	0	1	1	0	2	0	0	0	0	0	0	0	0	0	0	0	0	0	0	0	0	0	0	0	0	0	0	0	1	1	0	2
sp|O43464|HTRA2_HUMAN;sp|O43464-3|HTRA2_HUMAN;sp|O43464-2|HTRA2_HUMAN;sp|O43464-4|HTRA2_HUMAN;sp|P83110-2|HTRA3_HUMAN;sp|P83110|HTRA3_HUMAN	sp|O43464|HTRA2_HUMAN;sp|O43464-3|HTRA2_HUMAN;sp|O43464-2|HTRA2_HUMAN	12;10;9;5;1;1	12;10;9;5;1;1	12;10;9;5;1;1	sp|O43464|HTRA2_HUMAN Serine protease HTRA2, mitochondrial OS=Homo sapiens GN=HTRA2 PE=1 SV=2;sp|O43464-3|HTRA2_HUMAN Isoform 3 of Serine protease HTRA2, mitochondrial OS=Homo sapiens GN=HTRA2;sp|O43464-2|HTRA2_HUMAN Isoform 2 of Serine protease HTRA2, mit	6	12	12	12	2	2	1	1	1	1	1	1	1	3	3	5	3	3	4	1	5	4	6	5	7	6	5	4	4	4	4	2	2	1	1	1	1	1	1	1	3	3	5	3
sp|O43488|ARK72_HUMAN	sp|O43488|ARK72_HUMAN	11	11	8	sp|O43488|ARK72_HUMAN Aflatoxin B1 aldehyde reductase member 2 OS=Homo sapiens GN=AKR7A2 PE=1 SV=3	1	11	11	8	10	9	9	9	8	8	8	8	7	1	0	0	0	1	1	0	0	1	2	3	2	2	1	1	3	2	3	10	9	9	9	8	8	8	8	7	1	0	0	0
sp|O43493-2|TGON2_HUMAN;sp|O43493-5|TGON2_HUMAN;sp|O43493-3|TGON2_HUMAN;sp|O43493|TGON2_HUMAN;sp|O43493-4|TGON2_HUMAN;sp|O43493-6|TGON2_HUMAN	sp|O43493-2|TGON2_HUMAN;sp|O43493-5|TGON2_HUMAN;sp|O43493-3|TGON2_HUMAN;sp|O43493|TGON2_HUMAN;sp|O43493-4|TGON2_HUMAN;sp|O43493-6|TGON2_HUMAN	14;14;14;14;12;9	14;14;14;14;12;9	14;14;14;14;12;9	sp|O43493-2|TGON2_HUMAN Isoform TGN46 of Trans-Golgi network integral membrane protein 2 OS=Homo sapiens GN=TGOLN2;sp|O43493-5|TGON2_HUMAN Isoform 5 of Trans-Golgi network integral membrane protein 2 OS=Homo sapiens GN=TGOLN2;sp|O43493-3|TGON2_HUMAN Isofor	6	14	14	14	0	0	0	0	0	0	0	0	0	5	4	2	5	4	1	8	3	2	2	2	1	1	2	1	4	5	6	0	0	0	0	0	0	0	0	0	5	4	2	5
sp|O43502|RA51C_HUMAN;sp|O43502-2|RA51C_HUMAN	sp|O43502|RA51C_HUMAN;sp|O43502-2|RA51C_HUMAN	4;2	4;2	4;2	sp|O43502|RA51C_HUMAN DNA repair protein RAD51 homolog 3 OS=Homo sapiens GN=RAD51C PE=1 SV=1;sp|O43502-2|RA51C_HUMAN Isoform 2 of DNA repair protein RAD51 homolog 3 OS=Homo sapiens GN=RAD51C	2	4	4	4	0	0	0	0	0	0	0	0	0	0	0	0	0	0	0	0	0	0	1	1	2	2	1	0	3	1	2	0	0	0	0	0	0	0	0	0	0	0	0	0
sp|O43504|LTOR5_HUMAN	sp|O43504|LTOR5_HUMAN	2	2	2	sp|O43504|LTOR5_HUMAN Ragulator complex protein LAMTOR5 OS=Homo sapiens GN=LAMTOR5 PE=1 SV=1	1	2	2	2	0	0	0	0	0	0	0	0	0	2	2	2	2	1	2	2	2	2	0	0	1	0	0	0	0	0	0	0	0	0	0	0	0	0	0	0	2	2	2	2
sp|O43505|B4GA1_HUMAN	sp|O43505|B4GA1_HUMAN	4	4	4	sp|O43505|B4GA1_HUMAN Beta-1,4-glucuronyltransferase 1 OS=Homo sapiens GN=B4GAT1 PE=1 SV=1	1	4	4	4	0	0	0	0	0	0	0	0	0	3	2	1	2	3	1	2	1	1	0	0	0	0	0	0	0	0	0	0	0	0	0	0	0	0	0	0	3	2	1	2
sp|O43513|MED7_HUMAN	sp|O43513|MED7_HUMAN	3	3	3	sp|O43513|MED7_HUMAN Mediator of RNA polymerase II transcription subunit 7 OS=Homo sapiens GN=MED7 PE=1 SV=1	1	3	3	3	0	0	0	0	0	0	0	0	0	0	0	0	0	0	0	0	0	0	0	1	1	0	1	1	1	1	1	0	0	0	0	0	0	0	0	0	0	0	0	0
sp|O43524-2|FOXO3_HUMAN;sp|O43524|FOXO3_HUMAN	sp|O43524-2|FOXO3_HUMAN;sp|O43524|FOXO3_HUMAN	2;2	2;2	2;2	sp|O43524-2|FOXO3_HUMAN Isoform 2 of Forkhead box protein O3 OS=Homo sapiens GN=FOXO3;sp|O43524|FOXO3_HUMAN Forkhead box protein O3 OS=Homo sapiens GN=FOXO3 PE=1 SV=1	2	2	2	2	0	0	0	0	0	0	0	0	0	0	1	1	0	0	1	0	1	1	2	2	1	1	1	0	2	1	2	0	0	0	0	0	0	0	0	0	0	1	1	0
sp|O43542|XRCC3_HUMAN	sp|O43542|XRCC3_HUMAN	4	4	4	sp|O43542|XRCC3_HUMAN DNA repair protein XRCC3 OS=Homo sapiens GN=XRCC3 PE=1 SV=1	1	4	4	4	0	0	0	0	0	0	0	0	0	0	0	0	0	0	0	0	0	0	2	2	2	3	1	2	1	1	2	0	0	0	0	0	0	0	0	0	0	0	0	0
sp|O43567|RNF13_HUMAN	sp|O43567|RNF13_HUMAN	3	3	1	sp|O43567|RNF13_HUMAN E3 ubiquitin-protein ligase RNF13 OS=Homo sapiens GN=RNF13 PE=1 SV=1	1	3	3	1	0	0	0	0	0	0	0	1	0	1	3	2	2	1	1	1	2	1	0	0	0	0	0	0	0	1	0	0	0	0	0	0	0	0	1	0	1	3	2	2
sp|O43583|DENR_HUMAN	sp|O43583|DENR_HUMAN	9	9	9	sp|O43583|DENR_HUMAN Density-regulated protein OS=Homo sapiens GN=DENR PE=1 SV=2	1	9	9	9	9	7	8	8	7	8	8	7	7	3	2	3	2	3	3	4	3	3	1	0	0	1	0	0	1	2	4	9	7	8	8	7	8	8	7	7	3	2	3	2
sp|O43592|XPOT_HUMAN	sp|O43592|XPOT_HUMAN	31	31	31	sp|O43592|XPOT_HUMAN Exportin-T OS=Homo sapiens GN=XPOT PE=1 SV=2	1	31	31	31	8	8	10	11	6	9	9	6	8	1	1	0	1	1	0	1	1	0	29	25	25	26	28	27	28	26	26	8	8	10	11	6	9	9	6	8	1	1	0	1
sp|O43598|DNPH1_HUMAN;sp|O43598-2|DNPH1_HUMAN	sp|O43598|DNPH1_HUMAN;sp|O43598-2|DNPH1_HUMAN	8;4	8;4	8;4	sp|O43598|DNPH1_HUMAN 2-deoxynucleoside 5-phosphate N-hydrolase 1 OS=Homo sapiens GN=DNPH1 PE=1 SV=1;sp|O43598-2|DNPH1_HUMAN Isoform 2 of 2-deoxynucleoside 5-phosphate N-hydrolase 1 OS=Homo sapiens GN=DNPH1	2	8	8	8	6	6	5	6	4	4	7	5	4	0	1	0	0	1	0	0	1	0	0	1	0	0	0	0	1	2	1	6	6	5	6	4	4	7	5	4	0	1	0	0
sp|O43602-2|DCX_HUMAN;sp|O43602-4|DCX_HUMAN;sp|O43602-5|DCX_HUMAN;sp|O43602-3|DCX_HUMAN;sp|O43602|DCX_HUMAN	sp|O43602-2|DCX_HUMAN;sp|O43602-4|DCX_HUMAN;sp|O43602-5|DCX_HUMAN;sp|O43602-3|DCX_HUMAN;sp|O43602|DCX_HUMAN	16;16;16;16;15	13;13;13;13;12	13;13;13;13;12	sp|O43602-2|DCX_HUMAN Isoform 2 of Neuronal migration protein doublecortin OS=Homo sapiens GN=DCX;sp|O43602-4|DCX_HUMAN Isoform 4 of Neuronal migration protein doublecortin OS=Homo sapiens GN=DCX;sp|O43602-5|DCX_HUMAN Isoform 5 of Neuronal migration protei	5	16	13	13	15	13	13	16	13	13	14	12	12	3	6	6	3	6	2	4	7	2	3	3	2	4	2	3	3	3	2	13	11	11	13	10	10	12	10	10	3	4	5	2
sp|O43615|TIM44_HUMAN	sp|O43615|TIM44_HUMAN	23	23	23	sp|O43615|TIM44_HUMAN Mitochondrial import inner membrane translocase subunit TIM44 OS=Homo sapiens GN=TIMM44 PE=1 SV=2	1	23	23	23	14	13	7	15	11	7	13	14	8	19	20	21	20	19	19	20	21	20	14	14	14	15	16	15	17	18	16	14	13	7	15	11	7	13	14	8	19	20	21	20
sp|O43617|TPPC3_HUMAN;sp|O43617-2|TPPC3_HUMAN	sp|O43617|TPPC3_HUMAN;sp|O43617-2|TPPC3_HUMAN	8;7	8;7	8;7	sp|O43617|TPPC3_HUMAN Trafficking protein particle complex subunit 3 OS=Homo sapiens GN=TRAPPC3 PE=1 SV=1;sp|O43617-2|TPPC3_HUMAN Isoform 2 of Trafficking protein particle complex subunit 3 OS=Homo sapiens GN=TRAPPC3	2	8	8	8	7	7	4	7	7	4	7	6	5	0	1	0	1	0	0	0	1	0	5	4	5	5	6	6	6	6	6	7	7	4	7	7	4	7	6	5	0	1	0	1
sp|O43633|CHM2A_HUMAN	sp|O43633|CHM2A_HUMAN	8	8	8	sp|O43633|CHM2A_HUMAN Charged multivesicular body protein 2a OS=Homo sapiens GN=CHMP2A PE=1 SV=1	1	8	8	8	5	6	8	5	7	7	5	7	7	0	0	1	0	0	1	0	0	0	3	6	4	6	5	5	3	3	3	5	6	8	5	7	7	5	7	7	0	0	1	0
sp|O43639|NCK2_HUMAN	sp|O43639|NCK2_HUMAN	11	10	10	sp|O43639|NCK2_HUMAN Cytoplasmic protein NCK2 OS=Homo sapiens GN=NCK2 PE=1 SV=2	1	11	10	10	2	1	0	1	0	1	3	0	0	0	0	0	0	0	0	0	0	0	6	5	6	5	5	4	2	3	5	2	1	0	1	0	0	3	0	0	0	0	0	0
sp|O43657|TSN6_HUMAN	sp|O43657|TSN6_HUMAN	3	3	3	sp|O43657|TSN6_HUMAN Tetraspanin-6 OS=Homo sapiens GN=TSPAN6 PE=1 SV=1	1	3	3	3	0	0	0	1	1	0	0	0	0	2	2	2	1	1	1	0	0	2	1	0	0	0	1	0	0	0	1	0	0	0	1	1	0	0	0	0	2	2	2	1
sp|O43660-2|PLRG1_HUMAN;sp|O43660|PLRG1_HUMAN	sp|O43660-2|PLRG1_HUMAN;sp|O43660|PLRG1_HUMAN	17;17	17;17	17;17	sp|O43660-2|PLRG1_HUMAN Isoform 2 of Pleiotropic regulator 1 OS=Homo sapiens GN=PLRG1;sp|O43660|PLRG1_HUMAN Pleiotropic regulator 1 OS=Homo sapiens GN=PLRG1 PE=1 SV=1	2	17	17	17	2	2	2	3	2	2	2	5	2	11	11	10	8	9	13	11	9	10	5	6	4	4	3	2	4	4	2	2	2	2	3	2	2	2	5	2	11	11	10	8
sp|O43663|PRC1_HUMAN;sp|O43663-4|PRC1_HUMAN;sp|O43663-3|PRC1_HUMAN;sp|O43663-2|PRC1_HUMAN	sp|O43663|PRC1_HUMAN;sp|O43663-4|PRC1_HUMAN;sp|O43663-3|PRC1_HUMAN;sp|O43663-2|PRC1_HUMAN	26;25;23;22	26;25;23;22	26;25;23;22	sp|O43663|PRC1_HUMAN Protein regulator of cytokinesis 1 OS=Homo sapiens GN=PRC1 PE=1 SV=2;sp|O43663-4|PRC1_HUMAN Isoform 4 of Protein regulator of cytokinesis 1 OS=Homo sapiens GN=PRC1;sp|O43663-3|PRC1_HUMAN Isoform 3 of Protein regulator of cytokinesis 1	4	26	26	26	0	0	0	0	0	0	0	0	0	10	13	10	8	15	7	12	10	9	9	8	12	10	8	7	10	11	10	0	0	0	0	0	0	0	0	0	10	13	10	8
sp|O43665-2|RGS10_HUMAN;sp|O43665|RGS10_HUMAN;sp|O43665-3|RGS10_HUMAN	sp|O43665-2|RGS10_HUMAN;sp|O43665|RGS10_HUMAN;sp|O43665-3|RGS10_HUMAN	5;5;5	5;5;5	5;5;5	sp|O43665-2|RGS10_HUMAN Isoform 2 of Regulator of G-protein signaling 10 OS=Homo sapiens GN=RGS10;sp|O43665|RGS10_HUMAN Regulator of G-protein signaling 10 OS=Homo sapiens GN=RGS10 PE=1 SV=2;sp|O43665-3|RGS10_HUMAN Isoform 3 of Regulator of G-protein signa	3	5	5	5	5	2	2	3	2	4	4	4	4	0	0	0	0	0	0	0	0	0	0	0	0	0	0	0	0	0	0	5	2	2	3	2	4	4	4	4	0	0	0	0
sp|O43670|ZN207_HUMAN;sp|O43670-4|ZN207_HUMAN;sp|O43670-3|ZN207_HUMAN	sp|O43670|ZN207_HUMAN;sp|O43670-4|ZN207_HUMAN;sp|O43670-3|ZN207_HUMAN	9;9;6	9;9;6	1;1;1	sp|O43670|ZN207_HUMAN BUB3-interacting and GLEBS motif-containing protein ZNF207 OS=Homo sapiens GN=ZNF207 PE=1 SV=1;sp|O43670-4|ZN207_HUMAN Isoform 4 of BUB3-interacting and GLEBS motif-containing protein ZNF207 OS=Homo sapiens GN=ZNF207;sp|O43670-3|ZN207	3	9	9	1	7	6	8	8	8	8	8	8	8	1	3	2	1	2	3	2	2	3	3	3	5	2	6	2	4	4	3	7	6	8	8	8	8	8	8	8	1	3	2	1
sp|O43670-2|ZN207_HUMAN	sp|O43670-2|ZN207_HUMAN	9	1	1	sp|O43670-2|ZN207_HUMAN Isoform 2 of BUB3-interacting and GLEBS motif-containing protein ZNF207 OS=Homo sapiens GN=ZNF207	1	9	1	1	8	7	8	9	8	8	9	8	8	1	3	2	1	2	3	2	2	3	3	3	5	2	6	3	5	4	3	1	1	1	1	1	1	1	1	1	0	0	0	0
sp|O43674-2|NDUB5_HUMAN;sp|O43674|NDUB5_HUMAN	sp|O43674-2|NDUB5_HUMAN;sp|O43674|NDUB5_HUMAN	4;4	4;4	4;4	sp|O43674-2|NDUB5_HUMAN Isoform 2 of NADH dehydrogenase [ubiquinone] 1 beta subcomplex subunit 5, mitochondrial OS=Homo sapiens GN=NDUFB5;sp|O43674|NDUB5_HUMAN NADH dehydrogenase [ubiquinone] 1 beta subcomplex subunit 5, mitochondrial OS=Homo sapiens GN=ND	2	4	4	4	0	0	0	0	0	0	0	0	0	4	4	2	4	4	2	4	4	2	0	0	0	0	0	0	0	0	0	0	0	0	0	0	0	0	0	0	4	4	2	4
sp|O43676|NDUB3_HUMAN	sp|O43676|NDUB3_HUMAN	5	5	5	sp|O43676|NDUB3_HUMAN NADH dehydrogenase [ubiquinone] 1 beta subcomplex subunit 3 OS=Homo sapiens GN=NDUFB3 PE=1 SV=3	1	5	5	5	0	0	0	0	0	0	0	0	0	2	2	2	3	2	1	3	3	1	0	0	0	0	0	0	0	0	0	0	0	0	0	0	0	0	0	0	2	2	2	3
sp|O43678|NDUA2_HUMAN;sp|O43678-2|NDUA2_HUMAN;sp|A6NJG2|SWAHD_HUMAN	sp|O43678|NDUA2_HUMAN;sp|O43678-2|NDUA2_HUMAN	7;5;1	7;5;1	7;5;1	sp|O43678|NDUA2_HUMAN NADH dehydrogenase [ubiquinone] 1 alpha subcomplex subunit 2 OS=Homo sapiens GN=NDUFA2 PE=1 SV=3;sp|O43678-2|NDUA2_HUMAN Isoform 2 of NADH dehydrogenase [ubiquinone] 1 alpha subcomplex subunit 2 OS=Homo sapiens GN=NDUFA2	3	7	7	7	1	2	1	3	3	0	3	2	2	4	5	4	4	4	3	4	4	5	0	0	1	0	2	0	1	2	3	1	2	1	3	3	0	3	2	2	4	5	4	4
sp|O43681|ASNA_HUMAN	sp|O43681|ASNA_HUMAN	16	16	15	sp|O43681|ASNA_HUMAN ATPase ASNA1 OS=Homo sapiens GN=ASNA1 PE=1 SV=2	1	16	16	15	15	11	10	13	11	10	14	12	10	7	6	6	7	8	8	6	7	7	2	2	3	5	3	3	5	3	4	15	11	10	13	11	10	14	12	10	7	6	6	7
sp|O43684-2|BUB3_HUMAN;sp|O43684|BUB3_HUMAN	sp|O43684-2|BUB3_HUMAN;sp|O43684|BUB3_HUMAN	19;19	19;19	19;19	sp|O43684-2|BUB3_HUMAN Isoform 2 of Mitotic checkpoint protein BUB3 OS=Homo sapiens GN=BUB3;sp|O43684|BUB3_HUMAN Mitotic checkpoint protein BUB3 OS=Homo sapiens GN=BUB3 PE=1 SV=1	2	19	19	19	15	15	15	16	15	14	15	14	15	11	11	9	9	9	8	9	9	8	14	12	13	10	14	12	14	13	13	15	15	15	16	15	14	15	14	15	11	11	9	9
sp|O43707|ACTN4_HUMAN;sp|O43707-2|ACTN4_HUMAN;sp|O43707-3|ACTN4_HUMAN	sp|O43707|ACTN4_HUMAN;sp|O43707-2|ACTN4_HUMAN;sp|O43707-3|ACTN4_HUMAN	53;41;28	53;41;28	34;28;22	sp|O43707|ACTN4_HUMAN Alpha-actinin-4 OS=Homo sapiens GN=ACTN4 PE=1 SV=2;sp|O43707-2|ACTN4_HUMAN Isoform ACTN4ISO of Alpha-actinin-4 OS=Homo sapiens GN=ACTN4;sp|O43707-3|ACTN4_HUMAN Isoform 3 of Alpha-actinin-4 OS=Homo sapiens GN=ACTN4	3	53	53	34	0	0	0	0	0	0	0	0	0	16	17	16	14	21	17	20	21	18	38	41	39	41	41	43	38	38	42	0	0	0	0	0	0	0	0	0	16	17	16	14
sp|O43708|MAAI_HUMAN;sp|O43708-2|MAAI_HUMAN;sp|O43708-3|MAAI_HUMAN	sp|O43708|MAAI_HUMAN;sp|O43708-2|MAAI_HUMAN;sp|O43708-3|MAAI_HUMAN	9;7;7	9;7;7	9;7;7	sp|O43708|MAAI_HUMAN Maleylacetoacetate isomerase OS=Homo sapiens GN=GSTZ1 PE=1 SV=3;sp|O43708-2|MAAI_HUMAN Isoform 2 of Maleylacetoacetate isomerase OS=Homo sapiens GN=GSTZ1;sp|O43708-3|MAAI_HUMAN Isoform 3 of Maleylacetoacetate isomerase OS=Homo sapiens	3	9	9	9	6	7	8	7	7	7	6	7	6	0	2	0	1	1	0	0	2	0	0	0	0	0	0	0	0	0	0	6	7	8	7	7	7	6	7	6	0	2	0	1
sp|O43709|WBS22_HUMAN;sp|O43709-3|WBS22_HUMAN;sp|O43709-2|WBS22_HUMAN	sp|O43709|WBS22_HUMAN;sp|O43709-3|WBS22_HUMAN	7;7;3	7;7;3	7;7;3	sp|O43709|WBS22_HUMAN Probable 18S rRNA (guanine-N(7))-methyltransferase OS=Homo sapiens GN=WBSCR22 PE=1 SV=2;sp|O43709-3|WBS22_HUMAN Isoform 3 of Probable 18S rRNA (guanine-N(7))-methyltransferase OS=Homo sapiens GN=WBSCR22	3	7	7	7	0	0	0	0	0	0	0	0	0	0	0	1	1	2	1	0	1	1	3	3	5	3	2	5	5	3	5	0	0	0	0	0	0	0	0	0	0	0	1	1
sp|O43716|GATC_HUMAN	sp|O43716|GATC_HUMAN	6	6	6	sp|O43716|GATC_HUMAN Glutamyl-tRNA(Gln) amidotransferase subunit C, mitochondrial OS=Homo sapiens GN=GATC PE=1 SV=1	1	6	6	6	1	1	0	1	0	0	2	2	0	4	5	3	4	5	4	4	3	4	0	0	1	0	0	0	0	0	0	1	1	0	1	0	0	2	2	0	4	5	3	4
sp|O43719|HTSF1_HUMAN	sp|O43719|HTSF1_HUMAN	39	39	39	sp|O43719|HTSF1_HUMAN HIV Tat-specific factor 1 OS=Homo sapiens GN=HTATSF1 PE=1 SV=1	1	39	39	39	0	0	0	0	0	0	0	0	0	0	2	0	0	2	0	0	2	0	20	21	20	19	23	19	30	33	30	0	0	0	0	0	0	0	0	0	0	2	0	0
sp|O43739-2|CYH3_HUMAN;sp|O43739|CYH3_HUMAN;sp|Q9UIA0|CYH4_HUMAN	sp|O43739-2|CYH3_HUMAN;sp|O43739|CYH3_HUMAN	5;5;1	1;1;0	0;0;0	sp|O43739-2|CYH3_HUMAN Isoform 2 of Cytohesin-3 OS=Homo sapiens GN=CYTH3;sp|O43739|CYH3_HUMAN Cytohesin-3 OS=Homo sapiens GN=CYTH3 PE=1 SV=2	3	5	1	0	1	2	3	1	2	2	1	1	1	0	0	0	0	0	0	0	0	0	2	2	2	2	2	2	2	3	3	0	0	0	0	0	0	0	0	0	0	0	0	0
sp|O43747|AP1G1_HUMAN;sp|O43747-2|AP1G1_HUMAN	sp|O43747|AP1G1_HUMAN;sp|O43747-2|AP1G1_HUMAN	25;25	25;25	25;25	sp|O43747|AP1G1_HUMAN AP-1 complex subunit gamma-1 OS=Homo sapiens GN=AP1G1 PE=1 SV=5;sp|O43747-2|AP1G1_HUMAN Isoform 2 of AP-1 complex subunit gamma-1 OS=Homo sapiens GN=AP1G1	2	25	25	25	0	0	0	0	0	0	0	0	0	1	4	5	1	5	4	3	3	4	20	16	16	20	15	19	20	20	19	0	0	0	0	0	0	0	0	0	1	4	5	1
sp|O43752|STX6_HUMAN;sp|O43752-2|STX6_HUMAN	sp|O43752|STX6_HUMAN	9;3	9;3	9;3	sp|O43752|STX6_HUMAN Syntaxin-6 OS=Homo sapiens GN=STX6 PE=1 SV=1	2	9	9	9	0	0	0	0	0	0	0	0	0	4	2	5	5	2	4	3	2	3	3	5	5	3	5	4	4	5	5	0	0	0	0	0	0	0	0	0	4	2	5	5
sp|O43759-2|SNG1_HUMAN;sp|O43759|SNG1_HUMAN;sp|O43759-3|SNG1_HUMAN	sp|O43759-2|SNG1_HUMAN;sp|O43759|SNG1_HUMAN	3;3;1	3;3;1	3;3;1	sp|O43759-2|SNG1_HUMAN Isoform 1B of Synaptogyrin-1 OS=Homo sapiens GN=SYNGR1;sp|O43759|SNG1_HUMAN Synaptogyrin-1 OS=Homo sapiens GN=SYNGR1 PE=1 SV=2	3	3	3	3	0	0	0	0	0	0	0	0	0	1	2	2	0	2	0	1	1	1	3	1	3	2	2	1	2	2	2	0	0	0	0	0	0	0	0	0	1	2	2	0
sp|O43760|SNG2_HUMAN;sp|O43760-2|SNG2_HUMAN	sp|O43760|SNG2_HUMAN;sp|O43760-2|SNG2_HUMAN	3;3	3;3	3;3	sp|O43760|SNG2_HUMAN Synaptogyrin-2 OS=Homo sapiens GN=SYNGR2 PE=1 SV=1;sp|O43760-2|SNG2_HUMAN Isoform 2 of Synaptogyrin-2 OS=Homo sapiens GN=SYNGR2	2	3	3	3	0	0	0	0	0	0	0	0	0	0	0	2	0	1	1	0	2	2	2	2	0	1	1	1	1	0	0	0	0	0	0	0	0	0	0	0	0	0	2	0
sp|O43763|TLX2_HUMAN	sp|O43763|TLX2_HUMAN	1	1	1	sp|O43763|TLX2_HUMAN T-cell leukemia homeobox protein 2 OS=Homo sapiens GN=TLX2 PE=1 SV=2	1	1	1	1	0	0	0	0	0	0	0	0	0	0	0	0	0	0	0	0	0	0	1	0	1	1	1	0	1	1	0	0	0	0	0	0	0	0	0	0	0	0	0	0
sp|O43765|SGTA_HUMAN	sp|O43765|SGTA_HUMAN	13	13	13	sp|O43765|SGTA_HUMAN Small glutamine-rich tetratricopeptide repeat-containing protein alpha OS=Homo sapiens GN=SGTA PE=1 SV=1	1	13	13	13	12	12	12	11	12	12	12	12	12	8	6	5	8	7	7	7	7	6	6	2	7	4	7	3	5	5	3	12	12	12	11	12	12	12	12	12	8	6	5	8
sp|O43768-2|ENSA_HUMAN;sp|O43768|ENSA_HUMAN;sp|O43768-9|ENSA_HUMAN;sp|O43768-3|ENSA_HUMAN;sp|O43768-4|ENSA_HUMAN;sp|O43768-6|ENSA_HUMAN;sp|O43768-5|ENSA_HUMAN;sp|O43768-7|ENSA_HUMAN;sp|O43768-8|ENSA_HUMAN	sp|O43768-2|ENSA_HUMAN;sp|O43768|ENSA_HUMAN;sp|O43768-9|ENSA_HUMAN;sp|O43768-3|ENSA_HUMAN;sp|O43768-4|ENSA_HUMAN;sp|O43768-6|ENSA_HUMAN;sp|O43768-5|ENSA_HUMAN;sp|O43768-7|ENSA_HUMAN;sp|O43768-8|ENSA_HUMAN	6;6;6;6;6;5;5;5;3	6;6;6;6;6;5;5;5;3	5;5;5;5;5;4;4;4;3	sp|O43768-2|ENSA_HUMAN Isoform 2 of Alpha-endosulfine OS=Homo sapiens GN=ENSA;sp|O43768|ENSA_HUMAN Alpha-endosulfine OS=Homo sapiens GN=ENSA PE=1 SV=1;sp|O43768-9|ENSA_HUMAN Isoform 9 of Alpha-endosulfine OS=Homo sapiens GN=ENSA;sp|O43768-3|ENSA_HUMAN Isof	9	6	6	5	5	2	4	6	5	4	5	4	4	0	1	1	2	1	1	2	1	1	0	0	0	0	0	0	0	0	0	5	2	4	6	5	4	5	4	4	0	1	1	2
sp|O43772|MCAT_HUMAN	sp|O43772|MCAT_HUMAN	5	5	5	sp|O43772|MCAT_HUMAN Mitochondrial carnitine/acylcarnitine carrier protein OS=Homo sapiens GN=SLC25A20 PE=1 SV=1	1	5	5	5	0	0	0	0	0	0	0	0	0	2	1	1	3	1	0	2	2	1	0	0	0	0	0	0	1	0	0	0	0	0	0	0	0	0	0	0	2	1	1	3
sp|O43776|SYNC_HUMAN;sp|O43776-2|SYNC_HUMAN	sp|O43776|SYNC_HUMAN	24;9	24;9	22;7	sp|O43776|SYNC_HUMAN Asparagine--tRNA ligase, cytoplasmic OS=Homo sapiens GN=NARS PE=1 SV=1	2	24	24	22	19	15	17	17	17	17	19	19	19	2	9	1	4	5	4	3	6	1	16	17	16	13	14	16	18	19	20	19	15	17	17	17	17	19	19	19	2	9	1	4
sp|O43791|SPOP_HUMAN	sp|O43791|SPOP_HUMAN	4	4	4	sp|O43791|SPOP_HUMAN Speckle-type POZ protein OS=Homo sapiens GN=SPOP PE=1 SV=1	1	4	4	4	0	0	0	0	0	0	0	0	0	0	0	0	2	1	1	0	1	0	0	0	0	0	0	0	0	0	0	0	0	0	0	0	0	0	0	0	0	0	0	2
sp|O43795|MYO1B_HUMAN;sp|O43795-2|MYO1B_HUMAN;sp|Q9UBC5|MYO1A_HUMAN;sp|Q8N1T3-3|MYO1H_HUMAN;sp|Q8N1T3|MYO1H_HUMAN	sp|O43795|MYO1B_HUMAN;sp|O43795-2|MYO1B_HUMAN	52;51;3;1;1	52;51;3;1;1	52;51;3;1;1	sp|O43795|MYO1B_HUMAN Unconventional myosin-Ib OS=Homo sapiens GN=MYO1B PE=1 SV=3;sp|O43795-2|MYO1B_HUMAN Isoform 2 of Unconventional myosin-Ib OS=Homo sapiens GN=MYO1B	5	52	52	52	0	0	0	0	0	0	0	0	0	41	37	35	38	38	29	40	38	31	32	30	36	30	32	30	32	31	35	0	0	0	0	0	0	0	0	0	41	37	35	38
sp|O43805|SSNA1_HUMAN	sp|O43805|SSNA1_HUMAN	3	3	2	sp|O43805|SSNA1_HUMAN Sjoegren syndrome nuclear autoantigen 1 OS=Homo sapiens GN=SSNA1 PE=1 SV=2	1	3	3	2	0	0	0	0	0	0	0	0	0	0	0	0	0	0	0	0	0	0	1	0	1	0	1	0	1	1	1	0	0	0	0	0	0	0	0	0	0	0	0	0
sp|O43808|PM34_HUMAN	sp|O43808|PM34_HUMAN	3	3	3	sp|O43808|PM34_HUMAN Peroxisomal membrane protein PMP34 OS=Homo sapiens GN=SLC25A17 PE=1 SV=1	1	3	3	3	0	0	1	0	0	0	0	0	0	1	1	0	0	0	0	0	1	0	0	0	0	0	0	0	0	0	0	0	0	1	0	0	0	0	0	0	1	1	0	0
sp|O43809|CPSF5_HUMAN	sp|O43809|CPSF5_HUMAN	13	13	13	sp|O43809|CPSF5_HUMAN Cleavage and polyadenylation specificity factor subunit 5 OS=Homo sapiens GN=NUDT21 PE=1 SV=1	1	13	13	13	3	4	3	3	3	4	5	2	4	5	7	3	6	5	6	5	6	5	12	12	11	12	12	11	13	12	13	3	4	3	3	3	4	5	2	4	5	7	3	6
sp|O43813|LANC1_HUMAN	sp|O43813|LANC1_HUMAN	13	13	13	sp|O43813|LANC1_HUMAN LanC-like protein 1 OS=Homo sapiens GN=LANCL1 PE=1 SV=1	1	13	13	13	11	10	12	11	10	11	13	10	11	1	4	4	3	3	2	3	3	4	8	7	8	8	9	9	8	10	8	11	10	12	11	10	11	13	10	11	1	4	4	3
sp|O43815|STRN_HUMAN;sp|O43815-2|STRN_HUMAN	sp|O43815|STRN_HUMAN;sp|O43815-2|STRN_HUMAN	23;20	23;20	22;19	sp|O43815|STRN_HUMAN Striatin OS=Homo sapiens GN=STRN PE=1 SV=4;sp|O43815-2|STRN_HUMAN Isoform 2 of Striatin OS=Homo sapiens GN=STRN	2	23	23	22	0	0	0	0	0	0	0	0	0	1	1	2	1	1	1	1	0	1	11	14	13	10	9	9	13	13	14	0	0	0	0	0	0	0	0	0	1	1	2	1
sp|O43818|U3IP2_HUMAN	sp|O43818|U3IP2_HUMAN	16	16	16	sp|O43818|U3IP2_HUMAN U3 small nucleolar RNA-interacting protein 2 OS=Homo sapiens GN=RRP9 PE=1 SV=1	1	16	16	16	0	0	0	0	0	0	0	0	0	11	13	10	10	10	8	10	11	8	5	5	4	8	6	4	6	6	7	0	0	0	0	0	0	0	0	0	11	13	10	10
sp|O43819|SCO2_HUMAN	sp|O43819|SCO2_HUMAN	8	8	8	sp|O43819|SCO2_HUMAN Protein SCO2 homolog, mitochondrial OS=Homo sapiens GN=SCO2 PE=1 SV=3	1	8	8	8	0	0	0	0	0	0	0	0	0	6	6	4	6	4	3	6	4	3	0	0	0	0	0	0	0	0	0	0	0	0	0	0	0	0	0	0	6	6	4	6
sp|O43822-2|CU002_HUMAN;sp|O43822-3|CU002_HUMAN;sp|O43822|CU002_HUMAN;sp|O43822-4|CU002_HUMAN	sp|O43822-2|CU002_HUMAN;sp|O43822-3|CU002_HUMAN;sp|O43822|CU002_HUMAN;sp|O43822-4|CU002_HUMAN	2;2;2;2	2;2;2;2	2;2;2;2	sp|O43822-2|CU002_HUMAN Isoform Short of Protein C21orf2 OS=Homo sapiens GN=C21orf2;sp|O43822-3|CU002_HUMAN Isoform 3 of Protein C21orf2 OS=Homo sapiens GN=C21orf2;sp|O43822|CU002_HUMAN Protein C21orf2 OS=Homo sapiens GN=C21orf2 PE=1 SV=1;sp|O43822-4|CU002	4	2	2	2	0	0	0	0	0	0	0	0	0	0	0	0	0	0	0	0	0	0	0	0	1	0	1	0	2	2	1	0	0	0	0	0	0	0	0	0	0	0	0	0
sp|O43823|AKAP8_HUMAN	sp|O43823|AKAP8_HUMAN	21	21	21	sp|O43823|AKAP8_HUMAN A-kinase anchor protein 8 OS=Homo sapiens GN=AKAP8 PE=1 SV=1	1	21	21	21	0	0	0	0	0	0	0	0	0	12	13	8	12	12	7	10	14	8	5	8	6	7	4	4	10	9	10	0	0	0	0	0	0	0	0	0	12	13	8	12
sp|O43824|GTPB6_HUMAN	sp|O43824|GTPB6_HUMAN	14	14	14	sp|O43824|GTPB6_HUMAN Putative GTP-binding protein 6 OS=Homo sapiens GN=GTPBP6 PE=2 SV=3	1	14	14	14	0	0	0	0	0	0	0	0	0	8	6	9	5	9	7	4	7	10	1	1	0	2	1	1	0	2	2	0	0	0	0	0	0	0	0	0	8	6	9	5
sp|O43826|G6PT1_HUMAN;sp|O43826-2|G6PT1_HUMAN	sp|O43826|G6PT1_HUMAN;sp|O43826-2|G6PT1_HUMAN	4;4	4;4	4;4	sp|O43826|G6PT1_HUMAN Glucose-6-phosphate translocase OS=Homo sapiens GN=SLC37A4 PE=1 SV=1;sp|O43826-2|G6PT1_HUMAN Isoform 2 of Glucose-6-phosphate translocase OS=Homo sapiens GN=SLC37A4	2	4	4	4	0	0	0	0	0	0	0	0	0	4	1	2	2	2	2	3	1	2	0	0	0	0	0	0	0	0	0	0	0	0	0	0	0	0	0	0	4	1	2	2
sp|O43837|IDH3B_HUMAN;sp|O43837-2|IDH3B_HUMAN;sp|O43837-3|IDH3B_HUMAN	sp|O43837|IDH3B_HUMAN;sp|O43837-2|IDH3B_HUMAN	14;13;6	14;13;6	14;13;6	sp|O43837|IDH3B_HUMAN Isocitrate dehydrogenase [NAD] subunit beta, mitochondrial OS=Homo sapiens GN=IDH3B PE=1 SV=2;sp|O43837-2|IDH3B_HUMAN Isoform A of Isocitrate dehydrogenase [NAD] subunit beta, mitochondrial OS=Homo sapiens GN=IDH3B	3	14	14	14	3	2	2	2	2	2	3	1	2	11	11	7	8	8	6	10	7	6	3	1	2	1	3	0	4	4	3	3	2	2	2	2	2	3	1	2	11	11	7	8
sp|O43847|NRDC_HUMAN;sp|O43847-2|NRDC_HUMAN	sp|O43847|NRDC_HUMAN;sp|O43847-2|NRDC_HUMAN	38;38	38;38	38;38	sp|O43847|NRDC_HUMAN Nardilysin OS=Homo sapiens GN=NRD1 PE=1 SV=2;sp|O43847-2|NRDC_HUMAN Isoform 2 of Nardilysin OS=Homo sapiens GN=NRD1	2	38	38	38	28	30	33	32	33	30	29	31	31	1	2	0	2	3	1	3	3	2	0	1	0	0	0	1	1	1	1	28	30	33	32	33	30	29	31	31	1	2	0	2
sp|O43852|CALU_HUMAN;sp|O43852-3|CALU_HUMAN;sp|O43852-6|CALU_HUMAN;sp|O43852-5|CALU_HUMAN;sp|O43852-10|CALU_HUMAN;sp|O43852-9|CALU_HUMAN;sp|O43852-15|CALU_HUMAN;sp|O43852-13|CALU_HUMAN;sp|O43852-14|CALU_HUMAN;sp|O43852-11|CALU_HUMAN;sp|O43852-12|CALU_HUMAN	sp|O43852|CALU_HUMAN;sp|O43852-3|CALU_HUMAN;sp|O43852-6|CALU_HUMAN;sp|O43852-5|CALU_HUMAN;sp|O43852-10|CALU_HUMAN;sp|O43852-9|CALU_HUMAN;sp|O43852-15|CALU_HUMAN	19;19;14;13;12;10;10;9;9;9;4	19;19;14;13;12;10;10;9;9;9;4	5;5;5;5;5;2;0;5;5;5;0	sp|O43852|CALU_HUMAN Calumenin OS=Homo sapiens GN=CALU PE=1 SV=2;sp|O43852-3|CALU_HUMAN Isoform 3 of Calumenin OS=Homo sapiens GN=CALU;sp|O43852-6|CALU_HUMAN Isoform 6 of Calumenin OS=Homo sapiens GN=CALU;sp|O43852-5|CALU_HUMAN Isoform 5 of Calumenin OS=Ho	11	19	19	5	1	2	3	0	2	5	2	5	5	9	2	2	5	4	2	4	3	2	14	14	14	13	13	14	14	15	14	1	2	3	0	2	5	2	5	5	9	2	2	5
sp|O43852-2|CALU_HUMAN;sp|O43852-4|CALU_HUMAN;sp|O43852-8|CALU_HUMAN;sp|O43852-7|CALU_HUMAN	sp|O43852-2|CALU_HUMAN;sp|O43852-4|CALU_HUMAN;sp|O43852-8|CALU_HUMAN	16;16;9;6	2;2;2;2	2;2;2;2	sp|O43852-2|CALU_HUMAN Isoform 2 of Calumenin OS=Homo sapiens GN=CALU;sp|O43852-4|CALU_HUMAN Isoform 4 of Calumenin OS=Homo sapiens GN=CALU;sp|O43852-8|CALU_HUMAN Isoform 8 of Calumenin OS=Homo sapiens GN=CALU	4	16	2	2	0	1	2	0	1	4	2	4	3	7	1	2	3	3	2	2	2	2	10	12	10	10	10	12	11	12	12	0	0	0	0	0	0	0	0	0	0	0	0	0
sp|O43865|SAHH2_HUMAN;sp|O43865-2|SAHH2_HUMAN	sp|O43865|SAHH2_HUMAN;sp|O43865-2|SAHH2_HUMAN	23;19	23;19	14;10	sp|O43865|SAHH2_HUMAN Putative adenosylhomocysteinase 2 OS=Homo sapiens GN=AHCYL1 PE=1 SV=2;sp|O43865-2|SAHH2_HUMAN Isoform 2 of Putative adenosylhomocysteinase 2 OS=Homo sapiens GN=AHCYL1	2	23	23	14	13	14	13	15	11	12	13	11	10	0	0	0	0	0	0	0	1	0	14	16	15	14	15	16	17	18	18	13	14	13	15	11	12	13	11	10	0	0	0	0
sp|O43896|KIF1C_HUMAN	sp|O43896|KIF1C_HUMAN	10	2	2	sp|O43896|KIF1C_HUMAN Kinesin-like protein KIF1C OS=Homo sapiens GN=KIF1C PE=1 SV=3	1	10	2	2	0	0	0	0	1	0	0	0	0	0	1	2	0	2	2	0	0	3	6	6	6	4	7	4	5	7	5	0	0	0	0	0	0	0	0	0	0	0	1	0
sp|O43909|EXTL3_HUMAN	sp|O43909|EXTL3_HUMAN	12	12	12	sp|O43909|EXTL3_HUMAN Exostosin-like 3 OS=Homo sapiens GN=EXTL3 PE=1 SV=1	1	12	12	12	0	0	0	0	0	0	0	0	0	8	4	4	1	4	3	5	4	1	1	0	0	1	2	0	0	0	0	0	0	0	0	0	0	0	0	0	8	4	4	1
sp|O43913|ORC5_HUMAN;sp|O43913-2|ORC5_HUMAN	sp|O43913|ORC5_HUMAN;sp|O43913-2|ORC5_HUMAN	14;12	14;12	14;12	sp|O43913|ORC5_HUMAN Origin recognition complex subunit 5 OS=Homo sapiens GN=ORC5 PE=1 SV=1;sp|O43913-2|ORC5_HUMAN Isoform 2 of Origin recognition complex subunit 5 OS=Homo sapiens GN=ORC5	2	14	14	14	0	0	0	0	0	1	0	0	0	3	3	2	1	2	3	2	2	2	8	7	8	7	8	8	11	11	11	0	0	0	0	0	1	0	0	0	3	3	2	1
sp|O43920|NDUS5_HUMAN	sp|O43920|NDUS5_HUMAN	4	4	4	sp|O43920|NDUS5_HUMAN NADH dehydrogenase [ubiquinone] iron-sulfur protein 5 OS=Homo sapiens GN=NDUFS5 PE=1 SV=3	1	4	4	4	0	0	0	0	0	0	0	0	0	4	4	2	4	4	2	4	4	2	0	0	0	0	0	0	0	0	0	0	0	0	0	0	0	0	0	0	4	4	2	4
sp|O43924|PDE6D_HUMAN	sp|O43924|PDE6D_HUMAN	3	3	3	sp|O43924|PDE6D_HUMAN Retinal rod rhodopsin-sensitive cGMP 3,5-cyclic phosphodiesterase subunit delta OS=Homo sapiens GN=PDE6D PE=1 SV=1	1	3	3	3	2	3	3	1	2	2	2	2	2	0	0	0	0	0	0	0	0	0	0	0	0	0	0	0	0	0	0	2	3	3	1	2	2	2	2	2	0	0	0	0
sp|O43929|ORC4_HUMAN;sp|O43929-2|ORC4_HUMAN;sp|O43929-3|ORC4_HUMAN;CON__Q2YDI2	sp|O43929|ORC4_HUMAN;sp|O43929-2|ORC4_HUMAN;sp|O43929-3|ORC4_HUMAN;CON__Q2YDI2	10;9;9;6	10;9;9;6	10;9;9;6	sp|O43929|ORC4_HUMAN Origin recognition complex subunit 4 OS=Homo sapiens GN=ORC4 PE=1 SV=2;sp|O43929-2|ORC4_HUMAN Isoform 2 of Origin recognition complex subunit 4 OS=Homo sapiens GN=ORC4;sp|O43929-3|ORC4_HUMAN Isoform 3 of Origin recognition complex subu	4	10	10	10	0	0	0	0	0	0	0	0	0	3	4	1	3	4	3	5	3	2	9	8	8	10	7	8	8	8	8	0	0	0	0	0	0	0	0	0	3	4	1	3
sp|O43933-2|PEX1_HUMAN;sp|O43933|PEX1_HUMAN	sp|O43933-2|PEX1_HUMAN;sp|O43933|PEX1_HUMAN	2;2	2;2	2;2	sp|O43933-2|PEX1_HUMAN Isoform 2 of Peroxisome biogenesis factor 1 OS=Homo sapiens GN=PEX1;sp|O43933|PEX1_HUMAN Peroxisome biogenesis factor 1 OS=Homo sapiens GN=PEX1 PE=1 SV=1	2	2	2	2	0	0	0	0	0	0	0	0	0	0	1	0	0	0	0	0	0	0	0	0	0	0	0	0	1	1	1	0	0	0	0	0	0	0	0	0	0	1	0	0
sp|O60216|RAD21_HUMAN	sp|O60216|RAD21_HUMAN	34	34	33	sp|O60216|RAD21_HUMAN Double-strand-break repair protein rad21 homolog OS=Homo sapiens GN=RAD21 PE=1 SV=2	1	34	34	33	0	0	0	0	0	0	0	0	0	22	26	16	20	22	18	24	21	19	14	10	12	14	12	14	15	15	14	0	0	0	0	0	0	0	0	0	22	26	16	20
sp|O60220|TIM8A_HUMAN	sp|O60220|TIM8A_HUMAN	2	2	2	sp|O60220|TIM8A_HUMAN Mitochondrial import inner membrane translocase subunit Tim8 A OS=Homo sapiens GN=TIMM8A PE=1 SV=1	1	2	2	2	0	0	0	0	0	0	0	0	0	0	1	1	0	0	1	0	0	1	1	0	1	1	1	0	0	0	0	0	0	0	0	0	0	0	0	0	0	1	1	0
sp|O60231|DHX16_HUMAN	sp|O60231|DHX16_HUMAN	36	35	35	sp|O60231|DHX16_HUMAN Putative pre-mRNA-splicing factor ATP-dependent RNA helicase DHX16 OS=Homo sapiens GN=DHX16 PE=1 SV=2	1	36	35	35	0	0	0	0	0	0	0	0	0	5	4	4	5	6	4	6	6	3	23	21	21	25	21	18	28	26	24	0	0	0	0	0	0	0	0	0	5	4	4	5
sp|O60232|SSA27_HUMAN	sp|O60232|SSA27_HUMAN	9	9	9	sp|O60232|SSA27_HUMAN Sjoegren syndrome/scleroderma autoantigen 1 OS=Homo sapiens GN=SSSCA1 PE=1 SV=1	1	9	9	9	0	0	0	0	0	0	0	0	0	0	0	0	0	0	0	0	0	0	8	6	8	4	7	5	4	4	3	0	0	0	0	0	0	0	0	0	0	0	0	0
sp|O60234|GMFG_HUMAN	sp|O60234|GMFG_HUMAN	2	1	1	sp|O60234|GMFG_HUMAN Glia maturation factor gamma OS=Homo sapiens GN=GMFG PE=1 SV=1	1	2	1	1	1	1	2	1	1	2	1	2	2	0	1	0	0	0	1	0	1	1	0	0	0	0	0	0	0	0	0	0	0	1	0	0	1	0	1	1	0	0	0	0
sp|O60244|MED14_HUMAN	sp|O60244|MED14_HUMAN	16	16	16	sp|O60244|MED14_HUMAN Mediator of RNA polymerase II transcription subunit 14 OS=Homo sapiens GN=MED14 PE=1 SV=2	1	16	16	16	0	0	0	0	0	0	0	0	0	1	0	0	0	0	0	0	0	0	3	3	3	8	5	6	5	4	5	0	0	0	0	0	0	0	0	0	1	0	0	0
sp|O60256|KPRB_HUMAN;sp|O60256-3|KPRB_HUMAN;sp|O60256-2|KPRB_HUMAN;sp|O60256-4|KPRB_HUMAN	sp|O60256|KPRB_HUMAN;sp|O60256-3|KPRB_HUMAN;sp|O60256-2|KPRB_HUMAN;sp|O60256-4|KPRB_HUMAN	18;16;14;13	18;16;14;13	16;14;12;11	sp|O60256|KPRB_HUMAN Phosphoribosyl pyrophosphate synthase-associated protein 2 OS=Homo sapiens GN=PRPSAP2 PE=1 SV=1;sp|O60256-3|KPRB_HUMAN Isoform 3 of Phosphoribosyl pyrophosphate synthase-associated protein 2 OS=Homo sapiens GN=PRPSAP2;sp|O60256-2|KPRB_	4	18	18	16	6	6	6	8	5	6	8	7	6	2	1	1	3	1	2	3	2	1	13	14	15	14	15	12	16	16	16	6	6	6	8	5	6	8	7	6	2	1	1	3
sp|O60264|SMCA5_HUMAN	sp|O60264|SMCA5_HUMAN	67	67	51	sp|O60264|SMCA5_HUMAN SWI/SNF-related matrix-associated actin-dependent regulator of chromatin subfamily A member 5 OS=Homo sapiens GN=SMARCA5 PE=1 SV=1	1	67	67	51	0	0	0	1	0	0	0	0	0	58	54	40	53	49	43	55	50	41	19	22	17	25	18	18	25	25	31	0	0	0	1	0	0	0	0	0	58	54	40	53
sp|O60271|JIP4_HUMAN;sp|O60271-3|JIP4_HUMAN	sp|O60271|JIP4_HUMAN;sp|O60271-3|JIP4_HUMAN	52;38	1;1	1;1	sp|O60271|JIP4_HUMAN C-Jun-amino-terminal kinase-interacting protein 4 OS=Homo sapiens GN=SPAG9 PE=1 SV=4;sp|O60271-3|JIP4_HUMAN Isoform 3 of C-Jun-amino-terminal kinase-interacting protein 4 OS=Homo sapiens GN=SPAG9	2	52	1	1	0	0	0	0	1	0	0	0	0	5	6	2	2	3	1	3	6	3	41	34	36	38	39	41	38	39	40	0	0	0	0	0	0	0	0	0	0	0	0	0
sp|O60271-4|JIP4_HUMAN;sp|O60271-2|JIP4_HUMAN;sp|O60271-9|JIP4_HUMAN;sp|O60271-5|JIP4_HUMAN	sp|O60271-4|JIP4_HUMAN;sp|O60271-2|JIP4_HUMAN;sp|O60271-9|JIP4_HUMAN;sp|O60271-5|JIP4_HUMAN	52;52;43;38	52;52;43;38	1;1;1;1	sp|O60271-4|JIP4_HUMAN Isoform 4 of C-Jun-amino-terminal kinase-interacting protein 4 OS=Homo sapiens GN=SPAG9;sp|O60271-2|JIP4_HUMAN Isoform 2 of C-Jun-amino-terminal kinase-interacting protein 4 OS=Homo sapiens GN=SPAG9;sp|O60271-9|JIP4_HUMAN Isoform 6 o	4	52	52	1	0	0	0	0	1	0	0	0	0	5	6	2	2	3	1	3	6	3	42	34	36	39	40	40	39	40	41	0	0	0	0	1	0	0	0	0	5	6	2	2
sp|O60279|SUSD5_HUMAN	sp|O60279|SUSD5_HUMAN	3	3	3	sp|O60279|SUSD5_HUMAN Sushi domain-containing protein 5 OS=Homo sapiens GN=SUSD5 PE=1 SV=3	1	3	3	3	0	0	0	0	0	0	0	0	0	0	3	0	0	2	0	0	1	0	0	0	0	0	0	0	0	0	0	0	0	0	0	0	0	0	0	0	0	3	0	0
sp|O60281|ZN292_HUMAN;sp|O60281-2|ZN292_HUMAN	sp|O60281|ZN292_HUMAN;sp|O60281-2|ZN292_HUMAN	36;34	36;34	36;34	sp|O60281|ZN292_HUMAN Zinc finger protein 292 OS=Homo sapiens GN=ZNF292 PE=1 SV=3;sp|O60281-2|ZN292_HUMAN Isoform 2 of Zinc finger protein 292 OS=Homo sapiens GN=ZNF292	2	36	36	36	0	0	0	0	0	0	0	0	0	13	13	13	11	12	10	13	13	8	0	0	0	0	0	0	0	0	0	0	0	0	0	0	0	0	0	0	13	13	13	11
sp|O60282|KIF5C_HUMAN;sp|O60282-2|KIF5C_HUMAN	sp|O60282|KIF5C_HUMAN;sp|O60282-2|KIF5C_HUMAN	66;49	49;39	44;36	sp|O60282|KIF5C_HUMAN Kinesin heavy chain isoform 5C OS=Homo sapiens GN=KIF5C PE=1 SV=1;sp|O60282-2|KIF5C_HUMAN Isoform 2 of Kinesin heavy chain isoform 5C OS=Homo sapiens GN=KIF5C	2	66	49	44	0	0	0	0	0	0	0	1	0	15	19	18	16	19	12	18	11	18	54	52	54	55	54	54	54	54	54	0	0	0	0	0	0	0	1	0	7	12	13	10
sp|O60287|NPA1P_HUMAN	sp|O60287|NPA1P_HUMAN	37	37	37	sp|O60287|NPA1P_HUMAN Nucleolar pre-ribosomal-associated protein 1 OS=Homo sapiens GN=URB1 PE=1 SV=4	1	37	37	37	2	1	1	1	0	0	1	1	0	9	19	10	16	11	15	13	13	13	5	3	3	2	2	5	3	4	4	2	1	1	1	0	0	1	1	0	9	19	10	16
sp|O60291-4|MGRN1_HUMAN;sp|O60291|MGRN1_HUMAN;sp|O60291-3|MGRN1_HUMAN;sp|O60291-2|MGRN1_HUMAN	sp|O60291-4|MGRN1_HUMAN;sp|O60291|MGRN1_HUMAN;sp|O60291-3|MGRN1_HUMAN;sp|O60291-2|MGRN1_HUMAN	1;1;1;1	1;1;1;1	1;1;1;1	sp|O60291-4|MGRN1_HUMAN Isoform 4 of E3 ubiquitin-protein ligase MGRN1 OS=Homo sapiens GN=MGRN1;sp|O60291|MGRN1_HUMAN E3 ubiquitin-protein ligase MGRN1 OS=Homo sapiens GN=MGRN1 PE=1 SV=2;sp|O60291-3|MGRN1_HUMAN Isoform 3 of E3 ubiquitin-protein ligase MGRN	4	1	1	1	0	0	0	0	0	0	0	0	0	0	0	0	0	0	0	0	0	0	0	0	0	0	0	0	0	1	0	0	0	0	0	0	0	0	0	0	0	0	0	0
sp|O60293-2|ZC3H1_HUMAN;sp|O60293|ZC3H1_HUMAN	sp|O60293-2|ZC3H1_HUMAN;sp|O60293|ZC3H1_HUMAN	2;2	2;2	2;2	sp|O60293-2|ZC3H1_HUMAN Isoform 2 of Zinc finger C3H1 domain-containing protein OS=Homo sapiens GN=ZFC3H1;sp|O60293|ZC3H1_HUMAN Zinc finger C3H1 domain-containing protein OS=Homo sapiens GN=ZFC3H1 PE=1 SV=3	2	2	2	2	0	0	0	0	0	0	0	0	0	0	0	0	0	0	0	0	0	0	0	1	0	1	0	0	0	0	1	0	0	0	0	0	0	0	0	0	0	0	0	0
sp|O60294|TYW4_HUMAN	sp|O60294|TYW4_HUMAN	10	10	10	sp|O60294|TYW4_HUMAN tRNA wybutosine-synthesizing protein 4 OS=Homo sapiens GN=LCMT2 PE=1 SV=3	1	10	10	10	0	0	0	0	0	0	0	0	0	0	0	0	0	0	0	0	0	0	5	3	5	3	4	6	8	5	8	0	0	0	0	0	0	0	0	0	0	0	0	0
sp|O60306|AQR_HUMAN	sp|O60306|AQR_HUMAN	51	51	50	sp|O60306|AQR_HUMAN Intron-binding protein aquarius OS=Homo sapiens GN=AQR PE=1 SV=4	1	51	51	50	0	0	0	0	0	0	0	0	0	22	24	10	22	17	10	25	22	9	27	28	29	21	28	19	30	31	22	0	0	0	0	0	0	0	0	0	22	24	10	22
sp|O60313-2|OPA1_HUMAN;sp|O60313|OPA1_HUMAN	sp|O60313-2|OPA1_HUMAN;sp|O60313|OPA1_HUMAN	47;46	47;46	47;46	sp|O60313-2|OPA1_HUMAN Isoform 2 of Dynamin-like 120 kDa protein, mitochondrial OS=Homo sapiens GN=OPA1;sp|O60313|OPA1_HUMAN Dynamin-like 120 kDa protein, mitochondrial OS=Homo sapiens GN=OPA1 PE=1 SV=3	2	47	47	47	0	0	0	0	0	0	0	0	0	37	32	27	31	24	24	30	26	25	10	12	8	16	8	15	15	18	12	0	0	0	0	0	0	0	0	0	37	32	27	31
sp|O60315-2|ZEB2_HUMAN;sp|O60315|ZEB2_HUMAN	sp|O60315-2|ZEB2_HUMAN;sp|O60315|ZEB2_HUMAN	8;8	8;8	8;8	sp|O60315-2|ZEB2_HUMAN Isoform 2 of Zinc finger E-box-binding homeobox 2 OS=Homo sapiens GN=ZEB2;sp|O60315|ZEB2_HUMAN Zinc finger E-box-binding homeobox 2 OS=Homo sapiens GN=ZEB2 PE=1 SV=1	2	8	8	8	0	0	0	0	0	0	0	0	0	1	0	3	0	2	4	1	2	2	0	1	0	0	0	0	0	0	1	0	0	0	0	0	0	0	0	0	1	0	3	0
sp|O60318|GANP_HUMAN;sp|O60318-2|GANP_HUMAN	sp|O60318|GANP_HUMAN	26;12	26;12	26;12	sp|O60318|GANP_HUMAN Germinal-center associated nuclear protein OS=Homo sapiens GN=MCM3AP PE=1 SV=2	2	26	26	26	0	0	0	1	0	0	0	0	0	14	10	4	12	11	7	8	11	8	1	1	1	1	1	1	4	3	3	0	0	0	1	0	0	0	0	0	14	10	4	12
sp|O60331-4|PI51C_HUMAN;sp|O60331|PI51C_HUMAN;sp|O60331-2|PI51C_HUMAN;sp|O60331-3|PI51C_HUMAN	sp|O60331-4|PI51C_HUMAN;sp|O60331|PI51C_HUMAN;sp|O60331-2|PI51C_HUMAN;sp|O60331-3|PI51C_HUMAN	3;3;3;3	1;1;1;1	1;1;1;1	sp|O60331-4|PI51C_HUMAN Isoform 4 of Phosphatidylinositol 4-phosphate 5-kinase type-1 gamma OS=Homo sapiens GN=PIP5K1C;sp|O60331|PI51C_HUMAN Phosphatidylinositol 4-phosphate 5-kinase type-1 gamma OS=Homo sapiens GN=PIP5K1C PE=1 SV=2;sp|O60331-2|PI51C_HUMAN	4	3	1	1	0	0	0	0	0	0	0	0	0	0	1	0	0	0	0	0	0	0	2	1	2	1	2	1	2	2	3	0	0	0	0	0	0	0	0	0	0	0	0	0
sp|O60333-2|KIF1B_HUMAN;sp|O60333|KIF1B_HUMAN;sp|O60333-4|KIF1B_HUMAN	sp|O60333-2|KIF1B_HUMAN;sp|O60333|KIF1B_HUMAN;sp|O60333-4|KIF1B_HUMAN	33;33;33	14;14;14	6;6;6	sp|O60333-2|KIF1B_HUMAN Isoform 2 of Kinesin-like protein KIF1B OS=Homo sapiens GN=KIF1B;sp|O60333|KIF1B_HUMAN Kinesin-like protein KIF1B OS=Homo sapiens GN=KIF1B PE=1 SV=5;sp|O60333-4|KIF1B_HUMAN Isoform 4 of Kinesin-like protein KIF1B OS=Homo sapiens GN=	3	33	14	6	0	0	0	0	1	0	0	0	0	1	1	1	0	1	3	0	0	3	14	19	18	15	15	16	19	20	20	0	0	0	0	0	0	0	0	0	0	0	0	0
sp|O60333-3|KIF1B_HUMAN	sp|O60333-3|KIF1B_HUMAN	26	2	2	sp|O60333-3|KIF1B_HUMAN Isoform 3 of Kinesin-like protein KIF1B OS=Homo sapiens GN=KIF1B	1	26	2	2	0	0	0	0	1	0	0	0	0	1	1	1	0	1	2	0	0	2	11	17	14	15	13	12	15	14	15	0	0	0	0	0	0	0	0	0	0	0	0	0
sp|O60337-5|MARH6_HUMAN;sp|O60337|MARH6_HUMAN;sp|O60337-6|MARH6_HUMAN	sp|O60337-5|MARH6_HUMAN;sp|O60337|MARH6_HUMAN;sp|O60337-6|MARH6_HUMAN	3;3;2	3;3;2	3;3;2	sp|O60337-5|MARH6_HUMAN Isoform 2 of E3 ubiquitin-protein ligase MARCH6 OS=Homo sapiens GN=MARCH6;sp|O60337|MARH6_HUMAN E3 ubiquitin-protein ligase MARCH6 OS=Homo sapiens GN=MARCH6 PE=1 SV=2;sp|O60337-6|MARH6_HUMAN Isoform 3 of E3 ubiquitin-protein ligase	3	3	3	3	0	0	0	0	0	0	0	0	1	0	2	0	1	0	1	1	1	2	0	0	0	0	0	0	0	0	0	0	0	0	0	0	0	0	0	1	0	2	0	1
sp|O60341|KDM1A_HUMAN;sp|O60341-2|KDM1A_HUMAN	sp|O60341|KDM1A_HUMAN;sp|O60341-2|KDM1A_HUMAN	31;30	31;30	31;30	sp|O60341|KDM1A_HUMAN Lysine-specific histone demethylase 1A OS=Homo sapiens GN=KDM1A PE=1 SV=2;sp|O60341-2|KDM1A_HUMAN Isoform 2 of Lysine-specific histone demethylase 1A OS=Homo sapiens GN=KDM1A	2	31	31	31	8	11	12	9	11	8	10	15	10	15	20	14	18	12	15	19	18	14	21	19	17	18	19	17	18	18	21	8	11	12	9	11	8	10	15	10	15	20	14	18
sp|O60343-2|TBCD4_HUMAN;sp|O60343-3|TBCD4_HUMAN;sp|O60343|TBCD4_HUMAN;sp|O60343-5|TBCD4_HUMAN;sp|O60343-4|TBCD4_HUMAN	sp|O60343-2|TBCD4_HUMAN;sp|O60343-3|TBCD4_HUMAN;sp|O60343|TBCD4_HUMAN	23;22;22;10;8	23;22;22;10;8	22;21;21;9;7	sp|O60343-2|TBCD4_HUMAN Isoform 2 of TBC1 domain family member 4 OS=Homo sapiens GN=TBC1D4;sp|O60343-3|TBCD4_HUMAN Isoform 3 of TBC1 domain family member 4 OS=Homo sapiens GN=TBC1D4;sp|O60343|TBCD4_HUMAN TBC1 domain family member 4 OS=Homo sapiens GN=TBC1D	5	23	23	22	0	0	0	1	0	0	1	0	0	0	0	0	0	0	0	0	0	0	8	11	9	12	9	11	10	11	11	0	0	0	1	0	0	1	0	0	0	0	0	0
sp|O60344-4|ECE2_HUMAN;sp|O60344|ECE2_HUMAN	sp|O60344-4|ECE2_HUMAN;sp|O60344|ECE2_HUMAN	8;8	8;8	7;7	sp|O60344-4|ECE2_HUMAN Isoform D of Endothelin-converting enzyme 2 OS=Homo sapiens GN=ECE2;sp|O60344|ECE2_HUMAN Endothelin-converting enzyme 2 OS=Homo sapiens GN=ECE2 PE=1 SV=4	2	8	8	7	1	3	4	1	0	3	3	3	2	0	0	0	0	0	0	0	0	0	0	0	0	0	0	0	0	0	0	1	3	4	1	0	3	3	3	2	0	0	0	0
sp|O60361|NDK8_HUMAN	sp|O60361|NDK8_HUMAN	10	1	1	sp|O60361|NDK8_HUMAN Putative nucleoside diphosphate kinase OS=Homo sapiens GN=NME2P1 PE=5 SV=1	1	10	1	1	7	9	10	8	9	9	7	8	10	4	6	4	5	6	4	4	5	5	4	6	5	5	5	6	6	3	4	0	0	1	1	1	1	0	0	1	0	1	0	0
sp|O60427|FADS1_HUMAN;sp|O60427-2|FADS1_HUMAN	sp|O60427|FADS1_HUMAN;sp|O60427-2|FADS1_HUMAN	11;7	11;7	11;7	sp|O60427|FADS1_HUMAN Fatty acid desaturase 1 OS=Homo sapiens GN=FADS1 PE=1 SV=3;sp|O60427-2|FADS1_HUMAN Isoform 2 of Fatty acid desaturase 1 OS=Homo sapiens GN=FADS1	2	11	11	11	0	0	0	0	0	0	0	0	0	6	10	6	8	7	5	5	8	6	1	0	1	0	0	3	2	1	0	0	0	0	0	0	0	0	0	0	6	10	6	8
sp|O60443|DFNA5_HUMAN;sp|O60443-3|DFNA5_HUMAN;sp|O60443-2|DFNA5_HUMAN	sp|O60443|DFNA5_HUMAN	12;5;1	12;5;1	12;5;1	sp|O60443|DFNA5_HUMAN Non-syndromic hearing impairment protein 5 OS=Homo sapiens GN=DFNA5 PE=1 SV=2	3	12	12	12	5	6	8	5	5	6	7	6	6	0	0	0	0	0	0	0	0	0	0	0	0	0	0	0	0	0	0	5	6	8	5	5	6	7	6	6	0	0	0	0
sp|O60462-4|NRP2_HUMAN;sp|O60462-5|NRP2_HUMAN;sp|O60462-2|NRP2_HUMAN;sp|O60462-3|NRP2_HUMAN;sp|O60462|NRP2_HUMAN;sp|O60462-6|NRP2_HUMAN	sp|O60462-4|NRP2_HUMAN;sp|O60462-5|NRP2_HUMAN;sp|O60462-2|NRP2_HUMAN;sp|O60462-3|NRP2_HUMAN;sp|O60462|NRP2_HUMAN;sp|O60462-6|NRP2_HUMAN	15;15;15;15;15;9	15;15;15;15;15;9	15;15;15;15;15;9	sp|O60462-4|NRP2_HUMAN Isoform B0 of Neuropilin-2 OS=Homo sapiens GN=NRP2;sp|O60462-5|NRP2_HUMAN Isoform B5 of Neuropilin-2 OS=Homo sapiens GN=NRP2;sp|O60462-2|NRP2_HUMAN Isoform A0 of Neuropilin-2 OS=Homo sapiens GN=NRP2;sp|O60462-3|NRP2_HUMAN Isoform A17	6	15	15	15	1	0	2	0	0	1	1	0	0	9	8	7	7	6	5	7	10	10	0	0	1	1	0	1	2	1	0	1	0	2	0	0	1	1	0	0	9	8	7	7
sp|O60476|MA1A2_HUMAN	sp|O60476|MA1A2_HUMAN	9	9	8	sp|O60476|MA1A2_HUMAN Mannosyl-oligosaccharide 1,2-alpha-mannosidase IB OS=Homo sapiens GN=MAN1A2 PE=1 SV=1	1	9	9	8	0	0	0	0	0	0	0	0	0	4	4	2	2	4	0	3	4	1	0	0	0	0	0	0	1	0	0	0	0	0	0	0	0	0	0	0	4	4	2	2
sp|O60488-2|ACSL4_HUMAN;sp|O60488|ACSL4_HUMAN	sp|O60488-2|ACSL4_HUMAN;sp|O60488|ACSL4_HUMAN	25;25	23;23	23;23	sp|O60488-2|ACSL4_HUMAN Isoform Short of Long-chain-fatty-acid--CoA ligase 4 OS=Homo sapiens GN=ACSL4;sp|O60488|ACSL4_HUMAN Long-chain-fatty-acid--CoA ligase 4 OS=Homo sapiens GN=ACSL4 PE=1 SV=2	2	25	23	23	11	9	11	9	12	10	11	12	13	12	9	6	8	10	7	9	9	8	7	11	7	7	8	10	10	9	8	9	7	9	7	10	9	9	10	11	11	8	5	7
sp|O60493|SNX3_HUMAN;sp|O60493-2|SNX3_HUMAN;sp|O60493-4|SNX3_HUMAN;sp|O60493-3|SNX3_HUMAN	sp|O60493|SNX3_HUMAN;sp|O60493-2|SNX3_HUMAN;sp|O60493-4|SNX3_HUMAN	12;10;10;5	10;9;9;4	10;9;9;4	sp|O60493|SNX3_HUMAN Sorting nexin-3 OS=Homo sapiens GN=SNX3 PE=1 SV=3;sp|O60493-2|SNX3_HUMAN Isoform 2 of Sorting nexin-3 OS=Homo sapiens GN=SNX3;sp|O60493-4|SNX3_HUMAN Isoform 4 of Sorting nexin-3 OS=Homo sapiens GN=SNX3	4	12	10	10	11	8	8	8	8	7	9	8	9	4	2	3	1	2	3	2	2	1	2	0	0	0	0	0	1	3	2	9	6	6	6	6	6	7	6	7	3	1	2	1
sp|O60499|STX10_HUMAN;sp|O60499-2|STX10_HUMAN	sp|O60499|STX10_HUMAN;sp|O60499-2|STX10_HUMAN	5;4	5;4	4;3	sp|O60499|STX10_HUMAN Syntaxin-10 OS=Homo sapiens GN=STX10 PE=1 SV=1;sp|O60499-2|STX10_HUMAN Isoform 2 of Syntaxin-10 OS=Homo sapiens GN=STX10	2	5	5	4	0	0	0	0	0	0	0	0	0	1	1	1	1	2	1	1	2	1	1	1	1	3	1	1	1	3	2	0	0	0	0	0	0	0	0	0	1	1	1	1
sp|O60502-4|OGA_HUMAN;sp|O60502|OGA_HUMAN;sp|O60502-2|OGA_HUMAN;sp|O60502-3|OGA_HUMAN	sp|O60502-4|OGA_HUMAN;sp|O60502|OGA_HUMAN;sp|O60502-2|OGA_HUMAN;sp|O60502-3|OGA_HUMAN	28;28;26;17	28;28;26;17	28;28;26;17	sp|O60502-4|OGA_HUMAN Isoform 4 of Protein O-GlcNAcase OS=Homo sapiens GN=MGEA5;sp|O60502|OGA_HUMAN Protein O-GlcNAcase OS=Homo sapiens GN=MGEA5 PE=1 SV=2;sp|O60502-2|OGA_HUMAN Isoform 2 of Protein O-GlcNAcase OS=Homo sapiens GN=MGEA5;sp|O60502-3|OGA_HUMAN	4	28	28	28	18	18	18	18	19	15	18	20	17	0	0	0	0	0	0	0	1	0	0	0	0	0	0	0	1	1	1	18	18	18	18	19	15	18	20	17	0	0	0	0
sp|O60506|HNRPQ_HUMAN;sp|O60506-2|HNRPQ_HUMAN	sp|O60506|HNRPQ_HUMAN;sp|O60506-2|HNRPQ_HUMAN	33;32	23;22	2;2	sp|O60506|HNRPQ_HUMAN Heterogeneous nuclear ribonucleoprotein Q OS=Homo sapiens GN=SYNCRIP PE=1 SV=2;sp|O60506-2|HNRPQ_HUMAN Isoform 2 of Heterogeneous nuclear ribonucleoprotein Q OS=Homo sapiens GN=SYNCRIP	2	33	23	2	13	13	17	12	13	15	14	15	15	26	27	22	29	26	22	30	28	23	26	26	27	31	25	27	26	25	27	9	10	12	9	8	11	11	10	10	18	19	14	21
sp|O60506-3|HNRPQ_HUMAN;sp|O60506-4|HNRPQ_HUMAN;sp|O60506-5|HNRPQ_HUMAN	sp|O60506-3|HNRPQ_HUMAN;sp|O60506-4|HNRPQ_HUMAN;sp|O60506-5|HNRPQ_HUMAN	30;29;22	1;1;1	1;1;1	sp|O60506-3|HNRPQ_HUMAN Isoform 3 of Heterogeneous nuclear ribonucleoprotein Q OS=Homo sapiens GN=SYNCRIP;sp|O60506-4|HNRPQ_HUMAN Isoform 4 of Heterogeneous nuclear ribonucleoprotein Q OS=Homo sapiens GN=SYNCRIP;sp|O60506-5|HNRPQ_HUMAN Isoform 5 of Heterog	3	30	1	1	13	13	17	12	13	15	14	15	15	24	24	19	27	23	19	28	25	20	23	24	24	28	23	24	23	23	25	0	0	0	0	0	0	0	0	0	1	1	1	1
sp|O60508|PRP17_HUMAN	sp|O60508|PRP17_HUMAN	23	23	23	sp|O60508|PRP17_HUMAN Pre-mRNA-processing factor 17 OS=Homo sapiens GN=CDC40 PE=1 SV=1	1	23	23	23	0	0	0	0	0	0	0	0	0	16	16	9	14	13	8	15	13	8	0	1	1	1	1	0	3	2	1	0	0	0	0	0	0	0	0	0	16	16	9	14
sp|O60518|RNBP6_HUMAN	sp|O60518|RNBP6_HUMAN	12	10	10	sp|O60518|RNBP6_HUMAN Ran-binding protein 6 OS=Homo sapiens GN=RANBP6 PE=1 SV=2	1	12	10	10	2	2	2	2	2	2	2	2	2	1	1	0	1	2	0	0	1	0	3	5	5	7	5	4	4	8	7	0	0	0	0	0	0	0	0	0	0	1	0	0
sp|O60524-4|NEMF_HUMAN;sp|O60524-3|NEMF_HUMAN;sp|O60524|NEMF_HUMAN;sp|O60524-5|NEMF_HUMAN;sp|O60524-2|NEMF_HUMAN	sp|O60524-4|NEMF_HUMAN;sp|O60524-3|NEMF_HUMAN;sp|O60524|NEMF_HUMAN;sp|O60524-5|NEMF_HUMAN	24;24;24;22;5	24;24;24;22;5	24;24;24;22;5	sp|O60524-4|NEMF_HUMAN Isoform 4 of Nuclear export mediator factor NEMF OS=Homo sapiens GN=NEMF;sp|O60524-3|NEMF_HUMAN Isoform 3 of Nuclear export mediator factor NEMF OS=Homo sapiens GN=NEMF;sp|O60524|NEMF_HUMAN Nuclear export mediator factor NEMF OS=Homo	5	24	24	24	0	0	0	0	0	0	0	0	0	1	1	1	0	1	0	0	1	1	15	16	15	14	18	15	19	21	20	0	0	0	0	0	0	0	0	0	1	1	1	0
sp|O60547|GMDS_HUMAN	sp|O60547|GMDS_HUMAN	16	16	1	sp|O60547|GMDS_HUMAN GDP-mannose 4,6 dehydratase OS=Homo sapiens GN=GMDS PE=1 SV=1	1	16	16	1	8	8	7	11	5	9	6	9	11	0	0	0	0	0	0	0	0	0	0	0	0	0	0	0	0	1	0	8	8	7	11	5	9	6	9	11	0	0	0	0
sp|O60547-2|GMDS_HUMAN	sp|O60547-2|GMDS_HUMAN	16	1	0	sp|O60547-2|GMDS_HUMAN Isoform 2 of GDP-mannose 4,6 dehydratase OS=Homo sapiens GN=GMDS	1	16	1	0	7	7	7	10	4	9	5	8	11	0	0	0	0	0	0	0	0	0	0	0	0	0	0	0	0	1	0	0	0	0	0	0	0	0	0	0	0	0	0	0
sp|O60551|NMT2_HUMAN	sp|O60551|NMT2_HUMAN	7	2	2	sp|O60551|NMT2_HUMAN Glycylpeptide N-tetradecanoyltransferase 2 OS=Homo sapiens GN=NMT2 PE=1 SV=1	1	7	2	2	6	5	4	5	5	5	6	4	5	0	1	0	0	0	0	0	0	0	4	3	4	4	4	4	5	4	5	1	0	0	1	1	0	1	0	0	0	0	0	0
sp|O60563|CCNT1_HUMAN;sp|O60563-2|CCNT1_HUMAN	sp|O60563|CCNT1_HUMAN	8;2	8;2	8;2	sp|O60563|CCNT1_HUMAN Cyclin-T1 OS=Homo sapiens GN=CCNT1 PE=1 SV=1	2	8	8	8	0	0	0	0	0	0	0	0	0	0	0	0	0	1	0	0	1	0	5	6	5	3	5	2	3	2	3	0	0	0	0	0	0	0	0	0	0	0	0	0
sp|O60565|GREM1_HUMAN;sp|O60565-2|GREM1_HUMAN	sp|O60565|GREM1_HUMAN;sp|O60565-2|GREM1_HUMAN	2;1	2;1	2;1	sp|O60565|GREM1_HUMAN Gremlin-1 OS=Homo sapiens GN=GREM1 PE=1 SV=1;sp|O60565-2|GREM1_HUMAN Isoform 2 of Gremlin-1 OS=Homo sapiens GN=GREM1	2	2	2	2	0	0	0	0	0	0	0	0	0	1	0	0	0	0	0	0	0	0	0	0	0	0	0	1	0	1	0	0	0	0	0	0	0	0	0	0	1	0	0	0
sp|O60566|BUB1B_HUMAN;sp|O60566-3|BUB1B_HUMAN;sp|O60566-2|BUB1B_HUMAN	sp|O60566|BUB1B_HUMAN;sp|O60566-3|BUB1B_HUMAN;sp|O60566-2|BUB1B_HUMAN	35;35;31	35;35;31	35;35;31	sp|O60566|BUB1B_HUMAN Mitotic checkpoint serine/threonine-protein kinase BUB1 beta OS=Homo sapiens GN=BUB1B PE=1 SV=3;sp|O60566-3|BUB1B_HUMAN Isoform 3 of Mitotic checkpoint serine/threonine-protein kinase BUB1 beta OS=Homo sapiens GN=BUB1B;sp|O60566-2|BUB	3	35	35	35	0	0	0	0	0	0	0	0	0	0	0	1	1	1	0	0	1	1	14	10	16	11	18	19	12	17	14	0	0	0	0	0	0	0	0	0	0	0	1	1
sp|O60568|PLOD3_HUMAN	sp|O60568|PLOD3_HUMAN	19	19	19	sp|O60568|PLOD3_HUMAN Procollagen-lysine,2-oxoglutarate 5-dioxygenase 3 OS=Homo sapiens GN=PLOD3 PE=1 SV=1	1	19	19	19	0	0	0	0	0	0	0	0	0	8	8	2	6	3	3	5	8	2	9	8	12	11	10	10	11	10	11	0	0	0	0	0	0	0	0	0	8	8	2	6
sp|O60573|IF4E2_HUMAN;sp|O60573-2|IF4E2_HUMAN	sp|O60573|IF4E2_HUMAN;sp|O60573-2|IF4E2_HUMAN	8;7	8;7	8;7	sp|O60573|IF4E2_HUMAN Eukaryotic translation initiation factor 4E type 2 OS=Homo sapiens GN=EIF4E2 PE=1 SV=1;sp|O60573-2|IF4E2_HUMAN Isoform 2 of Eukaryotic translation initiation factor 4E type 2 OS=Homo sapiens GN=EIF4E2	2	8	8	8	1	1	1	1	1	0	1	1	1	1	1	1	1	1	1	1	1	1	5	4	4	5	4	5	7	6	6	1	1	1	1	1	0	1	1	1	1	1	1	1
sp|O60583-2|CCNT2_HUMAN;sp|O60583|CCNT2_HUMAN	sp|O60583-2|CCNT2_HUMAN;sp|O60583|CCNT2_HUMAN	8;6	8;6	8;6	sp|O60583-2|CCNT2_HUMAN Isoform 2 of Cyclin-T2 OS=Homo sapiens GN=CCNT2;sp|O60583|CCNT2_HUMAN Cyclin-T2 OS=Homo sapiens GN=CCNT2 PE=1 SV=2	2	8	8	8	0	0	0	0	0	0	0	0	0	1	1	0	1	1	0	2	1	0	1	1	1	2	1	2	4	2	3	0	0	0	0	0	0	0	0	0	1	1	0	1
sp|O60609-2|GFRA3_HUMAN;sp|O60609|GFRA3_HUMAN	sp|O60609-2|GFRA3_HUMAN;sp|O60609|GFRA3_HUMAN	2;2	2;2	2;2	sp|O60609-2|GFRA3_HUMAN Isoform 2 of GDNF family receptor alpha-3 OS=Homo sapiens GN=GFRA3;sp|O60609|GFRA3_HUMAN GDNF family receptor alpha-3 OS=Homo sapiens GN=GFRA3 PE=1 SV=2	2	2	2	2	0	0	0	0	0	0	0	0	0	1	1	0	1	1	1	1	1	1	0	0	0	0	0	0	0	0	0	0	0	0	0	0	0	0	0	0	1	1	0	1
sp|O60610|DIAP1_HUMAN;sp|O60610-2|DIAP1_HUMAN;sp|O60610-3|DIAP1_HUMAN	sp|O60610|DIAP1_HUMAN;sp|O60610-2|DIAP1_HUMAN;sp|O60610-3|DIAP1_HUMAN	52;50;50	52;50;50	51;49;49	sp|O60610|DIAP1_HUMAN Protein diaphanous homolog 1 OS=Homo sapiens GN=DIAPH1 PE=1 SV=2;sp|O60610-2|DIAP1_HUMAN Isoform 2 of Protein diaphanous homolog 1 OS=Homo sapiens GN=DIAPH1;sp|O60610-3|DIAP1_HUMAN Isoform 3 of Protein diaphanous homolog 1 OS=Homo sap	3	52	52	51	5	3	1	4	4	1	6	4	0	2	3	3	2	2	3	2	2	2	36	38	36	39	28	39	41	45	46	5	3	1	4	4	1	6	4	0	2	3	3	2
sp|O60613|SEP15_HUMAN	sp|O60613|SEP15_HUMAN	2	2	2	sp|O60613|SEP15_HUMAN 15 kDa selenoprotein OS=Homo sapiens GN=SEP15 PE=1 SV=3	1	2	2	2	0	0	0	0	0	0	0	0	0	0	0	0	0	0	0	0	0	0	2	1	2	1	1	1	1	1	1	0	0	0	0	0	0	0	0	0	0	0	0	0
sp|O60636-2|TSN2_HUMAN;sp|O60636|TSN2_HUMAN	sp|O60636-2|TSN2_HUMAN;sp|O60636|TSN2_HUMAN	1;1	1;1	1;1	sp|O60636-2|TSN2_HUMAN Isoform 2 of Tetraspanin-2 OS=Homo sapiens GN=TSPAN2;sp|O60636|TSN2_HUMAN Tetraspanin-2 OS=Homo sapiens GN=TSPAN2 PE=2 SV=2	2	1	1	1	0	0	0	0	0	0	0	0	0	0	1	1	1	1	1	1	1	1	0	0	0	0	0	0	0	0	0	0	0	0	0	0	0	0	0	0	0	1	1	1
sp|O60641|AP180_HUMAN;sp|O60641-2|AP180_HUMAN	sp|O60641|AP180_HUMAN	20;3	17;3	1;0	sp|O60641|AP180_HUMAN Clathrin coat assembly protein AP180 OS=Homo sapiens GN=SNAP91 PE=1 SV=2	2	20	17	1	13	15	12	10	12	12	11	18	15	1	1	3	1	0	1	0	0	1	1	0	2	0	0	0	1	0	0	12	12	10	9	11	10	10	15	13	0	0	2	0
sp|O60645-2|EXOC3_HUMAN;sp|O60645-3|EXOC3_HUMAN;sp|O60645|EXOC3_HUMAN	sp|O60645-2|EXOC3_HUMAN;sp|O60645-3|EXOC3_HUMAN;sp|O60645|EXOC3_HUMAN	22;22;22	22;22;22	22;22;22	sp|O60645-2|EXOC3_HUMAN Isoform 2 of Exocyst complex component 3 OS=Homo sapiens GN=EXOC3;sp|O60645-3|EXOC3_HUMAN Isoform 3 of Exocyst complex component 3 OS=Homo sapiens GN=EXOC3;sp|O60645|EXOC3_HUMAN Exocyst complex component 3 OS=Homo sapiens GN=EXOC3 P	3	22	22	22	0	0	0	0	0	0	0	1	0	0	0	0	0	0	0	0	0	0	11	16	10	16	11	16	12	12	14	0	0	0	0	0	0	0	1	0	0	0	0	0
sp|O60664-4|PLIN3_HUMAN;sp|O60664|PLIN3_HUMAN;sp|O60664-3|PLIN3_HUMAN;sp|O60664-2|PLIN3_HUMAN	sp|O60664-4|PLIN3_HUMAN;sp|O60664|PLIN3_HUMAN;sp|O60664-3|PLIN3_HUMAN	18;18;17;8	18;18;17;8	18;18;17;8	sp|O60664-4|PLIN3_HUMAN Isoform 4 of Perilipin-3 OS=Homo sapiens GN=PLIN3;sp|O60664|PLIN3_HUMAN Perilipin-3 OS=Homo sapiens GN=PLIN3 PE=1 SV=3;sp|O60664-3|PLIN3_HUMAN Isoform 3 of Perilipin-3 OS=Homo sapiens GN=PLIN3	4	18	18	18	15	16	15	11	16	13	15	16	12	0	0	0	0	0	0	0	0	0	0	0	0	0	0	0	0	0	0	15	16	15	11	16	13	15	16	12	0	0	0	0
sp|O60669|MOT2_HUMAN	sp|O60669|MOT2_HUMAN	1	1	1	sp|O60669|MOT2_HUMAN Monocarboxylate transporter 2 OS=Homo sapiens GN=SLC16A7 PE=1 SV=2	1	1	1	1	0	0	0	0	0	0	0	0	0	0	0	0	0	0	1	0	0	0	0	0	0	0	0	0	0	0	0	0	0	0	0	0	0	0	0	0	0	0	0	0
sp|O60671|RAD1_HUMAN;sp|O60671-2|RAD1_HUMAN;sp|O60671-3|RAD1_HUMAN	sp|O60671|RAD1_HUMAN;sp|O60671-2|RAD1_HUMAN	5;4;1	5;4;1	5;4;1	sp|O60671|RAD1_HUMAN Cell cycle checkpoint protein RAD1 OS=Homo sapiens GN=RAD1 PE=1 SV=1;sp|O60671-2|RAD1_HUMAN Isoform 2 of Cell cycle checkpoint protein RAD1 OS=Homo sapiens GN=RAD1	3	5	5	5	0	0	0	0	1	0	1	0	0	0	0	0	0	0	0	0	0	0	2	2	2	3	2	3	3	3	3	0	0	0	0	1	0	1	0	0	0	0	0	0
sp|O60678|ANM3_HUMAN;sp|O60678-2|ANM3_HUMAN	sp|O60678|ANM3_HUMAN;sp|O60678-2|ANM3_HUMAN	18;13	18;13	18;13	sp|O60678|ANM3_HUMAN Protein arginine N-methyltransferase 3 OS=Homo sapiens GN=PRMT3 PE=1 SV=3;sp|O60678-2|ANM3_HUMAN Isoform 2 of Protein arginine N-methyltransferase 3 OS=Homo sapiens GN=PRMT3	2	18	18	18	0	0	0	0	0	0	0	0	0	1	2	2	1	2	3	2	2	2	15	17	16	17	16	16	18	15	16	0	0	0	0	0	0	0	0	0	1	2	2	1
sp|O60684|IMA7_HUMAN	sp|O60684|IMA7_HUMAN	20	20	12	sp|O60684|IMA7_HUMAN Importin subunit alpha-7 OS=Homo sapiens GN=KPNA6 PE=1 SV=1	1	20	20	12	0	0	0	0	0	0	0	0	0	8	6	4	6	5	5	6	6	5	13	11	16	16	14	11	14	14	13	0	0	0	0	0	0	0	0	0	8	6	4	6
sp|O60701|UGDH_HUMAN;sp|O60701-3|UGDH_HUMAN;sp|O60701-2|UGDH_HUMAN	sp|O60701|UGDH_HUMAN;sp|O60701-3|UGDH_HUMAN;sp|O60701-2|UGDH_HUMAN	29;24;23	29;24;23	29;24;23	sp|O60701|UGDH_HUMAN UDP-glucose 6-dehydrogenase OS=Homo sapiens GN=UGDH PE=1 SV=1;sp|O60701-3|UGDH_HUMAN Isoform 3 of UDP-glucose 6-dehydrogenase OS=Homo sapiens GN=UGDH;sp|O60701-2|UGDH_HUMAN Isoform 2 of UDP-glucose 6-dehydrogenase OS=Homo sapiens GN=UG	3	29	29	29	22	22	20	22	22	22	24	23	22	3	1	3	1	2	1	0	2	2	6	7	7	7	9	7	7	6	11	22	22	20	22	22	22	24	23	22	3	1	3	1
sp|O60716-5|CTND1_HUMAN;sp|O60716-3|CTND1_HUMAN;sp|O60716-2|CTND1_HUMAN;sp|O60716|CTND1_HUMAN;sp|O60716-8|CTND1_HUMAN;sp|O60716-7|CTND1_HUMAN;sp|O60716-13|CTND1_HUMAN;sp|O60716-11|CTND1_HUMAN;sp|O60716-6|CTND1_HUMAN;sp|O60716-4|CTND1_HUMAN;sp|O60716-21|CTND1_HUMAN;sp|O60716-19|CTND1_HUMAN;sp|O60716-10|CTND1_HUMAN;sp|O60716-9|CTND1_HUMAN;sp|O60716-16|CTND1_HUMAN;sp|O60716-18|CTND1_HUMAN;sp|O60716-…	sp|O60716-5|CTND1_HUMAN;sp|O60716-3|CTND1_HUMAN;sp|O60716-2|CTND1_HUMAN;sp|O60716|CTND1_HUMAN;sp|O60716-8|CTND1_HUMAN;sp|O60716-7|CTND1_HUMAN;sp|O60716-13|CTND1_HUMAN;sp|O60716-11|CTND1_HUMAN;sp|O60716-6|CTND1_HUMAN;sp|O60716-4|CTND1_HUMAN;sp|O60716-21|CTND1_HUMAN;sp|O60716-19|CTND1_HUMAN;sp|O60716-10|CTND1_HUMAN;sp|O60716-9|CTND1_HUMAN;sp|O60716-16|CTND1_HUMAN;sp|O60716-18|CTND1_HUMAN;sp|O60716-…	37;37;36;36;35;35;34;34;34;34;33;33;33;33;32;32;32;32;31;31;31;31;30;30;28;28;27;27;26;26;25;25	37;37;36;36;35;35;34;34;34;34;33;33;33;33;32;32;32;32;31;31;31;31;30;30;28;28;27;27;26;26;25;25	37;37;36;36;35;35;34;34;34;34;33;33;33;33;32;32;32;32;31;31;31;31;30;30;28;28;27;27;26;26;25;25	sp|O60716-5|CTND1_HUMAN Isoform 1A of Catenin delta-1 OS=Homo sapiens GN=CTNND1;sp|O60716-3|CTND1_HUMAN Isoform 1AC of Catenin delta-1 OS=Homo sapiens GN=CTNND1;sp|O60716-2|CTND1_HUMAN Isoform 1AB of Catenin delta-1 OS=Homo sapiens GN=CTNND1;sp|O60716|CTND	32	37	37	37	0	0	0	0	0	0	0	0	0	21	15	14	17	14	17	16	15	17	21	17	22	17	21	16	20	24	23	0	0	0	0	0	0	0	0	0	21	15	14	17
sp|O60725|ICMT_HUMAN	sp|O60725|ICMT_HUMAN	3	3	3	sp|O60725|ICMT_HUMAN Protein-S-isoprenylcysteine O-methyltransferase OS=Homo sapiens GN=ICMT PE=1 SV=1	1	3	3	3	0	0	0	0	0	0	0	0	0	2	2	3	2	1	3	1	2	3	1	0	0	0	0	0	1	1	1	0	0	0	0	0	0	0	0	0	2	2	3	2
sp|O60739|EIF1B_HUMAN	sp|O60739|EIF1B_HUMAN	5	5	1	sp|O60739|EIF1B_HUMAN Eukaryotic translation initiation factor 1b OS=Homo sapiens GN=EIF1B PE=1 SV=2	1	5	5	1	5	5	5	5	5	4	4	3	5	2	3	3	2	3	2	2	3	3	3	3	3	3	3	3	2	3	3	5	5	5	5	5	4	4	3	5	2	3	3	2
sp|O60749|SNX2_HUMAN;sp|O60749-2|SNX2_HUMAN	sp|O60749|SNX2_HUMAN;sp|O60749-2|SNX2_HUMAN	17;16	15;14	15;14	sp|O60749|SNX2_HUMAN Sorting nexin-2 OS=Homo sapiens GN=SNX2 PE=1 SV=2;sp|O60749-2|SNX2_HUMAN Isoform 2 of Sorting nexin-2 OS=Homo sapiens GN=SNX2	2	17	15	15	1	0	1	1	1	1	3	1	1	2	2	3	3	3	2	3	2	3	13	15	15	15	13	14	14	13	13	1	0	0	1	1	0	2	0	0	1	2	3	3
sp|O60762|DPM1_HUMAN	sp|O60762|DPM1_HUMAN	12	12	12	sp|O60762|DPM1_HUMAN Dolichol-phosphate mannosyltransferase subunit 1 OS=Homo sapiens GN=DPM1 PE=1 SV=1	1	12	12	12	0	0	0	0	0	0	0	0	0	8	8	6	8	5	5	9	6	6	4	2	5	5	4	3	4	5	4	0	0	0	0	0	0	0	0	0	8	8	6	8
sp|O60763|USO1_HUMAN;sp|O60763-2|USO1_HUMAN	sp|O60763|USO1_HUMAN;sp|O60763-2|USO1_HUMAN	34;34	34;34	33;33	sp|O60763|USO1_HUMAN General vesicular transport factor p115 OS=Homo sapiens GN=USO1 PE=1 SV=2;sp|O60763-2|USO1_HUMAN Isoform 2 of General vesicular transport factor p115 OS=Homo sapiens GN=USO1	2	34	34	33	0	0	0	0	0	0	0	0	0	0	2	3	2	2	2	2	1	0	26	27	27	17	22	21	24	26	23	0	0	0	0	0	0	0	0	0	0	2	3	2
sp|O60783|RT14_HUMAN	sp|O60783|RT14_HUMAN	4	4	4	sp|O60783|RT14_HUMAN 28S ribosomal protein S14, mitochondrial OS=Homo sapiens GN=MRPS14 PE=1 SV=1	1	4	4	4	0	0	0	0	0	0	0	0	0	4	2	1	4	2	1	4	2	2	0	0	0	0	0	0	0	0	0	0	0	0	0	0	0	0	0	0	4	2	1	4
sp|O60784|TOM1_HUMAN;sp|O60784-3|TOM1_HUMAN;sp|O60784-2|TOM1_HUMAN;sp|O60784-4|TOM1_HUMAN	sp|O60784|TOM1_HUMAN;sp|O60784-3|TOM1_HUMAN;sp|O60784-2|TOM1_HUMAN;sp|O60784-4|TOM1_HUMAN	8;7;7;6	8;7;7;6	8;7;7;6	sp|O60784|TOM1_HUMAN Target of Myb protein 1 OS=Homo sapiens GN=TOM1 PE=1 SV=2;sp|O60784-3|TOM1_HUMAN Isoform 3 of Target of Myb protein 1 OS=Homo sapiens GN=TOM1;sp|O60784-2|TOM1_HUMAN Isoform 2 of Target of Myb protein 1 OS=Homo sapiens GN=TOM1;sp|O60784	4	8	8	8	0	0	2	0	0	2	0	0	0	1	0	0	0	0	0	0	0	0	3	1	3	4	4	2	5	5	4	0	0	2	0	0	2	0	0	0	1	0	0	0
sp|O60812|HNRC1_HUMAN;sp|P0DMR1|HNRC4_HUMAN;sp|B7ZW38|HNRC3_HUMAN;sp|B2RXH8|HNRC2_HUMAN	sp|O60812|HNRC1_HUMAN;sp|P0DMR1|HNRC4_HUMAN;sp|B7ZW38|HNRC3_HUMAN;sp|B2RXH8|HNRC2_HUMAN	11;10;10;9	1;1;1;0	1;1;1;0	sp|O60812|HNRC1_HUMAN Heterogeneous nuclear ribonucleoprotein C-like 1 OS=Homo sapiens GN=HNRNPCL1 PE=2 SV=1;sp|P0DMR1|HNRC4_HUMAN Heterogeneous nuclear ribonucleoprotein C-like 4 OS=Homo sapiens GN=HNRNPCL4 PE=3 SV=1;sp|B7ZW38|HNRC3_HUMAN Heterogeneous nu	4	11	1	1	1	1	0	1	1	0	1	1	0	8	9	9	7	10	8	8	9	9	6	7	5	8	8	8	7	7	7	0	0	0	0	0	0	0	0	0	1	1	1	1
sp|O60826|CCD22_HUMAN	sp|O60826|CCD22_HUMAN	22	22	21	sp|O60826|CCD22_HUMAN Coiled-coil domain-containing protein 22 OS=Homo sapiens GN=CCDC22 PE=1 SV=1	1	22	22	21	0	0	0	0	0	0	0	0	1	0	0	0	0	0	0	0	0	0	14	13	13	10	13	12	15	12	15	0	0	0	0	0	0	0	0	1	0	0	0	0
sp|O60828-2|PQBP1_HUMAN;sp|O60828|PQBP1_HUMAN;sp|O60828-5|PQBP1_HUMAN;sp|O60828-4|PQBP1_HUMAN;sp|O60828-3|PQBP1_HUMAN;sp|O60828-6|PQBP1_HUMAN;sp|O60828-10|PQBP1_HUMAN;sp|O60828-9|PQBP1_HUMAN;sp|O60828-8|PQBP1_HUMAN	sp|O60828-2|PQBP1_HUMAN;sp|O60828|PQBP1_HUMAN;sp|O60828-5|PQBP1_HUMAN;sp|O60828-4|PQBP1_HUMAN;sp|O60828-3|PQBP1_HUMAN	11;11;10;8;6;4;3;3;3	11;11;10;8;6;4;3;3;3	8;8;7;5;3;1;0;0;0	sp|O60828-2|PQBP1_HUMAN Isoform 2 of Polyglutamine-binding protein 1 OS=Homo sapiens GN=PQBP1;sp|O60828|PQBP1_HUMAN Polyglutamine-binding protein 1 OS=Homo sapiens GN=PQBP1 PE=1 SV=1;sp|O60828-5|PQBP1_HUMAN Isoform 5 of Polyglutamine-binding protein 1 OS=H	9	11	11	8	0	0	0	0	0	0	0	0	0	8	5	5	6	6	5	5	6	6	6	7	7	6	7	7	7	7	7	0	0	0	0	0	0	0	0	0	8	5	5	6
sp|O60830|TI17B_HUMAN;sp|O60830-2|TI17B_HUMAN	sp|O60830|TI17B_HUMAN;sp|O60830-2|TI17B_HUMAN	8;7	8;7	8;7	sp|O60830|TI17B_HUMAN Mitochondrial import inner membrane translocase subunit Tim17-B OS=Homo sapiens GN=TIMM17B PE=1 SV=1;sp|O60830-2|TI17B_HUMAN Isoform 2 of Mitochondrial import inner membrane translocase subunit Tim17-B OS=Homo sapiens GN=TIMM17B	2	8	8	8	0	0	0	0	0	0	0	0	0	5	4	4	4	5	2	3	4	3	0	0	0	0	0	0	0	0	0	0	0	0	0	0	0	0	0	0	5	4	4	4
sp|O60831|PRAF2_HUMAN	sp|O60831|PRAF2_HUMAN	5	5	5	sp|O60831|PRAF2_HUMAN PRA1 family protein 2 OS=Homo sapiens GN=PRAF2 PE=1 SV=1	1	5	5	5	0	0	0	0	0	0	0	0	0	3	2	1	3	4	1	4	4	2	2	4	3	3	1	3	3	3	2	0	0	0	0	0	0	0	0	0	3	2	1	3
sp|O60832|DKC1_HUMAN;sp|O60832-2|DKC1_HUMAN	sp|O60832|DKC1_HUMAN;sp|O60832-2|DKC1_HUMAN	27;22	27;22	26;21	sp|O60832|DKC1_HUMAN H/ACA ribonucleoprotein complex subunit 4 OS=Homo sapiens GN=DKC1 PE=1 SV=3;sp|O60832-2|DKC1_HUMAN Isoform 3 of H/ACA ribonucleoprotein complex subunit 4 OS=Homo sapiens GN=DKC1	2	27	27	26	0	0	0	0	0	0	0	0	0	20	18	15	19	18	14	19	19	16	10	14	14	14	15	14	14	14	15	0	0	0	0	0	0	0	0	0	20	18	15	19
sp|O60841|IF2P_HUMAN	sp|O60841|IF2P_HUMAN	55	55	54	sp|O60841|IF2P_HUMAN Eukaryotic translation initiation factor 5B OS=Homo sapiens GN=EIF5B PE=1 SV=4	1	55	55	54	0	0	0	0	0	0	0	0	0	10	18	12	14	11	11	15	9	12	37	37	34	32	37	33	39	38	41	0	0	0	0	0	0	0	0	0	10	18	12	14
sp|O60869|EDF1_HUMAN;sp|O60869-2|EDF1_HUMAN;sp|O60869-3|EDF1_HUMAN	sp|O60869|EDF1_HUMAN;sp|O60869-2|EDF1_HUMAN;sp|O60869-3|EDF1_HUMAN	15;14;14	15;14;14	15;14;14	sp|O60869|EDF1_HUMAN Endothelial differentiation-related factor 1 OS=Homo sapiens GN=EDF1 PE=1 SV=1;sp|O60869-2|EDF1_HUMAN Isoform 2 of Endothelial differentiation-related factor 1 OS=Homo sapiens GN=EDF1;sp|O60869-3|EDF1_HUMAN Isoform 3 of Endothelial dif	3	15	15	15	11	10	12	12	11	10	13	11	10	4	3	2	3	2	3	5	1	3	1	0	0	0	0	0	0	0	0	11	10	12	12	11	10	13	11	10	4	3	2	3
sp|O60870|KIN17_HUMAN;sp|O60870-2|KIN17_HUMAN	sp|O60870|KIN17_HUMAN;sp|O60870-2|KIN17_HUMAN	14;13	14;13	14;13	sp|O60870|KIN17_HUMAN DNA/RNA-binding protein KIN17 OS=Homo sapiens GN=KIN PE=1 SV=2;sp|O60870-2|KIN17_HUMAN Isoform 2 of DNA/RNA-binding protein KIN17 OS=Homo sapiens GN=KIN	2	14	14	14	0	0	0	0	0	0	0	0	0	3	4	2	1	3	4	1	1	2	6	5	6	4	3	4	4	5	7	0	0	0	0	0	0	0	0	0	3	4	2	1
sp|O60879-2|DIAP2_HUMAN;sp|O60879|DIAP2_HUMAN;sp|O60879-3|DIAP2_HUMAN	sp|O60879-2|DIAP2_HUMAN;sp|O60879|DIAP2_HUMAN;sp|O60879-3|DIAP2_HUMAN	25;24;23	25;24;23	25;24;23	sp|O60879-2|DIAP2_HUMAN Isoform 2 of Protein diaphanous homolog 2 OS=Homo sapiens GN=DIAPH2;sp|O60879|DIAP2_HUMAN Protein diaphanous homolog 2 OS=Homo sapiens GN=DIAPH2 PE=1 SV=1;sp|O60879-3|DIAP2_HUMAN Isoform 3 of Protein diaphanous homolog 2 OS=Homo sap	3	25	25	25	0	0	0	0	0	0	0	0	0	0	0	0	0	0	0	0	1	0	8	8	7	11	7	12	13	13	10	0	0	0	0	0	0	0	0	0	0	0	0	0
sp|O60884|DNJA2_HUMAN	sp|O60884|DNJA2_HUMAN	17	17	17	sp|O60884|DNJA2_HUMAN DnaJ homolog subfamily A member 2 OS=Homo sapiens GN=DNAJA2 PE=1 SV=1	1	17	17	17	0	0	1	0	0	1	1	0	1	5	7	6	4	5	3	4	5	4	15	16	15	14	13	14	16	15	17	0	0	1	0	0	1	1	0	1	5	7	6	4
sp|O60885|BRD4_HUMAN;sp|O60885-2|BRD4_HUMAN;sp|O60885-3|BRD4_HUMAN;sp|Q58F21-5|BRDT_HUMAN;sp|Q58F21-4|BRDT_HUMAN;sp|Q58F21|BRDT_HUMAN;sp|Q58F21-3|BRDT_HUMAN;sp|Q58F21-2|BRDT_HUMAN	sp|O60885|BRD4_HUMAN;sp|O60885-2|BRD4_HUMAN;sp|O60885-3|BRD4_HUMAN	41;29;29;1;1;1;1;1	41;29;29;1;1;1;1;1	33;21;21;0;0;0;0;0	sp|O60885|BRD4_HUMAN Bromodomain-containing protein 4 OS=Homo sapiens GN=BRD4 PE=1 SV=2;sp|O60885-2|BRD4_HUMAN Isoform C of Bromodomain-containing protein 4 OS=Homo sapiens GN=BRD4;sp|O60885-3|BRD4_HUMAN Isoform B of Bromodomain-containing protein 4 OS=Hom	8	41	41	33	2	1	0	2	0	1	2	1	1	18	25	12	17	19	14	23	21	9	9	7	8	9	7	9	13	15	14	2	1	0	2	0	1	2	1	1	18	25	12	17
sp|O60888-3|CUTA_HUMAN;sp|O60888|CUTA_HUMAN;sp|O60888-2|CUTA_HUMAN	sp|O60888-3|CUTA_HUMAN;sp|O60888|CUTA_HUMAN;sp|O60888-2|CUTA_HUMAN	5;5;5	5;5;5	5;5;5	sp|O60888-3|CUTA_HUMAN Isoform C of Protein CutA OS=Homo sapiens GN=CUTA;sp|O60888|CUTA_HUMAN Protein CutA OS=Homo sapiens GN=CUTA PE=1 SV=2;sp|O60888-2|CUTA_HUMAN Isoform A of Protein CutA OS=Homo sapiens GN=CUTA	3	5	5	5	4	4	5	4	4	5	5	5	4	0	1	2	1	1	1	2	2	2	1	1	1	1	1	1	1	0	0	4	4	5	4	4	5	5	5	4	0	1	2	1
sp|O60907-2|TBL1X_HUMAN;sp|O60907|TBL1X_HUMAN;sp|Q9BQ87|TBL1Y_HUMAN	sp|O60907-2|TBL1X_HUMAN;sp|O60907|TBL1X_HUMAN;sp|Q9BQ87|TBL1Y_HUMAN	8;8;4	3;3;1	3;3;1	sp|O60907-2|TBL1X_HUMAN Isoform 2 of F-box-like/WD repeat-containing protein TBL1X OS=Homo sapiens GN=TBL1X;sp|O60907|TBL1X_HUMAN F-box-like/WD repeat-containing protein TBL1X OS=Homo sapiens GN=TBL1X PE=1 SV=3;sp|Q9BQ87|TBL1Y_HUMAN F-box-like/WD repeat-co	3	8	3	3	1	1	0	2	3	3	1	1	1	3	2	1	1	3	2	1	2	1	4	4	5	3	5	3	6	4	6	0	0	0	0	0	1	0	0	0	0	0	0	0
sp|O60921-2|HUS1_HUMAN;sp|O60921|HUS1_HUMAN	sp|O60921-2|HUS1_HUMAN;sp|O60921|HUS1_HUMAN	6;6	6;6	6;6	sp|O60921-2|HUS1_HUMAN Isoform 2 of Checkpoint protein HUS1 OS=Homo sapiens GN=HUS1;sp|O60921|HUS1_HUMAN Checkpoint protein HUS1 OS=Homo sapiens GN=HUS1 PE=1 SV=1	2	6	6	6	0	0	0	0	0	0	0	0	0	0	0	0	0	0	0	0	0	0	3	3	2	3	3	3	5	4	5	0	0	0	0	0	0	0	0	0	0	0	0	0
sp|O60925|PFD1_HUMAN	sp|O60925|PFD1_HUMAN	7	7	7	sp|O60925|PFD1_HUMAN Prefoldin subunit 1 OS=Homo sapiens GN=PFDN1 PE=1 SV=2	1	7	7	7	6	5	6	5	5	6	6	5	6	0	0	1	0	0	0	0	0	1	3	2	3	2	3	1	2	2	2	6	5	6	5	5	6	6	5	6	0	0	1	0
sp|O60927|PP1RB_HUMAN	sp|O60927|PP1RB_HUMAN	4	4	4	sp|O60927|PP1RB_HUMAN Protein phosphatase 1 regulatory subunit 11 OS=Homo sapiens GN=PPP1R11 PE=1 SV=1	1	4	4	4	3	2	4	3	2	3	3	3	1	0	0	0	0	0	0	0	0	0	0	0	0	0	0	0	0	0	0	3	2	4	3	2	3	3	3	1	0	0	0	0
sp|O60930|RNH1_HUMAN	sp|O60930|RNH1_HUMAN	3	3	3	sp|O60930|RNH1_HUMAN Ribonuclease H1 OS=Homo sapiens GN=RNASEH1 PE=1 SV=2	1	3	3	3	0	0	0	0	0	0	0	0	0	1	1	1	1	1	1	1	1	1	2	0	1	1	1	0	1	0	2	0	0	0	0	0	0	0	0	0	1	1	1	1
sp|O60934|NBN_HUMAN	sp|O60934|NBN_HUMAN	30	30	30	sp|O60934|NBN_HUMAN Nibrin OS=Homo sapiens GN=NBN PE=1 SV=1	1	30	30	30	0	0	0	0	0	0	0	0	0	9	6	9	5	6	6	4	6	8	17	16	15	13	19	14	21	20	18	0	0	0	0	0	0	0	0	0	9	6	9	5
sp|O60936|NOL3_HUMAN;sp|O60936-3|NOL3_HUMAN;sp|O60936-1|NOL3_HUMAN	sp|O60936|NOL3_HUMAN;sp|O60936-3|NOL3_HUMAN;sp|O60936-1|NOL3_HUMAN	6;6;4	6;6;4	6;6;4	sp|O60936|NOL3_HUMAN Nucleolar protein 3 OS=Homo sapiens GN=NOL3 PE=1 SV=2;sp|O60936-3|NOL3_HUMAN Isoform 3 of Nucleolar protein 3 OS=Homo sapiens GN=NOL3;sp|O60936-1|NOL3_HUMAN Isoform 1 of Nucleolar protein 3 OS=Homo sapiens GN=NOL3	3	6	6	6	4	3	3	5	2	4	4	5	5	0	0	0	1	0	0	1	0	0	0	1	1	1	0	3	2	2	2	4	3	3	5	2	4	4	5	5	0	0	0	1
sp|O60942|MCE1_HUMAN;sp|O60942-2|MCE1_HUMAN;sp|O60942-4|MCE1_HUMAN;sp|O60942-3|MCE1_HUMAN	sp|O60942|MCE1_HUMAN;sp|O60942-2|MCE1_HUMAN;sp|O60942-4|MCE1_HUMAN;sp|O60942-3|MCE1_HUMAN	14;13;12;11	14;13;12;11	14;13;12;11	sp|O60942|MCE1_HUMAN mRNA-capping enzyme OS=Homo sapiens GN=RNGTT PE=1 SV=1;sp|O60942-2|MCE1_HUMAN Isoform 2 of mRNA-capping enzyme OS=Homo sapiens GN=RNGTT;sp|O60942-4|MCE1_HUMAN Isoform 4 of mRNA-capping enzyme OS=Homo sapiens GN=RNGTT;sp|O60942-3|MCE1_H	4	14	14	14	0	0	0	0	0	0	0	0	0	0	0	0	0	1	0	1	0	0	8	8	6	8	8	8	8	7	8	0	0	0	0	0	0	0	0	0	0	0	0	0
sp|O75027|ABCB7_HUMAN;sp|O75027-2|ABCB7_HUMAN;sp|O75027-3|ABCB7_HUMAN	sp|O75027|ABCB7_HUMAN;sp|O75027-2|ABCB7_HUMAN;sp|O75027-3|ABCB7_HUMAN	17;17;16	17;17;16	17;17;16	sp|O75027|ABCB7_HUMAN ATP-binding cassette sub-family B member 7, mitochondrial OS=Homo sapiens GN=ABCB7 PE=1 SV=2;sp|O75027-2|ABCB7_HUMAN Isoform 2 of ATP-binding cassette sub-family B member 7, mitochondrial OS=Homo sapiens GN=ABCB7;sp|O75027-3|ABCB7_HUM	3	17	17	17	0	0	0	0	0	0	0	0	0	10	12	9	10	7	9	11	9	7	0	0	0	0	0	0	0	0	0	0	0	0	0	0	0	0	0	0	10	12	9	10
sp|O75044|SRGP2_HUMAN;sp|P0DMP2|SRG2B_HUMAN;sp|P0DJJ0|SRG2C_HUMAN	sp|O75044|SRGP2_HUMAN;sp|P0DMP2|SRG2B_HUMAN;sp|P0DJJ0|SRG2C_HUMAN	22;12;11	22;12;11	20;11;10	sp|O75044|SRGP2_HUMAN SLIT-ROBO Rho GTPase-activating protein 2 OS=Homo sapiens GN=SRGAP2 PE=1 SV=2;sp|P0DMP2|SRG2B_HUMAN SLIT-ROBO Rho GTPase-activating protein 2B OS=Homo sapiens GN=SRGAP2B PE=3 SV=1;sp|P0DJJ0|SRG2C_HUMAN SLIT-ROBO Rho GTPase-activating	3	22	22	20	0	0	0	0	0	0	0	0	0	0	1	0	0	1	0	0	0	0	13	10	11	9	13	8	11	11	14	0	0	0	0	0	0	0	0	0	0	1	0	0
sp|O75052-3|CAPON_HUMAN;sp|O75052|CAPON_HUMAN;sp|O75052-2|CAPON_HUMAN	sp|O75052-3|CAPON_HUMAN;sp|O75052|CAPON_HUMAN	7;7;3	7;7;3	7;7;3	sp|O75052-3|CAPON_HUMAN Isoform 3 of Carboxyl-terminal PDZ ligand of neuronal nitric oxide synthase protein OS=Homo sapiens GN=NOS1AP;sp|O75052|CAPON_HUMAN Carboxyl-terminal PDZ ligand of neuronal nitric oxide synthase protein OS=Homo sapiens GN=NOS1AP PE=	3	7	7	7	0	0	0	1	0	0	1	0	0	4	1	4	1	3	2	0	1	2	0	1	1	0	1	0	0	0	0	0	0	0	1	0	0	1	0	0	4	1	4	1
sp|O75054|IGSF3_HUMAN;sp|O75054-2|IGSF3_HUMAN	sp|O75054|IGSF3_HUMAN;sp|O75054-2|IGSF3_HUMAN	14;13	14;13	14;13	sp|O75054|IGSF3_HUMAN Immunoglobulin superfamily member 3 OS=Homo sapiens GN=IGSF3 PE=2 SV=3;sp|O75054-2|IGSF3_HUMAN Isoform 2 of Immunoglobulin superfamily member 3 OS=Homo sapiens GN=IGSF3	2	14	14	14	0	0	0	0	0	0	0	0	0	8	9	9	5	8	5	5	7	8	0	0	0	0	0	0	0	0	0	0	0	0	0	0	0	0	0	0	8	9	9	5
sp|O75061-4|AUXI_HUMAN;sp|O75061|AUXI_HUMAN;sp|O75061-2|AUXI_HUMAN;sp|O75061-3|AUXI_HUMAN	sp|O75061-4|AUXI_HUMAN;sp|O75061|AUXI_HUMAN;sp|O75061-2|AUXI_HUMAN	23;22;22;11	23;22;22;11	23;22;22;11	sp|O75061-4|AUXI_HUMAN Isoform 4 of Putative tyrosine-protein phosphatase auxilin OS=Homo sapiens GN=DNAJC6;sp|O75061|AUXI_HUMAN Putative tyrosine-protein phosphatase auxilin OS=Homo sapiens GN=DNAJC6 PE=1 SV=3;sp|O75061-2|AUXI_HUMAN Isoform 2 of Putative	4	23	23	23	12	12	12	12	15	14	12	14	15	0	0	1	0	0	2	0	0	1	2	1	3	0	2	1	1	0	1	12	12	12	12	15	14	12	14	15	0	0	1	0
sp|O75063|XYLK_HUMAN	sp|O75063|XYLK_HUMAN	6	6	6	sp|O75063|XYLK_HUMAN Glycosaminoglycan xylosylkinase OS=Homo sapiens GN=FAM20B PE=1 SV=1	1	6	6	6	0	0	0	0	0	0	0	0	0	5	4	1	4	3	1	5	2	2	0	0	0	1	0	0	1	0	1	0	0	0	0	0	0	0	0	0	5	4	1	4
sp|O75083|WDR1_HUMAN;sp|O75083-3|WDR1_HUMAN	sp|O75083|WDR1_HUMAN;sp|O75083-3|WDR1_HUMAN	25;15	25;15	25;15	sp|O75083|WDR1_HUMAN WD repeat-containing protein 1 OS=Homo sapiens GN=WDR1 PE=1 SV=4;sp|O75083-3|WDR1_HUMAN Isoform 2 of WD repeat-containing protein 1 OS=Homo sapiens GN=WDR1	2	25	25	25	17	15	17	17	17	17	16	17	15	10	8	9	8	7	8	8	8	7	20	23	21	21	20	20	18	17	19	17	15	17	17	17	17	16	17	15	10	8	9	8
sp|O75084|FZD7_HUMAN	sp|O75084|FZD7_HUMAN	1	1	1	sp|O75084|FZD7_HUMAN Frizzled-7 OS=Homo sapiens GN=FZD7 PE=1 SV=2	1	1	1	1	0	0	0	0	0	0	0	0	0	1	1	1	1	1	1	1	1	1	0	0	0	0	0	0	0	0	0	0	0	0	0	0	0	0	0	0	1	1	1	1
sp|O75110|ATP9A_HUMAN;sp|O75110-2|ATP9A_HUMAN	sp|O75110|ATP9A_HUMAN;sp|O75110-2|ATP9A_HUMAN	12;9	12;9	10;7	sp|O75110|ATP9A_HUMAN Probable phospholipid-transporting ATPase IIA OS=Homo sapiens GN=ATP9A PE=1 SV=3;sp|O75110-2|ATP9A_HUMAN Isoform Short of Probable phospholipid-transporting ATPase IIA OS=Homo sapiens GN=ATP9A	2	12	12	10	0	0	0	0	0	0	0	0	0	2	4	3	3	6	5	3	3	4	2	0	1	0	1	0	1	0	0	0	0	0	0	0	0	0	0	0	2	4	3	3
sp|O75113|N4BP1_HUMAN	sp|O75113|N4BP1_HUMAN	15	15	15	sp|O75113|N4BP1_HUMAN NEDD4-binding protein 1 OS=Homo sapiens GN=N4BP1 PE=1 SV=4	1	15	15	15	0	0	0	1	0	0	1	0	0	0	0	0	0	0	0	1	0	0	6	5	7	4	4	4	9	8	6	0	0	0	1	0	0	1	0	0	0	0	0	0
sp|O75116|ROCK2_HUMAN	sp|O75116|ROCK2_HUMAN	58	58	50	sp|O75116|ROCK2_HUMAN Rho-associated protein kinase 2 OS=Homo sapiens GN=ROCK2 PE=1 SV=4	1	58	58	50	0	0	0	0	0	0	0	1	0	3	1	0	0	1	1	1	2	0	40	40	32	36	39	37	33	33	37	0	0	0	0	0	0	0	1	0	3	1	0	0
sp|O75122-3|CLAP2_HUMAN	sp|O75122-3|CLAP2_HUMAN	44	37	2	sp|O75122-3|CLAP2_HUMAN Isoform 3 of CLIP-associating protein 2 OS=Homo sapiens GN=CLASP2	1	44	37	2	2	1	1	2	0	1	2	2	2	2	4	4	4	4	4	1	3	4	30	27	30	30	28	27	29	34	30	2	1	1	2	0	1	2	2	2	1	2	1	2
sp|O75127|PTCD1_HUMAN	sp|O75127|PTCD1_HUMAN	15	14	14	sp|O75127|PTCD1_HUMAN Pentatricopeptide repeat-containing protein 1, mitochondrial OS=Homo sapiens GN=PTCD1 PE=1 SV=2	1	15	14	14	0	0	0	0	0	0	0	0	0	7	8	6	6	7	6	6	4	3	0	0	0	0	1	0	0	0	1	0	0	0	0	0	0	0	0	0	7	8	6	6
sp|O75131|CPNE3_HUMAN	sp|O75131|CPNE3_HUMAN	22	22	21	sp|O75131|CPNE3_HUMAN Copine-3 OS=Homo sapiens GN=CPNE3 PE=1 SV=1	1	22	22	21	19	19	20	18	19	20	18	18	19	6	6	5	5	7	6	7	4	5	1	2	2	0	2	0	1	4	2	19	19	20	18	19	20	18	18	19	6	6	5	5
sp|O75143-2|ATG13_HUMAN;sp|O75143|ATG13_HUMAN;sp|O75143-5|ATG13_HUMAN;sp|O75143-4|ATG13_HUMAN;sp|O75143-3|ATG13_HUMAN	sp|O75143-2|ATG13_HUMAN;sp|O75143|ATG13_HUMAN;sp|O75143-5|ATG13_HUMAN;sp|O75143-4|ATG13_HUMAN;sp|O75143-3|ATG13_HUMAN	3;3;3;2;2	3;3;3;2;2	3;3;3;2;2	sp|O75143-2|ATG13_HUMAN Isoform 2 of Autophagy-related protein 13 OS=Homo sapiens GN=ATG13;sp|O75143|ATG13_HUMAN Autophagy-related protein 13 OS=Homo sapiens GN=ATG13 PE=1 SV=1;sp|O75143-5|ATG13_HUMAN Isoform 5 of Autophagy-related protein 13 OS=Homo sapie	5	3	3	3	0	0	0	0	0	0	0	0	0	0	0	0	0	0	0	0	0	0	1	1	2	1	2	1	2	2	2	0	0	0	0	0	0	0	0	0	0	0	0	0
sp|O75145-2|LIPA3_HUMAN;sp|O75145|LIPA3_HUMAN	sp|O75145-2|LIPA3_HUMAN;sp|O75145|LIPA3_HUMAN	8;8	5;5	5;5	sp|O75145-2|LIPA3_HUMAN Isoform 2 of Liprin-alpha-3 OS=Homo sapiens GN=PPFIA3;sp|O75145|LIPA3_HUMAN Liprin-alpha-3 OS=Homo sapiens GN=PPFIA3 PE=1 SV=3	2	8	5	5	0	0	0	0	0	0	0	0	0	0	0	0	0	0	0	0	0	0	6	4	4	3	3	3	4	4	4	0	0	0	0	0	0	0	0	0	0	0	0	0
sp|O75146|HIP1R_HUMAN;sp|O75146-2|HIP1R_HUMAN	sp|O75146|HIP1R_HUMAN;sp|O75146-2|HIP1R_HUMAN	23;12	23;12	22;12	sp|O75146|HIP1R_HUMAN Huntingtin-interacting protein 1-related protein OS=Homo sapiens GN=HIP1R PE=1 SV=2;sp|O75146-2|HIP1R_HUMAN Isoform 2 of Huntingtin-interacting protein 1-related protein OS=Homo sapiens GN=HIP1R	2	23	23	22	0	0	0	0	0	0	0	0	0	0	2	1	0	0	1	0	1	1	10	12	9	10	9	10	10	14	10	0	0	0	0	0	0	0	0	0	0	2	1	0
sp|O75147-4|OBSL1_HUMAN;sp|O75147|OBSL1_HUMAN;sp|O75147-2|OBSL1_HUMAN;sp|O75147-1|OBSL1_HUMAN	sp|O75147-4|OBSL1_HUMAN;sp|O75147|OBSL1_HUMAN;sp|O75147-2|OBSL1_HUMAN;sp|O75147-1|OBSL1_HUMAN	12;12;10;10	12;12;10;10	12;12;10;10	sp|O75147-4|OBSL1_HUMAN Isoform 4 of Obscurin-like protein 1 OS=Homo sapiens GN=OBSL1;sp|O75147|OBSL1_HUMAN Obscurin-like protein 1 OS=Homo sapiens GN=OBSL1 PE=1 SV=4;sp|O75147-2|OBSL1_HUMAN Isoform 2 of Obscurin-like protein 1 OS=Homo sapiens GN=OBSL1;sp|	4	12	12	12	1	0	0	1	0	0	0	0	0	0	0	0	0	0	0	0	0	0	3	4	3	7	3	3	2	5	3	1	0	0	1	0	0	0	0	0	0	0	0	0
sp|O75150|BRE1B_HUMAN;sp|O75150-4|BRE1B_HUMAN;sp|O75150-3|BRE1B_HUMAN	sp|O75150|BRE1B_HUMAN;sp|O75150-4|BRE1B_HUMAN;sp|O75150-3|BRE1B_HUMAN	50;44;37	50;44;37	47;41;36	sp|O75150|BRE1B_HUMAN E3 ubiquitin-protein ligase BRE1B OS=Homo sapiens GN=RNF40 PE=1 SV=4;sp|O75150-4|BRE1B_HUMAN Isoform 4 of E3 ubiquitin-protein ligase BRE1B OS=Homo sapiens GN=RNF40;sp|O75150-3|BRE1B_HUMAN Isoform 3 of E3 ubiquitin-protein ligase BRE1	3	50	50	47	0	0	1	0	0	0	0	0	1	0	0	1	0	1	1	0	0	1	34	31	35	31	36	30	34	38	41	0	0	1	0	0	0	0	0	1	0	0	1	0
sp|O75151|PHF2_HUMAN	sp|O75151|PHF2_HUMAN	18	18	17	sp|O75151|PHF2_HUMAN Lysine-specific demethylase PHF2 OS=Homo sapiens GN=PHF2 PE=1 SV=4	1	18	18	17	0	0	0	0	0	0	0	0	0	11	9	6	3	7	6	7	10	6	0	0	0	1	0	0	0	0	0	0	0	0	0	0	0	0	0	0	11	9	6	3
sp|O75152|ZC11A_HUMAN	sp|O75152|ZC11A_HUMAN	37	37	37	sp|O75152|ZC11A_HUMAN Zinc finger CCCH domain-containing protein 11A OS=Homo sapiens GN=ZC3H11A PE=1 SV=3	1	37	37	37	0	0	0	0	1	0	0	1	0	28	29	22	28	24	21	23	30	22	6	4	6	7	7	6	11	13	12	0	0	0	0	1	0	0	1	0	28	29	22	28
sp|O75153|CLU_HUMAN;sp|Q9Y5I4-2|PCDC2_HUMAN;sp|Q9Y5I4|PCDC2_HUMAN	sp|O75153|CLU_HUMAN	52;1;1	52;1;1	52;1;1	sp|O75153|CLU_HUMAN Clustered mitochondria protein homolog OS=Homo sapiens GN=CLUH PE=1 SV=2	3	52	52	52	0	0	1	1	0	0	1	0	0	2	0	2	0	0	0	1	0	0	38	30	33	39	36	38	39	38	37	0	0	1	1	0	0	1	0	0	2	0	2	0
sp|O75155-2|CAND2_HUMAN;sp|O75155|CAND2_HUMAN	sp|O75155-2|CAND2_HUMAN;sp|O75155|CAND2_HUMAN	4;4	1;1	1;1	sp|O75155-2|CAND2_HUMAN Isoform 2 of Cullin-associated NEDD8-dissociated protein 2 OS=Homo sapiens GN=CAND2;sp|O75155|CAND2_HUMAN Cullin-associated NEDD8-dissociated protein 2 OS=Homo sapiens GN=CAND2 PE=1 SV=3	2	4	1	1	2	3	1	2	2	3	2	2	2	0	0	0	0	0	1	0	0	0	1	2	1	1	1	1	2	2	2	0	0	0	0	0	0	0	0	0	0	0	0	0
sp|O75157-2|T22D2_HUMAN;sp|O75157|T22D2_HUMAN;sp|Q15714-2|T22D1_HUMAN;sp|Q9Y3Q8-2|T22D4_HUMAN;sp|Q15714-3|T22D1_HUMAN;sp|Q15714|T22D1_HUMAN	sp|O75157-2|T22D2_HUMAN;sp|O75157|T22D2_HUMAN	5;5;2;2;2;2	5;5;2;2;2;2	3;3;0;0;0;0	sp|O75157-2|T22D2_HUMAN Isoform 2 of TSC22 domain family protein 2 OS=Homo sapiens GN=TSC22D2;sp|O75157|T22D2_HUMAN TSC22 domain family protein 2 OS=Homo sapiens GN=TSC22D2 PE=1 SV=3	6	5	5	3	4	3	3	4	2	2	2	3	3	0	0	0	0	0	0	0	0	0	0	0	1	0	0	0	0	0	0	4	3	3	4	2	2	2	3	3	0	0	0	0
sp|O75164|KDM4A_HUMAN;sp|O75164-2|KDM4A_HUMAN	sp|O75164|KDM4A_HUMAN	6;2	6;2	6;2	sp|O75164|KDM4A_HUMAN Lysine-specific demethylase 4A OS=Homo sapiens GN=KDM4A PE=1 SV=2	2	6	6	6	0	0	0	0	0	0	0	0	0	0	0	0	0	0	0	0	0	0	3	0	2	2	1	3	1	1	1	0	0	0	0	0	0	0	0	0	0	0	0	0
sp|O75165|DJC13_HUMAN	sp|O75165|DJC13_HUMAN	45	45	45	sp|O75165|DJC13_HUMAN DnaJ homolog subfamily C member 13 OS=Homo sapiens GN=DNAJC13 PE=1 SV=5	1	45	45	45	0	0	0	0	0	0	0	0	0	0	0	0	1	2	0	0	0	0	24	19	21	21	16	21	19	23	25	0	0	0	0	0	0	0	0	0	0	0	0	1
sp|O75170-6|PP6R2_HUMAN;sp|O75170-2|PP6R2_HUMAN;sp|O75170-4|PP6R2_HUMAN;sp|O75170-3|PP6R2_HUMAN;sp|O75170-5|PP6R2_HUMAN;sp|O75170|PP6R2_HUMAN	sp|O75170-6|PP6R2_HUMAN;sp|O75170-2|PP6R2_HUMAN;sp|O75170-4|PP6R2_HUMAN;sp|O75170-3|PP6R2_HUMAN;sp|O75170-5|PP6R2_HUMAN;sp|O75170|PP6R2_HUMAN	9;9;9;9;9;9	9;9;9;9;9;9	9;9;9;9;9;9	sp|O75170-6|PP6R2_HUMAN Isoform 6 of Serine/threonine-protein phosphatase 6 regulatory subunit 2 OS=Homo sapiens GN=PPP6R2;sp|O75170-2|PP6R2_HUMAN Isoform 2 of Serine/threonine-protein phosphatase 6 regulatory subunit 2 OS=Homo sapiens GN=PPP6R2;sp|O75170-	6	9	9	9	0	1	0	1	0	0	0	1	0	0	0	0	0	0	0	0	0	0	4	0	1	0	1	2	5	1	2	0	1	0	1	0	0	0	1	0	0	0	0	0
sp|O75175|CNOT3_HUMAN;sp|O75175-2|CNOT3_HUMAN;sp|O75175-3|CNOT3_HUMAN	sp|O75175|CNOT3_HUMAN;sp|O75175-2|CNOT3_HUMAN	13;11;5	13;11;5	13;11;5	sp|O75175|CNOT3_HUMAN CCR4-NOT transcription complex subunit 3 OS=Homo sapiens GN=CNOT3 PE=1 SV=1;sp|O75175-2|CNOT3_HUMAN Isoform 2 of CCR4-NOT transcription complex subunit 3 OS=Homo sapiens GN=CNOT3	3	13	13	13	0	0	0	0	0	0	0	0	0	0	1	0	0	0	1	0	0	0	7	6	7	8	8	8	7	7	9	0	0	0	0	0	0	0	0	0	0	1	0	0
sp|O75177|CREST_HUMAN;sp|O75177-2|CREST_HUMAN;sp|O75177-4|CREST_HUMAN;sp|O75177-3|CREST_HUMAN;sp|O75177-5|CREST_HUMAN	sp|O75177|CREST_HUMAN;sp|O75177-2|CREST_HUMAN	3;2;1;1;1	3;2;1;1;1	3;2;1;1;1	sp|O75177|CREST_HUMAN Calcium-responsive transactivator OS=Homo sapiens GN=SS18L1 PE=1 SV=2;sp|O75177-2|CREST_HUMAN Isoform 2 of Calcium-responsive transactivator OS=Homo sapiens GN=SS18L1	5	3	3	3	0	0	0	0	0	0	0	0	0	2	2	2	1	1	3	1	1	3	0	0	0	0	0	0	0	0	0	0	0	0	0	0	0	0	0	0	2	2	2	1
sp|O75179-6|ANR17_HUMAN;sp|O75179-2|ANR17_HUMAN;sp|O75179|ANR17_HUMAN;sp|O75179-7|ANR17_HUMAN;sp|O75179-4|ANR17_HUMAN;sp|O75179-3|ANR17_HUMAN;sp|O75179-5|ANR17_HUMAN	sp|O75179-6|ANR17_HUMAN;sp|O75179-2|ANR17_HUMAN;sp|O75179|ANR17_HUMAN;sp|O75179-7|ANR17_HUMAN;sp|O75179-4|ANR17_HUMAN	36;36;36;35;20;15;13	18;18;18;17;12;6;5	18;18;18;17;12;6;5	sp|O75179-6|ANR17_HUMAN Isoform 6 of Ankyrin repeat domain-containing protein 17 OS=Homo sapiens GN=ANKRD17;sp|O75179-2|ANR17_HUMAN Isoform 2 of Ankyrin repeat domain-containing protein 17 OS=Homo sapiens GN=ANKRD17;sp|O75179|ANR17_HUMAN Ankyrin repeat dom	7	36	18	18	0	0	0	0	0	0	0	0	0	0	1	1	0	0	0	0	0	0	23	20	17	20	22	21	20	21	22	0	0	0	0	0	0	0	0	0	0	1	0	0
sp|O75182-2|SIN3B_HUMAN;sp|O75182|SIN3B_HUMAN;sp|O75182-3|SIN3B_HUMAN	sp|O75182-2|SIN3B_HUMAN;sp|O75182|SIN3B_HUMAN	15;14;6	14;14;6	14;14;6	sp|O75182-2|SIN3B_HUMAN Isoform 2 of Paired amphipathic helix protein Sin3b OS=Homo sapiens GN=SIN3B;sp|O75182|SIN3B_HUMAN Paired amphipathic helix protein Sin3b OS=Homo sapiens GN=SIN3B PE=1 SV=2	3	15	14	14	0	0	0	0	0	0	0	0	0	3	0	1	0	0	1	2	1	1	1	1	5	1	3	2	1	4	3	0	0	0	0	0	0	0	0	0	2	0	1	0
sp|O75190-2|DNJB6_HUMAN;sp|O75190-3|DNJB6_HUMAN;sp|O75190|DNJB6_HUMAN;sp|O75190-4|DNJB6_HUMAN;sp|Q8NHS0|DNJB8_HUMAN;sp|Q8WWF6|DNJB3_HUMAN	sp|O75190-2|DNJB6_HUMAN;sp|O75190-3|DNJB6_HUMAN;sp|O75190|DNJB6_HUMAN;sp|O75190-4|DNJB6_HUMAN	7;7;7;5;3;1	7;7;7;5;3;1	6;6;6;4;2;1	sp|O75190-2|DNJB6_HUMAN Isoform B of DnaJ homolog subfamily B member 6 OS=Homo sapiens GN=DNAJB6;sp|O75190-3|DNJB6_HUMAN Isoform C of DnaJ homolog subfamily B member 6 OS=Homo sapiens GN=DNAJB6;sp|O75190|DNJB6_HUMAN DnaJ homolog subfamily B member 6 OS=Hom	6	7	7	6	0	0	0	1	0	0	0	0	0	1	5	1	2	4	0	1	3	0	7	6	7	7	7	5	4	6	5	0	0	0	1	0	0	0	0	0	1	5	1	2
sp|O75191|XYLB_HUMAN;sp|O75191-2|XYLB_HUMAN	sp|O75191|XYLB_HUMAN;sp|O75191-2|XYLB_HUMAN	6;5	6;5	6;5	sp|O75191|XYLB_HUMAN Xylulose kinase OS=Homo sapiens GN=XYLB PE=1 SV=3;sp|O75191-2|XYLB_HUMAN Isoform 2 of Xylulose kinase OS=Homo sapiens GN=XYLB	2	6	6	6	3	0	1	2	3	2	2	3	2	0	0	0	0	0	0	0	0	0	0	0	0	0	0	0	0	0	0	3	0	1	2	3	2	2	3	2	0	0	0	0
sp|O75208|COQ9_HUMAN;sp|O75208-2|COQ9_HUMAN	sp|O75208|COQ9_HUMAN	8;1	8;1	8;1	sp|O75208|COQ9_HUMAN Ubiquinone biosynthesis protein COQ9, mitochondrial OS=Homo sapiens GN=COQ9 PE=1 SV=1	2	8	8	8	3	5	3	4	5	3	4	6	2	5	6	5	7	5	5	8	5	5	0	0	0	1	1	0	0	0	0	3	5	3	4	5	3	4	6	2	5	6	5	7
sp|O75223|GGCT_HUMAN;sp|O75223-3|GGCT_HUMAN;sp|O75223-2|GGCT_HUMAN;sp|O75223-4|GGCT_HUMAN	sp|O75223|GGCT_HUMAN;sp|O75223-3|GGCT_HUMAN	10;5;3;3	10;5;3;3	10;5;3;3	sp|O75223|GGCT_HUMAN Gamma-glutamylcyclotransferase OS=Homo sapiens GN=GGCT PE=1 SV=1;sp|O75223-3|GGCT_HUMAN Isoform 3 of Gamma-glutamylcyclotransferase OS=Homo sapiens GN=GGCT	4	10	10	10	9	8	8	9	7	9	9	9	8	0	0	1	1	1	2	0	1	2	0	0	0	0	0	0	0	0	0	9	8	8	9	7	9	9	9	8	0	0	1	1
sp|O75251-2|NDUS7_HUMAN;sp|O75251|NDUS7_HUMAN	sp|O75251-2|NDUS7_HUMAN;sp|O75251|NDUS7_HUMAN	6;5	6;5	6;5	sp|O75251-2|NDUS7_HUMAN Isoform 2 of NADH dehydrogenase [ubiquinone] iron-sulfur protein 7, mitochondrial OS=Homo sapiens GN=NDUFS7;sp|O75251|NDUS7_HUMAN NADH dehydrogenase [ubiquinone] iron-sulfur protein 7, mitochondrial OS=Homo sapiens GN=NDUFS7 PE=1 SV	2	6	6	6	0	0	0	0	0	0	0	0	1	3	4	4	4	4	4	5	4	4	0	0	0	0	1	0	1	0	1	0	0	0	0	0	0	0	0	1	3	4	4	4
sp|O75306|NDUS2_HUMAN;sp|O75306-2|NDUS2_HUMAN	sp|O75306|NDUS2_HUMAN;sp|O75306-2|NDUS2_HUMAN	21;20	21;20	21;20	sp|O75306|NDUS2_HUMAN NADH dehydrogenase [ubiquinone] iron-sulfur protein 2, mitochondrial OS=Homo sapiens GN=NDUFS2 PE=1 SV=2;sp|O75306-2|NDUS2_HUMAN Isoform 2 of NADH dehydrogenase [ubiquinone] iron-sulfur protein 2, mitochondrial OS=Homo sapiens GN=NDUF	2	21	21	21	0	0	0	0	0	0	0	0	0	17	16	8	13	13	9	14	15	7	3	3	2	2	2	3	3	3	4	0	0	0	0	0	0	0	0	0	17	16	8	13
sp|O75312|ZPR1_HUMAN	sp|O75312|ZPR1_HUMAN	22	22	21	sp|O75312|ZPR1_HUMAN Zinc finger protein ZPR1 OS=Homo sapiens GN=ZPR1 PE=1 SV=1	1	22	22	21	16	15	16	17	16	17	16	14	18	2	0	1	0	1	3	0	3	1	6	4	7	4	8	7	4	6	5	16	15	16	17	16	17	16	14	18	2	0	1	0
sp|O75319-2|DUS11_HUMAN;sp|O75319|DUS11_HUMAN	sp|O75319-2|DUS11_HUMAN;sp|O75319|DUS11_HUMAN	2;2	2;2	2;2	sp|O75319-2|DUS11_HUMAN Isoform 2 of RNA/RNP complex-1-interacting phosphatase OS=Homo sapiens GN=DUSP11;sp|O75319|DUS11_HUMAN RNA/RNP complex-1-interacting phosphatase OS=Homo sapiens GN=DUSP11 PE=1 SV=1	2	2	2	2	0	0	0	0	0	0	0	0	0	1	1	1	1	1	1	2	1	1	1	0	1	0	0	0	0	0	0	0	0	0	0	0	0	0	0	0	1	1	1	1
sp|O75323|NIPS2_HUMAN;sp|O75323-2|NIPS2_HUMAN	sp|O75323|NIPS2_HUMAN;sp|O75323-2|NIPS2_HUMAN	10;6	8;4	8;4	sp|O75323|NIPS2_HUMAN Protein NipSnap homolog 2 OS=Homo sapiens GN=GBAS PE=1 SV=1;sp|O75323-2|NIPS2_HUMAN Isoform 2 of Protein NipSnap homolog 2 OS=Homo sapiens GN=GBAS	2	10	8	8	0	0	0	0	0	0	0	0	0	6	6	5	5	5	6	4	5	7	5	4	3	2	5	4	4	7	3	0	0	0	0	0	0	0	0	0	4	4	3	4
sp|O75330-2|HMMR_HUMAN;sp|O75330|HMMR_HUMAN;sp|O75330-3|HMMR_HUMAN;sp|O75330-4|HMMR_HUMAN;sp|O75916-2|RGS9_HUMAN;sp|O75916-3|RGS9_HUMAN	sp|O75330-2|HMMR_HUMAN;sp|O75330|HMMR_HUMAN;sp|O75330-3|HMMR_HUMAN;sp|O75330-4|HMMR_HUMAN	28;28;28;25;1;1	28;28;28;25;1;1	26;26;26;23;0;0	sp|O75330-2|HMMR_HUMAN Isoform 2 of Hyaluronan mediated motility receptor OS=Homo sapiens GN=HMMR;sp|O75330|HMMR_HUMAN Hyaluronan mediated motility receptor OS=Homo sapiens GN=HMMR PE=1 SV=2;sp|O75330-3|HMMR_HUMAN Isoform 3 of Hyaluronan mediated motility	6	28	28	26	0	0	0	0	0	0	0	0	0	0	2	0	0	1	0	1	1	0	10	15	10	10	11	12	13	13	17	0	0	0	0	0	0	0	0	0	0	2	0	0
sp|O75334-6|LIPA2_HUMAN;sp|O75334-5|LIPA2_HUMAN;sp|O75334-4|LIPA2_HUMAN;sp|O75334-3|LIPA2_HUMAN;sp|O75334|LIPA2_HUMAN;sp|O75334-2|LIPA2_HUMAN;sp|O75334-8|LIPA2_HUMAN;sp|O75334-7|LIPA2_HUMAN	sp|O75334-6|LIPA2_HUMAN;sp|O75334-5|LIPA2_HUMAN;sp|O75334-4|LIPA2_HUMAN;sp|O75334-3|LIPA2_HUMAN;sp|O75334|LIPA2_HUMAN;sp|O75334-2|LIPA2_HUMAN;sp|O75334-8|LIPA2_HUMAN;sp|O75334-7|LIPA2_HUMAN	9;9;9;9;9;7;6;5	4;4;4;4;4;3;2;1	3;3;3;3;3;2;2;1	sp|O75334-6|LIPA2_HUMAN Isoform 6 of Liprin-alpha-2 OS=Homo sapiens GN=PPFIA2;sp|O75334-5|LIPA2_HUMAN Isoform 5 of Liprin-alpha-2 OS=Homo sapiens GN=PPFIA2;sp|O75334-4|LIPA2_HUMAN Isoform 4 of Liprin-alpha-2 OS=Homo sapiens GN=PPFIA2;sp|O75334-3|LIPA2_HUMA	8	9	4	3	0	1	0	0	3	0	0	2	1	0	0	0	0	0	0	0	0	0	3	3	2	4	1	3	6	6	4	0	1	0	0	3	0	0	2	1	0	0	0	0
sp|O75340-2|PDCD6_HUMAN	sp|O75340-2|PDCD6_HUMAN	10	10	1	sp|O75340-2|PDCD6_HUMAN Isoform 2 of Programmed cell death protein 6 OS=Homo sapiens GN=PDCD6	1	10	10	1	4	5	8	5	6	7	6	4	8	1	0	0	0	0	0	0	0	0	4	0	4	0	1	1	0	0	0	4	5	8	5	6	7	6	4	8	1	0	0	0
sp|O75347|TBCA_HUMAN;sp|O75347-2|TBCA_HUMAN	sp|O75347|TBCA_HUMAN;sp|O75347-2|TBCA_HUMAN	9;7	9;7	9;7	sp|O75347|TBCA_HUMAN Tubulin-specific chaperone A OS=Homo sapiens GN=TBCA PE=1 SV=3;sp|O75347-2|TBCA_HUMAN Isoform 2 of Tubulin-specific chaperone A OS=Homo sapiens GN=TBCA	2	9	9	9	9	8	9	8	8	9	9	8	9	3	4	4	5	2	4	3	6	4	3	3	4	2	4	3	2	3	4	9	8	9	8	8	9	9	8	9	3	4	4	5
sp|O75348|VATG1_HUMAN	sp|O75348|VATG1_HUMAN	6	6	5	sp|O75348|VATG1_HUMAN V-type proton ATPase subunit G 1 OS=Homo sapiens GN=ATP6V1G1 PE=1 SV=3	1	6	6	5	2	2	1	2	2	2	2	2	2	2	2	1	3	2	1	3	2	1	5	4	4	4	4	2	6	6	5	2	2	1	2	2	2	2	2	2	2	2	1	3
sp|O75351|VPS4B_HUMAN	sp|O75351|VPS4B_HUMAN	23	23	19	sp|O75351|VPS4B_HUMAN Vacuolar protein sorting-associated protein 4B OS=Homo sapiens GN=VPS4B PE=1 SV=2	1	23	23	19	15	14	13	17	16	16	19	14	17	0	2	1	2	1	1	1	2	1	3	3	5	2	3	4	3	4	3	15	14	13	17	16	16	19	14	17	0	2	1	2
sp|O75352-2|MPU1_HUMAN;sp|O75352|MPU1_HUMAN	sp|O75352-2|MPU1_HUMAN;sp|O75352|MPU1_HUMAN	5;5	5;5	5;5	sp|O75352-2|MPU1_HUMAN Isoform 2 of Mannose-P-dolichol utilization defect 1 protein OS=Homo sapiens GN=MPDU1;sp|O75352|MPU1_HUMAN Mannose-P-dolichol utilization defect 1 protein OS=Homo sapiens GN=MPDU1 PE=1 SV=2	2	5	5	5	0	0	0	0	0	0	0	0	0	4	3	1	3	3	2	4	2	2	2	1	2	1	2	2	2	2	2	0	0	0	0	0	0	0	0	0	4	3	1	3
sp|O75365-2|TP4A3_HUMAN;sp|O75365|TP4A3_HUMAN	sp|O75365-2|TP4A3_HUMAN;sp|O75365|TP4A3_HUMAN	1;1	1;1	1;1	sp|O75365-2|TP4A3_HUMAN Isoform 2 of Protein tyrosine phosphatase type IVA 3 OS=Homo sapiens GN=PTP4A3;sp|O75365|TP4A3_HUMAN Protein tyrosine phosphatase type IVA 3 OS=Homo sapiens GN=PTP4A3 PE=1 SV=2	2	1	1	1	0	0	0	0	0	0	0	0	0	1	1	0	1	0	0	0	1	0	0	0	0	0	0	0	0	0	0	0	0	0	0	0	0	0	0	0	1	1	0	1
sp|O75367-3|H2AY_HUMAN;sp|O75367|H2AY_HUMAN;sp|O75367-2|H2AY_HUMAN	sp|O75367-3|H2AY_HUMAN;sp|O75367|H2AY_HUMAN;sp|O75367-2|H2AY_HUMAN	18;18;17	18;18;17	16;16;15	sp|O75367-3|H2AY_HUMAN Isoform 3 of Core histone macro-H2A.1 OS=Homo sapiens GN=H2AFY;sp|O75367|H2AY_HUMAN Core histone macro-H2A.1 OS=Homo sapiens GN=H2AFY PE=1 SV=4;sp|O75367-2|H2AY_HUMAN Isoform 1 of Core histone macro-H2A.1 OS=Homo sapiens GN=H2AFY	3	18	18	16	0	0	0	0	0	0	0	0	0	16	16	14	17	17	14	17	18	14	9	7	9	10	9	8	10	11	8	0	0	0	0	0	0	0	0	0	16	16	14	17
sp|O75369-2|FLNB_HUMAN;sp|O75369-9|FLNB_HUMAN;sp|O75369|FLNB_HUMAN;sp|O75369-8|FLNB_HUMAN;sp|O75369-6|FLNB_HUMAN;sp|O75369-3|FLNB_HUMAN;sp|O75369-7|FLNB_HUMAN;sp|O75369-5|FLNB_HUMAN;sp|O75369-4|FLNB_HUMAN	sp|O75369-2|FLNB_HUMAN;sp|O75369-9|FLNB_HUMAN;sp|O75369|FLNB_HUMAN;sp|O75369-8|FLNB_HUMAN;sp|O75369-6|FLNB_HUMAN;sp|O75369-3|FLNB_HUMAN;sp|O75369-7|FLNB_HUMAN;sp|O75369-5|FLNB_HUMAN;sp|O75369-4|FLNB_HUMAN	98;98;98;98;96;96;87;81;81	87;87;87;87;85;85;85;71;71	83;83;83;83;81;81;81;68;68	sp|O75369-2|FLNB_HUMAN Isoform 2 of Filamin-B OS=Homo sapiens GN=FLNB;sp|O75369-9|FLNB_HUMAN Isoform 9 of Filamin-B OS=Homo sapiens GN=FLNB;sp|O75369|FLNB_HUMAN Filamin-B OS=Homo sapiens GN=FLNB PE=1 SV=2;sp|O75369-8|FLNB_HUMAN Isoform 8 of Filamin-B OS=Ho	9	98	87	83	57	58	52	46	53	45	42	54	46	5	6	3	5	2	5	5	5	3	29	28	32	25	26	27	22	20	25	48	51	46	41	47	39	35	47	41	2	2	2	1
sp|O75376|NCOR1_HUMAN;sp|O75376-2|NCOR1_HUMAN;sp|O75376-3|NCOR1_HUMAN;sp|Q9H4R4|CT191_HUMAN	sp|O75376|NCOR1_HUMAN;sp|O75376-2|NCOR1_HUMAN	25;24;9;1	25;24;9;1	24;23;8;1	sp|O75376|NCOR1_HUMAN Nuclear receptor corepressor 1 OS=Homo sapiens GN=NCOR1 PE=1 SV=2;sp|O75376-2|NCOR1_HUMAN Isoform 2 of Nuclear receptor corepressor 1 OS=Homo sapiens GN=NCOR1	4	25	25	24	0	0	0	0	0	0	0	0	0	0	2	1	1	1	1	1	1	2	11	10	6	7	8	11	11	7	6	0	0	0	0	0	0	0	0	0	0	2	1	1
sp|O75379-2|VAMP4_HUMAN;sp|O75379|VAMP4_HUMAN	sp|O75379-2|VAMP4_HUMAN;sp|O75379|VAMP4_HUMAN	2;2	2;2	2;2	sp|O75379-2|VAMP4_HUMAN Isoform 2 of Vesicle-associated membrane protein 4 OS=Homo sapiens GN=VAMP4;sp|O75379|VAMP4_HUMAN Vesicle-associated membrane protein 4 OS=Homo sapiens GN=VAMP4 PE=1 SV=2	2	2	2	2	0	0	0	0	0	0	0	0	0	0	2	0	1	1	1	1	1	0	2	2	1	1	1	1	1	2	1	0	0	0	0	0	0	0	0	0	0	2	0	1
sp|O75380|NDUS6_HUMAN	sp|O75380|NDUS6_HUMAN	6	6	6	sp|O75380|NDUS6_HUMAN NADH dehydrogenase [ubiquinone] iron-sulfur protein 6, mitochondrial OS=Homo sapiens GN=NDUFS6 PE=1 SV=1	1	6	6	6	0	0	0	0	0	0	0	0	0	5	5	5	5	5	5	5	3	5	0	0	0	0	0	0	0	0	0	0	0	0	0	0	0	0	0	0	5	5	5	5
sp|O75381-2|PEX14_HUMAN;sp|O75381|PEX14_HUMAN	sp|O75381-2|PEX14_HUMAN;sp|O75381|PEX14_HUMAN	9;9	9;9	9;9	sp|O75381-2|PEX14_HUMAN Isoform 2 of Peroxisomal membrane protein PEX14 OS=Homo sapiens GN=PEX14;sp|O75381|PEX14_HUMAN Peroxisomal membrane protein PEX14 OS=Homo sapiens GN=PEX14 PE=1 SV=1	2	9	9	9	0	0	0	0	0	0	1	0	0	8	7	5	8	7	5	7	7	4	0	0	0	0	0	0	1	1	2	0	0	0	0	0	0	1	0	0	8	7	5	8
sp|O75382-2|TRIM3_HUMAN;sp|O75382|TRIM3_HUMAN;sp|O75382-4|TRIM3_HUMAN;sp|O75382-3|TRIM3_HUMAN	sp|O75382-2|TRIM3_HUMAN;sp|O75382|TRIM3_HUMAN;sp|O75382-4|TRIM3_HUMAN;sp|O75382-3|TRIM3_HUMAN	9;9;8;6	7;7;7;4	7;7;7;4	sp|O75382-2|TRIM3_HUMAN Isoform Beta of Tripartite motif-containing protein 3 OS=Homo sapiens GN=TRIM3;sp|O75382|TRIM3_HUMAN Tripartite motif-containing protein 3 OS=Homo sapiens GN=TRIM3 PE=1 SV=2;sp|O75382-4|TRIM3_HUMAN Isoform 4 of Tripartite motif-cont	4	9	7	7	0	0	0	0	0	0	0	0	0	0	0	0	0	0	0	0	0	0	4	1	1	4	1	3	2	0	1	0	0	0	0	0	0	0	0	0	0	0	0	0
sp|O75385|ULK1_HUMAN	sp|O75385|ULK1_HUMAN	1	1	1	sp|O75385|ULK1_HUMAN Serine/threonine-protein kinase ULK1 OS=Homo sapiens GN=ULK1 PE=1 SV=2	1	1	1	1	0	0	0	0	0	0	0	0	0	0	0	0	0	0	0	0	0	0	1	0	0	0	0	0	0	0	0	0	0	0	0	0	0	0	0	0	0	0	0	0
sp|O75390|CISY_HUMAN	sp|O75390|CISY_HUMAN	19	19	19	sp|O75390|CISY_HUMAN Citrate synthase, mitochondrial OS=Homo sapiens GN=CS PE=1 SV=2	1	19	19	19	14	15	14	16	13	14	17	14	14	18	17	13	16	15	13	16	16	13	10	11	10	11	10	9	10	11	10	14	15	14	16	13	14	17	14	14	18	17	13	16
sp|O75391|SPAG7_HUMAN	sp|O75391|SPAG7_HUMAN	8	8	8	sp|O75391|SPAG7_HUMAN Sperm-associated antigen 7 OS=Homo sapiens GN=SPAG7 PE=1 SV=2	1	8	8	8	6	5	6	6	5	5	6	5	6	0	0	0	0	0	0	0	0	0	0	0	0	0	0	0	0	0	0	6	5	6	6	5	5	6	5	6	0	0	0	0
sp|O75394|RM33_HUMAN	sp|O75394|RM33_HUMAN	3	3	3	sp|O75394|RM33_HUMAN 39S ribosomal protein L33, mitochondrial OS=Homo sapiens GN=MRPL33 PE=1 SV=1	1	3	3	3	0	0	0	0	0	0	0	0	0	2	2	2	3	2	2	2	2	2	1	0	1	0	1	0	0	0	0	0	0	0	0	0	0	0	0	0	2	2	2	3
sp|O75396|SC22B_HUMAN	sp|O75396|SC22B_HUMAN	14	14	14	sp|O75396|SC22B_HUMAN Vesicle-trafficking protein SEC22b OS=Homo sapiens GN=SEC22B PE=1 SV=4	1	14	14	14	6	4	6	4	4	2	5	4	4	12	10	9	11	9	10	12	10	10	8	9	8	9	8	8	10	9	8	6	4	6	4	4	2	5	4	4	12	10	9	11
sp|O75400-2|PR40A_HUMAN;sp|O75400|PR40A_HUMAN;sp|Q6NWY9-2|PR40B_HUMAN;sp|Q6NWY9-3|PR40B_HUMAN;sp|Q6NWY9|PR40B_HUMAN	sp|O75400-2|PR40A_HUMAN;sp|O75400|PR40A_HUMAN	27;27;2;2;2	1;1;0;0;0	1;1;0;0;0	sp|O75400-2|PR40A_HUMAN Isoform 2 of Pre-mRNA-processing factor 40 homolog A OS=Homo sapiens GN=PRPF40A;sp|O75400|PR40A_HUMAN Pre-mRNA-processing factor 40 homolog A OS=Homo sapiens GN=PRPF40A PE=1 SV=2	5	27	1	1	0	0	0	0	0	0	0	0	0	12	19	11	18	14	14	14	17	13	18	22	16	21	18	22	24	22	23	0	0	0	0	0	0	0	0	0	0	1	1	0
sp|O75400-3|PR40A_HUMAN	sp|O75400-3|PR40A_HUMAN	27	27	1	sp|O75400-3|PR40A_HUMAN Isoform 3 of Pre-mRNA-processing factor 40 homolog A OS=Homo sapiens GN=PRPF40A	1	27	27	1	0	0	0	0	0	0	0	0	0	12	18	10	18	14	14	14	17	13	19	23	15	21	18	22	24	23	23	0	0	0	0	0	0	0	0	0	12	18	10	18
sp|O75419-2|CDC45_HUMAN;sp|O75419|CDC45_HUMAN;sp|O75419-3|CDC45_HUMAN	sp|O75419-2|CDC45_HUMAN;sp|O75419|CDC45_HUMAN;sp|O75419-3|CDC45_HUMAN	8;8;8	8;8;8	8;8;8	sp|O75419-2|CDC45_HUMAN Isoform 2 of Cell division control protein 45 homolog OS=Homo sapiens GN=CDC45;sp|O75419|CDC45_HUMAN Cell division control protein 45 homolog OS=Homo sapiens GN=CDC45 PE=1 SV=1;sp|O75419-3|CDC45_HUMAN Isoform 3 of Cell division cont	3	8	8	8	0	0	0	0	0	0	0	0	0	0	0	0	1	0	0	0	0	0	6	4	5	4	4	4	7	5	6	0	0	0	0	0	0	0	0	0	0	0	0	1
sp|O75420|PERQ1_HUMAN	sp|O75420|PERQ1_HUMAN	2	2	2	sp|O75420|PERQ1_HUMAN PERQ amino acid-rich with GYF domain-containing protein 1 OS=Homo sapiens GN=GIGYF1 PE=1 SV=2	1	2	2	2	0	0	0	0	0	0	0	0	0	0	0	0	0	0	0	0	0	0	0	1	0	0	2	0	1	1	1	0	0	0	0	0	0	0	0	0	0	0	0	0
sp|O75431-2|MTX2_HUMAN;sp|O75431|MTX2_HUMAN	sp|O75431-2|MTX2_HUMAN;sp|O75431|MTX2_HUMAN	7;7	7;7	7;7	sp|O75431-2|MTX2_HUMAN Isoform 2 of Metaxin-2 OS=Homo sapiens GN=MTX2;sp|O75431|MTX2_HUMAN Metaxin-2 OS=Homo sapiens GN=MTX2 PE=1 SV=1	2	7	7	7	0	0	0	0	0	0	0	0	0	7	5	5	6	6	5	7	6	5	0	0	0	0	0	0	0	0	0	0	0	0	0	0	0	0	0	0	7	5	5	6
sp|O75436|VP26A_HUMAN;sp|O75436-2|VP26A_HUMAN	sp|O75436|VP26A_HUMAN;sp|O75436-2|VP26A_HUMAN	15;10	14;10	14;10	sp|O75436|VP26A_HUMAN Vacuolar protein sorting-associated protein 26A OS=Homo sapiens GN=VPS26A PE=1 SV=2;sp|O75436-2|VP26A_HUMAN Isoform 2 of Vacuolar protein sorting-associated protein 26A OS=Homo sapiens GN=VPS26A	2	15	14	14	1	3	2	0	2	1	2	0	1	0	1	3	1	4	0	2	2	3	9	9	10	8	9	9	13	13	10	1	3	2	0	2	1	2	0	1	0	0	2	1
sp|O75438|NDUB1_HUMAN;sp|O75438-2|NDUB1_HUMAN	sp|O75438|NDUB1_HUMAN;sp|O75438-2|NDUB1_HUMAN	2;2	2;2	2;2	sp|O75438|NDUB1_HUMAN NADH dehydrogenase [ubiquinone] 1 beta subcomplex subunit 1 OS=Homo sapiens GN=NDUFB1 PE=1 SV=1;sp|O75438-2|NDUB1_HUMAN Isoform 2 of NADH dehydrogenase [ubiquinone] 1 beta subcomplex subunit 1 OS=Homo sapiens GN=NDUFB1	2	2	2	2	0	0	0	0	0	0	0	0	0	2	2	2	1	2	2	1	2	2	0	0	0	0	0	0	0	0	0	0	0	0	0	0	0	0	0	0	2	2	2	1
sp|O75439|MPPB_HUMAN	sp|O75439|MPPB_HUMAN	14	13	13	sp|O75439|MPPB_HUMAN Mitochondrial-processing peptidase subunit beta OS=Homo sapiens GN=PMPCB PE=1 SV=2	1	14	13	13	7	8	9	7	9	7	8	7	7	10	10	11	9	12	12	10	12	11	0	2	1	1	1	2	1	3	1	7	8	9	7	9	7	8	7	7	9	10	10	8
sp|O75446|SAP30_HUMAN	sp|O75446|SAP30_HUMAN	6	6	6	sp|O75446|SAP30_HUMAN Histone deacetylase complex subunit SAP30 OS=Homo sapiens GN=SAP30 PE=1 SV=1	1	6	6	6	1	0	0	1	1	0	1	0	0	3	4	1	3	2	1	3	3	2	4	5	5	5	4	5	5	6	5	1	0	0	1	1	0	1	0	0	3	4	1	3
sp|O75448-2|MED24_HUMAN;sp|O75448|MED24_HUMAN	sp|O75448-2|MED24_HUMAN;sp|O75448|MED24_HUMAN	17;17	17;17	17;17	sp|O75448-2|MED24_HUMAN Isoform 2 of Mediator of RNA polymerase II transcription subunit 24 OS=Homo sapiens GN=MED24;sp|O75448|MED24_HUMAN Mediator of RNA polymerase II transcription subunit 24 OS=Homo sapiens GN=MED24 PE=1 SV=1	2	17	17	17	0	0	0	0	0	0	0	0	0	0	1	0	0	0	0	0	0	0	10	7	12	8	7	9	8	8	10	0	0	0	0	0	0	0	0	0	0	1	0	0
sp|O75449|KTNA1_HUMAN;sp|O75449-2|KTNA1_HUMAN	sp|O75449|KTNA1_HUMAN;sp|O75449-2|KTNA1_HUMAN	20;11	20;11	18;9	sp|O75449|KTNA1_HUMAN Katanin p60 ATPase-containing subunit A1 OS=Homo sapiens GN=KATNA1 PE=1 SV=1;sp|O75449-2|KTNA1_HUMAN Isoform 2 of Katanin p60 ATPase-containing subunit A1 OS=Homo sapiens GN=KATNA1	2	20	20	18	0	0	1	0	1	0	0	0	0	0	0	1	0	0	0	0	0	0	12	12	11	11	9	8	9	10	12	0	0	1	0	1	0	0	0	0	0	0	1	0
sp|O75475|PSIP1_HUMAN;sp|O75475-3|PSIP1_HUMAN;sp|O75475-2|PSIP1_HUMAN	sp|O75475|PSIP1_HUMAN;sp|O75475-3|PSIP1_HUMAN;sp|O75475-2|PSIP1_HUMAN	34;20;20	34;20;20	33;19;19	sp|O75475|PSIP1_HUMAN PC4 and SFRS1-interacting protein OS=Homo sapiens GN=PSIP1 PE=1 SV=1;sp|O75475-3|PSIP1_HUMAN Isoform 3 of PC4 and SFRS1-interacting protein OS=Homo sapiens GN=PSIP1;sp|O75475-2|PSIP1_HUMAN Isoform 2 of PC4 and SFRS1-interacting protei	3	34	34	33	14	14	16	18	12	11	13	9	12	25	27	23	26	24	22	25	26	22	1	3	1	3	4	2	3	4	4	14	14	16	18	12	11	13	9	12	25	27	23	26
sp|O75477|ERLN1_HUMAN	sp|O75477|ERLN1_HUMAN	13	10	10	sp|O75477|ERLN1_HUMAN Erlin-1 OS=Homo sapiens GN=ERLIN1 PE=1 SV=1	1	13	10	10	0	0	0	0	0	0	0	0	0	11	13	10	13	12	12	11	11	11	2	3	4	2	4	2	4	5	4	0	0	0	0	0	0	0	0	0	8	10	7	10
sp|O75489|NDUS3_HUMAN;sp|O75489-2|NDUS3_HUMAN	sp|O75489|NDUS3_HUMAN	16;6	16;6	16;6	sp|O75489|NDUS3_HUMAN NADH dehydrogenase [ubiquinone] iron-sulfur protein 3, mitochondrial OS=Homo sapiens GN=NDUFS3 PE=1 SV=1	2	16	16	16	0	0	0	0	0	0	0	0	0	12	12	8	10	11	9	12	11	8	1	5	3	3	3	4	3	6	4	0	0	0	0	0	0	0	0	0	12	12	8	10
sp|O75494-5|SRS10_HUMAN;sp|O75494-4|SRS10_HUMAN;sp|O75494-6|SRS10_HUMAN;sp|O75494-3|SRS10_HUMAN;sp|O75494-2|SRS10_HUMAN;sp|O75494|SRS10_HUMAN	sp|O75494-5|SRS10_HUMAN;sp|O75494-4|SRS10_HUMAN;sp|O75494-6|SRS10_HUMAN;sp|O75494-3|SRS10_HUMAN;sp|O75494-2|SRS10_HUMAN;sp|O75494|SRS10_HUMAN	13;13;13;13;13;13	13;13;13;13;13;13	10;10;10;10;10;10	sp|O75494-5|SRS10_HUMAN Isoform 5 of Serine/arginine-rich splicing factor 10 OS=Homo sapiens GN=SRSF10;sp|O75494-4|SRS10_HUMAN Isoform 4 of Serine/arginine-rich splicing factor 10 OS=Homo sapiens GN=SRSF10;sp|O75494-6|SRS10_HUMAN Isoform 6 of Serine/argini	6	13	13	10	0	0	0	0	0	0	0	0	0	11	8	3	10	8	4	9	11	5	8	7	8	6	7	4	7	8	8	0	0	0	0	0	0	0	0	0	11	8	3	10
sp|O75496|GEMI_HUMAN	sp|O75496|GEMI_HUMAN	4	4	4	sp|O75496|GEMI_HUMAN Geminin OS=Homo sapiens GN=GMNN PE=1 SV=1	1	4	4	4	0	0	0	0	0	0	0	0	0	0	0	0	0	0	0	0	0	0	3	4	4	4	3	3	4	4	4	0	0	0	0	0	0	0	0	0	0	0	0	0
sp|O75506|HSBP1_HUMAN	sp|O75506|HSBP1_HUMAN	4	4	4	sp|O75506|HSBP1_HUMAN Heat shock factor-binding protein 1 OS=Homo sapiens GN=HSBP1 PE=1 SV=1	1	4	4	4	2	1	3	2	2	3	2	2	3	0	0	1	0	0	1	0	0	0	1	1	1	1	2	1	0	0	1	2	1	3	2	2	3	2	2	3	0	0	1	0
sp|O75521-2|ECI2_HUMAN;sp|O75521|ECI2_HUMAN	sp|O75521-2|ECI2_HUMAN;sp|O75521|ECI2_HUMAN	1;1	1;1	1;1	sp|O75521-2|ECI2_HUMAN Isoform 2 of Enoyl-CoA delta isomerase 2, mitochondrial OS=Homo sapiens GN=ECI2;sp|O75521|ECI2_HUMAN Enoyl-CoA delta isomerase 2, mitochondrial OS=Homo sapiens GN=ECI2 PE=1 SV=4	2	1	1	1	1	1	1	1	1	1	1	1	1	0	0	1	0	1	0	1	1	0	0	0	0	0	0	0	0	0	0	1	1	1	1	1	1	1	1	1	0	0	1	0
sp|O75525-2|KHDR3_HUMAN;sp|O75525|KHDR3_HUMAN	sp|O75525-2|KHDR3_HUMAN;sp|O75525|KHDR3_HUMAN	8;8	7;7	7;7	sp|O75525-2|KHDR3_HUMAN Isoform 2 of KH domain-containing, RNA-binding, signal transduction-associated protein 3 OS=Homo sapiens GN=KHDRBS3;sp|O75525|KHDR3_HUMAN KH domain-containing, RNA-binding, signal transduction-associated protein 3 OS=Homo sapiens GN	2	8	7	7	1	1	1	1	1	1	1	1	1	6	7	7	7	8	5	6	8	6	1	2	2	1	2	3	6	3	5	0	0	0	0	0	0	0	0	0	5	6	6	6
sp|O75526|RMXL2_HUMAN	sp|O75526|RMXL2_HUMAN	5	1	1	sp|O75526|RMXL2_HUMAN RNA-binding motif protein, X-linked-like-2 OS=Homo sapiens GN=RBMXL2 PE=1 SV=3	1	5	1	1	0	0	0	0	0	0	0	0	0	4	4	3	3	4	2	4	4	2	2	2	3	3	2	2	2	2	2	0	0	0	0	0	0	0	0	0	0	0	0	0
sp|O75528-2|TADA3_HUMAN;sp|O75528|TADA3_HUMAN	sp|O75528-2|TADA3_HUMAN;sp|O75528|TADA3_HUMAN	5;5	5;5	5;5	sp|O75528-2|TADA3_HUMAN Isoform 2 of Transcriptional adapter 3 OS=Homo sapiens GN=TADA3;sp|O75528|TADA3_HUMAN Transcriptional adapter 3 OS=Homo sapiens GN=TADA3 PE=1 SV=1	2	5	5	5	0	0	0	0	0	0	0	0	0	2	1	0	1	1	1	1	0	1	2	0	2	2	2	2	2	3	2	0	0	0	0	0	0	0	0	0	2	1	0	1
sp|O75529|TAF5L_HUMAN;sp|O75529-2|TAF5L_HUMAN	sp|O75529|TAF5L_HUMAN	5;2	5;2	5;2	sp|O75529|TAF5L_HUMAN TAF5-like RNA polymerase II p300/CBP-associated factor-associated factor 65 kDa subunit 5L OS=Homo sapiens GN=TAF5L PE=1 SV=1	2	5	5	5	0	0	0	0	0	0	0	0	0	0	0	0	0	0	0	1	0	0	2	1	2	1	1	1	2	2	2	0	0	0	0	0	0	0	0	0	0	0	0	0
sp|O75530-3|EED_HUMAN;sp|O75530|EED_HUMAN;sp|O75530-2|EED_HUMAN	sp|O75530-3|EED_HUMAN;sp|O75530|EED_HUMAN;sp|O75530-2|EED_HUMAN	15;15;14	15;15;14	15;15;14	sp|O75530-3|EED_HUMAN Isoform 3 of Polycomb protein EED OS=Homo sapiens GN=EED;sp|O75530|EED_HUMAN Polycomb protein EED OS=Homo sapiens GN=EED PE=1 SV=2;sp|O75530-2|EED_HUMAN Isoform 2 of Polycomb protein EED OS=Homo sapiens GN=EED	3	15	15	15	0	0	0	0	0	0	0	0	0	12	6	6	6	5	7	3	7	4	5	6	6	7	3	5	4	5	7	0	0	0	0	0	0	0	0	0	12	6	6	6
sp|O75531|BAF_HUMAN	sp|O75531|BAF_HUMAN	10	10	10	sp|O75531|BAF_HUMAN Barrier-to-autointegration factor OS=Homo sapiens GN=BANF1 PE=1 SV=1	1	10	10	10	5	3	4	5	4	4	5	4	3	9	4	5	7	5	5	8	6	4	3	2	3	4	2	2	2	2	2	5	3	4	5	4	4	5	4	3	9	4	5	7
sp|O75533|SF3B1_HUMAN;sp|O75533-2|SF3B1_HUMAN	sp|O75533|SF3B1_HUMAN	59;5	59;5	59;5	sp|O75533|SF3B1_HUMAN Splicing factor 3B subunit 1 OS=Homo sapiens GN=SF3B1 PE=1 SV=3	2	59	59	59	0	0	0	0	0	0	0	0	0	45	45	36	44	41	36	43	45	37	40	43	40	38	41	42	42	41	42	0	0	0	0	0	0	0	0	0	45	45	36	44
sp|O75534-4|CSDE1_HUMAN;sp|O75534|CSDE1_HUMAN;sp|O75534-3|CSDE1_HUMAN;sp|O75534-2|CSDE1_HUMAN	sp|O75534-4|CSDE1_HUMAN;sp|O75534|CSDE1_HUMAN;sp|O75534-3|CSDE1_HUMAN;sp|O75534-2|CSDE1_HUMAN	47;46;46;45	47;46;46;45	47;46;46;45	sp|O75534-4|CSDE1_HUMAN Isoform 4 of Cold shock domain-containing protein E1 OS=Homo sapiens GN=CSDE1;sp|O75534|CSDE1_HUMAN Cold shock domain-containing protein E1 OS=Homo sapiens GN=CSDE1 PE=1 SV=2;sp|O75534-3|CSDE1_HUMAN Isoform 3 of Cold shock domain-co	4	47	47	47	14	17	12	12	13	10	12	15	10	16	14	12	17	14	16	15	17	11	34	34	34	36	37	32	33	35	33	14	17	12	12	13	10	12	15	10	16	14	12	17
sp|O75554-2|WBP4_HUMAN;sp|O75554|WBP4_HUMAN	sp|O75554-2|WBP4_HUMAN;sp|O75554|WBP4_HUMAN	3;3	3;3	3;3	sp|O75554-2|WBP4_HUMAN Isoform 2 of WW domain-binding protein 4 OS=Homo sapiens GN=WBP4;sp|O75554|WBP4_HUMAN WW domain-binding protein 4 OS=Homo sapiens GN=WBP4 PE=1 SV=1	2	3	3	3	0	0	0	0	0	0	0	0	0	0	0	0	0	0	0	0	0	0	0	0	1	0	1	1	1	1	1	0	0	0	0	0	0	0	0	0	0	0	0	0
sp|O75564|JERKY_HUMAN	sp|O75564|JERKY_HUMAN	2	2	2	sp|O75564|JERKY_HUMAN Jerky protein homolog OS=Homo sapiens GN=JRK PE=1 SV=2	1	2	2	2	0	0	0	0	0	0	0	0	0	0	0	0	0	0	0	0	0	0	1	0	1	0	0	0	2	2	2	0	0	0	0	0	0	0	0	0	0	0	0	0
sp|O75569|PRKRA_HUMAN;sp|O75569-3|PRKRA_HUMAN;sp|O75569-2|PRKRA_HUMAN	sp|O75569|PRKRA_HUMAN;sp|O75569-3|PRKRA_HUMAN;sp|O75569-2|PRKRA_HUMAN	15;12;12	15;12;12	15;12;12	sp|O75569|PRKRA_HUMAN Interferon-inducible double-stranded RNA-dependent protein kinase activator A OS=Homo sapiens GN=PRKRA PE=1 SV=1;sp|O75569-3|PRKRA_HUMAN Isoform 3 of Interferon-inducible double-stranded RNA-dependent protein kinase activator A OS=Hom	3	15	15	15	0	0	0	0	0	0	0	0	0	8	7	7	5	7	6	7	7	6	8	10	12	10	10	11	12	10	12	0	0	0	0	0	0	0	0	0	8	7	7	5
sp|O75581|LRP6_HUMAN	sp|O75581|LRP6_HUMAN	5	5	4	sp|O75581|LRP6_HUMAN Low-density lipoprotein receptor-related protein 6 OS=Homo sapiens GN=LRP6 PE=1 SV=2	1	5	5	4	1	0	1	1	1	0	1	0	0	1	0	1	0	0	0	0	0	0	0	0	1	0	0	0	0	0	0	1	0	1	1	1	0	1	0	0	1	0	1	0
sp|O75586|MED6_HUMAN;sp|O75586-2|MED6_HUMAN;sp|O75586-3|MED6_HUMAN	sp|O75586|MED6_HUMAN;sp|O75586-2|MED6_HUMAN	7;7;1	7;7;1	7;7;1	sp|O75586|MED6_HUMAN Mediator of RNA polymerase II transcription subunit 6 OS=Homo sapiens GN=MED6 PE=1 SV=2;sp|O75586-2|MED6_HUMAN Isoform 2 of Mediator of RNA polymerase II transcription subunit 6 OS=Homo sapiens GN=MED6	3	7	7	7	0	0	0	0	0	0	0	0	0	0	0	0	0	0	0	0	0	0	4	4	2	3	4	5	5	4	3	0	0	0	0	0	0	0	0	0	0	0	0	0
sp|O75592-2|MYCB2_HUMAN;sp|O75592|MYCB2_HUMAN	sp|O75592-2|MYCB2_HUMAN;sp|O75592|MYCB2_HUMAN	26;26	26;26	26;26	sp|O75592-2|MYCB2_HUMAN Isoform 2 of E3 ubiquitin-protein ligase MYCBP2 OS=Homo sapiens GN=MYCBP2;sp|O75592|MYCB2_HUMAN E3 ubiquitin-protein ligase MYCBP2 OS=Homo sapiens GN=MYCBP2 PE=1 SV=3	2	26	26	26	0	0	0	0	1	0	0	0	0	0	0	0	0	0	0	0	0	0	3	3	4	3	6	6	12	12	9	0	0	0	0	1	0	0	0	0	0	0	0	0
sp|O75600|KBL_HUMAN;sp|O75600-2|KBL_HUMAN	sp|O75600|KBL_HUMAN;sp|O75600-2|KBL_HUMAN	3;3	3;3	3;3	sp|O75600|KBL_HUMAN 2-amino-3-ketobutyrate coenzyme A ligase, mitochondrial OS=Homo sapiens GN=GCAT PE=1 SV=1;sp|O75600-2|KBL_HUMAN Isoform 2 of 2-amino-3-ketobutyrate coenzyme A ligase, mitochondrial OS=Homo sapiens GN=GCAT	2	3	3	3	0	0	0	0	0	0	0	0	0	1	0	0	1	1	1	0	1	0	1	1	1	0	0	1	0	1	0	0	0	0	0	0	0	0	0	0	1	0	0	1
sp|O75607|NPM3_HUMAN	sp|O75607|NPM3_HUMAN	6	6	6	sp|O75607|NPM3_HUMAN Nucleoplasmin-3 OS=Homo sapiens GN=NPM3 PE=1 SV=3	1	6	6	6	4	3	3	4	3	3	4	2	4	2	2	3	3	4	3	4	2	4	5	4	3	3	5	5	4	6	5	4	3	3	4	3	3	4	2	4	2	2	3	3
sp|O75608-2|LYPA1_HUMAN;sp|O75608|LYPA1_HUMAN	sp|O75608-2|LYPA1_HUMAN;sp|O75608|LYPA1_HUMAN	7;7	7;7	7;7	sp|O75608-2|LYPA1_HUMAN Isoform 2 of Acyl-protein thioesterase 1 OS=Homo sapiens GN=LYPLA1;sp|O75608|LYPA1_HUMAN Acyl-protein thioesterase 1 OS=Homo sapiens GN=LYPLA1 PE=1 SV=1	2	7	7	7	7	6	7	7	7	7	7	7	6	3	5	4	3	5	3	4	4	3	1	0	1	1	0	0	0	0	0	7	6	7	7	7	7	7	7	6	3	5	4	3
sp|O75616|ERAL1_HUMAN;sp|O75616-2|ERAL1_HUMAN	sp|O75616|ERAL1_HUMAN;sp|O75616-2|ERAL1_HUMAN	12;8	12;8	12;8	sp|O75616|ERAL1_HUMAN GTPase Era, mitochondrial OS=Homo sapiens GN=ERAL1 PE=1 SV=2;sp|O75616-2|ERAL1_HUMAN Isoform HERA-B of GTPase Era, mitochondrial OS=Homo sapiens GN=ERAL1	2	12	12	12	0	0	0	0	0	0	0	0	0	9	9	9	10	7	9	8	9	9	2	3	2	2	1	3	3	3	3	0	0	0	0	0	0	0	0	0	9	9	9	10
sp|O75643|U520_HUMAN;sp|O75643-2|U520_HUMAN	sp|O75643|U520_HUMAN	106;32	106;32	105;31	sp|O75643|U520_HUMAN U5 small nuclear ribonucleoprotein 200 kDa helicase OS=Homo sapiens GN=SNRNP200 PE=1 SV=2	2	106	106	105	0	0	0	0	0	0	0	0	0	71	70	47	65	58	48	63	68	45	76	76	74	77	76	76	85	86	87	0	0	0	0	0	0	0	0	0	71	70	47	65
sp|O75648-2|MTU1_HUMAN;sp|O75648|MTU1_HUMAN;sp|O75648-3|MTU1_HUMAN;sp|O75648-4|MTU1_HUMAN;sp|O75648-5|MTU1_HUMAN	sp|O75648-2|MTU1_HUMAN;sp|O75648|MTU1_HUMAN;sp|O75648-3|MTU1_HUMAN;sp|O75648-4|MTU1_HUMAN	6;6;3;3;1	6;6;3;3;1	6;6;3;3;1	sp|O75648-2|MTU1_HUMAN Isoform 2 of Mitochondrial tRNA-specific 2-thiouridylase 1 OS=Homo sapiens GN=TRMU;sp|O75648|MTU1_HUMAN Mitochondrial tRNA-specific 2-thiouridylase 1 OS=Homo sapiens GN=TRMU PE=1 SV=2;sp|O75648-3|MTU1_HUMAN Isoform 3 of Mitochondrial	5	6	6	6	0	0	0	0	0	0	0	0	0	1	1	2	3	3	2	2	3	1	0	0	0	0	0	0	0	0	0	0	0	0	0	0	0	0	0	0	1	1	2	3
sp|O75663|TIPRL_HUMAN;sp|O75663-2|TIPRL_HUMAN	sp|O75663|TIPRL_HUMAN;sp|O75663-2|TIPRL_HUMAN	10;8	10;8	10;8	sp|O75663|TIPRL_HUMAN TIP41-like protein OS=Homo sapiens GN=TIPRL PE=1 SV=2;sp|O75663-2|TIPRL_HUMAN Isoform 2 of TIP41-like protein OS=Homo sapiens GN=TIPRL	2	10	10	10	8	8	9	9	10	9	10	10	9	2	2	2	1	3	3	0	1	3	1	1	1	2	1	2	2	3	2	8	8	9	9	10	9	10	10	9	2	2	2	1
sp|O75683|SURF6_HUMAN	sp|O75683|SURF6_HUMAN	16	16	16	sp|O75683|SURF6_HUMAN Surfeit locus protein 6 OS=Homo sapiens GN=SURF6 PE=1 SV=3	1	16	16	16	0	0	0	0	0	0	0	0	0	9	9	9	9	11	11	10	8	8	9	8	9	7	9	5	11	10	7	0	0	0	0	0	0	0	0	0	9	9	9	9
sp|O75688|PPM1B_HUMAN;sp|O75688-4|PPM1B_HUMAN;sp|O75688-5|PPM1B_HUMAN;sp|O75688-3|PPM1B_HUMAN	sp|O75688|PPM1B_HUMAN;sp|O75688-4|PPM1B_HUMAN;sp|O75688-5|PPM1B_HUMAN	20;18;13;8	20;18;13;8	2;0;0;2	sp|O75688|PPM1B_HUMAN Protein phosphatase 1B OS=Homo sapiens GN=PPM1B PE=1 SV=1;sp|O75688-4|PPM1B_HUMAN Isoform 4 of Protein phosphatase 1B OS=Homo sapiens GN=PPM1B;sp|O75688-5|PPM1B_HUMAN Isoform 5 of Protein phosphatase 1B OS=Homo sapiens GN=PPM1B	4	20	20	2	11	10	12	12	13	13	12	13	12	0	0	0	0	0	0	0	0	0	1	1	1	1	2	1	1	1	3	11	10	12	12	13	13	12	13	12	0	0	0	0
sp|O75691|UTP20_HUMAN	sp|O75691|UTP20_HUMAN	79	79	79	sp|O75691|UTP20_HUMAN Small subunit processome component 20 homolog OS=Homo sapiens GN=UTP20 PE=1 SV=3	1	79	79	79	0	0	0	0	0	0	0	0	1	40	44	34	43	34	34	39	45	38	19	18	19	21	15	21	24	20	24	0	0	0	0	0	0	0	0	1	40	44	34	43
sp|O75694|NU155_HUMAN;sp|O75694-2|NU155_HUMAN	sp|O75694|NU155_HUMAN;sp|O75694-2|NU155_HUMAN	41;40	41;40	41;40	sp|O75694|NU155_HUMAN Nuclear pore complex protein Nup155 OS=Homo sapiens GN=NUP155 PE=1 SV=1;sp|O75694-2|NU155_HUMAN Isoform 2 of Nuclear pore complex protein Nup155 OS=Homo sapiens GN=NUP155	2	41	41	41	0	0	0	0	0	0	0	0	0	25	26	17	26	21	17	26	25	17	18	16	18	19	19	18	21	20	21	0	0	0	0	0	0	0	0	0	25	26	17	26
sp|O75695|XRP2_HUMAN	sp|O75695|XRP2_HUMAN	9	9	9	sp|O75695|XRP2_HUMAN Protein XRP2 OS=Homo sapiens GN=RP2 PE=1 SV=4	1	9	9	9	0	0	0	0	0	0	0	0	0	6	4	2	4	4	2	3	3	2	0	0	0	0	0	0	0	0	0	0	0	0	0	0	0	0	0	0	6	4	2	4
sp|O75717|WDHD1_HUMAN;sp|O75717-2|WDHD1_HUMAN	sp|O75717|WDHD1_HUMAN;sp|O75717-2|WDHD1_HUMAN	43;37	43;37	43;37	sp|O75717|WDHD1_HUMAN WD repeat and HMG-box DNA-binding protein 1 OS=Homo sapiens GN=WDHD1 PE=1 SV=1;sp|O75717-2|WDHD1_HUMAN Isoform 2 of WD repeat and HMG-box DNA-binding protein 1 OS=Homo sapiens GN=WDHD1	2	43	43	43	0	0	0	0	0	0	0	1	0	1	0	1	0	1	1	1	1	0	34	27	27	30	29	28	35	31	31	0	0	0	0	0	0	0	1	0	1	0	1	0
sp|O75718|CRTAP_HUMAN	sp|O75718|CRTAP_HUMAN	6	6	6	sp|O75718|CRTAP_HUMAN Cartilage-associated protein OS=Homo sapiens GN=CRTAP PE=1 SV=1	1	6	6	6	0	0	0	0	0	0	0	0	0	1	0	0	0	0	0	0	0	0	3	4	3	2	1	3	3	5	1	0	0	0	0	0	0	0	0	0	1	0	0	0
sp|O75746|CMC1_HUMAN;sp|O75746-2|CMC1_HUMAN	sp|O75746|CMC1_HUMAN;sp|O75746-2|CMC1_HUMAN	30;24	22;16	22;16	sp|O75746|CMC1_HUMAN Calcium-binding mitochondrial carrier protein Aralar1 OS=Homo sapiens GN=SLC25A12 PE=1 SV=2;sp|O75746-2|CMC1_HUMAN Isoform 2 of Calcium-binding mitochondrial carrier protein Aralar1 OS=Homo sapiens GN=SLC25A12	2	30	22	22	0	0	0	0	0	0	0	0	0	21	20	21	17	16	16	19	21	17	0	0	0	0	0	0	0	0	0	0	0	0	0	0	0	0	0	0	14	13	15	10
sp|O75752|B3GL1_HUMAN	sp|O75752|B3GL1_HUMAN	1	1	1	sp|O75752|B3GL1_HUMAN UDP-GalNAc:beta-1,3-N-acetylgalactosaminyltransferase 1 OS=Homo sapiens GN=B3GALNT1 PE=2 SV=1	1	1	1	1	0	0	0	0	0	0	0	0	0	0	0	0	0	1	0	0	0	0	0	0	0	0	0	0	0	0	0	0	0	0	0	0	0	0	0	0	0	0	0	0
sp|O75781|PALM_HUMAN;sp|O75781-2|PALM_HUMAN	sp|O75781|PALM_HUMAN;sp|O75781-2|PALM_HUMAN	13;12	12;11	12;11	sp|O75781|PALM_HUMAN Paralemmin-1 OS=Homo sapiens GN=PALM PE=1 SV=2;sp|O75781-2|PALM_HUMAN Isoform 2 of Paralemmin-1 OS=Homo sapiens GN=PALM	2	13	12	12	1	0	0	1	1	0	1	1	0	6	5	4	7	7	4	7	6	3	1	0	0	0	0	0	1	1	1	1	0	0	1	1	0	1	1	0	6	4	3	7
sp|O75787-2|RENR_HUMAN;sp|O75787|RENR_HUMAN	sp|O75787-2|RENR_HUMAN;sp|O75787|RENR_HUMAN	6;6	6;6	6;6	sp|O75787-2|RENR_HUMAN Isoform 2 of Renin receptor OS=Homo sapiens GN=ATP6AP2;sp|O75787|RENR_HUMAN Renin receptor OS=Homo sapiens GN=ATP6AP2 PE=1 SV=2	2	6	6	6	0	0	0	0	0	0	0	0	0	2	5	5	3	4	5	3	3	3	1	1	2	1	1	1	1	1	1	0	0	0	0	0	0	0	0	0	2	5	5	3
sp|O75792|RNH2A_HUMAN	sp|O75792|RNH2A_HUMAN	16	16	16	sp|O75792|RNH2A_HUMAN Ribonuclease H2 subunit A OS=Homo sapiens GN=RNASEH2A PE=1 SV=2	1	16	16	16	12	12	13	13	13	13	14	12	12	1	0	1	0	1	1	1	0	1	4	1	6	2	3	1	2	2	2	12	12	13	13	13	13	14	12	12	1	0	1	0
sp|O75794|CD123_HUMAN	sp|O75794|CD123_HUMAN	9	9	9	sp|O75794|CD123_HUMAN Cell division cycle protein 123 homolog OS=Homo sapiens GN=CDC123 PE=1 SV=1	1	9	9	9	2	1	3	2	2	1	4	3	6	0	0	0	0	0	0	1	0	0	1	0	0	0	0	0	0	0	0	2	1	3	2	2	1	4	3	6	0	0	0	0
sp|O75817|POP7_HUMAN	sp|O75817|POP7_HUMAN	4	4	4	sp|O75817|POP7_HUMAN Ribonuclease P protein subunit p20 OS=Homo sapiens GN=POP7 PE=1 SV=2	1	4	4	4	0	0	0	0	1	0	0	1	0	0	0	1	0	0	0	0	0	0	2	4	3	2	2	3	4	3	4	0	0	0	0	1	0	0	1	0	0	0	1	0
sp|O75818-2|RPP40_HUMAN;sp|O75818|RPP40_HUMAN	sp|O75818-2|RPP40_HUMAN;sp|O75818|RPP40_HUMAN	8;8	8;8	8;8	sp|O75818-2|RPP40_HUMAN Isoform 2 of Ribonuclease P protein subunit p40 OS=Homo sapiens GN=RPP40;sp|O75818|RPP40_HUMAN Ribonuclease P protein subunit p40 OS=Homo sapiens GN=RPP40 PE=1 SV=3	2	8	8	8	1	0	0	0	1	0	1	1	1	0	1	0	0	1	0	0	1	0	4	3	4	3	6	4	2	3	2	1	0	0	0	1	0	1	1	1	0	1	0	0
sp|O75821|EIF3G_HUMAN	sp|O75821|EIF3G_HUMAN	24	24	24	sp|O75821|EIF3G_HUMAN Eukaryotic translation initiation factor 3 subunit G OS=Homo sapiens GN=EIF3G PE=1 SV=2	1	24	24	24	16	14	14	15	13	15	15	14	16	6	5	3	6	9	6	7	9	4	17	16	19	15	19	19	17	17	17	16	14	14	15	13	15	15	14	16	6	5	3	6
sp|O75822|EIF3J_HUMAN;sp|O75822-2|EIF3J_HUMAN;sp|O75822-3|EIF3J_HUMAN	sp|O75822|EIF3J_HUMAN;sp|O75822-2|EIF3J_HUMAN;sp|O75822-3|EIF3J_HUMAN	21;17;16	21;17;16	21;17;16	sp|O75822|EIF3J_HUMAN Eukaryotic translation initiation factor 3 subunit J OS=Homo sapiens GN=EIF3J PE=1 SV=2;sp|O75822-2|EIF3J_HUMAN Isoform 2 of Eukaryotic translation initiation factor 3 subunit J OS=Homo sapiens GN=EIF3J;sp|O75822-3|EIF3J_HUMAN Isoform	3	21	21	21	14	14	13	13	15	14	12	15	15	8	7	6	6	7	5	4	7	6	15	15	15	17	18	11	16	17	17	14	14	13	13	15	14	12	15	15	8	7	6	6
sp|O75828|CBR3_HUMAN	sp|O75828|CBR3_HUMAN	8	6	6	sp|O75828|CBR3_HUMAN Carbonyl reductase [NADPH] 3 OS=Homo sapiens GN=CBR3 PE=1 SV=3	1	8	6	6	6	4	4	6	4	4	5	5	5	1	2	2	2	2	1	1	2	1	0	2	0	1	0	2	1	1	1	4	2	2	4	2	2	3	3	3	0	0	1	0
sp|O75832|PSD10_HUMAN;sp|O75832-2|PSD10_HUMAN	sp|O75832|PSD10_HUMAN;sp|O75832-2|PSD10_HUMAN	10;6	10;6	10;6	sp|O75832|PSD10_HUMAN 26S proteasome non-ATPase regulatory subunit 10 OS=Homo sapiens GN=PSMD10 PE=1 SV=1;sp|O75832-2|PSD10_HUMAN Isoform 2 of 26S proteasome non-ATPase regulatory subunit 10 OS=Homo sapiens GN=PSMD10	2	10	10	10	6	6	5	7	6	5	8	5	5	0	0	0	0	0	0	0	0	0	6	7	4	6	4	7	7	5	7	6	6	5	7	6	5	8	5	5	0	0	0	0
sp|O75843|AP1G2_HUMAN	sp|O75843|AP1G2_HUMAN	2	2	2	sp|O75843|AP1G2_HUMAN AP-1 complex subunit gamma-like 2 OS=Homo sapiens GN=AP1G2 PE=1 SV=1	1	2	2	2	0	0	0	1	0	0	1	0	0	0	0	0	0	0	1	0	0	0	1	1	1	1	1	1	1	1	1	0	0	0	1	0	0	1	0	0	0	0	0	0
sp|O75844|FACE1_HUMAN	sp|O75844|FACE1_HUMAN	13	13	13	sp|O75844|FACE1_HUMAN CAAX prenyl protease 1 homolog OS=Homo sapiens GN=ZMPSTE24 PE=1 SV=2	1	13	13	13	0	0	0	0	0	0	0	0	0	13	9	7	8	9	8	10	10	6	5	4	4	5	6	5	5	5	5	0	0	0	0	0	0	0	0	0	13	9	7	8
sp|O75874|IDHC_HUMAN	sp|O75874|IDHC_HUMAN	24	23	23	sp|O75874|IDHC_HUMAN Isocitrate dehydrogenase [NADP] cytoplasmic OS=Homo sapiens GN=IDH1 PE=1 SV=2	1	24	23	23	23	21	23	24	23	21	22	22	21	8	6	4	10	7	7	8	6	6	11	9	8	8	7	11	12	12	11	22	20	22	23	22	20	21	21	20	7	5	3	9
sp|O75879|GATB_HUMAN	sp|O75879|GATB_HUMAN	14	14	14	sp|O75879|GATB_HUMAN Glutamyl-tRNA(Gln) amidotransferase subunit B, mitochondrial OS=Homo sapiens GN=GATB PE=1 SV=1	1	14	14	14	3	3	2	2	3	2	2	2	2	8	8	4	8	7	4	8	7	3	0	1	0	0	0	0	0	0	0	3	3	2	2	3	2	2	2	2	8	8	4	8
sp|O75880|SCO1_HUMAN	sp|O75880|SCO1_HUMAN	6	6	5	sp|O75880|SCO1_HUMAN Protein SCO1 homolog, mitochondrial OS=Homo sapiens GN=SCO1 PE=1 SV=1	1	6	6	5	0	0	0	0	0	0	0	0	0	4	4	4	4	5	4	4	5	3	0	0	0	0	0	1	0	0	0	0	0	0	0	0	0	0	0	0	4	4	4	4
sp|O75884|RBBP9_HUMAN;sp|O75884-2|RBBP9_HUMAN	sp|O75884|RBBP9_HUMAN;sp|O75884-2|RBBP9_HUMAN	8;5	8;5	8;5	sp|O75884|RBBP9_HUMAN Putative hydrolase RBBP9 OS=Homo sapiens GN=RBBP9 PE=1 SV=2;sp|O75884-2|RBBP9_HUMAN Isoform 2 of Putative hydrolase RBBP9 OS=Homo sapiens GN=RBBP9	2	8	8	8	6	3	6	6	5	5	4	4	5	0	1	0	0	1	0	0	0	0	0	0	0	0	0	0	0	0	0	6	3	6	6	5	5	4	4	5	0	1	0	0
sp|O75886|STAM2_HUMAN;sp|O75886-2|STAM2_HUMAN	sp|O75886|STAM2_HUMAN;sp|O75886-2|STAM2_HUMAN	7;6	5;5	5;5	sp|O75886|STAM2_HUMAN Signal transducing adapter molecule 2 OS=Homo sapiens GN=STAM2 PE=1 SV=1;sp|O75886-2|STAM2_HUMAN Isoform 2 of Signal transducing adapter molecule 2 OS=Homo sapiens GN=STAM2	2	7	5	5	0	0	1	0	1	1	1	2	1	0	0	0	0	0	0	0	0	0	1	1	2	0	1	1	0	1	3	0	0	0	0	0	0	0	1	0	0	0	0	0
sp|O75891|AL1L1_HUMAN;sp|O75891-3|AL1L1_HUMAN;sp|O75891-2|AL1L1_HUMAN;sp|O75891-4|AL1L1_HUMAN	sp|O75891|AL1L1_HUMAN;sp|O75891-3|AL1L1_HUMAN;sp|O75891-2|AL1L1_HUMAN	8;8;6;2	1;1;0;1	1;1;0;1	sp|O75891|AL1L1_HUMAN Cytosolic 10-formyltetrahydrofolate dehydrogenase OS=Homo sapiens GN=ALDH1L1 PE=1 SV=2;sp|O75891-3|AL1L1_HUMAN Isoform 3 of Cytosolic 10-formyltetrahydrofolate dehydrogenase OS=Homo sapiens GN=ALDH1L1;sp|O75891-2|AL1L1_HUMAN Isoform 2	4	8	1	1	0	0	2	0	1	1	0	2	1	6	4	5	6	4	5	4	4	5	3	4	3	3	3	2	3	1	1	0	0	0	0	0	0	0	1	0	1	1	1	1
sp|O75909|CCNK_HUMAN;sp|O75909-4|CCNK_HUMAN;sp|O75909-1|CCNK_HUMAN;sp|O75909-2|CCNK_HUMAN	sp|O75909|CCNK_HUMAN;sp|O75909-4|CCNK_HUMAN;sp|O75909-1|CCNK_HUMAN;sp|O75909-2|CCNK_HUMAN	11;11;9;8	11;11;9;8	11;11;9;8	sp|O75909|CCNK_HUMAN Cyclin-K OS=Homo sapiens GN=CCNK PE=1 SV=2;sp|O75909-4|CCNK_HUMAN Isoform 4 of Cyclin-K OS=Homo sapiens GN=CCNK;sp|O75909-1|CCNK_HUMAN Isoform 3 of Cyclin-K OS=Homo sapiens GN=CCNK;sp|O75909-2|CCNK_HUMAN Isoform 2 of Cyclin-K OS=Homo s	4	11	11	11	5	3	6	4	3	6	3	4	4	1	2	1	0	1	0	1	1	1	2	1	1	1	2	1	0	0	2	5	3	6	4	3	6	3	4	4	1	2	1	0
sp|O75914-2|PAK3_HUMAN;sp|O75914|PAK3_HUMAN;sp|O75914-4|PAK3_HUMAN;sp|O75914-3|PAK3_HUMAN	sp|O75914-2|PAK3_HUMAN;sp|O75914|PAK3_HUMAN;sp|O75914-4|PAK3_HUMAN;sp|O75914-3|PAK3_HUMAN	12;12;12;12	1;1;1;1	1;1;1;1	sp|O75914-2|PAK3_HUMAN Isoform 2 of Serine/threonine-protein kinase PAK 3 OS=Homo sapiens GN=PAK3;sp|O75914|PAK3_HUMAN Serine/threonine-protein kinase PAK 3 OS=Homo sapiens GN=PAK3 PE=1 SV=2;sp|O75914-4|PAK3_HUMAN Isoform 4 of Serine/threonine-protein kina	4	12	1	1	8	8	10	10	10	9	9	8	7	1	0	2	0	0	2	0	1	2	0	0	0	0	0	0	0	0	0	1	1	1	1	1	1	0	0	0	0	0	0	0
sp|O75915|PRAF3_HUMAN	sp|O75915|PRAF3_HUMAN	6	6	6	sp|O75915|PRAF3_HUMAN PRA1 family protein 3 OS=Homo sapiens GN=ARL6IP5 PE=1 SV=1	1	6	6	6	0	0	0	0	0	0	0	0	0	4	5	5	4	4	4	4	5	4	2	3	3	2	2	2	2	2	3	0	0	0	0	0	0	0	0	0	4	5	5	4
sp|O75920-2|SERF1_HUMAN;sp|O75920|SERF1_HUMAN	sp|O75920-2|SERF1_HUMAN;sp|O75920|SERF1_HUMAN	1;1	1;1	1;1	sp|O75920-2|SERF1_HUMAN Isoform Short of Small EDRK-rich factor 1 OS=Homo sapiens GN=SERF1A;sp|O75920|SERF1_HUMAN Small EDRK-rich factor 1 OS=Homo sapiens GN=SERF1A PE=2 SV=1	2	1	1	1	1	1	1	1	1	1	1	1	1	0	0	0	0	0	0	0	0	0	0	0	0	0	0	0	0	0	0	1	1	1	1	1	1	1	1	1	0	0	0	0
sp|O75925|PIAS1_HUMAN;sp|O75925-2|PIAS1_HUMAN;sp|O75925-3|PIAS1_HUMAN;sp|O75928-3|PIAS2_HUMAN;sp|O75928-2|PIAS2_HUMAN;sp|O75928|PIAS2_HUMAN	sp|O75925|PIAS1_HUMAN;sp|O75925-2|PIAS1_HUMAN;sp|O75925-3|PIAS1_HUMAN	4;3;2;1;1;1	4;3;2;1;1;1	3;3;1;1;1;1	sp|O75925|PIAS1_HUMAN E3 SUMO-protein ligase PIAS1 OS=Homo sapiens GN=PIAS1 PE=1 SV=2;sp|O75925-2|PIAS1_HUMAN Isoform 2 of E3 SUMO-protein ligase PIAS1 OS=Homo sapiens GN=PIAS1;sp|O75925-3|PIAS1_HUMAN Isoform 3 of E3 SUMO-protein ligase PIAS1 OS=Homo sapie	6	4	4	3	0	0	0	1	1	0	1	0	0	1	0	0	0	0	0	0	0	0	2	1	1	1	1	1	1	1	1	0	0	0	1	1	0	1	0	0	1	0	0	0
sp|O75934|SPF27_HUMAN	sp|O75934|SPF27_HUMAN	12	12	12	sp|O75934|SPF27_HUMAN Pre-mRNA-splicing factor SPF27 OS=Homo sapiens GN=BCAS2 PE=1 SV=1	1	12	12	12	0	0	0	0	0	0	0	0	0	9	9	7	7	6	7	8	9	6	9	6	7	6	7	6	6	4	8	0	0	0	0	0	0	0	0	0	9	9	7	7
sp|O75935|DCTN3_HUMAN;sp|O75935-3|DCTN3_HUMAN;sp|O75935-2|DCTN3_HUMAN	sp|O75935|DCTN3_HUMAN;sp|O75935-3|DCTN3_HUMAN;sp|O75935-2|DCTN3_HUMAN	10;9;7	10;9;7	9;8;6	sp|O75935|DCTN3_HUMAN Dynactin subunit 3 OS=Homo sapiens GN=DCTN3 PE=1 SV=1;sp|O75935-3|DCTN3_HUMAN Isoform 3 of Dynactin subunit 3 OS=Homo sapiens GN=DCTN3;sp|O75935-2|DCTN3_HUMAN Isoform 2 of Dynactin subunit 3 OS=Homo sapiens GN=DCTN3	3	10	10	9	1	1	4	3	2	4	3	1	3	3	1	0	1	1	1	1	2	1	7	9	8	7	8	5	7	6	6	1	1	4	3	2	4	3	1	3	3	1	0	1
sp|O75937|DNJC8_HUMAN	sp|O75937|DNJC8_HUMAN	17	17	17	sp|O75937|DNJC8_HUMAN DnaJ homolog subfamily C member 8 OS=Homo sapiens GN=DNAJC8 PE=1 SV=2	1	17	17	17	16	13	14	16	13	14	14	12	15	10	12	5	11	10	8	8	11	7	13	11	13	11	14	10	13	12	13	16	13	14	16	13	14	14	12	15	10	12	5	11
sp|O75940|SPF30_HUMAN	sp|O75940|SPF30_HUMAN	10	10	10	sp|O75940|SPF30_HUMAN Survival of motor neuron-related-splicing factor 30 OS=Homo sapiens GN=SMNDC1 PE=1 SV=1	1	10	10	10	5	5	4	5	4	4	5	5	2	4	7	6	6	6	4	8	6	5	4	3	3	3	3	3	3	3	5	5	5	4	5	4	4	5	5	2	4	7	6	6
sp|O75943-4|RAD17_HUMAN;sp|O75943-2|RAD17_HUMAN;sp|O75943|RAD17_HUMAN;sp|O75943-3|RAD17_HUMAN	sp|O75943-4|RAD17_HUMAN;sp|O75943-2|RAD17_HUMAN;sp|O75943|RAD17_HUMAN;sp|O75943-3|RAD17_HUMAN	10;10;10;7	10;10;10;7	10;10;10;7	sp|O75943-4|RAD17_HUMAN Isoform 4 of Cell cycle checkpoint protein RAD17 OS=Homo sapiens GN=RAD17;sp|O75943-2|RAD17_HUMAN Isoform 2 of Cell cycle checkpoint protein RAD17 OS=Homo sapiens GN=RAD17;sp|O75943|RAD17_HUMAN Cell cycle checkpoint protein RAD17 OS	4	10	10	10	1	0	0	0	0	0	0	0	0	0	0	0	1	0	0	0	0	0	3	3	3	1	3	2	3	2	1	1	0	0	0	0	0	0	0	0	0	0	0	1
sp|O75947|ATP5H_HUMAN;sp|O75947-2|ATP5H_HUMAN	sp|O75947|ATP5H_HUMAN;sp|O75947-2|ATP5H_HUMAN	11;9	11;9	11;9	sp|O75947|ATP5H_HUMAN ATP synthase subunit d, mitochondrial OS=Homo sapiens GN=ATP5H PE=1 SV=3;sp|O75947-2|ATP5H_HUMAN Isoform 2 of ATP synthase subunit d, mitochondrial OS=Homo sapiens GN=ATP5H	2	11	11	11	0	0	0	0	0	0	0	0	0	10	11	7	9	10	8	9	11	7	1	0	0	0	0	0	0	0	0	0	0	0	0	0	0	0	0	0	10	11	7	9
sp|O75953|DNJB5_HUMAN;sp|O75953-4|DNJB5_HUMAN;sp|O75953-5|DNJB5_HUMAN	sp|O75953|DNJB5_HUMAN;sp|O75953-4|DNJB5_HUMAN;sp|O75953-5|DNJB5_HUMAN	1;1;1	1;1;1	1;1;1	sp|O75953|DNJB5_HUMAN DnaJ homolog subfamily B member 5 OS=Homo sapiens GN=DNAJB5 PE=1 SV=1;sp|O75953-4|DNJB5_HUMAN Isoform 2 of DnaJ homolog subfamily B member 5 OS=Homo sapiens GN=DNAJB5;sp|O75953-5|DNJB5_HUMAN Isoform 3 of DnaJ homolog subfamily B membe	3	1	1	1	0	0	0	0	0	0	0	0	0	0	0	0	0	0	0	0	0	0	1	1	0	1	1	1	1	1	0	0	0	0	0	0	0	0	0	0	0	0	0	0
sp|O75954|TSN9_HUMAN	sp|O75954|TSN9_HUMAN	3	3	3	sp|O75954|TSN9_HUMAN Tetraspanin-9 OS=Homo sapiens GN=TSPAN9 PE=1 SV=1	1	3	3	3	0	0	0	0	0	1	0	0	0	1	2	0	1	0	0	2	0	0	0	0	0	0	0	0	0	0	0	0	0	0	0	0	1	0	0	0	1	2	0	1
sp|O75955|FLOT1_HUMAN;sp|O75955-2|FLOT1_HUMAN	sp|O75955|FLOT1_HUMAN;sp|O75955-2|FLOT1_HUMAN	25;21	25;21	25;21	sp|O75955|FLOT1_HUMAN Flotillin-1 OS=Homo sapiens GN=FLOT1 PE=1 SV=3;sp|O75955-2|FLOT1_HUMAN Isoform 2 of Flotillin-1 OS=Homo sapiens GN=FLOT1	2	25	25	25	0	0	0	0	0	0	0	0	0	15	19	14	14	15	14	19	16	13	0	0	0	0	0	0	0	0	0	0	0	0	0	0	0	0	0	0	15	19	14	14
sp|O75962|TRIO_HUMAN;sp|O75962-2|TRIO_HUMAN;sp|O75962-5|TRIO_HUMAN;sp|O75962-3|TRIO_HUMAN	sp|O75962|TRIO_HUMAN;sp|O75962-2|TRIO_HUMAN;sp|O75962-5|TRIO_HUMAN	60;53;51;9	60;53;51;9	1;1;1;0	sp|O75962|TRIO_HUMAN Triple functional domain protein OS=Homo sapiens GN=TRIO PE=1 SV=2;sp|O75962-2|TRIO_HUMAN Isoform 2 of Triple functional domain protein OS=Homo sapiens GN=TRIO;sp|O75962-5|TRIO_HUMAN Isoform 5 of Triple functional domain protein OS=Hom	4	60	60	1	0	0	0	0	0	0	0	0	0	1	0	0	0	2	1	1	0	0	33	32	29	34	33	29	32	37	37	0	0	0	0	0	0	0	0	0	1	0	0	0
sp|O75964|ATP5L_HUMAN	sp|O75964|ATP5L_HUMAN	4	4	4	sp|O75964|ATP5L_HUMAN ATP synthase subunit g, mitochondrial OS=Homo sapiens GN=ATP5L PE=1 SV=3	1	4	4	4	0	0	0	0	0	0	0	0	0	3	3	3	3	3	3	3	4	3	1	0	0	0	0	0	1	0	1	0	0	0	0	0	0	0	0	0	3	3	3	3
sp|O75970-5|MPDZ_HUMAN;sp|O75970-3|MPDZ_HUMAN;sp|O75970-2|MPDZ_HUMAN;sp|O75970|MPDZ_HUMAN	sp|O75970-5|MPDZ_HUMAN;sp|O75970-3|MPDZ_HUMAN;sp|O75970-2|MPDZ_HUMAN;sp|O75970|MPDZ_HUMAN	11;11;11;11	11;11;11;11	11;11;11;11	sp|O75970-5|MPDZ_HUMAN Isoform 4 of Multiple PDZ domain protein OS=Homo sapiens GN=MPDZ;sp|O75970-3|MPDZ_HUMAN Isoform 3 of Multiple PDZ domain protein OS=Homo sapiens GN=MPDZ;sp|O75970-2|MPDZ_HUMAN Isoform 2 of Multiple PDZ domain protein OS=Homo sapiens	4	11	11	11	0	0	0	0	0	0	0	0	0	0	1	0	0	2	1	0	1	1	2	2	6	4	3	4	1	4	4	0	0	0	0	0	0	0	0	0	0	1	0	0
sp|O75976|CBPD_HUMAN;sp|O75976-2|CBPD_HUMAN	sp|O75976|CBPD_HUMAN;sp|O75976-2|CBPD_HUMAN	22;17	22;17	22;17	sp|O75976|CBPD_HUMAN Carboxypeptidase D OS=Homo sapiens GN=CPD PE=1 SV=2;sp|O75976-2|CBPD_HUMAN Isoform 2 of Carboxypeptidase D OS=Homo sapiens GN=CPD	2	22	22	22	0	0	0	0	0	0	0	0	0	7	10	5	6	8	4	9	5	5	1	0	1	3	1	1	4	3	5	0	0	0	0	0	0	0	0	0	7	10	5	6
sp|O76003|GLRX3_HUMAN	sp|O76003|GLRX3_HUMAN	16	16	16	sp|O76003|GLRX3_HUMAN Glutaredoxin-3 OS=Homo sapiens GN=GLRX3 PE=1 SV=2	1	16	16	16	15	14	14	13	14	13	15	13	12	4	2	4	3	4	4	2	5	5	11	8	10	9	11	7	9	9	10	15	14	14	13	14	13	15	13	12	4	2	4	3
sp|O76021|RL1D1_HUMAN;sp|O76021-2|RL1D1_HUMAN	sp|O76021|RL1D1_HUMAN	26;12	26;12	26;12	sp|O76021|RL1D1_HUMAN Ribosomal L1 domain-containing protein 1 OS=Homo sapiens GN=RSL1D1 PE=1 SV=3	2	26	26	26	0	0	0	0	0	0	0	0	0	22	20	17	20	21	18	23	22	20	18	18	19	18	19	19	20	20	20	0	0	0	0	0	0	0	0	0	22	20	17	20
sp|O76024|WFS1_HUMAN	sp|O76024|WFS1_HUMAN	13	13	13	sp|O76024|WFS1_HUMAN Wolframin OS=Homo sapiens GN=WFS1 PE=1 SV=2	1	13	13	13	0	0	0	0	0	0	0	0	0	5	8	5	6	4	3	6	3	5	1	1	0	1	1	0	1	1	1	0	0	0	0	0	0	0	0	0	5	8	5	6
sp|O76031|CLPX_HUMAN	sp|O76031|CLPX_HUMAN	24	24	24	sp|O76031|CLPX_HUMAN ATP-dependent Clp protease ATP-binding subunit clpX-like, mitochondrial OS=Homo sapiens GN=CLPX PE=1 SV=2	1	24	24	24	0	0	0	0	0	0	0	0	0	17	18	14	19	18	15	21	17	14	6	1	5	3	5	2	5	4	4	0	0	0	0	0	0	0	0	0	17	18	14	19
sp|O76038|SEGN_HUMAN	sp|O76038|SEGN_HUMAN	4	4	4	sp|O76038|SEGN_HUMAN Secretagogin OS=Homo sapiens GN=SCGN PE=2 SV=2	1	4	4	4	2	2	1	3	3	2	2	2	3	0	0	0	0	0	0	0	0	0	0	0	0	0	0	0	0	0	0	2	2	1	3	3	2	2	2	3	0	0	0	0
sp|O76062|ERG24_HUMAN;sp|O76062-2|ERG24_HUMAN	sp|O76062|ERG24_HUMAN;sp|O76062-2|ERG24_HUMAN	3;2	3;2	3;2	sp|O76062|ERG24_HUMAN Delta(14)-sterol reductase OS=Homo sapiens GN=TM7SF2 PE=2 SV=3;sp|O76062-2|ERG24_HUMAN Isoform 2 of Delta(14)-sterol reductase OS=Homo sapiens GN=TM7SF2	2	3	3	3	0	0	0	0	0	0	0	0	0	2	1	1	0	1	2	0	1	1	0	0	0	0	0	0	0	0	0	0	0	0	0	0	0	0	0	0	2	1	1	0
sp|O76070|SYUG_HUMAN	sp|O76070|SYUG_HUMAN	3	2	2	sp|O76070|SYUG_HUMAN Gamma-synuclein OS=Homo sapiens GN=SNCG PE=1 SV=2	1	3	2	2	2	2	0	1	2	0	2	1	1	0	0	0	0	0	0	0	0	0	0	0	0	0	0	0	0	0	0	1	1	0	0	1	0	1	0	0	0	0	0	0
sp|O76071|CIAO1_HUMAN	sp|O76071|CIAO1_HUMAN	8	8	8	sp|O76071|CIAO1_HUMAN Probable cytosolic iron-sulfur protein assembly protein CIAO1 OS=Homo sapiens GN=CIAO1 PE=1 SV=1	1	8	8	8	0	1	0	0	1	0	0	0	1	0	0	0	0	0	0	0	0	0	7	6	6	6	7	7	7	7	7	0	1	0	0	1	0	0	0	1	0	0	0	0
sp|O76075|DFFB_HUMAN;sp|O76075-2|DFFB_HUMAN;sp|O76075-4|DFFB_HUMAN;sp|O76075-3|DFFB_HUMAN	sp|O76075|DFFB_HUMAN;sp|O76075-2|DFFB_HUMAN	4;3;1;1	4;3;1;1	4;3;1;1	sp|O76075|DFFB_HUMAN DNA fragmentation factor subunit beta OS=Homo sapiens GN=DFFB PE=1 SV=1;sp|O76075-2|DFFB_HUMAN Isoform Beta of DNA fragmentation factor subunit beta OS=Homo sapiens GN=DFFB	4	4	4	4	1	0	2	1	2	1	1	1	3	0	0	0	0	0	0	0	0	0	0	0	0	0	0	0	0	0	0	1	0	2	1	2	1	1	1	3	0	0	0	0
sp|O76080|ZFAN5_HUMAN	sp|O76080|ZFAN5_HUMAN	5	5	5	sp|O76080|ZFAN5_HUMAN AN1-type zinc finger protein 5 OS=Homo sapiens GN=ZFAND5 PE=1 SV=1	1	5	5	5	2	2	3	5	2	3	3	2	2	0	0	0	0	0	0	0	0	0	0	0	0	0	0	0	0	0	0	2	2	3	5	2	3	3	2	2	0	0	0	0
sp|O76094|SRP72_HUMAN;sp|O76094-2|SRP72_HUMAN	sp|O76094|SRP72_HUMAN;sp|O76094-2|SRP72_HUMAN	31;29	31;29	31;29	sp|O76094|SRP72_HUMAN Signal recognition particle subunit SRP72 OS=Homo sapiens GN=SRP72 PE=1 SV=3;sp|O76094-2|SRP72_HUMAN Isoform 2 of Signal recognition particle subunit SRP72 OS=Homo sapiens GN=SRP72	2	31	31	31	0	0	0	0	0	0	0	0	0	18	12	11	12	12	11	11	13	11	27	26	28	25	28	27	30	27	28	0	0	0	0	0	0	0	0	0	18	12	11	12
sp|O94760|DDAH1_HUMAN;sp|O94760-2|DDAH1_HUMAN	sp|O94760|DDAH1_HUMAN;sp|O94760-2|DDAH1_HUMAN	16;12	16;12	15;11	sp|O94760|DDAH1_HUMAN N(G),N(G)-dimethylarginine dimethylaminohydrolase 1 OS=Homo sapiens GN=DDAH1 PE=1 SV=3;sp|O94760-2|DDAH1_HUMAN Isoform 2 of N(G),N(G)-dimethylarginine dimethylaminohydrolase 1 OS=Homo sapiens GN=DDAH1	2	16	16	15	15	12	11	15	14	12	13	13	10	2	2	2	2	2	1	3	2	2	0	0	0	0	0	0	0	0	0	15	12	11	15	14	12	13	13	10	2	2	2	2
sp|O94761|RECQ4_HUMAN	sp|O94761|RECQ4_HUMAN	8	8	8	sp|O94761|RECQ4_HUMAN ATP-dependent DNA helicase Q4 OS=Homo sapiens GN=RECQL4 PE=1 SV=1	1	8	8	8	0	0	0	0	0	0	0	0	0	0	0	0	0	0	0	0	0	1	3	1	2	3	1	2	2	3	1	0	0	0	0	0	0	0	0	0	0	0	0	0
sp|O94762-4|RECQ5_HUMAN;sp|O94762|RECQ5_HUMAN;sp|O94762-2|RECQ5_HUMAN;sp|O94762-3|RECQ5_HUMAN	sp|O94762-4|RECQ5_HUMAN;sp|O94762|RECQ5_HUMAN	14;14;5;5	14;14;5;5	14;14;5;5	sp|O94762-4|RECQ5_HUMAN Isoform 4 of ATP-dependent DNA helicase Q5 OS=Homo sapiens GN=RECQL5;sp|O94762|RECQ5_HUMAN ATP-dependent DNA helicase Q5 OS=Homo sapiens GN=RECQL5 PE=1 SV=2	4	14	14	14	0	0	0	0	0	0	0	0	0	0	2	1	2	1	2	0	2	1	2	3	1	3	2	2	5	7	5	0	0	0	0	0	0	0	0	0	0	2	1	2
sp|O94763|RMP_HUMAN;sp|O94763-2|RMP_HUMAN;sp|O94763-3|RMP_HUMAN;sp|O94763-4|RMP_HUMAN	sp|O94763|RMP_HUMAN;sp|O94763-2|RMP_HUMAN;sp|O94763-3|RMP_HUMAN;sp|O94763-4|RMP_HUMAN	7;6;6;5	7;6;6;5	7;6;6;5	sp|O94763|RMP_HUMAN Unconventional prefoldin RPB5 interactor 1 OS=Homo sapiens GN=URI1 PE=1 SV=3;sp|O94763-2|RMP_HUMAN Isoform 2 of Unconventional prefoldin RPB5 interactor 1 OS=Homo sapiens GN=URI1;sp|O94763-3|RMP_HUMAN Isoform 3 of Unconventional prefold	4	7	7	7	0	0	0	0	0	0	0	1	0	0	0	0	0	0	1	0	0	0	3	3	5	2	5	3	3	5	4	0	0	0	0	0	0	0	1	0	0	0	0	0
sp|O94766|B3GA3_HUMAN;sp|O94766-2|B3GA3_HUMAN;REV__sp|Q9Y2Y4|ZBT32_HUMAN;REV__sp|Q9BRK4|LZTS2_HUMAN	sp|O94766|B3GA3_HUMAN;sp|O94766-2|B3GA3_HUMAN	11;10;1;1	11;10;1;1	11;10;1;1	sp|O94766|B3GA3_HUMAN Galactosylgalactosylxylosylprotein 3-beta-glucuronosyltransferase 3 OS=Homo sapiens GN=B3GAT3 PE=1 SV=2;sp|O94766-2|B3GA3_HUMAN Isoform 2 of Galactosylgalactosylxylosylprotein 3-beta-glucuronosyltransferase 3 OS=Homo sapiens GN=B3GAT3	4	11	11	11	0	0	0	0	0	0	0	0	0	6	6	6	4	6	5	7	6	4	2	2	1	2	2	1	2	2	2	0	0	0	0	0	0	0	0	0	6	6	6	4
sp|O94776|MTA2_HUMAN;sp|O94776-2|MTA2_HUMAN	sp|O94776|MTA2_HUMAN;sp|O94776-2|MTA2_HUMAN	40;24	40;24	34;21	sp|O94776|MTA2_HUMAN Metastasis-associated protein MTA2 OS=Homo sapiens GN=MTA2 PE=1 SV=1;sp|O94776-2|MTA2_HUMAN Isoform 2 of Metastasis-associated protein MTA2 OS=Homo sapiens GN=MTA2	2	40	40	34	13	12	8	11	11	10	11	11	10	26	30	22	25	28	23	29	30	21	27	28	29	27	28	28	29	29	29	13	12	8	11	11	10	11	11	10	26	30	22	25
sp|O94782|UBP1_HUMAN	sp|O94782|UBP1_HUMAN	10	10	10	sp|O94782|UBP1_HUMAN Ubiquitin carboxyl-terminal hydrolase 1 OS=Homo sapiens GN=USP1 PE=1 SV=1	1	10	10	10	3	2	1	2	1	1	4	2	1	0	0	0	1	0	0	0	0	0	0	0	0	0	0	0	0	0	0	3	2	1	2	1	1	4	2	1	0	0	0	1
sp|O94804|STK10_HUMAN	sp|O94804|STK10_HUMAN	27	26	26	sp|O94804|STK10_HUMAN Serine/threonine-protein kinase 10 OS=Homo sapiens GN=STK10 PE=1 SV=1	1	27	26	26	1	0	0	0	0	0	0	0	0	0	0	0	0	0	0	0	1	0	16	11	15	16	19	13	17	16	20	1	0	0	0	0	0	0	0	0	0	0	0	0
sp|O94805|ACL6B_HUMAN	sp|O94805|ACL6B_HUMAN	11	7	7	sp|O94805|ACL6B_HUMAN Actin-like protein 6B OS=Homo sapiens GN=ACTL6B PE=1 SV=1	1	11	7	7	5	6	5	5	4	5	4	5	5	11	7	6	9	8	6	10	8	6	5	7	7	5	6	6	4	7	8	1	2	1	1	0	1	0	1	1	7	3	2	5
sp|O94806|KPCD3_HUMAN;sp|O94806-2|KPCD3_HUMAN;sp|Q15139|KPCD1_HUMAN;sp|Q9BZL6-2|KPCD2_HUMAN;sp|Q9BZL6|KPCD2_HUMAN;sp|Q8IVW4-2|CDKL3_HUMAN;sp|Q92772|CDKL2_HUMAN;sp|Q8IVW4|CDKL3_HUMAN;sp|O76039|CDKL5_HUMAN;sp|Q9NRP7-2|STK36_HUMAN;sp|Q9NRP7|STK36_HUMAN	sp|O94806|KPCD3_HUMAN;sp|O94806-2|KPCD3_HUMAN;sp|Q15139|KPCD1_HUMAN	7;4;4;2;2;1;1;1;1;1;1	7;4;4;2;2;1;1;1;1;1;1	6;4;3;1;1;0;0;0;0;0;0	sp|O94806|KPCD3_HUMAN Serine/threonine-protein kinase D3 OS=Homo sapiens GN=PRKD3 PE=1 SV=1;sp|O94806-2|KPCD3_HUMAN Isoform 2 of Serine/threonine-protein kinase D3 OS=Homo sapiens GN=PRKD3;sp|Q15139|KPCD1_HUMAN Serine/threonine-protein kinase D1 OS=Homo sa	11	7	7	6	0	0	0	0	0	0	0	0	0	0	0	0	0	0	0	0	0	0	2	3	4	2	1	3	3	2	3	0	0	0	0	0	0	0	0	0	0	0	0	0
sp|O94811|TPPP_HUMAN	sp|O94811|TPPP_HUMAN	6	6	6	sp|O94811|TPPP_HUMAN Tubulin polymerization-promoting protein OS=Homo sapiens GN=TPPP PE=1 SV=1	1	6	6	6	4	4	2	3	3	4	4	3	1	0	1	0	0	0	0	0	0	0	0	0	0	0	0	0	0	0	0	4	4	2	3	3	4	4	3	1	0	1	0	0
sp|O94817|ATG12_HUMAN	sp|O94817|ATG12_HUMAN	4	4	4	sp|O94817|ATG12_HUMAN Ubiquitin-like protein ATG12 OS=Homo sapiens GN=ATG12 PE=1 SV=1	1	4	4	4	1	2	1	1	2	1	1	2	2	0	0	0	0	0	1	0	0	0	1	2	0	2	1	2	2	3	2	1	2	1	1	2	1	1	2	2	0	0	0	0
sp|O94819|KBTBB_HUMAN	sp|O94819|KBTBB_HUMAN	16	16	16	sp|O94819|KBTBB_HUMAN Kelch repeat and BTB domain-containing protein 11 OS=Homo sapiens GN=KBTBD11 PE=1 SV=1	1	16	16	16	5	4	7	5	5	6	6	3	6	0	0	0	0	0	0	0	0	0	6	6	8	5	6	5	8	5	8	5	4	7	5	5	6	6	3	6	0	0	0	0
sp|O94822|LTN1_HUMAN;sp|O94822-3|LTN1_HUMAN;sp|O94822-2|LTN1_HUMAN	sp|O94822|LTN1_HUMAN;sp|O94822-3|LTN1_HUMAN	30;30;9	30;30;9	30;30;9	sp|O94822|LTN1_HUMAN E3 ubiquitin-protein ligase listerin OS=Homo sapiens GN=LTN1 PE=1 SV=6;sp|O94822-3|LTN1_HUMAN Isoform 3 of E3 ubiquitin-protein ligase listerin OS=Homo sapiens GN=LTN1	3	30	30	30	0	0	0	0	0	0	0	0	0	0	0	1	0	0	0	0	0	1	15	10	10	15	12	8	12	17	12	0	0	0	0	0	0	0	0	0	0	0	1	0
sp|O94826|TOM70_HUMAN	sp|O94826|TOM70_HUMAN	33	33	33	sp|O94826|TOM70_HUMAN Mitochondrial import receptor subunit TOM70 OS=Homo sapiens GN=TOMM70A PE=1 SV=1	1	33	33	33	0	0	1	0	0	0	1	1	1	28	26	22	23	24	22	26	25	20	2	3	7	4	6	7	8	2	9	0	0	1	0	0	0	1	1	1	28	26	22	23
sp|O94829|IPO13_HUMAN	sp|O94829|IPO13_HUMAN	12	12	12	sp|O94829|IPO13_HUMAN Importin-13 OS=Homo sapiens GN=IPO13 PE=1 SV=3	1	12	12	12	4	2	3	4	3	1	2	1	1	0	0	0	0	0	0	0	0	0	4	1	4	2	7	1	6	4	6	4	2	3	4	3	1	2	1	1	0	0	0	0
sp|O94830|DDHD2_HUMAN;sp|O94830-2|DDHD2_HUMAN	sp|O94830|DDHD2_HUMAN	10;4	9;3	9;3	sp|O94830|DDHD2_HUMAN Phospholipase DDHD2 OS=Homo sapiens GN=DDHD2 PE=1 SV=2	2	10	9	9	1	1	1	1	1	2	1	1	1	1	0	1	0	1	0	0	1	0	4	5	5	6	5	7	8	6	5	1	1	1	1	1	2	1	1	1	1	0	1	0
sp|O94842-3|TOX4_HUMAN;sp|O94842-2|TOX4_HUMAN;sp|O94842|TOX4_HUMAN;sp|O15405-2|TOX3_HUMAN;sp|O15405|TOX3_HUMAN;sp|Q96NM4-3|TOX2_HUMAN;sp|Q96NM4|TOX2_HUMAN;sp|Q96NM4-4|TOX2_HUMAN;sp|Q96NM4-2|TOX2_HUMAN	sp|O94842-3|TOX4_HUMAN;sp|O94842-2|TOX4_HUMAN;sp|O94842|TOX4_HUMAN	11;11;11;4;4;3;3;3;3	11;11;11;4;4;3;3;3;3	8;8;8;1;1;1;1;1;1	sp|O94842-3|TOX4_HUMAN Isoform 3 of TOX high mobility group box family member 4 OS=Homo sapiens GN=TOX4;sp|O94842-2|TOX4_HUMAN Isoform 2 of TOX high mobility group box family member 4 OS=Homo sapiens GN=TOX4;sp|O94842|TOX4_HUMAN TOX high mobility group box	9	11	11	8	2	2	2	3	2	3	5	2	3	5	2	6	2	4	4	2	4	3	8	6	7	6	9	7	8	7	6	2	2	2	3	2	3	5	2	3	5	2	6	2
sp|O94854|K0754_HUMAN;sp|O94854-2|K0754_HUMAN	sp|O94854|K0754_HUMAN;sp|O94854-2|K0754_HUMAN	3;2	3;2	3;2	sp|O94854|K0754_HUMAN Uncharacterized protein KIAA0754 OS=Homo sapiens GN=KIAA0754 PE=1 SV=4;sp|O94854-2|K0754_HUMAN Isoform 2 of Uncharacterized protein KIAA0754 OS=Homo sapiens GN=KIAA0754	2	3	3	3	0	0	0	0	0	0	0	0	0	1	1	1	1	2	0	0	1	0	0	0	0	0	0	0	0	1	0	0	0	0	0	0	0	0	0	0	1	1	1	1
sp|O94855|SC24D_HUMAN;sp|O94855-2|SC24D_HUMAN	sp|O94855|SC24D_HUMAN;sp|O94855-2|SC24D_HUMAN	32;32	32;32	31;31	sp|O94855|SC24D_HUMAN Protein transport protein Sec24D OS=Homo sapiens GN=SEC24D PE=1 SV=2;sp|O94855-2|SC24D_HUMAN Isoform 2 of Protein transport protein Sec24D OS=Homo sapiens GN=SEC24D	2	32	32	31	17	17	12	16	15	14	17	12	14	1	1	0	0	3	0	2	1	0	23	23	23	18	22	24	20	22	23	17	17	12	16	15	14	17	12	14	1	1	0	0
sp|O94864-2|ST65G_HUMAN;sp|O94864|ST65G_HUMAN;sp|O94864-4|ST65G_HUMAN	sp|O94864-2|ST65G_HUMAN;sp|O94864|ST65G_HUMAN	3;3;1	3;3;1	3;3;1	sp|O94864-2|ST65G_HUMAN Isoform 2 of STAGA complex 65 subunit gamma OS=Homo sapiens GN=SUPT7L;sp|O94864|ST65G_HUMAN STAGA complex 65 subunit gamma OS=Homo sapiens GN=SUPT7L PE=1 SV=1	3	3	3	3	0	0	0	0	0	0	0	1	0	0	0	0	0	0	0	0	0	0	1	1	1	0	1	0	2	0	1	0	0	0	0	0	0	0	1	0	0	0	0	0
sp|O94868|FCSD2_HUMAN;sp|O94868-2|FCSD2_HUMAN;sp|O94868-3|FCSD2_HUMAN	sp|O94868|FCSD2_HUMAN;sp|O94868-2|FCSD2_HUMAN;sp|O94868-3|FCSD2_HUMAN	16;13;12	16;13;12	16;13;12	sp|O94868|FCSD2_HUMAN F-BAR and double SH3 domains protein 2 OS=Homo sapiens GN=FCHSD2 PE=1 SV=3;sp|O94868-2|FCSD2_HUMAN Isoform 2 of F-BAR and double SH3 domains protein 2 OS=Homo sapiens GN=FCHSD2;sp|O94868-3|FCSD2_HUMAN Isoform 3 of F-BAR and double SH3	3	16	16	16	0	0	0	0	0	0	0	0	0	0	0	0	0	0	0	0	0	0	10	11	12	9	9	12	5	12	8	0	0	0	0	0	0	0	0	0	0	0	0	0
sp|O94874|UFL1_HUMAN;sp|O94874-2|UFL1_HUMAN;sp|O94874-3|UFL1_HUMAN	sp|O94874|UFL1_HUMAN;sp|O94874-2|UFL1_HUMAN;sp|O94874-3|UFL1_HUMAN	34;28;21	34;28;21	33;27;21	sp|O94874|UFL1_HUMAN E3 UFM1-protein ligase 1 OS=Homo sapiens GN=UFL1 PE=1 SV=2;sp|O94874-2|UFL1_HUMAN Isoform 2 of E3 UFM1-protein ligase 1 OS=Homo sapiens GN=UFL1;sp|O94874-3|UFL1_HUMAN Isoform 3 of E3 UFM1-protein ligase 1 OS=Homo sapiens GN=UFL1	3	34	34	33	0	0	0	0	0	0	0	0	0	23	30	17	25	25	17	26	25	20	6	5	10	4	6	5	9	8	9	0	0	0	0	0	0	0	0	0	23	30	17	25
sp|O94875-3|SRBS2_HUMAN;sp|O94875-4|SRBS2_HUMAN;sp|O94875-12|SRBS2_HUMAN;sp|O94875-10|SRBS2_HUMAN;sp|O94875-9|SRBS2_HUMAN;sp|O94875-8|SRBS2_HUMAN;sp|O94875-2|SRBS2_HUMAN;sp|O94875|SRBS2_HUMAN;sp|O94875-7|SRBS2_HUMAN;sp|O94875-5|SRBS2_HUMAN;sp|O94875-6|SRBS2_HUMAN	sp|O94875-3|SRBS2_HUMAN;sp|O94875-4|SRBS2_HUMAN;sp|O94875-12|SRBS2_HUMAN;sp|O94875-10|SRBS2_HUMAN;sp|O94875-9|SRBS2_HUMAN;sp|O94875-8|SRBS2_HUMAN;sp|O94875-2|SRBS2_HUMAN;sp|O94875|SRBS2_HUMAN;sp|O94875-7|SRBS2_HUMAN;sp|O94875-5|SRBS2_HUMAN	15;15;15;15;14;14;14;14;13;12;1	15;15;15;15;14;14;14;14;13;12;1	1;1;1;1;0;0;0;0;0;1;0	sp|O94875-3|SRBS2_HUMAN Isoform 3 of Sorbin and SH3 domain-containing protein 2 OS=Homo sapiens GN=SORBS2;sp|O94875-4|SRBS2_HUMAN Isoform 4 of Sorbin and SH3 domain-containing protein 2 OS=Homo sapiens GN=SORBS2;sp|O94875-12|SRBS2_HUMAN Isoform 12 of Sorbi	11	15	15	1	0	1	2	0	0	0	0	0	0	3	4	6	3	6	6	5	6	7	4	3	5	3	3	5	4	2	3	0	1	2	0	0	0	0	0	0	3	4	6	3
sp|O94875-11|SRBS2_HUMAN	sp|O94875-11|SRBS2_HUMAN	15	1	1	sp|O94875-11|SRBS2_HUMAN Isoform 11 of Sorbin and SH3 domain-containing protein 2 OS=Homo sapiens GN=SORBS2	1	15	1	1	0	1	1	0	0	0	0	0	0	3	3	5	4	5	5	5	6	6	4	2	4	3	3	4	3	2	3	0	0	0	0	0	0	0	0	0	1	0	0	1
sp|O94880|PHF14_HUMAN	sp|O94880|PHF14_HUMAN	23	23	3	sp|O94880|PHF14_HUMAN PHD finger protein 14 OS=Homo sapiens GN=PHF14 PE=1 SV=2	1	23	23	3	0	0	0	0	0	0	0	0	0	13	17	9	10	12	10	10	13	8	0	0	0	0	0	0	0	0	0	0	0	0	0	0	0	0	0	0	13	17	9	10
sp|O94880-2|PHF14_HUMAN	sp|O94880-2|PHF14_HUMAN	22	2	2	sp|O94880-2|PHF14_HUMAN Isoform 2 of PHD finger protein 14 OS=Homo sapiens GN=PHF14	1	22	2	2	0	0	0	0	0	0	0	0	0	10	16	8	10	10	8	8	10	6	0	1	0	1	0	0	0	0	0	0	0	0	0	0	0	0	0	0	0	1	1	0
sp|O94888|UBXN7_HUMAN	sp|O94888|UBXN7_HUMAN	19	19	19	sp|O94888|UBXN7_HUMAN UBX domain-containing protein 7 OS=Homo sapiens GN=UBXN7 PE=1 SV=2	1	19	19	19	12	16	14	14	16	15	16	15	14	0	0	0	0	0	0	0	0	1	5	10	7	9	3	8	9	10	7	12	16	14	14	16	15	16	15	14	0	0	0	0
sp|O94900|TOX_HUMAN	sp|O94900|TOX_HUMAN	7	4	4	sp|O94900|TOX_HUMAN Thymocyte selection-associated high mobility group box protein TOX OS=Homo sapiens GN=TOX PE=2 SV=3	1	7	4	4	5	5	4	4	5	4	7	6	5	2	1	1	1	1	1	1	1	0	2	1	1	1	2	1	3	3	1	3	3	3	3	3	2	4	4	3	0	0	0	0
sp|O94901-9|SUN1_HUMAN;sp|O94901-8|SUN1_HUMAN;sp|O94901|SUN1_HUMAN;sp|O94901-5|SUN1_HUMAN;sp|O94901-6|SUN1_HUMAN;sp|O94901-3|SUN1_HUMAN;sp|O94901-2|SUN1_HUMAN;sp|O94901-7|SUN1_HUMAN;sp|O94901-4|SUN1_HUMAN	sp|O94901-9|SUN1_HUMAN;sp|O94901-8|SUN1_HUMAN;sp|O94901|SUN1_HUMAN;sp|O94901-5|SUN1_HUMAN;sp|O94901-6|SUN1_HUMAN	26;24;24;23;22;7;5;5;2	26;24;24;23;22;7;5;5;2	25;23;23;22;21;7;5;5;2	sp|O94901-9|SUN1_HUMAN Isoform 9 of SUN domain-containing protein 1 OS=Homo sapiens GN=SUN1;sp|O94901-8|SUN1_HUMAN Isoform 8 of SUN domain-containing protein 1 OS=Homo sapiens GN=SUN1;sp|O94901|SUN1_HUMAN SUN domain-containing protein 1 OS=Homo sapiens GN=	9	26	26	25	0	0	0	0	0	0	0	0	0	18	17	16	17	21	15	21	18	17	0	0	0	0	0	0	0	0	0	0	0	0	0	0	0	0	0	0	18	17	16	17
sp|O94903|PROSC_HUMAN	sp|O94903|PROSC_HUMAN	12	12	12	sp|O94903|PROSC_HUMAN Proline synthase co-transcribed bacterial homolog protein OS=Homo sapiens GN=PROSC PE=1 SV=1	1	12	12	12	9	9	11	9	9	10	10	8	10	1	0	1	1	0	0	1	1	2	1	0	1	0	1	0	1	1	1	9	9	11	9	9	10	10	8	10	1	0	1	1
sp|O94905|ERLN2_HUMAN;sp|O94905-2|ERLN2_HUMAN;sp|O94905-3|ERLN2_HUMAN	sp|O94905|ERLN2_HUMAN	15;2;2	15;2;2	12;1;1	sp|O94905|ERLN2_HUMAN Erlin-2 OS=Homo sapiens GN=ERLIN2 PE=1 SV=1	3	15	15	12	0	0	0	0	0	0	0	0	0	14	13	10	14	12	11	14	12	11	6	8	6	6	3	5	6	6	9	0	0	0	0	0	0	0	0	0	14	13	10	14
sp|O94906|PRP6_HUMAN;sp|O94906-2|PRP6_HUMAN	sp|O94906|PRP6_HUMAN;sp|O94906-2|PRP6_HUMAN	49;47	49;47	49;47	sp|O94906|PRP6_HUMAN Pre-mRNA-processing factor 6 OS=Homo sapiens GN=PRPF6 PE=1 SV=1;sp|O94906-2|PRP6_HUMAN Isoform 2 of Pre-mRNA-processing factor 6 OS=Homo sapiens GN=PRPF6	2	49	49	49	0	0	0	0	0	0	0	0	0	34	26	18	32	25	19	28	28	17	34	31	31	32	29	26	33	31	35	0	0	0	0	0	0	0	0	0	34	26	18	32
sp|O94913|PCF11_HUMAN	sp|O94913|PCF11_HUMAN	20	20	20	sp|O94913|PCF11_HUMAN Pre-mRNA cleavage complex 2 protein Pcf11 OS=Homo sapiens GN=PCF11 PE=1 SV=3	1	20	20	20	0	0	0	0	0	0	0	0	0	0	0	0	0	0	0	0	0	0	7	7	8	9	6	6	9	5	10	0	0	0	0	0	0	0	0	0	0	0	0	0
sp|O94915|FRYL_HUMAN;sp|O94915-2|FRYL_HUMAN	sp|O94915|FRYL_HUMAN	13;1	13;1	12;1	sp|O94915|FRYL_HUMAN Protein furry homolog-like OS=Homo sapiens GN=FRYL PE=1 SV=2	2	13	13	12	0	0	0	0	0	0	0	0	0	1	1	0	1	1	0	0	0	0	5	7	5	5	5	4	5	6	5	0	0	0	0	0	0	0	0	0	1	1	0	1
sp|O94916-2|NFAT5_HUMAN;sp|O94916-3|NFAT5_HUMAN;sp|O94916|NFAT5_HUMAN;sp|O94916-4|NFAT5_HUMAN;sp|O94916-5|NFAT5_HUMAN	sp|O94916-2|NFAT5_HUMAN;sp|O94916-3|NFAT5_HUMAN;sp|O94916|NFAT5_HUMAN;sp|O94916-4|NFAT5_HUMAN;sp|O94916-5|NFAT5_HUMAN	7;7;7;7;7	7;7;7;7;7	7;7;7;7;7	sp|O94916-2|NFAT5_HUMAN Isoform A of Nuclear factor of activated T-cells 5 OS=Homo sapiens GN=NFAT5;sp|O94916-3|NFAT5_HUMAN Isoform B of Nuclear factor of activated T-cells 5 OS=Homo sapiens GN=NFAT5;sp|O94916|NFAT5_HUMAN Nuclear factor of activated T-cell	5	7	7	7	0	0	0	0	0	1	0	0	1	0	0	0	0	1	1	0	1	0	0	1	0	0	1	1	0	0	1	0	0	0	0	0	1	0	0	1	0	0	0	0
sp|O94919|ENDD1_HUMAN	sp|O94919|ENDD1_HUMAN	9	9	9	sp|O94919|ENDD1_HUMAN Endonuclease domain-containing 1 protein OS=Homo sapiens GN=ENDOD1 PE=1 SV=2	1	9	9	9	0	0	0	0	0	0	0	0	0	1	3	6	1	2	1	4	2	2	2	3	2	1	2	1	2	2	1	0	0	0	0	0	0	0	0	0	1	3	6	1
sp|O94925|GLSK_HUMAN;sp|O94925-2|GLSK_HUMAN	sp|O94925|GLSK_HUMAN	21;3	2;0	2;0	sp|O94925|GLSK_HUMAN Glutaminase kidney isoform, mitochondrial OS=Homo sapiens GN=GLS PE=1 SV=1	2	21	2	2	12	9	12	11	10	9	13	12	10	20	16	12	15	14	13	16	14	13	10	9	8	8	11	10	7	7	9	0	0	0	0	0	0	0	0	0	2	0	0	0
sp|O94925-3|GLSK_HUMAN	sp|O94925-3|GLSK_HUMAN	22	22	3	sp|O94925-3|GLSK_HUMAN Isoform 3 of Glutaminase kidney isoform, mitochondrial OS=Homo sapiens GN=GLS	1	22	22	3	14	10	14	14	12	10	16	15	12	21	19	14	18	16	15	18	17	16	10	9	8	8	12	10	7	8	10	14	10	14	14	12	10	16	15	12	21	19	14	18
sp|O94927|HAUS5_HUMAN;sp|O94927-2|HAUS5_HUMAN	sp|O94927|HAUS5_HUMAN	10;2	10;2	10;2	sp|O94927|HAUS5_HUMAN HAUS augmin-like complex subunit 5 OS=Homo sapiens GN=HAUS5 PE=1 SV=2	2	10	10	10	0	0	0	0	0	0	0	0	0	0	0	0	0	0	0	0	0	0	0	4	0	1	2	0	3	2	3	0	0	0	0	0	0	0	0	0	0	0	0	0
sp|O94952-1|FBX21_HUMAN;sp|O94952|FBX21_HUMAN	sp|O94952-1|FBX21_HUMAN;sp|O94952|FBX21_HUMAN	5;5	5;5	5;5	sp|O94952-1|FBX21_HUMAN Isoform 2 of F-box only protein 21 OS=Homo sapiens GN=FBXO21;sp|O94952|FBX21_HUMAN F-box only protein 21 OS=Homo sapiens GN=FBXO21 PE=2 SV=2	2	5	5	5	0	0	0	0	0	0	0	0	0	0	0	0	0	0	0	0	0	0	3	1	4	2	2	1	4	1	3	0	0	0	0	0	0	0	0	0	0	0	0	0
sp|O94953|KDM4B_HUMAN;sp|O94953-2|KDM4B_HUMAN	sp|O94953|KDM4B_HUMAN	14;3	14;3	14;3	sp|O94953|KDM4B_HUMAN Lysine-specific demethylase 4B OS=Homo sapiens GN=KDM4B PE=1 SV=4	2	14	14	14	0	0	0	0	0	0	0	0	0	1	2	1	1	1	0	0	2	1	5	3	4	4	5	5	7	6	5	0	0	0	0	0	0	0	0	0	1	2	1	1
sp|O94964-2|SOGA1_HUMAN;sp|O94964|SOGA1_HUMAN;sp|O94964-4|SOGA1_HUMAN;sp|O94964-3|SOGA1_HUMAN	sp|O94964-2|SOGA1_HUMAN;sp|O94964|SOGA1_HUMAN;sp|O94964-4|SOGA1_HUMAN	41;38;27;11	40;37;26;11	38;36;25;11	sp|O94964-2|SOGA1_HUMAN Isoform 2 of Protein SOGA1 OS=Homo sapiens GN=SOGA1;sp|O94964|SOGA1_HUMAN Protein SOGA1 OS=Homo sapiens GN=SOGA1 PE=1 SV=2;sp|O94964-4|SOGA1_HUMAN Isoform 4 of Protein SOGA1 OS=Homo sapiens GN=SOGA1	4	41	40	38	0	0	0	0	0	0	0	0	0	1	1	1	1	0	1	1	0	1	21	19	16	12	16	12	20	23	21	0	0	0	0	0	0	0	0	0	0	1	1	1
sp|O94966-7|UBP19_HUMAN;sp|O94966-6|UBP19_HUMAN;sp|O94966-5|UBP19_HUMAN;sp|O94966-2|UBP19_HUMAN;sp|O94966-4|UBP19_HUMAN;sp|O94966-3|UBP19_HUMAN;sp|O94966|UBP19_HUMAN	sp|O94966-7|UBP19_HUMAN;sp|O94966-6|UBP19_HUMAN;sp|O94966-5|UBP19_HUMAN;sp|O94966-2|UBP19_HUMAN;sp|O94966-4|UBP19_HUMAN;sp|O94966-3|UBP19_HUMAN;sp|O94966|UBP19_HUMAN	8;8;8;7;6;6;6	8;8;8;7;6;6;6	8;8;8;7;6;6;6	sp|O94966-7|UBP19_HUMAN Isoform 7 of Ubiquitin carboxyl-terminal hydrolase 19 OS=Homo sapiens GN=USP19;sp|O94966-6|UBP19_HUMAN Isoform 6 of Ubiquitin carboxyl-terminal hydrolase 19 OS=Homo sapiens GN=USP19;sp|O94966-5|UBP19_HUMAN Isoform 5 of Ubiquitin car	7	8	8	8	3	2	3	2	2	1	2	4	1	0	0	0	0	0	0	0	0	0	0	0	0	0	0	0	0	0	0	3	2	3	2	2	1	2	4	1	0	0	0	0
sp|O94967-2|WDR47_HUMAN;sp|O94967|WDR47_HUMAN;sp|O94967-3|WDR47_HUMAN;sp|O94967-4|WDR47_HUMAN	sp|O94967-2|WDR47_HUMAN;sp|O94967|WDR47_HUMAN;sp|O94967-3|WDR47_HUMAN;sp|O94967-4|WDR47_HUMAN	21;21;20;20	21;21;20;20	21;21;20;20	sp|O94967-2|WDR47_HUMAN Isoform 2 of WD repeat-containing protein 47 OS=Homo sapiens GN=WDR47;sp|O94967|WDR47_HUMAN WD repeat-containing protein 47 OS=Homo sapiens GN=WDR47 PE=1 SV=1;sp|O94967-3|WDR47_HUMAN Isoform 3 of WD repeat-containing protein 47 OS=H	4	21	21	21	0	0	0	0	0	0	0	0	0	0	1	0	0	1	1	0	0	1	11	14	11	10	13	10	10	14	12	0	0	0	0	0	0	0	0	0	0	1	0	0
sp|O94973|AP2A2_HUMAN;sp|O94973-2|AP2A2_HUMAN;sp|O94973-3|AP2A2_HUMAN	sp|O94973|AP2A2_HUMAN;sp|O94973-2|AP2A2_HUMAN;sp|O94973-3|AP2A2_HUMAN	38;37;26	38;37;26	26;25;14	sp|O94973|AP2A2_HUMAN AP-2 complex subunit alpha-2 OS=Homo sapiens GN=AP2A2 PE=1 SV=2;sp|O94973-2|AP2A2_HUMAN Isoform 2 of AP-2 complex subunit alpha-2 OS=Homo sapiens GN=AP2A2;sp|O94973-3|AP2A2_HUMAN Isoform 3 of AP-2 complex subunit alpha-2 OS=Homo sapie	3	38	38	26	2	1	4	2	5	3	3	4	2	19	22	18	16	15	17	15	15	15	28	26	32	26	29	25	28	31	31	2	1	4	2	5	3	3	4	2	19	22	18	16
sp|O94979|SC31A_HUMAN;sp|O94979-3|SC31A_HUMAN;sp|O94979-2|SC31A_HUMAN;sp|O94979-8|SC31A_HUMAN;sp|O94979-4|SC31A_HUMAN;sp|O94979-6|SC31A_HUMAN;sp|O94979-10|SC31A_HUMAN;sp|O94979-7|SC31A_HUMAN;sp|O94979-5|SC31A_HUMAN	sp|O94979|SC31A_HUMAN;sp|O94979-3|SC31A_HUMAN;sp|O94979-2|SC31A_HUMAN;sp|O94979-8|SC31A_HUMAN;sp|O94979-4|SC31A_HUMAN;sp|O94979-6|SC31A_HUMAN;sp|O94979-10|SC31A_HUMAN;sp|O94979-7|SC31A_HUMAN;sp|O94979-5|SC31A_HUMAN	34;33;33;33;32;31;31;25;17	34;33;33;33;32;31;31;25;17	1;0;0;0;1;0;0;0;0	sp|O94979|SC31A_HUMAN Protein transport protein Sec31A OS=Homo sapiens GN=SEC31A PE=1 SV=3;sp|O94979-3|SC31A_HUMAN Isoform 3 of Protein transport protein Sec31A OS=Homo sapiens GN=SEC31A;sp|O94979-2|SC31A_HUMAN Isoform 2 of Protein transport protein Sec31A	9	34	34	1	12	10	10	10	10	12	9	10	10	0	0	0	0	0	0	0	0	1	22	22	21	25	24	25	25	23	24	12	10	10	10	10	12	9	10	10	0	0	0	0
sp|O94979-9|SC31A_HUMAN	sp|O94979-9|SC31A_HUMAN	34	1	1	sp|O94979-9|SC31A_HUMAN Isoform 9 of Protein transport protein Sec31A OS=Homo sapiens GN=SEC31A	1	34	1	1	12	10	10	10	10	12	9	10	10	1	0	0	0	0	0	0	0	1	21	22	21	25	23	25	25	23	24	0	0	0	0	0	0	0	0	0	1	0	0	0
sp|O94985-2|CSTN1_HUMAN;sp|O94985|CSTN1_HUMAN	sp|O94985-2|CSTN1_HUMAN;sp|O94985|CSTN1_HUMAN	1;1	1;1	1;1	sp|O94985-2|CSTN1_HUMAN Isoform 2 of Calsyntenin-1 OS=Homo sapiens GN=CLSTN1;sp|O94985|CSTN1_HUMAN Calsyntenin-1 OS=Homo sapiens GN=CLSTN1 PE=1 SV=1	2	1	1	1	0	0	0	0	0	0	0	0	0	0	0	0	0	0	0	0	0	1	0	0	0	0	0	0	0	0	0	0	0	0	0	0	0	0	0	0	0	0	0	0
sp|O94986-1|CE152_HUMAN;sp|O94986-2|CE152_HUMAN;sp|O94986-3|CE152_HUMAN;sp|O94986|CE152_HUMAN	sp|O94986-1|CE152_HUMAN;sp|O94986-2|CE152_HUMAN;sp|O94986-3|CE152_HUMAN;sp|O94986|CE152_HUMAN	5;5;5;5	5;5;5;5	5;5;5;5	sp|O94986-1|CE152_HUMAN Isoform 1 of Centrosomal protein of 152 kDa OS=Homo sapiens GN=CEP152;sp|O94986-2|CE152_HUMAN Isoform 2 of Centrosomal protein of 152 kDa OS=Homo sapiens GN=CEP152;sp|O94986-3|CE152_HUMAN Isoform 3 of Centrosomal protein of 152 kDa	4	5	5	5	0	0	0	0	0	1	0	0	1	0	0	2	0	1	1	0	0	1	0	0	0	0	0	0	0	0	0	0	0	0	0	0	1	0	0	1	0	0	2	0
sp|O94992|HEXI1_HUMAN	sp|O94992|HEXI1_HUMAN	10	10	9	sp|O94992|HEXI1_HUMAN Protein HEXIM1 OS=Homo sapiens GN=HEXIM1 PE=1 SV=1	1	10	10	9	0	0	0	0	0	0	0	0	0	0	0	0	0	0	0	0	0	0	5	3	4	3	3	4	5	5	5	0	0	0	0	0	0	0	0	0	0	0	0	0
sp|O95057|DIRA1_HUMAN;sp|Q96HU8|DIRA2_HUMAN	sp|O95057|DIRA1_HUMAN	5;2	5;2	5;2	sp|O95057|DIRA1_HUMAN GTP-binding protein Di-Ras1 OS=Homo sapiens GN=DIRAS1 PE=1 SV=1	2	5	5	5	2	0	2	2	4	2	2	1	3	0	0	0	0	0	0	0	0	0	0	0	0	0	0	0	0	0	0	2	0	2	2	4	2	2	1	3	0	0	0	0
sp|O95067|CCNB2_HUMAN	sp|O95067|CCNB2_HUMAN	13	12	12	sp|O95067|CCNB2_HUMAN G2/mitotic-specific cyclin-B2 OS=Homo sapiens GN=CCNB2 PE=1 SV=1	1	13	12	12	1	1	1	2	2	1	2	1	2	1	2	2	1	2	2	1	2	2	3	4	3	9	3	7	9	6	8	1	1	1	2	2	1	2	1	2	1	2	2	1
sp|O95070|YIF1A_HUMAN	sp|O95070|YIF1A_HUMAN	2	2	2	sp|O95070|YIF1A_HUMAN Protein YIF1A OS=Homo sapiens GN=YIF1A PE=1 SV=2	1	2	2	2	0	0	0	0	0	0	0	0	0	2	1	1	0	1	1	1	2	1	1	1	1	1	1	0	2	2	2	0	0	0	0	0	0	0	0	0	2	1	1	0
sp|O95071-2|UBR5_HUMAN;sp|O95071|UBR5_HUMAN	sp|O95071-2|UBR5_HUMAN;sp|O95071|UBR5_HUMAN	78;78	78;78	78;78	sp|O95071-2|UBR5_HUMAN Isoform 2 of E3 ubiquitin-protein ligase UBR5 OS=Homo sapiens GN=UBR5;sp|O95071|UBR5_HUMAN E3 ubiquitin-protein ligase UBR5 OS=Homo sapiens GN=UBR5 PE=1 SV=2	2	78	78	78	0	0	0	0	0	0	0	0	0	0	0	0	0	0	1	0	0	0	45	32	37	45	46	36	45	44	48	0	0	0	0	0	0	0	0	0	0	0	0	0
sp|O95073-2|FSBP_HUMAN;sp|O95073|FSBP_HUMAN	sp|O95073-2|FSBP_HUMAN;sp|O95073|FSBP_HUMAN	1;1	1;1	1;1	sp|O95073-2|FSBP_HUMAN Isoform 2 of Fibrinogen silencer-binding protein OS=Homo sapiens GN=FSBP;sp|O95073|FSBP_HUMAN Fibrinogen silencer-binding protein OS=Homo sapiens GN=FSBP PE=1 SV=1	2	1	1	1	0	0	0	0	0	0	0	0	0	1	1	0	0	0	0	0	0	0	1	1	1	1	0	1	1	1	1	0	0	0	0	0	0	0	0	0	1	1	0	0
sp|O95081-2|AGFG2_HUMAN;sp|O95081|AGFG2_HUMAN	sp|O95081-2|AGFG2_HUMAN;sp|O95081|AGFG2_HUMAN	4;4	3;3	3;3	sp|O95081-2|AGFG2_HUMAN Isoform 2 of Arf-GAP domain and FG repeat-containing protein 2 OS=Homo sapiens GN=AGFG2;sp|O95081|AGFG2_HUMAN Arf-GAP domain and FG repeat-containing protein 2 OS=Homo sapiens GN=AGFG2 PE=1 SV=2	2	4	3	3	2	0	2	0	0	2	0	1	3	0	0	0	0	0	0	0	0	0	0	0	0	0	0	0	0	0	0	2	0	1	0	0	2	0	1	3	0	0	0	0
sp|O95104|SFR15_HUMAN;sp|O95104-2|SFR15_HUMAN;sp|O95104-3|SFR15_HUMAN	sp|O95104|SFR15_HUMAN;sp|O95104-2|SFR15_HUMAN;sp|O95104-3|SFR15_HUMAN	21;20;20	21;20;20	18;17;17	sp|O95104|SFR15_HUMAN Splicing factor, arginine/serine-rich 15 OS=Homo sapiens GN=SCAF4 PE=1 SV=3;sp|O95104-2|SFR15_HUMAN Isoform 2 of Splicing factor, arginine/serine-rich 15 OS=Homo sapiens GN=SCAF4;sp|O95104-3|SFR15_HUMAN Isoform 3 of Splicing factor, a	3	21	21	18	8	4	4	6	3	2	7	4	3	14	11	7	13	9	8	10	12	7	8	8	9	8	8	10	8	8	8	8	4	4	6	3	2	7	4	3	14	11	7	13
sp|O95125|ZN202_HUMAN;sp|O95125-2|ZN202_HUMAN	sp|O95125|ZN202_HUMAN	3;1	3;1	3;1	sp|O95125|ZN202_HUMAN Zinc finger protein 202 OS=Homo sapiens GN=ZNF202 PE=1 SV=4	2	3	3	3	0	0	0	0	0	0	0	0	0	1	2	0	0	0	1	0	0	1	0	0	0	0	0	0	0	0	0	0	0	0	0	0	0	0	0	0	1	2	0	0
sp|O95139|NDUB6_HUMAN;sp|O95139-2|NDUB6_HUMAN	sp|O95139|NDUB6_HUMAN;sp|O95139-2|NDUB6_HUMAN	8;6	8;6	7;5	sp|O95139|NDUB6_HUMAN NADH dehydrogenase [ubiquinone] 1 beta subcomplex subunit 6 OS=Homo sapiens GN=NDUFB6 PE=1 SV=3;sp|O95139-2|NDUB6_HUMAN Isoform 2 of NADH dehydrogenase [ubiquinone] 1 beta subcomplex subunit 6 OS=Homo sapiens GN=NDUFB6	2	8	8	7	0	0	0	0	0	0	0	0	0	6	5	4	6	5	6	6	5	3	0	0	1	0	0	0	0	0	0	0	0	0	0	0	0	0	0	0	6	5	4	6
sp|O95140|MFN2_HUMAN;sp|O95140-2|MFN2_HUMAN	sp|O95140|MFN2_HUMAN;sp|O95140-2|MFN2_HUMAN	27;14	27;14	27;14	sp|O95140|MFN2_HUMAN Mitofusin-2 OS=Homo sapiens GN=MFN2 PE=1 SV=3;sp|O95140-2|MFN2_HUMAN Isoform 2 of Mitofusin-2 OS=Homo sapiens GN=MFN2	2	27	27	27	0	0	1	0	0	1	0	1	0	18	17	14	18	14	16	19	15	14	0	0	0	0	0	0	0	0	0	0	0	1	0	0	1	0	1	0	18	17	14	18
sp|O95149|SPN1_HUMAN	sp|O95149|SPN1_HUMAN	6	6	6	sp|O95149|SPN1_HUMAN Snurportin-1 OS=Homo sapiens GN=SNUPN PE=1 SV=1	1	6	6	6	3	0	0	2	0	0	1	1	0	0	0	0	0	0	0	0	0	0	0	1	0	1	0	0	1	1	1	3	0	0	2	0	0	1	1	0	0	0	0	0
sp|O95155-2|UBE4B_HUMAN;sp|O95155|UBE4B_HUMAN;sp|O95155-4|UBE4B_HUMAN;sp|O95155-3|UBE4B_HUMAN	sp|O95155-2|UBE4B_HUMAN;sp|O95155|UBE4B_HUMAN;sp|O95155-4|UBE4B_HUMAN;sp|O95155-3|UBE4B_HUMAN	32;32;32;29	32;32;32;29	32;32;32;29	sp|O95155-2|UBE4B_HUMAN Isoform 2 of Ubiquitin conjugation factor E4 B OS=Homo sapiens GN=UBE4B;sp|O95155|UBE4B_HUMAN Ubiquitin conjugation factor E4 B OS=Homo sapiens GN=UBE4B PE=1 SV=1;sp|O95155-4|UBE4B_HUMAN Isoform 4 of Ubiquitin conjugation factor E4	4	32	32	32	1	1	0	1	1	0	1	0	0	0	0	0	1	0	0	1	0	0	22	19	21	20	20	15	17	20	19	1	1	0	1	1	0	1	0	0	0	0	0	1
sp|O95159|ZFPL1_HUMAN	sp|O95159|ZFPL1_HUMAN	4	4	4	sp|O95159|ZFPL1_HUMAN Zinc finger protein-like 1 OS=Homo sapiens GN=ZFPL1 PE=1 SV=2	1	4	4	4	0	0	0	0	0	0	0	0	0	2	2	1	2	3	1	1	2	1	0	0	0	1	0	0	1	1	0	0	0	0	0	0	0	0	0	0	2	2	1	2
sp|O95163|ELP1_HUMAN	sp|O95163|ELP1_HUMAN	43	43	43	sp|O95163|ELP1_HUMAN Elongator complex protein 1 OS=Homo sapiens GN=IKBKAP PE=1 SV=3	1	43	43	43	0	0	0	0	0	0	0	0	0	0	0	0	0	0	0	0	0	0	37	32	37	29	36	33	31	32	32	0	0	0	0	0	0	0	0	0	0	0	0	0
sp|O95166|GBRAP_HUMAN;sp|Q9H0R8|GBRL1_HUMAN;sp|Q9H0R8-2|GBRL1_HUMAN	sp|O95166|GBRAP_HUMAN;sp|Q9H0R8|GBRL1_HUMAN;sp|Q9H0R8-2|GBRL1_HUMAN	4;3;3	2;1;1	2;1;1	sp|O95166|GBRAP_HUMAN Gamma-aminobutyric acid receptor-associated protein OS=Homo sapiens GN=GABARAP PE=1 SV=1;sp|Q9H0R8|GBRL1_HUMAN Gamma-aminobutyric acid receptor-associated protein-like 1 OS=Homo sapiens GN=GABARAPL1 PE=1 SV=1;sp|Q9H0R8-2|GBRL1_HUMAN I	3	4	2	2	3	2	3	3	3	2	3	1	1	2	0	0	1	0	0	1	0	0	1	0	0	0	1	0	1	1	0	2	1	1	2	2	1	2	1	1	1	0	0	1
sp|O95167|NDUA3_HUMAN	sp|O95167|NDUA3_HUMAN	4	4	4	sp|O95167|NDUA3_HUMAN NADH dehydrogenase [ubiquinone] 1 alpha subcomplex subunit 3 OS=Homo sapiens GN=NDUFA3 PE=1 SV=1	1	4	4	4	0	0	0	0	0	0	0	0	0	1	1	2	1	1	2	2	1	2	0	0	0	0	0	0	0	0	0	0	0	0	0	0	0	0	0	0	1	1	2	1
sp|O95168-2|NDUB4_HUMAN;sp|O95168|NDUB4_HUMAN	sp|O95168-2|NDUB4_HUMAN;sp|O95168|NDUB4_HUMAN	7;7	7;7	7;7	sp|O95168-2|NDUB4_HUMAN Isoform 2 of NADH dehydrogenase [ubiquinone] 1 beta subcomplex subunit 4 OS=Homo sapiens GN=NDUFB4;sp|O95168|NDUB4_HUMAN NADH dehydrogenase [ubiquinone] 1 beta subcomplex subunit 4 OS=Homo sapiens GN=NDUFB4 PE=1 SV=3	2	7	7	7	0	0	0	0	0	0	0	0	0	6	5	2	4	4	4	3	3	3	1	0	1	0	0	0	0	0	0	0	0	0	0	0	0	0	0	0	6	5	2	4
sp|O95169-3|NDUB8_HUMAN;sp|O95169|NDUB8_HUMAN;sp|O95169-2|NDUB8_HUMAN	sp|O95169-3|NDUB8_HUMAN;sp|O95169|NDUB8_HUMAN;sp|O95169-2|NDUB8_HUMAN	5;5;4	5;5;4	5;5;4	sp|O95169-3|NDUB8_HUMAN Isoform 3 of NADH dehydrogenase [ubiquinone] 1 beta subcomplex subunit 8, mitochondrial OS=Homo sapiens GN=NDUFB8;sp|O95169|NDUB8_HUMAN NADH dehydrogenase [ubiquinone] 1 beta subcomplex subunit 8, mitochondrial OS=Homo sapiens GN=ND	3	5	5	5	0	0	0	0	0	0	0	0	0	4	5	3	3	3	3	3	3	2	0	0	0	0	0	0	0	0	0	0	0	0	0	0	0	0	0	0	4	5	3	3
sp|O95178|NDUB2_HUMAN	sp|O95178|NDUB2_HUMAN	3	3	3	sp|O95178|NDUB2_HUMAN NADH dehydrogenase [ubiquinone] 1 beta subcomplex subunit 2, mitochondrial OS=Homo sapiens GN=NDUFB2 PE=1 SV=1	1	3	3	3	0	0	0	0	0	0	0	0	0	2	1	2	2	1	2	1	1	2	0	0	0	0	0	0	0	0	0	0	0	0	0	0	0	0	0	0	2	1	2	2
sp|O95182|NDUA7_HUMAN	sp|O95182|NDUA7_HUMAN	7	7	7	sp|O95182|NDUA7_HUMAN NADH dehydrogenase [ubiquinone] 1 alpha subcomplex subunit 7 OS=Homo sapiens GN=NDUFA7 PE=1 SV=3	1	7	7	7	0	0	0	0	0	0	0	0	0	5	6	5	6	7	6	6	5	6	0	0	0	0	0	0	0	0	0	0	0	0	0	0	0	0	0	0	5	6	5	6
sp|O95185|UNC5C_HUMAN;sp|O95185-2|UNC5C_HUMAN	sp|O95185|UNC5C_HUMAN;sp|O95185-2|UNC5C_HUMAN	4;3	4;3	3;3	sp|O95185|UNC5C_HUMAN Netrin receptor UNC5C OS=Homo sapiens GN=UNC5C PE=2 SV=2;sp|O95185-2|UNC5C_HUMAN Isoform 2 of Netrin receptor UNC5C OS=Homo sapiens GN=UNC5C	2	4	4	3	0	0	0	0	0	0	0	0	0	2	1	1	1	0	1	0	1	1	0	0	0	0	0	0	0	0	0	0	0	0	0	0	0	0	0	0	2	1	1	1
sp|O95197-7|RTN3_HUMAN;sp|O95197-2|RTN3_HUMAN;sp|O95197|RTN3_HUMAN;sp|O95197-3|RTN3_HUMAN;sp|O95197-4|RTN3_HUMAN	sp|O95197-7|RTN3_HUMAN;sp|O95197-2|RTN3_HUMAN;sp|O95197|RTN3_HUMAN;sp|O95197-3|RTN3_HUMAN;sp|O95197-4|RTN3_HUMAN	3;3;3;2;2	3;3;3;2;2	3;3;3;2;2	sp|O95197-7|RTN3_HUMAN Isoform 7 of Reticulon-3 OS=Homo sapiens GN=RTN3;sp|O95197-2|RTN3_HUMAN Isoform 2 of Reticulon-3 OS=Homo sapiens GN=RTN3;sp|O95197|RTN3_HUMAN Reticulon-3 OS=Homo sapiens GN=RTN3 PE=1 SV=2;sp|O95197-3|RTN3_HUMAN Isoform 3 of Reticulon	5	3	3	3	1	1	1	1	1	0	1	1	0	1	1	1	1	1	1	1	1	1	1	1	1	2	1	1	1	1	1	1	1	1	1	1	0	1	1	0	1	1	1	1
sp|O95202|LETM1_HUMAN;sp|O95202-2|LETM1_HUMAN;sp|O95202-3|LETM1_HUMAN	sp|O95202|LETM1_HUMAN	33;8;8	33;8;8	33;8;8	sp|O95202|LETM1_HUMAN LETM1 and EF-hand domain-containing protein 1, mitochondrial OS=Homo sapiens GN=LETM1 PE=1 SV=1	3	33	33	33	0	0	0	0	0	0	0	0	0	29	27	25	27	24	25	27	28	25	1	0	1	0	1	0	1	1	0	0	0	0	0	0	0	0	0	0	29	27	25	27
sp|O95208-2|EPN2_HUMAN;sp|O95208|EPN2_HUMAN;sp|O95208-3|EPN2_HUMAN;sp|O95208-5|EPN2_HUMAN	sp|O95208-2|EPN2_HUMAN;sp|O95208|EPN2_HUMAN;sp|O95208-3|EPN2_HUMAN;sp|O95208-5|EPN2_HUMAN	10;10;9;5	10;10;9;5	10;10;9;5	sp|O95208-2|EPN2_HUMAN Isoform 2 of Epsin-2 OS=Homo sapiens GN=EPN2;sp|O95208|EPN2_HUMAN Epsin-2 OS=Homo sapiens GN=EPN2 PE=1 SV=3;sp|O95208-3|EPN2_HUMAN Isoform 3 of Epsin-2 OS=Homo sapiens GN=EPN2;sp|O95208-5|EPN2_HUMAN Isoform 4 of Epsin-2 OS=Homo sapie	4	10	10	10	2	3	4	2	3	5	2	4	5	1	3	2	2	2	1	3	1	1	4	4	5	2	3	3	3	3	1	2	3	4	2	3	5	2	4	5	1	3	2	2
sp|O95218-2|ZRAB2_HUMAN;sp|O95218|ZRAB2_HUMAN	sp|O95218-2|ZRAB2_HUMAN;sp|O95218|ZRAB2_HUMAN	13;13	13;13	13;13	sp|O95218-2|ZRAB2_HUMAN Isoform 2 of Zinc finger Ran-binding domain-containing protein 2 OS=Homo sapiens GN=ZRANB2;sp|O95218|ZRAB2_HUMAN Zinc finger Ran-binding domain-containing protein 2 OS=Homo sapiens GN=ZRANB2 PE=1 SV=2	2	13	13	13	8	10	4	9	8	5	8	8	5	9	10	7	11	6	8	9	7	7	10	10	9	9	8	10	11	10	12	8	10	4	9	8	5	8	8	5	9	10	7	11
sp|O95219|SNX4_HUMAN;sp|O95219-2|SNX4_HUMAN	sp|O95219|SNX4_HUMAN;sp|O95219-2|SNX4_HUMAN	11;7	11;7	11;7	sp|O95219|SNX4_HUMAN Sorting nexin-4 OS=Homo sapiens GN=SNX4 PE=1 SV=1;sp|O95219-2|SNX4_HUMAN Isoform 2 of Sorting nexin-4 OS=Homo sapiens GN=SNX4	2	11	11	11	1	2	2	1	2	0	0	1	0	0	0	0	0	0	0	0	0	0	5	6	4	6	5	7	6	4	7	1	2	2	1	2	0	0	1	0	0	0	0	0
sp|O95229|ZWINT_HUMAN;sp|O95229-2|ZWINT_HUMAN	sp|O95229|ZWINT_HUMAN;sp|O95229-2|ZWINT_HUMAN	5;4	5;4	5;4	sp|O95229|ZWINT_HUMAN ZW10 interactor OS=Homo sapiens GN=ZWINT PE=1 SV=2;sp|O95229-2|ZWINT_HUMAN Isoform 2 of ZW10 interactor OS=Homo sapiens GN=ZWINT	2	5	5	5	0	1	0	0	1	1	0	2	0	0	0	0	0	0	0	0	0	0	1	0	1	0	1	1	2	2	2	0	1	0	0	1	1	0	2	0	0	0	0	0
sp|O95232|LC7L3_HUMAN;sp|O95232-2|LC7L3_HUMAN	sp|O95232|LC7L3_HUMAN	17;3	17;3	17;3	sp|O95232|LC7L3_HUMAN Luc7-like protein 3 OS=Homo sapiens GN=LUC7L3 PE=1 SV=2	2	17	17	17	0	0	0	0	0	0	0	0	0	7	10	5	8	9	4	11	10	4	12	13	11	12	13	12	14	14	13	0	0	0	0	0	0	0	0	0	7	10	5	8
sp|O95235|KI20A_HUMAN;sp|O95235-2|KI20A_HUMAN	sp|O95235|KI20A_HUMAN;sp|O95235-2|KI20A_HUMAN	27;25	27;25	27;25	sp|O95235|KI20A_HUMAN Kinesin-like protein KIF20A OS=Homo sapiens GN=KIF20A PE=1 SV=1;sp|O95235-2|KI20A_HUMAN Isoform 2 of Kinesin-like protein KIF20A OS=Homo sapiens GN=KIF20A	2	27	27	27	0	0	0	0	0	0	0	0	0	15	19	14	17	22	17	16	21	13	5	6	6	5	3	3	3	4	3	0	0	0	0	0	0	0	0	0	15	19	14	17
sp|O95239|KIF4A_HUMAN;sp|O95239-2|KIF4A_HUMAN;sp|Q2VIQ3|KIF4B_HUMAN;sp|Q6ZMV9-3|KIF6_HUMAN;sp|Q6ZMV9|KIF6_HUMAN	sp|O95239|KIF4A_HUMAN;sp|O95239-2|KIF4A_HUMAN	56;48;20;1;1	56;48;20;1;1	55;47;19;0;0	sp|O95239|KIF4A_HUMAN Chromosome-associated kinesin KIF4A OS=Homo sapiens GN=KIF4A PE=1 SV=3;sp|O95239-2|KIF4A_HUMAN Isoform 2 of Chromosome-associated kinesin KIF4A OS=Homo sapiens GN=KIF4A	5	56	56	55	0	0	0	0	0	0	0	0	0	16	27	16	15	23	15	17	18	15	30	33	25	31	29	28	39	40	40	0	0	0	0	0	0	0	0	0	16	27	16	15
sp|O95243-6|MBD4_HUMAN;sp|O95243-3|MBD4_HUMAN;sp|O95243-5|MBD4_HUMAN;sp|O95243-2|MBD4_HUMAN;sp|O95243|MBD4_HUMAN	sp|O95243-6|MBD4_HUMAN;sp|O95243-3|MBD4_HUMAN;sp|O95243-5|MBD4_HUMAN;sp|O95243-2|MBD4_HUMAN;sp|O95243|MBD4_HUMAN	1;1;1;1;1	1;1;1;1;1	1;1;1;1;1	sp|O95243-6|MBD4_HUMAN Isoform 4 of Methyl-CpG-binding domain protein 4 OS=Homo sapiens GN=MBD4;sp|O95243-3|MBD4_HUMAN Isoform 3 of Methyl-CpG-binding domain protein 4 OS=Homo sapiens GN=MBD4;sp|O95243-5|MBD4_HUMAN Isoform 5 of Methyl-CpG-binding domain pr	5	1	1	1	0	0	0	0	0	0	0	0	0	0	0	0	0	0	0	0	0	0	0	1	0	0	0	0	1	1	1	0	0	0	0	0	0	0	0	0	0	0	0	0
sp|O95248|MTMR5_HUMAN;sp|O95248-4|MTMR5_HUMAN	sp|O95248|MTMR5_HUMAN;sp|O95248-4|MTMR5_HUMAN	15;15	15;15	13;13	sp|O95248|MTMR5_HUMAN Myotubularin-related protein 5 OS=Homo sapiens GN=SBF1 PE=1 SV=3;sp|O95248-4|MTMR5_HUMAN Isoform 4 of Myotubularin-related protein 5 OS=Homo sapiens GN=SBF1	2	15	15	13	0	0	0	0	0	0	0	0	0	0	0	0	0	0	0	0	0	0	4	2	5	3	2	3	6	8	8	0	0	0	0	0	0	0	0	0	0	0	0	0
sp|O95249|GOSR1_HUMAN;sp|O95249-2|GOSR1_HUMAN	sp|O95249|GOSR1_HUMAN;sp|O95249-2|GOSR1_HUMAN	11;9	11;9	11;9	sp|O95249|GOSR1_HUMAN Golgi SNAP receptor complex member 1 OS=Homo sapiens GN=GOSR1 PE=1 SV=1;sp|O95249-2|GOSR1_HUMAN Isoform 2 of Golgi SNAP receptor complex member 1 OS=Homo sapiens GN=GOSR1	2	11	11	11	0	0	0	0	0	0	0	0	0	6	4	2	5	5	3	6	4	2	4	3	3	4	2	3	2	3	2	0	0	0	0	0	0	0	0	0	6	4	2	5
sp|O95251|KAT7_HUMAN;sp|O95251-4|KAT7_HUMAN;sp|O95251-2|KAT7_HUMAN;sp|O95251-5|KAT7_HUMAN;sp|O95251-3|KAT7_HUMAN	sp|O95251|KAT7_HUMAN;sp|O95251-4|KAT7_HUMAN;sp|O95251-2|KAT7_HUMAN;sp|O95251-5|KAT7_HUMAN;sp|O95251-3|KAT7_HUMAN	21;20;18;15;14	21;20;18;15;14	21;20;18;15;14	sp|O95251|KAT7_HUMAN Histone acetyltransferase KAT7 OS=Homo sapiens GN=KAT7 PE=1 SV=1;sp|O95251-4|KAT7_HUMAN Isoform 4 of Histone acetyltransferase KAT7 OS=Homo sapiens GN=KAT7;sp|O95251-2|KAT7_HUMAN Isoform 2 of Histone acetyltransferase KAT7 OS=Homo sapi	5	21	21	21	0	0	0	0	0	0	0	0	0	14	12	5	12	12	6	11	11	5	0	0	0	0	0	0	0	0	0	0	0	0	0	0	0	0	0	0	14	12	5	12
sp|O95260-2|ATE1_HUMAN	sp|O95260-2|ATE1_HUMAN	17	17	2	sp|O95260-2|ATE1_HUMAN Isoform ATE1-2 of Arginyl-tRNA--protein transferase 1 OS=Homo sapiens GN=ATE1	1	17	17	2	0	0	0	0	0	0	0	0	0	0	0	0	0	1	0	0	0	0	7	8	7	10	7	8	10	10	11	0	0	0	0	0	0	0	0	0	0	0	0	0
sp|O95273-2|CCDB1_HUMAN;sp|O95273|CCDB1_HUMAN;sp|O95273-4|CCDB1_HUMAN;sp|O95273-3|CCDB1_HUMAN	sp|O95273-2|CCDB1_HUMAN;sp|O95273|CCDB1_HUMAN	4;4;1;1	4;4;1;1	3;3;1;1	sp|O95273-2|CCDB1_HUMAN Isoform 2 of Cyclin-D1-binding protein 1 OS=Homo sapiens GN=CCNDBP1;sp|O95273|CCDB1_HUMAN Cyclin-D1-binding protein 1 OS=Homo sapiens GN=CCNDBP1 PE=1 SV=2	4	4	4	3	3	1	1	1	1	2	2	3	2	0	0	0	0	0	0	0	0	0	0	0	0	0	0	0	0	0	0	3	1	1	1	1	2	2	3	2	0	0	0	0
sp|O95292|VAPB_HUMAN;sp|O95292-2|VAPB_HUMAN	sp|O95292|VAPB_HUMAN	17;4	17;4	16;3	sp|O95292|VAPB_HUMAN Vesicle-associated membrane protein-associated protein B/C OS=Homo sapiens GN=VAPB PE=1 SV=3	2	17	17	16	0	0	0	0	0	0	0	0	0	11	15	12	12	11	12	14	13	12	8	8	10	10	7	7	10	9	10	0	0	0	0	0	0	0	0	0	11	15	12	12
sp|O95295|SNAPN_HUMAN	sp|O95295|SNAPN_HUMAN	4	4	4	sp|O95295|SNAPN_HUMAN SNARE-associated protein Snapin OS=Homo sapiens GN=SNAPIN PE=1 SV=1	1	4	4	4	0	1	0	0	1	0	1	0	0	0	1	1	0	0	1	0	0	1	4	4	4	4	4	4	4	4	4	0	1	0	0	1	0	1	0	0	0	1	1	0
sp|O95297-2|MPZL1_HUMAN;sp|O95297|MPZL1_HUMAN;sp|O95297-4|MPZL1_HUMAN;sp|O95297-3|MPZL1_HUMAN;sp|O95297-5|MPZL1_HUMAN	sp|O95297-2|MPZL1_HUMAN;sp|O95297|MPZL1_HUMAN;sp|O95297-4|MPZL1_HUMAN	7;7;5;3;1	7;7;5;3;1	7;7;5;3;1	sp|O95297-2|MPZL1_HUMAN Isoform 2 of Myelin protein zero-like protein 1 OS=Homo sapiens GN=MPZL1;sp|O95297|MPZL1_HUMAN Myelin protein zero-like protein 1 OS=Homo sapiens GN=MPZL1 PE=1 SV=1;sp|O95297-4|MPZL1_HUMAN Isoform 4 of Myelin protein zero-like prote	5	7	7	7	0	0	0	0	0	0	0	0	0	3	4	5	4	5	5	3	4	6	0	0	2	1	1	0	1	2	1	0	0	0	0	0	0	0	0	0	3	4	5	4
sp|O95298-2|NDUC2_HUMAN;sp|O95298|NDUC2_HUMAN;sp|E9PQ53|NDUCR_HUMAN;sp|O95298-3|NDUC2_HUMAN	sp|O95298-2|NDUC2_HUMAN;sp|O95298|NDUC2_HUMAN;sp|E9PQ53|NDUCR_HUMAN	6;6;3;1	6;6;3;1	6;6;3;1	sp|O95298-2|NDUC2_HUMAN Isoform 4 of NADH dehydrogenase [ubiquinone] 1 subunit C2 OS=Homo sapiens GN=NDUFC2;sp|O95298|NDUC2_HUMAN NADH dehydrogenase [ubiquinone] 1 subunit C2 OS=Homo sapiens GN=NDUFC2 PE=1 SV=1;sp|E9PQ53|NDUCR_HUMAN NADH dehydrogenase [ubi	4	6	6	6	0	0	0	0	0	0	0	0	0	5	5	4	4	4	4	4	4	4	0	0	0	0	0	0	0	0	0	0	0	0	0	0	0	0	0	0	5	5	4	4
sp|O95299|NDUAA_HUMAN;sp|O95299-2|NDUAA_HUMAN	sp|O95299|NDUAA_HUMAN;sp|O95299-2|NDUAA_HUMAN	15;13	15;13	15;13	sp|O95299|NDUAA_HUMAN NADH dehydrogenase [ubiquinone] 1 alpha subcomplex subunit 10, mitochondrial OS=Homo sapiens GN=NDUFA10 PE=1 SV=1;sp|O95299-2|NDUAA_HUMAN Isoform 2 of NADH dehydrogenase [ubiquinone] 1 alpha subcomplex subunit 10, mitochondrial OS=Hom	2	15	15	15	0	0	0	0	0	0	0	0	0	13	13	7	12	10	8	12	10	8	0	0	0	0	0	0	1	0	1	0	0	0	0	0	0	0	0	0	13	13	7	12
sp|O95302|FKBP9_HUMAN;sp|O95302-3|FKBP9_HUMAN;sp|O95302-2|FKBP9_HUMAN;sp|Q75LS8|FKB9L_HUMAN	sp|O95302|FKBP9_HUMAN;sp|O95302-3|FKBP9_HUMAN	15;13;7;4	14;13;7;4	14;13;7;4	sp|O95302|FKBP9_HUMAN Peptidyl-prolyl cis-trans isomerase FKBP9 OS=Homo sapiens GN=FKBP9 PE=1 SV=2;sp|O95302-3|FKBP9_HUMAN Isoform 3 of Peptidyl-prolyl cis-trans isomerase FKBP9 OS=Homo sapiens GN=FKBP9	4	15	14	14	6	7	9	8	8	7	6	9	7	0	0	0	0	0	0	0	0	0	2	1	2	0	1	0	1	1	2	6	6	8	8	7	6	6	9	6	0	0	0	0
sp|O95336|6PGL_HUMAN	sp|O95336|6PGL_HUMAN	14	14	14	sp|O95336|6PGL_HUMAN 6-phosphogluconolactonase OS=Homo sapiens GN=PGLS PE=1 SV=2	1	14	14	14	13	11	11	13	12	12	12	11	10	3	3	5	2	4	3	2	5	2	0	0	0	0	0	0	0	0	0	13	11	11	13	12	12	12	11	10	3	3	5	2
sp|O95343|SIX3_HUMAN;sp|O95475|SIX6_HUMAN	sp|O95343|SIX3_HUMAN	5;2	5;2	5;2	sp|O95343|SIX3_HUMAN Homeobox protein SIX3 OS=Homo sapiens GN=SIX3 PE=1 SV=1	2	5	5	5	0	0	0	0	0	0	0	0	0	3	1	1	2	0	1	1	0	0	0	0	1	0	1	0	0	0	0	0	0	0	0	0	0	0	0	0	3	1	1	2
sp|O95347|SMC2_HUMAN;sp|O95347-2|SMC2_HUMAN	sp|O95347|SMC2_HUMAN;sp|O95347-2|SMC2_HUMAN	68;65	68;65	68;65	sp|O95347|SMC2_HUMAN Structural maintenance of chromosomes protein 2 OS=Homo sapiens GN=SMC2 PE=1 SV=2;sp|O95347-2|SMC2_HUMAN Isoform 2 of Structural maintenance of chromosomes protein 2 OS=Homo sapiens GN=SMC2	2	68	68	68	0	0	0	0	0	0	0	0	0	19	23	12	22	22	13	27	19	11	53	53	52	51	56	51	54	51	52	0	0	0	0	0	0	0	0	0	19	23	12	22
sp|O95352|ATG7_HUMAN;sp|O95352-3|ATG7_HUMAN;sp|O95352-2|ATG7_HUMAN	sp|O95352|ATG7_HUMAN;sp|O95352-3|ATG7_HUMAN;sp|O95352-2|ATG7_HUMAN	8;7;7	8;7;7	7;6;6	sp|O95352|ATG7_HUMAN Ubiquitin-like modifier-activating enzyme ATG7 OS=Homo sapiens GN=ATG7 PE=1 SV=1;sp|O95352-3|ATG7_HUMAN Isoform 3 of Ubiquitin-like modifier-activating enzyme ATG7 OS=Homo sapiens GN=ATG7;sp|O95352-2|ATG7_HUMAN Isoform 2 of Ubiquitin-l	3	8	8	7	2	1	3	1	4	1	2	1	2	0	0	0	0	0	0	0	0	0	0	0	0	1	0	0	0	0	0	2	1	3	1	4	1	2	1	2	0	0	0	0
sp|O95359-3|TACC2_HUMAN;sp|O95359-6|TACC2_HUMAN;sp|O95359-1|TACC2_HUMAN;sp|O95359-5|TACC2_HUMAN;sp|O95359|TACC2_HUMAN;sp|O95359-2|TACC2_HUMAN;sp|O75410-5|TACC1_HUMAN;sp|O75410-4|TACC1_HUMAN;sp|O75410-6|TACC1_HUMAN;sp|O75410-3|TACC1_HUMAN;sp|O75410-7|TACC1_HUMAN;sp|O75410|TACC1_HUMAN;sp|O75410-2|TACC1_HUMAN;sp|O75410-8|TACC1_HUMAN	sp|O95359-3|TACC2_HUMAN;sp|O95359-6|TACC2_HUMAN;sp|O95359-1|TACC2_HUMAN;sp|O95359-5|TACC2_HUMAN;sp|O95359|TACC2_HUMAN;sp|O95359-2|TACC2_HUMAN	20;19;19;19;19;15;2;2;2;2;2;2;2;1	20;19;19;19;19;15;2;2;2;2;2;2;2;1	20;19;19;19;19;15;2;2;2;2;2;2;2;1	sp|O95359-3|TACC2_HUMAN Isoform 3 of Transforming acidic coiled-coil-containing protein 2 OS=Homo sapiens GN=TACC2;sp|O95359-6|TACC2_HUMAN Isoform 6 of Transforming acidic coiled-coil-containing protein 2 OS=Homo sapiens GN=TACC2;sp|O95359-1|TACC2_HUMAN Is	14	20	20	20	0	0	0	0	0	0	0	0	0	1	2	4	3	1	2	2	1	2	9	7	10	10	11	6	4	12	6	0	0	0	0	0	0	0	0	0	1	2	4	3
sp|O95361|TRI16_HUMAN;sp|Q309B1|TR16L_HUMAN;sp|O95361-2|TRI16_HUMAN	sp|O95361|TRI16_HUMAN	5;1;1	5;1;1	5;1;1	sp|O95361|TRI16_HUMAN Tripartite motif-containing protein 16 OS=Homo sapiens GN=TRIM16 PE=1 SV=3	3	5	5	5	0	0	0	0	0	0	0	0	0	0	0	0	0	0	0	0	0	0	2	2	4	1	1	2	4	2	3	0	0	0	0	0	0	0	0	0	0	0	0	0
sp|O95372|LYPA2_HUMAN	sp|O95372|LYPA2_HUMAN	10	10	10	sp|O95372|LYPA2_HUMAN Acyl-protein thioesterase 2 OS=Homo sapiens GN=LYPLA2 PE=1 SV=1	1	10	10	10	8	9	9	9	9	8	9	9	8	0	0	1	0	0	0	0	0	1	0	0	0	0	0	0	0	0	0	8	9	9	9	9	8	9	9	8	0	0	1	0
sp|O95373|IPO7_HUMAN	sp|O95373|IPO7_HUMAN	34	34	33	sp|O95373|IPO7_HUMAN Importin-7 OS=Homo sapiens GN=IPO7 PE=1 SV=1	1	34	34	33	21	24	22	21	22	22	22	23	21	11	14	10	10	13	7	12	14	6	24	28	26	27	27	25	26	28	28	21	24	22	21	22	22	22	23	21	11	14	10	10
sp|O95376|ARI2_HUMAN	sp|O95376|ARI2_HUMAN	8	8	8	sp|O95376|ARI2_HUMAN E3 ubiquitin-protein ligase ARIH2 OS=Homo sapiens GN=ARIH2 PE=1 SV=1	1	8	8	8	0	0	0	0	0	0	0	0	0	0	0	0	0	0	0	0	0	0	6	4	6	3	6	4	3	4	3	0	0	0	0	0	0	0	0	0	0	0	0	0
sp|O95391|SLU7_HUMAN	sp|O95391|SLU7_HUMAN	14	14	14	sp|O95391|SLU7_HUMAN Pre-mRNA-splicing factor SLU7 OS=Homo sapiens GN=SLU7 PE=1 SV=2	1	14	14	14	0	0	0	0	0	0	0	0	0	5	4	1	4	3	3	6	3	0	4	4	4	3	1	2	2	1	1	0	0	0	0	0	0	0	0	0	5	4	1	4
sp|O95394|AGM1_HUMAN;sp|O95394-3|AGM1_HUMAN;sp|O95394-4|AGM1_HUMAN	sp|O95394|AGM1_HUMAN;sp|O95394-3|AGM1_HUMAN;sp|O95394-4|AGM1_HUMAN	19;19;18	19;19;18	18;18;18	sp|O95394|AGM1_HUMAN Phosphoacetylglucosamine mutase OS=Homo sapiens GN=PGM3 PE=1 SV=1;sp|O95394-3|AGM1_HUMAN Isoform 2 of Phosphoacetylglucosamine mutase OS=Homo sapiens GN=PGM3;sp|O95394-4|AGM1_HUMAN Isoform 3 of Phosphoacetylglucosamine mutase OS=Homo s	3	19	19	18	18	16	15	15	16	15	17	16	15	1	1	1	1	1	1	0	1	1	0	0	0	0	1	0	2	2	1	18	16	15	15	16	15	17	16	15	1	1	1	1
sp|O95396|MOCS3_HUMAN	sp|O95396|MOCS3_HUMAN	6	6	6	sp|O95396|MOCS3_HUMAN Adenylyltransferase and sulfurtransferase MOCS3 OS=Homo sapiens GN=MOCS3 PE=1 SV=1	1	6	6	6	0	0	0	0	0	0	0	0	0	0	0	0	0	0	0	0	0	0	1	2	1	1	1	2	1	4	2	0	0	0	0	0	0	0	0	0	0	0	0	0
sp|O95400|CD2B2_HUMAN	sp|O95400|CD2B2_HUMAN	11	11	11	sp|O95400|CD2B2_HUMAN CD2 antigen cytoplasmic tail-binding protein 2 OS=Homo sapiens GN=CD2BP2 PE=1 SV=1	1	11	11	11	0	0	0	0	0	0	0	0	0	1	1	2	0	0	1	0	1	1	8	8	9	9	8	8	10	10	11	0	0	0	0	0	0	0	0	0	1	1	2	0
sp|O95405|ZFYV9_HUMAN;sp|O95405-2|ZFYV9_HUMAN	sp|O95405|ZFYV9_HUMAN;sp|O95405-2|ZFYV9_HUMAN	2;1	2;1	1;0	sp|O95405|ZFYV9_HUMAN Zinc finger FYVE domain-containing protein 9 OS=Homo sapiens GN=ZFYVE9 PE=1 SV=2;sp|O95405-2|ZFYV9_HUMAN Isoform 2 of Zinc finger FYVE domain-containing protein 9 OS=Homo sapiens GN=ZFYVE9	2	2	2	1	0	0	0	0	0	0	0	0	0	0	0	0	0	0	0	0	0	0	0	1	0	1	0	0	0	0	1	0	0	0	0	0	0	0	0	0	0	0	0	0
sp|O95406|CNIH1_HUMAN	sp|O95406|CNIH1_HUMAN	1	1	1	sp|O95406|CNIH1_HUMAN Protein cornichon homolog 1 OS=Homo sapiens GN=CNIH1 PE=1 SV=1	1	1	1	1	0	0	0	0	0	0	0	0	0	0	0	1	0	0	0	0	0	0	0	0	0	0	0	0	0	0	0	0	0	0	0	0	0	0	0	0	0	0	1	0
sp|O95429-2|BAG4_HUMAN;sp|O95429|BAG4_HUMAN	sp|O95429-2|BAG4_HUMAN;sp|O95429|BAG4_HUMAN	5;5	5;5	5;5	sp|O95429-2|BAG4_HUMAN Isoform 2 of BAG family molecular chaperone regulator 4 OS=Homo sapiens GN=BAG4;sp|O95429|BAG4_HUMAN BAG family molecular chaperone regulator 4 OS=Homo sapiens GN=BAG4 PE=1 SV=1	2	5	5	5	0	1	1	1	0	1	0	1	1	0	0	0	0	0	0	0	0	0	4	2	2	2	2	4	1	2	2	0	1	1	1	0	1	0	1	1	0	0	0	0
sp|O95433|AHSA1_HUMAN;sp|O95433-2|AHSA1_HUMAN	sp|O95433|AHSA1_HUMAN;sp|O95433-2|AHSA1_HUMAN	23;17	23;17	23;17	sp|O95433|AHSA1_HUMAN Activator of 90 kDa heat shock protein ATPase homolog 1 OS=Homo sapiens GN=AHSA1 PE=1 SV=1;sp|O95433-2|AHSA1_HUMAN Isoform 2 of Activator of 90 kDa heat shock protein ATPase homolog 1 OS=Homo sapiens GN=AHSA1	2	23	23	23	21	17	16	20	18	16	20	19	16	7	8	6	8	6	7	10	6	8	6	5	7	6	5	8	9	8	9	21	17	16	20	18	16	20	19	16	7	8	6	8
sp|O95453-2|PARN_HUMAN;sp|O95453-3|PARN_HUMAN;sp|O95453|PARN_HUMAN;sp|O95453-4|PARN_HUMAN	sp|O95453-2|PARN_HUMAN;sp|O95453-3|PARN_HUMAN;sp|O95453|PARN_HUMAN;sp|O95453-4|PARN_HUMAN	17;17;17;11	17;17;17;11	17;17;17;11	sp|O95453-2|PARN_HUMAN Isoform 2 of Poly(A)-specific ribonuclease PARN OS=Homo sapiens GN=PARN;sp|O95453-3|PARN_HUMAN Isoform 3 of Poly(A)-specific ribonuclease PARN OS=Homo sapiens GN=PARN;sp|O95453|PARN_HUMAN Poly(A)-specific ribonuclease PARN OS=Homo sa	4	17	17	17	0	0	0	0	0	0	0	0	0	9	2	6	2	7	5	3	6	4	5	2	5	5	4	5	6	4	3	0	0	0	0	0	0	0	0	0	9	2	6	2
sp|O95456|PSMG1_HUMAN;sp|O95456-2|PSMG1_HUMAN	sp|O95456|PSMG1_HUMAN;sp|O95456-2|PSMG1_HUMAN	13;11	13;11	13;11	sp|O95456|PSMG1_HUMAN Proteasome assembly chaperone 1 OS=Homo sapiens GN=PSMG1 PE=1 SV=1;sp|O95456-2|PSMG1_HUMAN Isoform 2 of Proteasome assembly chaperone 1 OS=Homo sapiens GN=PSMG1	2	13	13	13	10	9	8	11	8	8	9	8	8	0	1	0	2	2	0	2	1	1	7	6	6	7	6	9	9	9	7	10	9	8	11	8	8	9	8	8	0	1	0	2
sp|O95470|SGPL1_HUMAN	sp|O95470|SGPL1_HUMAN	14	14	14	sp|O95470|SGPL1_HUMAN Sphingosine-1-phosphate lyase 1 OS=Homo sapiens GN=SGPL1 PE=1 SV=3	1	14	14	14	0	0	0	0	0	0	0	0	0	7	9	5	7	9	7	7	9	7	2	2	3	0	1	1	1	3	1	0	0	0	0	0	0	0	0	0	7	9	5	7
sp|O95478|NSA2_HUMAN	sp|O95478|NSA2_HUMAN	12	12	12	sp|O95478|NSA2_HUMAN Ribosome biogenesis protein NSA2 homolog OS=Homo sapiens GN=NSA2 PE=1 SV=1	1	12	12	12	0	0	0	0	0	0	0	0	0	11	9	8	9	8	7	9	10	8	2	3	3	3	3	3	3	2	3	0	0	0	0	0	0	0	0	0	11	9	8	9
sp|O95486|SC24A_HUMAN;sp|O95486-2|SC24A_HUMAN	sp|O95486|SC24A_HUMAN	20;7	20;7	18;7	sp|O95486|SC24A_HUMAN Protein transport protein Sec24A OS=Homo sapiens GN=SEC24A PE=1 SV=2	2	20	20	18	1	3	2	3	1	5	1	2	2	0	0	0	0	0	0	0	0	0	9	11	8	12	12	11	10	10	11	1	3	2	3	1	5	1	2	2	0	0	0	0
sp|O95487-2|SC24B_HUMAN;sp|O95487|SC24B_HUMAN;sp|O95487-3|SC24B_HUMAN	sp|O95487-2|SC24B_HUMAN;sp|O95487|SC24B_HUMAN;sp|O95487-3|SC24B_HUMAN	18;18;18	16;16;16	16;16;16	sp|O95487-2|SC24B_HUMAN Isoform 2 of Protein transport protein Sec24B OS=Homo sapiens GN=SEC24B;sp|O95487|SC24B_HUMAN Protein transport protein Sec24B OS=Homo sapiens GN=SEC24B PE=1 SV=2;sp|O95487-3|SC24B_HUMAN Isoform 3 of Protein transport protein Sec24B	3	18	16	16	0	0	0	0	0	1	0	0	0	0	0	0	0	0	0	0	0	0	10	6	10	8	13	9	9	6	7	0	0	0	0	0	0	0	0	0	0	0	0	0
sp|O95490-2|LPHN2_HUMAN;sp|O95490-5|LPHN2_HUMAN;sp|O95490|LPHN2_HUMAN;sp|O95490-7|LPHN2_HUMAN;sp|O95490-6|LPHN2_HUMAN;sp|O95490-3|LPHN2_HUMAN;sp|O95490-4|LPHN2_HUMAN	sp|O95490-2|LPHN2_HUMAN;sp|O95490-5|LPHN2_HUMAN;sp|O95490|LPHN2_HUMAN;sp|O95490-7|LPHN2_HUMAN;sp|O95490-6|LPHN2_HUMAN;sp|O95490-3|LPHN2_HUMAN;sp|O95490-4|LPHN2_HUMAN	15;15;15;15;15;14;14	15;15;15;15;15;14;14	15;15;15;15;15;14;14	sp|O95490-2|LPHN2_HUMAN Isoform 2 of Latrophilin-2 OS=Homo sapiens GN=LPHN2;sp|O95490-5|LPHN2_HUMAN Isoform 5 of Latrophilin-2 OS=Homo sapiens GN=LPHN2;sp|O95490|LPHN2_HUMAN Latrophilin-2 OS=Homo sapiens GN=LPHN2 PE=1 SV=2;sp|O95490-7|LPHN2_HUMAN Isoform 7	7	15	15	15	0	0	0	0	0	0	0	0	0	6	6	7	6	6	4	7	4	7	0	0	0	0	0	0	0	0	0	0	0	0	0	0	0	0	0	0	6	6	7	6
sp|O95498-6|VNN2_HUMAN;sp|O95498|VNN2_HUMAN;sp|O95498-3|VNN2_HUMAN;sp|O95498-4|VNN2_HUMAN;sp|O95498-2|VNN2_HUMAN	sp|O95498-6|VNN2_HUMAN;sp|O95498|VNN2_HUMAN;sp|O95498-3|VNN2_HUMAN;sp|O95498-4|VNN2_HUMAN;sp|O95498-2|VNN2_HUMAN	2;2;1;1;1	2;2;1;1;1	2;2;1;1;1	sp|O95498-6|VNN2_HUMAN Isoform 6 of Vascular non-inflammatory molecule 2 OS=Homo sapiens GN=VNN2;sp|O95498|VNN2_HUMAN Vascular non-inflammatory molecule 2 OS=Homo sapiens GN=VNN2 PE=1 SV=3;sp|O95498-3|VNN2_HUMAN Isoform 3 of Vascular non-inflammatory molec	5	2	2	2	0	0	0	0	0	0	0	1	1	0	0	0	0	0	0	0	0	0	1	1	1	1	1	1	1	1	1	0	0	0	0	0	0	0	1	1	0	0	0	0
sp|O95503|CBX6_HUMAN	sp|O95503|CBX6_HUMAN	1	1	1	sp|O95503|CBX6_HUMAN Chromobox protein homolog 6 OS=Homo sapiens GN=CBX6 PE=1 SV=1	1	1	1	1	0	0	0	0	0	0	0	0	0	0	1	0	0	0	0	0	0	0	1	1	1	1	1	1	0	1	1	0	0	0	0	0	0	0	0	0	0	1	0	0
sp|O95551|TYDP2_HUMAN;sp|O95551-2|TYDP2_HUMAN;sp|O95551-3|TYDP2_HUMAN	sp|O95551|TYDP2_HUMAN;sp|O95551-2|TYDP2_HUMAN;sp|O95551-3|TYDP2_HUMAN	9;9;6	9;9;6	9;9;6	sp|O95551|TYDP2_HUMAN Tyrosyl-DNA phosphodiesterase 2 OS=Homo sapiens GN=TDP2 PE=1 SV=1;sp|O95551-2|TYDP2_HUMAN Isoform 2 of Tyrosyl-DNA phosphodiesterase 2 OS=Homo sapiens GN=TDP2;sp|O95551-3|TYDP2_HUMAN Isoform 3 of Tyrosyl-DNA phosphodiesterase 2 OS=Hom	3	9	9	9	4	2	3	1	3	4	1	1	4	0	0	0	0	0	0	0	0	0	3	4	5	3	5	3	6	3	3	4	2	3	1	3	4	1	1	4	0	0	0	0
sp|O95562|SFT2B_HUMAN	sp|O95562|SFT2B_HUMAN	1	1	1	sp|O95562|SFT2B_HUMAN Vesicle transport protein SFT2B OS=Homo sapiens GN=SFT2D2 PE=1 SV=1	1	1	1	1	0	0	0	0	0	0	0	0	0	1	1	1	1	1	1	1	1	1	1	1	1	1	1	1	1	1	1	0	0	0	0	0	0	0	0	0	1	1	1	1
sp|O95563|MPC2_HUMAN	sp|O95563|MPC2_HUMAN	5	5	5	sp|O95563|MPC2_HUMAN Mitochondrial pyruvate carrier 2 OS=Homo sapiens GN=MPC2 PE=1 SV=1	1	5	5	5	0	0	0	0	0	0	0	0	0	3	3	1	4	2	2	5	3	2	0	0	0	0	0	0	0	0	0	0	0	0	0	0	0	0	0	0	3	3	1	4
sp|O95568|MET18_HUMAN	sp|O95568|MET18_HUMAN	2	2	2	sp|O95568|MET18_HUMAN Histidine protein methyltransferase 1 homolog OS=Homo sapiens GN=METTL18 PE=1 SV=1	1	2	2	2	1	0	0	1	0	0	0	0	1	0	0	0	0	0	0	0	0	0	1	0	1	1	1	1	1	0	0	1	0	0	1	0	0	0	0	1	0	0	0	0
sp|O95573|ACSL3_HUMAN	sp|O95573|ACSL3_HUMAN	30	30	28	sp|O95573|ACSL3_HUMAN Long-chain-fatty-acid--CoA ligase 3 OS=Homo sapiens GN=ACSL3 PE=1 SV=3	1	30	30	28	3	3	3	5	2	2	3	3	2	19	18	15	17	16	13	16	20	15	15	13	16	13	16	12	14	14	16	3	3	3	5	2	2	3	3	2	19	18	15	17
sp|O95602|RPA1_HUMAN	sp|O95602|RPA1_HUMAN	49	49	48	sp|O95602|RPA1_HUMAN DNA-directed RNA polymerase I subunit RPA1 OS=Homo sapiens GN=POLR1A PE=1 SV=2	1	49	49	48	0	0	0	0	0	0	0	0	0	10	10	7	5	9	5	7	9	6	26	17	24	23	23	21	25	30	31	0	0	0	0	0	0	0	0	0	10	10	7	5
sp|O95613-2|PCNT_HUMAN;sp|O95613|PCNT_HUMAN	sp|O95613-2|PCNT_HUMAN;sp|O95613|PCNT_HUMAN	28;28	28;28	28;28	sp|O95613-2|PCNT_HUMAN Isoform 2 of Pericentrin OS=Homo sapiens GN=PCNT;sp|O95613|PCNT_HUMAN Pericentrin OS=Homo sapiens GN=PCNT PE=1 SV=4	2	28	28	28	0	0	1	1	0	0	0	0	0	2	6	3	7	4	0	2	4	0	2	1	1	2	1	3	3	6	3	0	0	1	1	0	0	0	0	0	2	6	3	7
sp|O95619|YETS4_HUMAN	sp|O95619|YETS4_HUMAN	10	10	10	sp|O95619|YETS4_HUMAN YEATS domain-containing protein 4 OS=Homo sapiens GN=YEATS4 PE=1 SV=1	1	10	10	10	0	0	0	0	0	0	0	0	0	3	4	5	4	4	3	6	3	5	5	4	5	5	5	6	5	5	6	0	0	0	0	0	0	0	0	0	3	4	5	4
sp|O95625|ZBT11_HUMAN	sp|O95625|ZBT11_HUMAN	4	4	4	sp|O95625|ZBT11_HUMAN Zinc finger and BTB domain-containing protein 11 OS=Homo sapiens GN=ZBTB11 PE=1 SV=2	1	4	4	4	0	0	0	0	0	0	0	0	0	0	0	0	2	0	0	1	0	1	0	0	0	1	0	1	0	1	1	0	0	0	0	0	0	0	0	0	0	0	0	2
sp|O95628-5|CNOT4_HUMAN;sp|O95628-3|CNOT4_HUMAN;sp|O95628-2|CNOT4_HUMAN;sp|O95628|CNOT4_HUMAN;sp|O95628-8|CNOT4_HUMAN;sp|O95628-4|CNOT4_HUMAN;sp|O95628-7|CNOT4_HUMAN;sp|O95628-9|CNOT4_HUMAN;sp|O95628-10|CNOT4_HUMAN;sp|O95628-6|CNOT4_HUMAN	sp|O95628-5|CNOT4_HUMAN;sp|O95628-3|CNOT4_HUMAN;sp|O95628-2|CNOT4_HUMAN;sp|O95628|CNOT4_HUMAN;sp|O95628-8|CNOT4_HUMAN;sp|O95628-4|CNOT4_HUMAN;sp|O95628-7|CNOT4_HUMAN;sp|O95628-9|CNOT4_HUMAN;sp|O95628-10|CNOT4_HUMAN;sp|O95628-6|CNOT4_HUMAN	7;7;7;7;7;7;7;7;7;7	7;7;7;7;7;7;7;7;7;7	7;7;7;7;7;7;7;7;7;7	sp|O95628-5|CNOT4_HUMAN Isoform 5 of CCR4-NOT transcription complex subunit 4 OS=Homo sapiens GN=CNOT4;sp|O95628-3|CNOT4_HUMAN Isoform 3 of CCR4-NOT transcription complex subunit 4 OS=Homo sapiens GN=CNOT4;sp|O95628-2|CNOT4_HUMAN Isoform 2 of CCR4-NOT tran	10	7	7	7	0	0	0	0	0	0	0	0	0	0	0	0	0	0	0	0	0	0	4	2	2	2	3	3	2	2	3	0	0	0	0	0	0	0	0	0	0	0	0	0
sp|O95630|STABP_HUMAN;sp|O95630-2|STABP_HUMAN	sp|O95630|STABP_HUMAN;sp|O95630-2|STABP_HUMAN	14;11	14;11	14;11	sp|O95630|STABP_HUMAN STAM-binding protein OS=Homo sapiens GN=STAMBP PE=1 SV=1;sp|O95630-2|STABP_HUMAN Isoform 2 of STAM-binding protein OS=Homo sapiens GN=STAMBP	2	14	14	14	3	3	2	3	3	3	4	4	0	0	0	0	1	0	0	0	0	0	10	8	9	8	9	7	10	8	9	3	3	2	3	3	3	4	4	0	0	0	0	1
sp|O95639|CPSF4_HUMAN;sp|O95639-3|CPSF4_HUMAN;sp|O95639-2|CPSF4_HUMAN;sp|A6NMK7|CPS4L_HUMAN	sp|O95639|CPSF4_HUMAN;sp|O95639-3|CPSF4_HUMAN;sp|O95639-2|CPSF4_HUMAN	11;9;9;1	11;9;9;1	11;9;9;1	sp|O95639|CPSF4_HUMAN Cleavage and polyadenylation specificity factor subunit 4 OS=Homo sapiens GN=CPSF4 PE=1 SV=1;sp|O95639-3|CPSF4_HUMAN Isoform 3 of Cleavage and polyadenylation specificity factor subunit 4 OS=Homo sapiens GN=CPSF4;sp|O95639-2|CPSF4_HUM	4	11	11	11	0	0	0	0	0	0	0	0	0	8	6	8	6	5	7	7	6	5	4	1	3	1	3	1	2	3	2	0	0	0	0	0	0	0	0	0	8	6	8	6
sp|O95670|VATG2_HUMAN;sp|O95670-3|VATG2_HUMAN;sp|O95670-2|VATG2_HUMAN	sp|O95670|VATG2_HUMAN;sp|O95670-3|VATG2_HUMAN;sp|O95670-2|VATG2_HUMAN	3;2;2	2;2;1	2;2;1	sp|O95670|VATG2_HUMAN V-type proton ATPase subunit G 2 OS=Homo sapiens GN=ATP6V1G2 PE=2 SV=1;sp|O95670-3|VATG2_HUMAN Isoform 3 of V-type proton ATPase subunit G 2 OS=Homo sapiens GN=ATP6V1G2;sp|O95670-2|VATG2_HUMAN Isoform 2 of V-type proton ATPase subunit	3	3	2	2	0	0	0	0	0	0	0	0	0	0	0	0	0	0	0	0	0	0	3	1	3	2	1	1	1	1	2	0	0	0	0	0	0	0	0	0	0	0	0	0
sp|O95674|CDS2_HUMAN	sp|O95674|CDS2_HUMAN	6	6	6	sp|O95674|CDS2_HUMAN Phosphatidate cytidylyltransferase 2 OS=Homo sapiens GN=CDS2 PE=1 SV=1	1	6	6	6	0	0	0	0	0	0	0	0	0	4	3	5	3	4	3	2	3	3	1	0	0	0	1	0	0	0	0	0	0	0	0	0	0	0	0	0	4	3	5	3
sp|O95677-5|EYA4_HUMAN;sp|O95677-2|EYA4_HUMAN;sp|O95677-4|EYA4_HUMAN;sp|O95677|EYA4_HUMAN;sp|O95677-3|EYA4_HUMAN	sp|O95677-5|EYA4_HUMAN;sp|O95677-2|EYA4_HUMAN;sp|O95677-4|EYA4_HUMAN;sp|O95677|EYA4_HUMAN;sp|O95677-3|EYA4_HUMAN	2;2;2;2;1	1;1;1;1;1	1;1;1;1;1	sp|O95677-5|EYA4_HUMAN Isoform 5 of Eyes absent homolog 4 OS=Homo sapiens GN=EYA4;sp|O95677-2|EYA4_HUMAN Isoform 2 of Eyes absent homolog 4 OS=Homo sapiens GN=EYA4;sp|O95677-4|EYA4_HUMAN Isoform 4 of Eyes absent homolog 4 OS=Homo sapiens GN=EYA4;sp|O95677|	5	2	1	1	1	1	1	1	1	1	1	1	1	0	0	0	0	0	0	0	0	0	2	0	2	0	2	0	1	0	0	1	0	1	0	1	1	0	1	1	0	0	0	0
sp|O95684-2|FR1OP_HUMAN;sp|O95684|FR1OP_HUMAN;sp|Q8N103-3|TAGAP_HUMAN;sp|O95684-3|FR1OP_HUMAN	sp|O95684-2|FR1OP_HUMAN;sp|O95684|FR1OP_HUMAN	11;11;3;2	11;11;3;2	11;11;3;2	sp|O95684-2|FR1OP_HUMAN Isoform 2 of FGFR1 oncogene partner OS=Homo sapiens GN=FGFR1OP;sp|O95684|FR1OP_HUMAN FGFR1 oncogene partner OS=Homo sapiens GN=FGFR1OP PE=1 SV=1	4	11	11	11	0	0	0	0	0	0	0	0	0	1	0	1	0	0	1	0	1	1	5	3	4	5	4	4	6	3	5	0	0	0	0	0	0	0	0	0	1	0	1	0
sp|O95696-2|BRD1_HUMAN;sp|O95696|BRD1_HUMAN	sp|O95696-2|BRD1_HUMAN;sp|O95696|BRD1_HUMAN	25;24	25;24	24;23	sp|O95696-2|BRD1_HUMAN Isoform 2 of Bromodomain-containing protein 1 OS=Homo sapiens GN=BRD1;sp|O95696|BRD1_HUMAN Bromodomain-containing protein 1 OS=Homo sapiens GN=BRD1 PE=1 SV=1	2	25	25	24	0	0	0	0	0	0	0	0	0	14	15	10	11	11	10	8	12	9	0	0	0	0	1	0	0	0	0	0	0	0	0	0	0	0	0	0	14	15	10	11
sp|O95707|RPP29_HUMAN	sp|O95707|RPP29_HUMAN	3	3	3	sp|O95707|RPP29_HUMAN Ribonuclease P protein subunit p29 OS=Homo sapiens GN=POP4 PE=1 SV=2	1	3	3	3	0	0	0	0	0	0	0	0	0	1	1	0	0	0	0	0	1	0	1	1	2	2	2	1	1	1	1	0	0	0	0	0	0	0	0	0	1	1	0	0
sp|O95714|HERC2_HUMAN;sp|Q9BVR0|HRC23_HUMAN	sp|O95714|HERC2_HUMAN	26;2	26;2	26;2	sp|O95714|HERC2_HUMAN E3 ubiquitin-protein ligase HERC2 OS=Homo sapiens GN=HERC2 PE=1 SV=2	2	26	26	26	0	0	0	0	0	0	0	0	0	2	3	3	0	3	1	1	0	3	8	5	7	4	8	7	5	5	7	0	0	0	0	0	0	0	0	0	2	3	3	0
sp|O95716|RAB3D_HUMAN	sp|O95716|RAB3D_HUMAN	8	4	4	sp|O95716|RAB3D_HUMAN Ras-related protein Rab-3D OS=Homo sapiens GN=RAB3D PE=1 SV=1	1	8	4	4	2	3	4	1	2	3	3	3	3	5	8	6	6	7	7	6	7	6	4	3	5	5	3	1	5	4	5	1	1	1	1	1	1	1	1	0	2	4	2	3
sp|O95721|SNP29_HUMAN	sp|O95721|SNP29_HUMAN	12	12	12	sp|O95721|SNP29_HUMAN Synaptosomal-associated protein 29 OS=Homo sapiens GN=SNAP29 PE=1 SV=1	1	12	12	12	7	6	7	7	3	8	8	3	6	1	1	3	1	1	2	1	1	3	4	4	4	4	5	2	2	2	2	7	6	7	7	3	8	8	3	6	1	1	3	1
sp|O95747|OXSR1_HUMAN	sp|O95747|OXSR1_HUMAN	19	19	14	sp|O95747|OXSR1_HUMAN Serine/threonine-protein kinase OSR1 OS=Homo sapiens GN=OXSR1 PE=1 SV=1	1	19	19	14	8	6	8	9	10	8	10	10	9	0	0	1	0	0	0	2	0	0	12	12	13	11	11	10	12	10	11	8	6	8	9	10	8	10	10	9	0	0	1	0
sp|O95749|GGPPS_HUMAN;sp|O95749-2|GGPPS_HUMAN	sp|O95749|GGPPS_HUMAN;sp|O95749-2|GGPPS_HUMAN	10;7	10;7	10;7	sp|O95749|GGPPS_HUMAN Geranylgeranyl pyrophosphate synthase OS=Homo sapiens GN=GGPS1 PE=1 SV=1;sp|O95749-2|GGPPS_HUMAN Isoform 2 of Geranylgeranyl pyrophosphate synthase OS=Homo sapiens GN=GGPS1	2	10	10	10	0	1	0	0	0	0	1	1	0	0	0	0	0	0	0	0	0	0	3	4	3	4	5	4	3	4	4	0	1	0	0	0	0	1	1	0	0	0	0	0
sp|O95757|HS74L_HUMAN	sp|O95757|HS74L_HUMAN	48	44	44	sp|O95757|HS74L_HUMAN Heat shock 70 kDa protein 4L OS=Homo sapiens GN=HSPA4L PE=1 SV=3	1	48	44	44	41	37	38	42	43	40	42	42	38	7	9	10	6	13	6	7	11	11	15	15	17	12	14	12	14	15	18	37	33	34	38	39	36	38	38	34	4	6	7	3
sp|O95758-4|PTBP3_HUMAN;sp|O95758-1|PTBP3_HUMAN;sp|O95758-6|PTBP3_HUMAN;sp|O95758-2|PTBP3_HUMAN;sp|O95758-7|PTBP3_HUMAN	sp|O95758-4|PTBP3_HUMAN;sp|O95758-1|PTBP3_HUMAN;sp|O95758-6|PTBP3_HUMAN;sp|O95758-2|PTBP3_HUMAN;sp|O95758-7|PTBP3_HUMAN	10;9;9;9;8	7;6;6;6;6	0;0;0;0;0	sp|O95758-4|PTBP3_HUMAN Isoform 4 of Polypyrimidine tract-binding protein 3 OS=Homo sapiens GN=PTBP3;sp|O95758-1|PTBP3_HUMAN Isoform 1 of Polypyrimidine tract-binding protein 3 OS=Homo sapiens GN=PTBP3;sp|O95758-6|PTBP3_HUMAN Isoform 6 of Polypyrimidine tr	5	10	7	0	2	2	2	2	2	2	2	2	2	4	5	7	3	5	7	4	6	5	5	5	6	5	5	3	3	4	5	0	0	0	0	0	0	0	0	0	1	2	4	0
sp|O95772-2|MENTO_HUMAN;sp|O95772|MENTO_HUMAN	sp|O95772-2|MENTO_HUMAN;sp|O95772|MENTO_HUMAN	3;3	3;3	3;3	sp|O95772-2|MENTO_HUMAN Isoform 2 of MLN64 N-terminal domain homolog OS=Homo sapiens GN=STARD3NL;sp|O95772|MENTO_HUMAN MLN64 N-terminal domain homolog OS=Homo sapiens GN=STARD3NL PE=1 SV=1	2	3	3	3	0	0	0	0	0	0	0	0	0	3	1	2	1	1	1	2	1	1	0	1	0	2	0	0	0	0	0	0	0	0	0	0	0	0	0	0	3	1	2	1
sp|O95777|LSM8_HUMAN	sp|O95777|LSM8_HUMAN	5	5	5	sp|O95777|LSM8_HUMAN U6 snRNA-associated Sm-like protein LSm8 OS=Homo sapiens GN=LSM8 PE=1 SV=3	1	5	5	5	4	4	5	4	5	4	5	4	5	1	3	4	3	3	2	4	2	3	4	3	4	3	3	5	4	3	3	4	4	5	4	5	4	5	4	5	1	3	4	3
sp|O95782-2|AP2A1_HUMAN;sp|O95782|AP2A1_HUMAN	sp|O95782-2|AP2A1_HUMAN;sp|O95782|AP2A1_HUMAN	31;31	19;19	19;19	sp|O95782-2|AP2A1_HUMAN Isoform B of AP-2 complex subunit alpha-1 OS=Homo sapiens GN=AP2A1;sp|O95782|AP2A1_HUMAN AP-2 complex subunit alpha-1 OS=Homo sapiens GN=AP2A1 PE=1 SV=3	2	31	19	19	2	0	1	2	2	2	2	1	3	7	12	6	5	7	5	5	6	6	19	18	21	18	20	15	17	19	19	1	0	0	1	1	1	1	0	2	2	4	1	1
sp|O95785-3|WIZ_HUMAN;sp|O95785-2|WIZ_HUMAN	sp|O95785-3|WIZ_HUMAN;sp|O95785-2|WIZ_HUMAN	35;21	35;21	5;0	sp|O95785-3|WIZ_HUMAN Isoform 3 of Protein Wiz OS=Homo sapiens GN=WIZ;sp|O95785-2|WIZ_HUMAN Isoform 2 of Protein Wiz OS=Homo sapiens GN=WIZ	2	35	35	5	1	0	2	1	0	1	1	1	0	21	21	19	16	16	18	15	18	18	6	11	9	9	8	9	10	10	10	1	0	2	1	0	1	1	1	0	21	21	19	16
sp|O95785-4|WIZ_HUMAN;sp|O95785|WIZ_HUMAN	sp|O95785-4|WIZ_HUMAN;sp|O95785|WIZ_HUMAN	31;28	1;1	1;1	sp|O95785-4|WIZ_HUMAN Isoform 4 of Protein Wiz OS=Homo sapiens GN=WIZ;sp|O95785|WIZ_HUMAN Protein Wiz OS=Homo sapiens GN=WIZ PE=1 SV=2	2	31	1	1	1	0	2	1	0	1	1	1	0	19	19	17	16	15	17	15	18	16	6	10	9	9	7	9	10	9	10	0	0	0	0	0	0	0	0	0	0	0	0	0
sp|O95793-2|STAU1_HUMAN;sp|O95793|STAU1_HUMAN;sp|O95793-3|STAU1_HUMAN	sp|O95793-2|STAU1_HUMAN;sp|O95793|STAU1_HUMAN;sp|O95793-3|STAU1_HUMAN	27;27;25	27;27;25	24;24;22	sp|O95793-2|STAU1_HUMAN Isoform Short of Double-stranded RNA-binding protein Staufen homolog 1 OS=Homo sapiens GN=STAU1;sp|O95793|STAU1_HUMAN Double-stranded RNA-binding protein Staufen homolog 1 OS=Homo sapiens GN=STAU1 PE=1 SV=2;sp|O95793-3|STAU1_HUMAN I	3	27	27	24	0	0	0	0	0	0	0	0	0	13	15	11	12	12	8	13	12	10	15	17	19	19	15	18	16	17	17	0	0	0	0	0	0	0	0	0	13	15	11	12
sp|O95801|TTC4_HUMAN	sp|O95801|TTC4_HUMAN	17	17	17	sp|O95801|TTC4_HUMAN Tetratricopeptide repeat protein 4 OS=Homo sapiens GN=TTC4 PE=1 SV=3	1	17	17	17	0	0	0	0	0	0	0	0	0	0	0	0	0	0	0	3	0	0	10	10	11	8	9	10	13	13	14	0	0	0	0	0	0	0	0	0	0	0	0	0
sp|O95816|BAG2_HUMAN;sp|O95816-2|BAG2_HUMAN	sp|O95816|BAG2_HUMAN;sp|O95816-2|BAG2_HUMAN	12;10	12;10	12;10	sp|O95816|BAG2_HUMAN BAG family molecular chaperone regulator 2 OS=Homo sapiens GN=BAG2 PE=1 SV=1;sp|O95816-2|BAG2_HUMAN Isoform 2 of BAG family molecular chaperone regulator 2 OS=Homo sapiens GN=BAG2	2	12	12	12	0	0	1	0	0	0	0	0	0	6	7	3	5	5	3	6	4	3	8	8	8	5	8	9	8	8	8	0	0	1	0	0	0	0	0	0	6	7	3	5
sp|O95817|BAG3_HUMAN	sp|O95817|BAG3_HUMAN	9	9	9	sp|O95817|BAG3_HUMAN BAG family molecular chaperone regulator 3 OS=Homo sapiens GN=BAG3 PE=1 SV=3	1	9	9	9	4	4	7	5	4	5	7	3	5	0	0	0	0	0	0	0	0	0	0	0	0	0	0	0	0	0	0	4	4	7	5	4	5	7	3	5	0	0	0	0
sp|O95819-3|M4K4_HUMAN;sp|O95819|M4K4_HUMAN;sp|A2RUB6-3|CCD66_HUMAN;sp|A2RUB6|CCD66_HUMAN	sp|O95819-3|M4K4_HUMAN;sp|O95819|M4K4_HUMAN	49;43;1;1	49;43;1;1	1;1;0;0	sp|O95819-3|M4K4_HUMAN Isoform 3 of Mitogen-activated protein kinase kinase kinase kinase 4 OS=Homo sapiens GN=MAP4K4;sp|O95819|M4K4_HUMAN Mitogen-activated protein kinase kinase kinase kinase 4 OS=Homo sapiens GN=MAP4K4 PE=1 SV=2	4	49	49	1	0	0	0	1	0	0	0	0	0	8	8	7	5	7	4	8	7	5	34	32	34	32	37	34	35	34	37	0	0	0	1	0	0	0	0	0	8	8	7	5
sp|O95819-5|M4K4_HUMAN;sp|O95819-4|M4K4_HUMAN;sp|O95819-2|M4K4_HUMAN	sp|O95819-5|M4K4_HUMAN;sp|O95819-4|M4K4_HUMAN;sp|O95819-2|M4K4_HUMAN	49;44;44	1;1;1	1;1;1	sp|O95819-5|M4K4_HUMAN Isoform 5 of Mitogen-activated protein kinase kinase kinase kinase 4 OS=Homo sapiens GN=MAP4K4;sp|O95819-4|M4K4_HUMAN Isoform 4 of Mitogen-activated protein kinase kinase kinase kinase 4 OS=Homo sapiens GN=MAP4K4;sp|O95819-2|M4K4_HUM	3	49	1	1	0	0	0	1	0	0	0	0	0	8	8	7	5	7	4	8	7	5	33	32	33	32	36	34	34	35	38	0	0	0	0	0	0	0	0	0	0	0	0	0
sp|O95822-2|DCMC_HUMAN;sp|O95822|DCMC_HUMAN	sp|O95822-2|DCMC_HUMAN;sp|O95822|DCMC_HUMAN	2;2	2;2	2;2	sp|O95822-2|DCMC_HUMAN Isoform Cytoplasmic+peroxisomal of Malonyl-CoA decarboxylase, mitochondrial OS=Homo sapiens GN=MLYCD;sp|O95822|DCMC_HUMAN Malonyl-CoA decarboxylase, mitochondrial OS=Homo sapiens GN=MLYCD PE=1 SV=3	2	2	2	2	0	0	0	0	0	0	0	0	0	0	0	2	0	0	1	0	1	1	0	0	0	0	0	0	0	0	0	0	0	0	0	0	0	0	0	0	0	0	2	0
sp|O95825|QORL1_HUMAN;sp|O95825-2|QORL1_HUMAN	sp|O95825|QORL1_HUMAN;sp|O95825-2|QORL1_HUMAN	12;7	12;7	12;7	sp|O95825|QORL1_HUMAN Quinone oxidoreductase-like protein 1 OS=Homo sapiens GN=CRYZL1 PE=1 SV=2;sp|O95825-2|QORL1_HUMAN Isoform 2 of Quinone oxidoreductase-like protein 1 OS=Homo sapiens GN=CRYZL1	2	12	12	12	8	8	6	9	9	7	8	9	7	0	0	0	0	0	0	0	0	0	6	4	5	3	7	4	3	2	3	8	8	6	9	9	7	8	9	7	0	0	0	0
sp|O95831-3|AIFM1_HUMAN;sp|O95831|AIFM1_HUMAN;sp|O95831-2|AIFM1_HUMAN;sp|O95831-5|AIFM1_HUMAN;sp|O95831-6|AIFM1_HUMAN;sp|O95831-4|AIFM1_HUMAN	sp|O95831-3|AIFM1_HUMAN;sp|O95831|AIFM1_HUMAN;sp|O95831-2|AIFM1_HUMAN;sp|O95831-5|AIFM1_HUMAN	24;24;15;13;9;9	24;24;15;13;9;9	24;24;15;13;9;9	sp|O95831-3|AIFM1_HUMAN Isoform 3 of Apoptosis-inducing factor 1, mitochondrial OS=Homo sapiens GN=AIFM1;sp|O95831|AIFM1_HUMAN Apoptosis-inducing factor 1, mitochondrial OS=Homo sapiens GN=AIFM1 PE=1 SV=1;sp|O95831-2|AIFM1_HUMAN Isoform 2 of Apoptosis-indu	6	24	24	24	2	4	4	3	3	3	5	3	4	18	21	17	21	20	18	22	19	18	1	2	1	1	1	1	2	2	3	2	4	4	3	3	3	5	3	4	18	21	17	21
sp|O95834|EMAL2_HUMAN;sp|O95834-2|EMAL2_HUMAN;sp|O95834-3|EMAL2_HUMAN	sp|O95834|EMAL2_HUMAN;sp|O95834-2|EMAL2_HUMAN;sp|O95834-3|EMAL2_HUMAN	3;3;3	2;2;2	2;2;2	sp|O95834|EMAL2_HUMAN Echinoderm microtubule-associated protein-like 2 OS=Homo sapiens GN=EML2 PE=1 SV=1;sp|O95834-2|EMAL2_HUMAN Isoform 2 of Echinoderm microtubule-associated protein-like 2 OS=Homo sapiens GN=EML2;sp|O95834-3|EMAL2_HUMAN Isoform 3 of Echi	3	3	2	2	0	0	1	0	1	2	0	1	1	0	0	0	0	0	0	0	0	0	0	0	0	0	0	0	0	0	1	0	0	1	0	1	2	0	1	1	0	0	0	0
sp|O95861|BPNT1_HUMAN;sp|O95861-2|BPNT1_HUMAN;sp|O95861-4|BPNT1_HUMAN	sp|O95861|BPNT1_HUMAN;sp|O95861-2|BPNT1_HUMAN;sp|O95861-4|BPNT1_HUMAN	19;18;16	19;18;16	6;6;6	sp|O95861|BPNT1_HUMAN 3(2),5-bisphosphate nucleotidase 1 OS=Homo sapiens GN=BPNT1 PE=1 SV=1;sp|O95861-2|BPNT1_HUMAN Isoform 2 of 3(2),5-bisphosphate nucleotidase 1 OS=Homo sapiens GN=BPNT1;sp|O95861-4|BPNT1_HUMAN Isoform 4 of 3(2),5-bisphosphate n	3	19	19	6	15	15	13	15	15	16	17	16	15	2	2	4	2	1	2	1	3	1	1	0	0	1	0	0	1	0	2	15	15	13	15	15	16	17	16	15	2	2	4	2
sp|O95861-3|BPNT1_HUMAN	sp|O95861-3|BPNT1_HUMAN	15	2	2	sp|O95861-3|BPNT1_HUMAN Isoform 3 of 3(2),5-bisphosphate nucleotidase 1 OS=Homo sapiens GN=BPNT1	1	15	2	2	9	11	10	9	11	11	11	12	11	1	1	2	1	1	1	2	2	0	0	0	0	1	0	0	2	0	1	0	1	1	0	1	1	0	1	1	0	0	0	0
sp|O95864|FADS2_HUMAN;sp|O95864-3|FADS2_HUMAN;sp|O95864-4|FADS2_HUMAN;sp|O95864-2|FADS2_HUMAN	sp|O95864|FADS2_HUMAN;sp|O95864-3|FADS2_HUMAN;sp|O95864-4|FADS2_HUMAN;sp|O95864-2|FADS2_HUMAN	12;9;9;9	12;9;9;9	11;8;8;8	sp|O95864|FADS2_HUMAN Fatty acid desaturase 2 OS=Homo sapiens GN=FADS2 PE=1 SV=1;sp|O95864-3|FADS2_HUMAN Isoform 3 of Fatty acid desaturase 2 OS=Homo sapiens GN=FADS2;sp|O95864-4|FADS2_HUMAN Isoform 4 of Fatty acid desaturase 2 OS=Homo sapiens GN=FADS2;sp|	4	12	12	11	0	0	0	0	0	0	0	0	0	10	9	6	7	7	7	9	5	5	4	2	2	2	4	2	3	3	4	0	0	0	0	0	0	0	0	0	10	9	6	7
sp|O95865|DDAH2_HUMAN	sp|O95865|DDAH2_HUMAN	13	12	12	sp|O95865|DDAH2_HUMAN N(G),N(G)-dimethylarginine dimethylaminohydrolase 2 OS=Homo sapiens GN=DDAH2 PE=1 SV=1	1	13	12	12	11	10	10	9	10	10	10	12	10	7	8	8	8	7	8	7	9	8	2	1	1	0	1	0	0	1	1	10	9	9	8	9	9	9	11	9	6	7	7	7
sp|O95870-2|ABHGA_HUMAN;sp|O95870|ABHGA_HUMAN	sp|O95870-2|ABHGA_HUMAN;sp|O95870|ABHGA_HUMAN	6;6	6;6	6;6	sp|O95870-2|ABHGA_HUMAN Isoform 2 of Abhydrolase domain-containing protein 16A OS=Homo sapiens GN=ABHD16A;sp|O95870|ABHGA_HUMAN Abhydrolase domain-containing protein 16A OS=Homo sapiens GN=ABHD16A PE=1 SV=3	2	6	6	6	0	0	0	0	0	0	0	0	0	1	3	1	2	2	0	3	0	1	0	0	0	0	0	0	0	0	0	0	0	0	0	0	0	0	0	0	1	3	1	2
sp|O95881|TXD12_HUMAN	sp|O95881|TXD12_HUMAN	6	6	6	sp|O95881|TXD12_HUMAN Thioredoxin domain-containing protein 12 OS=Homo sapiens GN=TXNDC12 PE=1 SV=1	1	6	6	6	3	6	5	4	4	3	6	6	4	0	0	0	0	0	1	0	0	1	0	0	1	0	0	0	0	0	0	3	6	5	4	4	3	6	6	4	0	0	0	0
sp|O95900|TRUB2_HUMAN;sp|O95900-2|TRUB2_HUMAN;REV__sp|O43318-4|M3K7_HUMAN;REV__sp|O43318-3|M3K7_HUMAN;REV__sp|O43318-2|M3K7_HUMAN;REV__sp|O43318|M3K7_HUMAN	sp|O95900|TRUB2_HUMAN;sp|O95900-2|TRUB2_HUMAN	9;7;1;1;1;1	9;7;1;1;1;1	9;7;1;1;1;1	sp|O95900|TRUB2_HUMAN Probable tRNA pseudouridine synthase 2 OS=Homo sapiens GN=TRUB2 PE=1 SV=1;sp|O95900-2|TRUB2_HUMAN Isoform 2 of Probable tRNA pseudouridine synthase 2 OS=Homo sapiens GN=TRUB2	6	9	9	9	0	0	0	0	0	0	0	0	0	3	4	4	3	3	3	5	2	1	0	0	2	0	0	0	0	0	0	0	0	0	0	0	0	0	0	0	3	4	4	3
sp|O95905|SGT1_HUMAN;sp|O95905-3|SGT1_HUMAN;sp|O95905-2|SGT1_HUMAN	sp|O95905|SGT1_HUMAN;sp|O95905-3|SGT1_HUMAN;sp|O95905-2|SGT1_HUMAN	9;9;8	9;9;8	9;9;8	sp|O95905|SGT1_HUMAN Protein SGT1 OS=Homo sapiens GN=ECD PE=1 SV=1;sp|O95905-3|SGT1_HUMAN Isoform 3 of Protein SGT1 OS=Homo sapiens GN=ECD;sp|O95905-2|SGT1_HUMAN Isoform 2 of Protein SGT1 OS=Homo sapiens GN=ECD	3	9	9	9	0	0	0	0	0	0	0	0	0	0	0	0	0	0	0	0	0	0	4	5	3	5	5	3	4	4	4	0	0	0	0	0	0	0	0	0	0	0	0	0
sp|O95926|SYF2_HUMAN;sp|O95926-2|SYF2_HUMAN	sp|O95926|SYF2_HUMAN;sp|O95926-2|SYF2_HUMAN	7;4	7;4	7;4	sp|O95926|SYF2_HUMAN Pre-mRNA-splicing factor SYF2 OS=Homo sapiens GN=SYF2 PE=1 SV=1;sp|O95926-2|SYF2_HUMAN Isoform 2 of Pre-mRNA-splicing factor SYF2 OS=Homo sapiens GN=SYF2	2	7	7	7	0	0	0	0	0	0	0	0	0	2	1	1	2	2	4	2	1	4	2	1	3	2	2	1	0	0	0	0	0	0	0	0	0	0	0	0	2	1	1	2
sp|O95983|MBD3_HUMAN;sp|O95983-2|MBD3_HUMAN	sp|O95983|MBD3_HUMAN;sp|O95983-2|MBD3_HUMAN	17;16	17;16	16;15	sp|O95983|MBD3_HUMAN Methyl-CpG-binding domain protein 3 OS=Homo sapiens GN=MBD3 PE=1 SV=1;sp|O95983-2|MBD3_HUMAN Isoform 2 of Methyl-CpG-binding domain protein 3 OS=Homo sapiens GN=MBD3	2	17	17	16	0	0	0	0	0	0	0	0	0	11	9	8	9	7	6	9	10	6	8	9	7	10	7	9	9	10	11	0	0	0	0	0	0	0	0	0	11	9	8	9
sp|O95985-3|TOP3B_HUMAN;sp|O95985-2|TOP3B_HUMAN;sp|O95985|TOP3B_HUMAN	sp|O95985-3|TOP3B_HUMAN;sp|O95985-2|TOP3B_HUMAN;sp|O95985|TOP3B_HUMAN	3;3;3	3;3;3	3;3;3	sp|O95985-3|TOP3B_HUMAN Isoform 3 of DNA topoisomerase 3-beta-1 OS=Homo sapiens GN=TOP3B;sp|O95985-2|TOP3B_HUMAN Isoform 2 of DNA topoisomerase 3-beta-1 OS=Homo sapiens GN=TOP3B;sp|O95985|TOP3B_HUMAN DNA topoisomerase 3-beta-1 OS=Homo sapiens GN=TOP3B PE=1	3	3	3	3	0	0	0	0	0	0	0	0	0	1	1	1	0	1	0	0	0	0	1	0	0	0	1	2	1	2	1	0	0	0	0	0	0	0	0	0	1	1	1	0
sp|O95989|NUDT3_HUMAN	sp|O95989|NUDT3_HUMAN	8	6	6	sp|O95989|NUDT3_HUMAN Diphosphoinositol polyphosphate phosphohydrolase 1 OS=Homo sapiens GN=NUDT3 PE=1 SV=1	1	8	6	6	8	6	7	7	6	6	7	7	6	0	1	0	0	0	0	0	0	0	1	1	1	0	1	0	0	0	0	6	5	6	5	6	6	5	6	6	0	1	0	0
sp|O95996-3|APC2_HUMAN;sp|O95996|APC2_HUMAN;sp|O95996-2|APC2_HUMAN	sp|O95996-3|APC2_HUMAN;sp|O95996|APC2_HUMAN	4;4;1	4;4;1	4;4;1	sp|O95996-3|APC2_HUMAN Isoform 3 of Adenomatous polyposis coli protein 2 OS=Homo sapiens GN=APC2;sp|O95996|APC2_HUMAN Adenomatous polyposis coli protein 2 OS=Homo sapiens GN=APC2 PE=1 SV=1	3	4	4	4	1	1	0	1	1	2	1	1	0	2	2	0	2	1	0	2	1	0	0	0	0	2	0	0	0	1	1	1	1	0	1	1	2	1	1	0	2	2	0	2
sp|O95999|BCL10_HUMAN	sp|O95999|BCL10_HUMAN	2	2	2	sp|O95999|BCL10_HUMAN B-cell lymphoma/leukemia 10 OS=Homo sapiens GN=BCL10 PE=1 SV=1	1	2	2	2	1	0	0	1	1	1	0	0	0	0	0	0	0	0	0	0	0	0	0	0	0	0	0	0	0	0	0	1	0	0	1	1	1	0	0	0	0	0	0	0
sp|O96000|NDUBA_HUMAN;sp|O96000-2|NDUBA_HUMAN	sp|O96000|NDUBA_HUMAN;sp|O96000-2|NDUBA_HUMAN	10;9	10;9	10;9	sp|O96000|NDUBA_HUMAN NADH dehydrogenase [ubiquinone] 1 beta subcomplex subunit 10 OS=Homo sapiens GN=NDUFB10 PE=1 SV=3;sp|O96000-2|NDUBA_HUMAN Isoform 2 of NADH dehydrogenase [ubiquinone] 1 beta subcomplex subunit 10 OS=Homo sapiens GN=NDUFB10	2	10	10	10	0	0	0	0	0	0	0	0	0	9	8	7	9	8	7	9	8	7	0	0	0	0	0	0	0	0	0	0	0	0	0	0	0	0	0	0	9	8	7	9
sp|O96005|CLPT1_HUMAN;sp|O96005-4|CLPT1_HUMAN;sp|O96005-3|CLPT1_HUMAN	sp|O96005|CLPT1_HUMAN;sp|O96005-4|CLPT1_HUMAN;sp|O96005-3|CLPT1_HUMAN	8;7;5	8;7;5	8;7;5	sp|O96005|CLPT1_HUMAN Cleft lip and palate transmembrane protein 1 OS=Homo sapiens GN=CLPTM1 PE=1 SV=1;sp|O96005-4|CLPT1_HUMAN Isoform 3 of Cleft lip and palate transmembrane protein 1 OS=Homo sapiens GN=CLPTM1;sp|O96005-3|CLPT1_HUMAN Isoform 2 of Cleft li	3	8	8	8	0	0	0	0	0	0	0	0	0	4	3	4	5	4	5	4	5	5	1	1	1	1	1	1	2	2	2	0	0	0	0	0	0	0	0	0	4	3	4	5
sp|O96006|ZBED1_HUMAN	sp|O96006|ZBED1_HUMAN	6	6	6	sp|O96006|ZBED1_HUMAN Zinc finger BED domain-containing protein 1 OS=Homo sapiens GN=ZBED1 PE=1 SV=1	1	6	6	6	0	0	0	0	0	0	0	0	0	1	0	0	0	0	0	0	0	0	0	2	0	2	1	4	0	1	2	0	0	0	0	0	0	0	0	0	1	0	0	0
sp|O96008|TOM40_HUMAN;sp|O96008-2|TOM40_HUMAN	sp|O96008|TOM40_HUMAN;sp|O96008-2|TOM40_HUMAN	11;9	11;9	11;9	sp|O96008|TOM40_HUMAN Mitochondrial import receptor subunit TOM40 homolog OS=Homo sapiens GN=TOMM40 PE=1 SV=1;sp|O96008-2|TOM40_HUMAN Isoform 2 of Mitochondrial import receptor subunit TOM40 homolog OS=Homo sapiens GN=TOMM40	2	11	11	11	0	0	0	0	0	0	0	0	0	9	10	10	8	11	9	9	10	9	0	0	0	0	0	0	0	0	0	0	0	0	0	0	0	0	0	0	9	10	10	8
sp|O96011|PX11B_HUMAN;sp|O96011-2|PX11B_HUMAN	sp|O96011|PX11B_HUMAN;sp|O96011-2|PX11B_HUMAN	6;5	6;5	6;5	sp|O96011|PX11B_HUMAN Peroxisomal membrane protein 11B OS=Homo sapiens GN=PEX11B PE=1 SV=1;sp|O96011-2|PX11B_HUMAN Isoform 2 of Peroxisomal membrane protein 11B OS=Homo sapiens GN=PEX11B	2	6	6	6	0	0	0	0	0	0	0	0	0	4	3	5	3	4	4	3	3	3	1	1	1	0	1	0	0	0	1	0	0	0	0	0	0	0	0	0	4	3	5	3
sp|O96013|PAK4_HUMAN;sp|O96013-3|PAK4_HUMAN;sp|O96013-4|PAK4_HUMAN	sp|O96013|PAK4_HUMAN;sp|O96013-3|PAK4_HUMAN;sp|O96013-4|PAK4_HUMAN	7;4;4	7;4;4	3;0;0	sp|O96013|PAK4_HUMAN Serine/threonine-protein kinase PAK 4 OS=Homo sapiens GN=PAK4 PE=1 SV=1;sp|O96013-3|PAK4_HUMAN Isoform 3 of Serine/threonine-protein kinase PAK 4 OS=Homo sapiens GN=PAK4;sp|O96013-4|PAK4_HUMAN Isoform 4 of Serine/threonine-protein kina	3	7	7	3	0	0	0	0	0	0	0	0	0	1	0	0	0	0	0	0	0	0	2	3	4	3	4	3	2	1	2	0	0	0	0	0	0	0	0	0	1	0	0	0
sp|O96017|CHK2_HUMAN;sp|O96017-9|CHK2_HUMAN;sp|O96017-13|CHK2_HUMAN;sp|O96017-4|CHK2_HUMAN;sp|O96017-12|CHK2_HUMAN;sp|O96017-11|CHK2_HUMAN;sp|O96017-7|CHK2_HUMAN;sp|O96017-8|CHK2_HUMAN;sp|O96017-3|CHK2_HUMAN;sp|O96017-5|CHK2_HUMAN;sp|O96017-2|CHK2_HUMAN	sp|O96017|CHK2_HUMAN;sp|O96017-9|CHK2_HUMAN;sp|O96017-13|CHK2_HUMAN;sp|O96017-4|CHK2_HUMAN;sp|O96017-12|CHK2_HUMAN	13;13;12;12;12;6;5;4;2;1;1	13;13;12;12;12;6;5;4;2;1;1	12;12;11;11;11;5;5;4;2;1;1	sp|O96017|CHK2_HUMAN Serine/threonine-protein kinase Chk2 OS=Homo sapiens GN=CHEK2 PE=1 SV=1;sp|O96017-9|CHK2_HUMAN Isoform 9 of Serine/threonine-protein kinase Chk2 OS=Homo sapiens GN=CHEK2;sp|O96017-13|CHK2_HUMAN Isoform 13 of Serine/threonine-protein ki	11	13	13	12	5	5	7	6	10	8	7	11	5	0	0	0	0	0	0	0	0	0	0	0	0	0	0	0	0	0	0	5	5	7	6	10	8	7	11	5	0	0	0	0
sp|O96019|ACL6A_HUMAN;sp|O96019-2|ACL6A_HUMAN	sp|O96019|ACL6A_HUMAN;sp|O96019-2|ACL6A_HUMAN	17;13	17;13	13;10	sp|O96019|ACL6A_HUMAN Actin-like protein 6A OS=Homo sapiens GN=ACTL6A PE=1 SV=1;sp|O96019-2|ACL6A_HUMAN Isoform 2 of Actin-like protein 6A OS=Homo sapiens GN=ACTL6A	2	17	17	13	9	11	10	9	9	10	10	10	10	13	12	11	12	12	10	13	12	10	8	11	11	10	9	10	11	13	11	9	11	10	9	9	10	10	10	10	13	12	11	12
sp|O96028|NSD2_HUMAN;sp|O96028-5|NSD2_HUMAN;sp|O96028-3|NSD2_HUMAN;sp|O96028-6|NSD2_HUMAN;sp|O96028-7|NSD2_HUMAN;sp|O96028-2|NSD2_HUMAN;sp|O96028-4|NSD2_HUMAN;REV__sp|P42081-2|CD86_HUMAN;REV__sp|P42081-5|CD86_HUMAN;REV__sp|P42081-6|CD86_HUMAN;REV__sp|P42081-4|CD86_HUMAN;REV__sp|P42081-3|CD86_HUMAN;REV__sp|P42081|CD86_HUMAN	sp|O96028|NSD2_HUMAN;sp|O96028-5|NSD2_HUMAN;sp|O96028-3|NSD2_HUMAN;sp|O96028-6|NSD2_HUMAN	36;27;27;18;11;9;6;1;1;1;1;1;1	36;27;27;18;11;9;6;1;1;1;1;1;1	36;27;27;18;11;9;6;1;1;1;1;1;1	sp|O96028|NSD2_HUMAN Histone-lysine N-methyltransferase NSD2 OS=Homo sapiens GN=WHSC1 PE=1 SV=1;sp|O96028-5|NSD2_HUMAN Isoform 5 of Histone-lysine N-methyltransferase NSD2 OS=Homo sapiens GN=WHSC1;sp|O96028-3|NSD2_HUMAN Isoform 3 of Histone-lysine N-methyl	13	36	36	36	0	0	0	0	0	0	0	0	0	15	26	14	19	19	12	17	19	12	2	1	2	0	1	1	3	4	4	0	0	0	0	0	0	0	0	0	15	26	14	19
sp|O96033|MOC2A_HUMAN	sp|O96033|MOC2A_HUMAN	3	3	3	sp|O96033|MOC2A_HUMAN Molybdopterin synthase sulfur carrier subunit OS=Homo sapiens GN=MOCS2 PE=1 SV=1	1	3	3	3	1	0	1	1	0	3	1	0	1	0	0	0	0	0	0	0	0	0	0	0	0	0	0	0	0	0	0	1	0	1	1	0	3	1	0	1	0	0	0	0
sp|P00167-2|CYB5_HUMAN;sp|P00167|CYB5_HUMAN;sp|P00167-3|CYB5_HUMAN	sp|P00167-2|CYB5_HUMAN;sp|P00167|CYB5_HUMAN;sp|P00167-3|CYB5_HUMAN	4;4;3	4;4;3	4;4;3	sp|P00167-2|CYB5_HUMAN Isoform 2 of Cytochrome b5 OS=Homo sapiens GN=CYB5A;sp|P00167|CYB5_HUMAN Cytochrome b5 OS=Homo sapiens GN=CYB5A PE=1 SV=2;sp|P00167-3|CYB5_HUMAN Isoform 3 of Cytochrome b5 OS=Homo sapiens GN=CYB5A	3	4	4	4	0	0	0	0	1	0	0	0	0	2	4	1	1	2	0	2	2	0	0	0	0	0	0	0	1	0	1	0	0	0	0	1	0	0	0	0	2	4	1	1
sp|P00330|ADH1_YEAST	sp|P00330|ADH1_YEAST	2	2	2	sp|P00330|ADH1_YEAST Alcohol dehydrogenase 1 OS=Saccharomyces cerevisiae (strain ATCC 204508 / S288c) GN=ADH1 PE=1 SV=5	1	2	2	2	0	0	0	0	0	0	0	0	0	0	0	0	0	1	0	0	1	0	1	0	0	0	0	0	0	1	0	0	0	0	0	0	0	0	0	0	0	0	0	0
sp|P00338-3|LDHA_HUMAN;sp|P00338|LDHA_HUMAN;sp|P00338-5|LDHA_HUMAN;sp|P00338-4|LDHA_HUMAN;sp|P00338-2|LDHA_HUMAN;sp|Q6ZMR3|LDH6A_HUMAN;sp|P07864|LDHC_HUMAN	sp|P00338-3|LDHA_HUMAN;sp|P00338|LDHA_HUMAN;sp|P00338-5|LDHA_HUMAN;sp|P00338-4|LDHA_HUMAN;sp|P00338-2|LDHA_HUMAN	16;15;10;10;10;1;1	13;12;7;9;7;0;0	13;12;7;9;7;0;0	sp|P00338-3|LDHA_HUMAN Isoform 3 of L-lactate dehydrogenase A chain OS=Homo sapiens GN=LDHA;sp|P00338|LDHA_HUMAN L-lactate dehydrogenase A chain OS=Homo sapiens GN=LDHA PE=1 SV=2;sp|P00338-5|LDHA_HUMAN Isoform 5 of L-lactate dehydrogenase A chain OS=Homo s	7	16	13	13	13	11	13	11	11	13	13	14	13	5	5	5	4	6	5	4	4	5	13	11	13	11	13	11	11	12	13	11	9	11	9	9	11	11	12	11	3	3	3	2
sp|P00367|DHE3_HUMAN;sp|P00367-3|DHE3_HUMAN;sp|P00366|DHE3_BOVIN;sp|P00367-2|DHE3_HUMAN;sp|P49448|DHE4_HUMAN	sp|P00367|DHE3_HUMAN;sp|P00367-3|DHE3_HUMAN;sp|P00366|DHE3_BOVIN;sp|P00367-2|DHE3_HUMAN;sp|P49448|DHE4_HUMAN	23;18;18;16;14	23;18;18;16;14	23;18;18;16;14	sp|P00367|DHE3_HUMAN Glutamate dehydrogenase 1, mitochondrial OS=Homo sapiens GN=GLUD1 PE=1 SV=2;sp|P00367-3|DHE3_HUMAN Isoform 3 of Glutamate dehydrogenase 1, mitochondrial OS=Homo sapiens GN=GLUD1;sp|P00366|DHE3_BOVIN Glutamate dehydrogenase 1, mitochond	5	23	23	23	1	1	1	1	0	0	0	0	0	18	16	13	18	18	12	14	15	15	13	12	12	11	11	10	11	10	11	1	1	1	1	0	0	0	0	0	18	16	13	18
sp|P00374|DYR_HUMAN;sp|P00374-2|DYR_HUMAN;sp|Q86XF0|DYRL1_HUMAN	sp|P00374|DYR_HUMAN;sp|P00374-2|DYR_HUMAN	13;9;4	13;9;4	13;9;4	sp|P00374|DYR_HUMAN Dihydrofolate reductase OS=Homo sapiens GN=DHFR PE=1 SV=2;sp|P00374-2|DYR_HUMAN Isoform 2 of Dihydrofolate reductase OS=Homo sapiens GN=DHFR	3	13	13	13	12	12	11	12	12	11	12	12	12	1	1	2	1	2	2	1	1	1	0	1	0	0	0	0	1	0	0	12	12	11	12	12	11	12	12	12	1	1	2	1
sp|P00387-2|NB5R3_HUMAN;sp|P00387|NB5R3_HUMAN;sp|P00387-3|NB5R3_HUMAN	sp|P00387-2|NB5R3_HUMAN;sp|P00387|NB5R3_HUMAN;sp|P00387-3|NB5R3_HUMAN	13;13;13	13;13;13	13;13;13	sp|P00387-2|NB5R3_HUMAN Isoform 2 of NADH-cytochrome b5 reductase 3 OS=Homo sapiens GN=CYB5R3;sp|P00387|NB5R3_HUMAN NADH-cytochrome b5 reductase 3 OS=Homo sapiens GN=CYB5R3 PE=1 SV=3;sp|P00387-3|NB5R3_HUMAN Isoform 3 of NADH-cytochrome b5 reductase 3 OS=Ho	3	13	13	13	0	2	0	1	1	0	1	0	1	11	9	9	8	9	9	8	10	9	7	8	7	6	5	7	7	9	5	0	2	0	1	1	0	1	0	1	11	9	9	8
sp|P00390-2|GSHR_HUMAN;sp|P00390|GSHR_HUMAN;sp|P00390-3|GSHR_HUMAN;sp|P00390-4|GSHR_HUMAN;sp|P00390-5|GSHR_HUMAN	sp|P00390-2|GSHR_HUMAN;sp|P00390|GSHR_HUMAN;sp|P00390-3|GSHR_HUMAN;sp|P00390-4|GSHR_HUMAN;sp|P00390-5|GSHR_HUMAN	22;22;21;20;19	22;22;21;20;19	22;22;21;20;19	sp|P00390-2|GSHR_HUMAN Isoform Cytoplasmic of Glutathione reductase, mitochondrial OS=Homo sapiens GN=GSR;sp|P00390|GSHR_HUMAN Glutathione reductase, mitochondrial OS=Homo sapiens GN=GSR PE=1 SV=2;sp|P00390-3|GSHR_HUMAN Isoform 2 of Glutathione reductase,	5	22	22	22	16	16	19	16	18	16	19	20	17	2	5	5	1	3	6	3	4	4	0	0	0	1	1	0	1	1	1	16	16	19	16	18	16	19	20	17	2	5	5	1
sp|P00403|COX2_HUMAN	sp|P00403|COX2_HUMAN	7	7	7	sp|P00403|COX2_HUMAN Cytochrome c oxidase subunit 2 OS=Homo sapiens GN=MT-CO2 PE=1 SV=1	1	7	7	7	0	0	0	0	0	0	0	0	0	6	5	3	5	4	4	6	4	4	1	0	0	1	1	1	1	0	0	0	0	0	0	0	0	0	0	0	6	5	3	5
sp|P00441|SODC_HUMAN	sp|P00441|SODC_HUMAN	8	8	8	sp|P00441|SODC_HUMAN Superoxide dismutase [Cu-Zn] OS=Homo sapiens GN=SOD1 PE=1 SV=2	1	8	8	8	4	6	5	5	6	6	6	7	6	2	1	2	4	2	3	2	1	2	2	1	3	1	2	0	1	0	0	4	6	5	5	6	6	6	7	6	2	1	2	4
sp|P00491|PNPH_HUMAN	sp|P00491|PNPH_HUMAN	19	19	19	sp|P00491|PNPH_HUMAN Purine nucleoside phosphorylase OS=Homo sapiens GN=PNP PE=1 SV=2	1	19	19	19	19	17	15	19	17	17	18	17	17	3	2	4	2	1	4	1	3	3	0	1	0	0	1	0	0	0	1	19	17	15	19	17	17	18	17	17	3	2	4	2
sp|P00492|HPRT_HUMAN	sp|P00492|HPRT_HUMAN	12	12	11	sp|P00492|HPRT_HUMAN Hypoxanthine-guanine phosphoribosyltransferase OS=Homo sapiens GN=HPRT1 PE=1 SV=2	1	12	12	11	11	12	9	12	11	10	11	12	9	3	2	0	1	3	1	2	2	2	5	6	5	6	5	8	7	7	7	11	12	9	12	11	10	11	12	9	3	2	0	1
sp|P00505|AATM_HUMAN;sp|P00505-2|AATM_HUMAN	sp|P00505|AATM_HUMAN;sp|P00505-2|AATM_HUMAN	26;22	26;22	26;22	sp|P00505|AATM_HUMAN Aspartate aminotransferase, mitochondrial OS=Homo sapiens GN=GOT2 PE=1 SV=3;sp|P00505-2|AATM_HUMAN Isoform 2 of Aspartate aminotransferase, mitochondrial OS=Homo sapiens GN=GOT2	2	26	26	26	18	18	21	22	20	20	21	19	21	22	22	18	19	20	20	20	21	20	2	2	2	2	3	1	2	1	4	18	18	21	22	20	20	21	19	21	22	22	18	19
sp|P00519|ABL1_HUMAN;sp|P00519-2|ABL1_HUMAN	sp|P00519|ABL1_HUMAN;sp|P00519-2|ABL1_HUMAN	5;5	5;5	5;5	sp|P00519|ABL1_HUMAN Tyrosine-protein kinase ABL1 OS=Homo sapiens GN=ABL1 PE=1 SV=4;sp|P00519-2|ABL1_HUMAN Isoform IB of Tyrosine-protein kinase ABL1 OS=Homo sapiens GN=ABL1	2	5	5	5	0	0	0	0	0	0	0	0	0	0	0	0	0	0	0	0	0	0	1	1	1	1	1	0	3	3	1	0	0	0	0	0	0	0	0	0	0	0	0	0
sp|P00533|EGFR_HUMAN;sp|P00533-4|EGFR_HUMAN;sp|P00533-3|EGFR_HUMAN;sp|P00533-2|EGFR_HUMAN;sp|Q15303-4|ERBB4_HUMAN;sp|Q15303-3|ERBB4_HUMAN;sp|Q15303-2|ERBB4_HUMAN;sp|Q15303|ERBB4_HUMAN	sp|P00533|EGFR_HUMAN	15;5;5;3;1;1;1;1	15;5;5;3;1;1;1;1	14;5;5;3;0;0;0;0	sp|P00533|EGFR_HUMAN Epidermal growth factor receptor OS=Homo sapiens GN=EGFR PE=1 SV=2	8	15	15	14	0	0	0	0	0	0	0	0	0	5	6	7	3	6	6	4	6	7	0	0	0	0	1	0	0	0	2	0	0	0	0	0	0	0	0	0	5	6	7	3
sp|P00558|PGK1_HUMAN;sp|P00558-2|PGK1_HUMAN	sp|P00558|PGK1_HUMAN;sp|P00558-2|PGK1_HUMAN	31;30	31;30	25;25	sp|P00558|PGK1_HUMAN Phosphoglycerate kinase 1 OS=Homo sapiens GN=PGK1 PE=1 SV=3;sp|P00558-2|PGK1_HUMAN Isoform 2 of Phosphoglycerate kinase 1 OS=Homo sapiens GN=PGK1	2	31	31	25	27	27	30	27	27	28	27	31	28	17	16	17	14	17	17	16	15	17	12	12	13	12	14	12	14	15	14	27	27	30	27	27	28	27	31	28	17	16	17	14
sp|P00568|KAD1_HUMAN	sp|P00568|KAD1_HUMAN	16	16	15	sp|P00568|KAD1_HUMAN Adenylate kinase isoenzyme 1 OS=Homo sapiens GN=AK1 PE=1 SV=3	1	16	16	15	15	13	14	16	14	14	16	13	13	5	1	2	2	3	2	2	4	1	1	0	1	0	0	1	2	1	2	15	13	14	16	14	14	16	13	13	5	1	2	2
sp|P00846|ATP6_HUMAN	sp|P00846|ATP6_HUMAN	1	1	1	sp|P00846|ATP6_HUMAN ATP synthase subunit a OS=Homo sapiens GN=MT-ATP6 PE=1 SV=1	1	1	1	1	0	0	0	0	0	0	0	0	0	1	1	1	1	1	1	1	1	1	0	0	0	0	0	0	0	0	0	0	0	0	0	0	0	0	0	0	1	1	1	1
sp|P00966|ASSY_HUMAN	sp|P00966|ASSY_HUMAN	18	18	18	sp|P00966|ASSY_HUMAN Argininosuccinate synthase OS=Homo sapiens GN=ASS1 PE=1 SV=2	1	18	18	18	2	3	3	4	2	4	1	5	3	0	0	1	0	1	1	1	0	0	13	12	11	10	12	13	14	13	15	2	3	3	4	2	4	1	5	3	0	0	1	0
sp|P01111|RASN_HUMAN	sp|P01111|RASN_HUMAN	11	11	3	sp|P01111|RASN_HUMAN GTPase NRas OS=Homo sapiens GN=NRAS PE=1 SV=1	1	11	11	3	3	3	3	4	3	4	3	4	4	10	7	5	7	7	5	7	6	5	2	2	2	2	2	2	2	3	4	3	3	3	4	3	4	3	4	4	10	7	5	7
sp|P01112|RASH_HUMAN;sp|P01112-2|RASH_HUMAN	sp|P01112|RASH_HUMAN;sp|P01112-2|RASH_HUMAN	10;8	1;1	1;1	sp|P01112|RASH_HUMAN GTPase HRas OS=Homo sapiens GN=HRAS PE=1 SV=1;sp|P01112-2|RASH_HUMAN Isoform 2 of GTPase HRas OS=Homo sapiens GN=HRAS	2	10	1	1	3	4	2	3	2	4	2	1	3	10	5	5	8	6	5	7	5	3	2	2	2	2	3	1	2	3	2	0	0	0	0	0	0	0	0	0	1	0	1	1
sp|P01116-2|RASK_HUMAN;sp|P01116|RASK_HUMAN	sp|P01116-2|RASK_HUMAN;sp|P01116|RASK_HUMAN	11;9	6;4	4;2	sp|P01116-2|RASK_HUMAN Isoform 2B of GTPase KRas OS=Homo sapiens GN=KRAS;sp|P01116|RASK_HUMAN GTPase KRas OS=Homo sapiens GN=KRAS PE=1 SV=1	2	11	6	4	4	5	3	4	1	5	3	2	2	10	5	4	8	8	4	6	5	3	2	2	3	2	3	1	3	2	2	2	4	2	2	0	3	1	0	1	5	3	2	5
sp|P01130-2|LDLR_HUMAN;sp|P01130-3|LDLR_HUMAN;sp|P01130-5|LDLR_HUMAN;sp|P01130|LDLR_HUMAN;sp|P01130-6|LDLR_HUMAN;sp|P01130-4|LDLR_HUMAN	sp|P01130-2|LDLR_HUMAN;sp|P01130-3|LDLR_HUMAN;sp|P01130-5|LDLR_HUMAN;sp|P01130|LDLR_HUMAN;sp|P01130-6|LDLR_HUMAN;sp|P01130-4|LDLR_HUMAN	4;4;4;4;3;3	4;4;4;4;3;3	4;4;4;4;3;3	sp|P01130-2|LDLR_HUMAN Isoform 2 of Low-density lipoprotein receptor OS=Homo sapiens GN=LDLR;sp|P01130-3|LDLR_HUMAN Isoform 3 of Low-density lipoprotein receptor OS=Homo sapiens GN=LDLR;sp|P01130-5|LDLR_HUMAN Isoform 5 of Low-density lipoprotein receptor O	6	4	4	4	0	0	1	0	1	0	0	1	0	2	2	2	3	1	2	4	2	3	0	0	0	0	0	0	0	0	0	0	0	1	0	1	0	0	1	0	2	2	2	3
sp|P02452|CO1A1_HUMAN;CON__Q862S4	sp|P02452|CO1A1_HUMAN	10;3	10;3	10;3	sp|P02452|CO1A1_HUMAN Collagen alpha-1(I) chain OS=Homo sapiens GN=COL1A1 PE=1 SV=5	2	10	10	10	3	3	5	4	3	8	6	5	6	0	2	0	1	1	1	1	2	1	0	0	0	0	0	0	0	0	1	3	3	5	4	3	8	6	5	6	0	2	0	1
sp|P02461|CO3A1_HUMAN;sp|P02461-2|CO3A1_HUMAN;CON__P04258	sp|P02461|CO3A1_HUMAN	5;2;2	5;2;2	5;2;2	sp|P02461|CO3A1_HUMAN Collagen alpha-1(III) chain OS=Homo sapiens GN=COL3A1 PE=1 SV=4	3	5	5	5	1	1	1	0	0	2	1	1	2	1	0	0	1	0	0	1	0	1	0	0	0	0	0	0	0	0	0	1	1	1	0	0	2	1	1	2	1	0	0	1
sp|P02545|LMNA_HUMAN;sp|P02545-6|LMNA_HUMAN;sp|P02545-3|LMNA_HUMAN;sp|P02545-2|LMNA_HUMAN;sp|P02545-5|LMNA_HUMAN;sp|P02545-4|LMNA_HUMAN;REV__sp|Q5VX52|SPAT1_HUMAN	sp|P02545|LMNA_HUMAN;sp|P02545-6|LMNA_HUMAN;sp|P02545-3|LMNA_HUMAN;sp|P02545-2|LMNA_HUMAN;sp|P02545-5|LMNA_HUMAN;sp|P02545-4|LMNA_HUMAN	54;52;52;51;43;43;1	53;51;51;50;42;42;1	53;51;51;50;42;42;1	sp|P02545|LMNA_HUMAN Prelamin-A/C OS=Homo sapiens GN=LMNA PE=1 SV=1;sp|P02545-6|LMNA_HUMAN Isoform 6 of Prelamin-A/C OS=Homo sapiens GN=LMNA;sp|P02545-3|LMNA_HUMAN Isoform ADelta10 of Prelamin-A/C OS=Homo sapiens GN=LMNA;sp|P02545-2|LMNA_HUMAN Isoform C of	7	54	53	53	0	0	0	0	0	0	0	0	0	45	41	37	42	47	37	43	47	39	34	31	37	37	33	34	31	35	31	0	0	0	0	0	0	0	0	0	44	40	36	41
sp|P02549-2|SPTA1_HUMAN;sp|P02549|SPTA1_HUMAN	sp|P02549-2|SPTA1_HUMAN;sp|P02549|SPTA1_HUMAN	4;4	4;4	4;4	sp|P02549-2|SPTA1_HUMAN Isoform 2 of Spectrin alpha chain, erythrocytic 1 OS=Homo sapiens GN=SPTA1;sp|P02549|SPTA1_HUMAN Spectrin alpha chain, erythrocytic 1 OS=Homo sapiens GN=SPTA1 PE=1 SV=5	2	4	4	4	0	2	0	1	1	0	0	2	0	0	0	0	0	0	1	1	0	1	1	1	1	0	1	1	0	0	1	0	2	0	1	1	0	0	2	0	0	0	0	0
sp|P02656|APOC3_HUMAN	sp|P02656|APOC3_HUMAN	1	1	1	sp|P02656|APOC3_HUMAN Apolipoprotein C-III OS=Homo sapiens GN=APOC3 PE=1 SV=1	1	1	1	1	0	1	1	1	0	1	1	1	1	1	0	1	0	0	1	1	0	1	1	1	1	1	1	0	1	0	1	0	1	1	1	0	1	1	1	1	1	0	1	0
sp|P02751-12|FINC_HUMAN;sp|P02751-4|FINC_HUMAN;sp|P02751-10|FINC_HUMAN;sp|P02751-6|FINC_HUMAN;sp|P02751-5|FINC_HUMAN;sp|P02751-9|FINC_HUMAN;sp|P02751-14|FINC_HUMAN;sp|P02751-13|FINC_HUMAN;sp|P02751-8|FINC_HUMAN;sp|P02751-17|FINC_HUMAN;sp|P02751-3|FINC_HUMAN;sp|P02751-11|FINC_HUMAN;sp|P02751|FINC_HUMAN;sp|P02751-7|FINC_HUMAN;sp|P02751-15|FINC_HUMAN	sp|P02751-12|FINC_HUMAN;sp|P02751-4|FINC_HUMAN;sp|P02751-10|FINC_HUMAN;sp|P02751-6|FINC_HUMAN;sp|P02751-5|FINC_HUMAN;sp|P02751-9|FINC_HUMAN;sp|P02751-14|FINC_HUMAN;sp|P02751-13|FINC_HUMAN;sp|P02751-8|FINC_HUMAN;sp|P02751-17|FINC_HUMAN;sp|P02751-3|FINC_HUMAN;sp|P02751-11|FINC_HUMAN;sp|P02751|FINC_HUMAN;sp|P02751-7|FINC_HUMAN;sp|P02751-15|FINC_HUMAN	6;6;6;6;6;6;6;6;6;6;6;6;6;6;6	6;6;6;6;6;6;6;6;6;6;6;6;6;6;6	6;6;6;6;6;6;6;6;6;6;6;6;6;6;6	sp|P02751-12|FINC_HUMAN Isoform 12 of Fibronectin OS=Homo sapiens GN=FN1;sp|P02751-4|FINC_HUMAN Isoform 4 of Fibronectin OS=Homo sapiens GN=FN1;sp|P02751-10|FINC_HUMAN Isoform 10 of Fibronectin OS=Homo sapiens GN=FN1;sp|P02751-6|FINC_HUMAN Isoform 6 of Fib	15	6	6	6	0	1	0	0	0	0	0	0	0	1	1	0	0	2	3	0	2	3	1	0	0	0	1	3	1	1	2	0	1	0	0	0	0	0	0	0	1	1	0	0
sp|P02753|RET4_HUMAN	sp|P02753|RET4_HUMAN	2	2	2	sp|P02753|RET4_HUMAN Retinol-binding protein 4 OS=Homo sapiens GN=RBP4 PE=1 SV=3	1	2	2	2	1	0	2	1	0	1	1	0	2	0	0	0	0	0	0	0	0	0	0	0	0	0	0	0	0	0	0	1	0	2	1	0	1	1	0	2	0	0	0	0
sp|P02786|TFR1_HUMAN;sp|Q9UP52-2|TFR2_HUMAN;sp|Q9UP52-3|TFR2_HUMAN;sp|Q9UP52|TFR2_HUMAN	sp|P02786|TFR1_HUMAN	34;1;1;1	34;1;1;1	34;1;1;1	sp|P02786|TFR1_HUMAN Transferrin receptor protein 1 OS=Homo sapiens GN=TFRC PE=1 SV=2	4	34	34	34	4	8	7	10	7	4	6	6	5	28	29	20	30	26	24	28	29	21	28	28	28	30	26	30	29	30	30	4	8	7	10	7	4	6	6	5	28	29	20	30
sp|P02788-2|TRFL_HUMAN;sp|P02788|TRFL_HUMAN	sp|P02788-2|TRFL_HUMAN;sp|P02788|TRFL_HUMAN	5;5	2;2	2;2	sp|P02788-2|TRFL_HUMAN Isoform DeltaLf of Lactotransferrin OS=Homo sapiens GN=LTF;sp|P02788|TRFL_HUMAN Lactotransferrin OS=Homo sapiens GN=LTF PE=1 SV=6	2	5	2	2	3	3	3	3	3	4	3	3	3	2	2	0	0	0	1	1	1	1	1	1	1	1	1	1	1	1	1	0	0	0	0	0	1	0	0	0	0	1	0	0
sp|P02794|FRIH_HUMAN	sp|P02794|FRIH_HUMAN	8	8	8	sp|P02794|FRIH_HUMAN Ferritin heavy chain OS=Homo sapiens GN=FTH1 PE=1 SV=2	1	8	8	8	8	7	3	8	7	6	8	8	5	1	3	2	5	3	2	4	1	2	3	5	4	3	4	4	4	4	4	8	7	3	8	7	6	8	8	5	1	3	2	5
sp|P02795|MT2_HUMAN;sp|P80297|MT1X_HUMAN;sp|P13640-2|MT1G_HUMAN;sp|P13640|MT1G_HUMAN;sp|P80294|MT1H_HUMAN;sp|P04731|MT1A_HUMAN	sp|P02795|MT2_HUMAN;sp|P80297|MT1X_HUMAN;sp|P13640-2|MT1G_HUMAN;sp|P13640|MT1G_HUMAN	3;2;2;2;1;1	3;2;2;2;1;1	2;1;1;1;1;1	sp|P02795|MT2_HUMAN Metallothionein-2 OS=Homo sapiens GN=MT2A PE=1 SV=1;sp|P80297|MT1X_HUMAN Metallothionein-1X OS=Homo sapiens GN=MT1X PE=1 SV=1;sp|P13640-2|MT1G_HUMAN Isoform 2 of Metallothionein-1G OS=Homo sapiens GN=MT1G;sp|P13640|MT1G_HUMAN Metallothi	6	3	3	2	2	1	2	3	2	2	3	2	2	0	0	0	0	0	0	0	0	0	0	0	0	0	0	0	0	0	0	2	1	2	3	2	2	3	2	2	0	0	0	0
sp|P03886|NU1M_HUMAN	sp|P03886|NU1M_HUMAN	2	2	2	sp|P03886|NU1M_HUMAN NADH-ubiquinone oxidoreductase chain 1 OS=Homo sapiens GN=MT-ND1 PE=1 SV=1	1	2	2	2	0	0	0	0	0	0	0	0	0	1	2	1	1	1	1	1	1	1	0	0	0	0	0	0	0	0	0	0	0	0	0	0	0	0	0	0	1	2	1	1
[truncated: 5,925 more rows]
[truncated: 1,095 more columns]
